# Supplementary material for: β-Hydroxy-β-Methylbutyrate Supplementation Promotes Antitumor Immunity in an Obesity Responsive Mouse Model of Pancreatic Ductal Adenocarcinoma
Source: Cancers (Basel). 2021 Dec 18;13(24):6359. doi: 10.3390/cancers13246359 (PMC8699071; doi:10.3390/cancers13246359)
Supplement: Supplementary file 1 [file cancers-13-06359-s001.zip]

Archive with 6 entries (6 files):
- cancers-1491645-Suppl Figures.pdf
- Table S1-Primer sequences.xlsx
- Table S2-Study 1 GSEA enrichments.xlsx
- Table S3-Study 2 GSEA enrichments.xlsx
- Table S4-Bone marrow-derived macrophage GSEA enrichments.xlsx
- Table S5-Muscle GSEA enrichments.xlsx
