# Supplementary material for: β-Hydroxy-β-Methylbutyrate Supplementation Promotes Antitumor Immunity in an Obesity Responsive Mouse Model of Pancreatic Ductal Adenocarcinoma
Source: Cancers (Basel). 2021 Dec 18;13(24):6359. doi: 10.3390/cancers13246359 (PMC8699071; doi:10.3390/cancers13246359)
Supplement: Supplementary file 1 [file cancers-13-06359-s001.zip › Table S1-Primer sequences.xlsx]

## Sheet: Sheet1
	Gene	Forward primer (5’-3’)	Reverse primer (5’-3’)
	B Actin	CGTGTTCCTACCCCCAATGT	ATGTCATCATACTTGGCAGGTTTCT
	MYOD	ACTTTCTGGAGCCCTCCTGGCA	TTTGTTGCACTACACAGCATG
	MRF4	CAGCAAGAGAAGATGCAGGA	AAGAAAGGCGCTGAAGACTG
	MYH7	GTTTCCTTACTTGCTACCCTCAG	TGGATTCTCAAACGTGTCTAGTG
