# Supplementary material for: β-Hydroxy-β-Methylbutyrate Supplementation Promotes Antitumor Immunity in an Obesity Responsive Mouse Model of Pancreatic Ductal Adenocarcinoma
Source: Cancers (Basel). 2021 Dec 18;13(24):6359. doi: 10.3390/cancers13246359 (PMC8699071; doi:10.3390/cancers13246359)
Supplement: Supplementary file 1 [file cancers-13-06359-s001.zip › Table S2-Study 1 GSEA enrichments.xlsx]

## Sheet: Hallmarks
Control (postive) vs DIO (negative)				Control (postive) vs HMB (negative)				Control (postive) vs DIO+HMB (negative)				DIO (postive) vs DIO+HMB (negative)
Gene set	NES	FDRq		Gene set	NES	FDRq		Gene set	NES	FDRq		Gene set	NES	FDRq
HALLMARK_MYC_TARGETS_V1	1.35	0.217		HALLMARK_SPERMATOGENESIS	1.45	0.065		HALLMARK_SPERMATOGENESIS	1.51	0.028		HALLMARK_SPERMATOGENESIS	1.41	0.474
HALLMARK_ALLOGRAFT_REJECTION	1.08	0.923		HALLMARK_MYOGENESIS	1.38	0.067		HALLMARK_PANCREAS_BETA_CELLS	1.24	0.206		HALLMARK_ADIPOGENESIS	1.4	0.27
HALLMARK_G2M_CHECKPOINT	0.91	1		HALLMARK_KRAS_SIGNALING_DN	1.14	0.313		HALLMARK_MYC_TARGETS_V1	1.2	0.199		HALLMARK_PANCREAS_BETA_CELLS	1.28	0.595
HALLMARK_E2F_TARGETS	0.9	1		HALLMARK_PANCREAS_BETA_CELLS	1.09	0.324		HALLMARK_E2F_TARGETS	0.79	1		HALLMARK_KRAS_SIGNALING_DN	1.26	0.534
HALLMARK_NOTCH_SIGNALING	0.59	1		HALLMARK_MYC_TARGETS_V1	0.81	0.896		HALLMARK_G2M_CHECKPOINT	0.64	0.995		HALLMARK_BILE_ACID_METABOLISM	1.2	0.722
HALLMARK_DNA_REPAIR	0.55	1		HALLMARK_EPITHELIAL_MESENCHYMAL_TRANSITION	-2	0		HALLMARK_EPITHELIAL_MESENCHYMAL_TRANSITION	-2.35	0		HALLMARK_FATTY_ACID_METABOLISM	1.06	1
HALLMARK_MITOTIC_SPINDLE	0.54	0.999		HALLMARK_INFLAMMATORY_RESPONSE	-1.76	0.013		HALLMARK_INFLAMMATORY_RESPONSE	-2.03	0		HALLMARK_COAGULATION	1.05	1
HALLMARK_ADIPOGENESIS	-2.02	0		HALLMARK_TNFA_SIGNALING_VIA_NFKB	-1.76	0.008		HALLMARK_ADIPOGENESIS	-1.97	0.001		HALLMARK_HYPOXIA	1.02	1
HALLMARK_EPITHELIAL_MESENCHYMAL_TRANSITION	-2.02	0		HALLMARK_BILE_ACID_METABOLISM	-1.75	0.006		HALLMARK_KRAS_SIGNALING_UP	-1.93	0.001		HALLMARK_KRAS_SIGNALING_UP	0.97	1
HALLMARK_KRAS_SIGNALING_UP	-1.79	0.001		HALLMARK_MTORC1_SIGNALING	-1.63	0.018		HALLMARK_MYOGENESIS	-1.85	0.003		HALLMARK_XENOBIOTIC_METABOLISM	0.94	1
HALLMARK_HYPOXIA	-1.7	0.005		HALLMARK_IL6_JAK_STAT3_SIGNALING	-1.51	0.047		HALLMARK_UV_RESPONSE_DN	-1.79	0.004		HALLMARK_HEME_METABOLISM	0.9	1
HALLMARK_UV_RESPONSE_DN	-1.6	0.014		HALLMARK_CHOLESTEROL_HOMEOSTASIS	-1.5	0.047		HALLMARK_TNFA_SIGNALING_VIA_NFKB	-1.77	0.003		HALLMARK_APICAL_SURFACE	0.87	1
HALLMARK_FATTY_ACID_METABOLISM	-1.59	0.012		HALLMARK_HYPOXIA	-1.49	0.052		HALLMARK_XENOBIOTIC_METABOLISM	-1.73	0.004		HALLMARK_EPITHELIAL_MESENCHYMAL_TRANSITION	0.84	1
HALLMARK_XENOBIOTIC_METABOLISM	-1.57	0.014		HALLMARK_XENOBIOTIC_METABOLISM	-1.47	0.052		HALLMARK_ESTROGEN_RESPONSE_LATE	-1.66	0.006		HALLMARK_GLYCOLYSIS	0.83	1
HALLMARK_MYOGENESIS	-1.53	0.021		HALLMARK_KRAS_SIGNALING_UP	-1.47	0.047		HALLMARK_IL2_STAT5_SIGNALING	-1.66	0.006		HALLMARK_ANGIOGENESIS	0.79	1
HALLMARK_TNFA_SIGNALING_VIA_NFKB	-1.53	0.019		HALLMARK_ESTROGEN_RESPONSE_EARLY	-1.46	0.045		HALLMARK_HYPOXIA	-1.64	0.006		HALLMARK_ESTROGEN_RESPONSE_LATE	0.77	1
HALLMARK_BILE_ACID_METABOLISM	-1.51	0.02		HALLMARK_ADIPOGENESIS	-1.45	0.045		HALLMARK_FATTY_ACID_METABOLISM	-1.63	0.006		HALLMARK_UV_RESPONSE_UP	0.74	1
HALLMARK_APICAL_SURFACE	-1.49	0.026		HALLMARK_IL2_STAT5_SIGNALING	-1.45	0.044		HALLMARK_ESTROGEN_RESPONSE_EARLY	-1.63	0.006		HALLMARK_CHOLESTEROL_HOMEOSTASIS	0.73	1
HALLMARK_GLYCOLYSIS	-1.46	0.035		HALLMARK_ALLOGRAFT_REJECTION	-1.45	0.041		HALLMARK_P53_PATHWAY	-1.52	0.02		HALLMARK_UV_RESPONSE_DN	0.72	1
HALLMARK_ESTROGEN_RESPONSE_LATE	-1.45	0.033		HALLMARK_HEME_METABOLISM	-1.43	0.047		HALLMARK_ANGIOGENESIS	-1.5	0.024		HALLMARK_COMPLEMENT	0.69	1
HALLMARK_HEME_METABOLISM	-1.44	0.036		HALLMARK_PEROXISOME	-1.43	0.045		HALLMARK_ALLOGRAFT_REJECTION	-1.47	0.031		HALLMARK_OXIDATIVE_PHOSPHORYLATION	0.64	1
HALLMARK_MTORC1_SIGNALING	-1.42	0.043		HALLMARK_FATTY_ACID_METABOLISM	-1.37	0.071		HALLMARK_APOPTOSIS	-1.46	0.033		HALLMARK_MYC_TARGETS_V2	0.6	1
HALLMARK_INFLAMMATORY_RESPONSE	-1.39	0.058		HALLMARK_ESTROGEN_RESPONSE_LATE	-1.35	0.082		HALLMARK_GLYCOLYSIS	-1.45	0.034		HALLMARK_PI3K_AKT_MTOR_SIGNALING	0.59	1
HALLMARK_COAGULATION	-1.37	0.07		HALLMARK_UV_RESPONSE_UP	-1.33	0.092		HALLMARK_MTORC1_SIGNALING	-1.43	0.039		HALLMARK_MTORC1_SIGNALING	0.54	1
HALLMARK_ANGIOGENESIS	-1.35	0.076		HALLMARK_UV_RESPONSE_DN	-1.31	0.108		HALLMARK_APICAL_JUNCTION	-1.41	0.044		HALLMARK_PEROXISOME	0.52	1
HALLMARK_KRAS_SIGNALING_DN	-1.32	0.099		HALLMARK_APICAL_SURFACE	-1.3	0.105		HALLMARK_IL6_JAK_STAT3_SIGNALING	-1.41	0.042		HALLMARK_TGF_BETA_SIGNALING	0.49	1
HALLMARK_CHOLESTEROL_HOMEOSTASIS	-1.29	0.132		HALLMARK_P53_PATHWAY	-1.29	0.115		HALLMARK_REACTIVE_OXYGEN_SPECIES_PATHWAY	-1.4	0.044		HALLMARK_UNFOLDED_PROTEIN_RESPONSE	0.45	1
HALLMARK_PI3K_AKT_MTOR_SIGNALING	-1.29	0.127		HALLMARK_GLYCOLYSIS	-1.29	0.113		HALLMARK_PEROXISOME	-1.39	0.048		HALLMARK_ALLOGRAFT_REJECTION	-2.14	0
HALLMARK_COMPLEMENT	-1.27	0.14		HALLMARK_INTERFERON_GAMMA_RESPONSE	-1.25	0.151		HALLMARK_INTERFERON_GAMMA_RESPONSE	-1.38	0.048		HALLMARK_IL2_STAT5_SIGNALING	-1.47	0.139
HALLMARK_UV_RESPONSE_UP	-1.26	0.147		HALLMARK_ANDROGEN_RESPONSE	-1.22	0.175		HALLMARK_HEME_METABOLISM	-1.36	0.056		HALLMARK_INFLAMMATORY_RESPONSE	-1.43	0.12
HALLMARK_PEROXISOME	-1.26	0.142		HALLMARK_COAGULATION	-1.16	0.281		HALLMARK_COAGULATION	-1.35	0.059		HALLMARK_APOPTOSIS	-1.28	0.303
HALLMARK_INTERFERON_ALPHA_RESPONSE	-1.21	0.215		HALLMARK_INTERFERON_ALPHA_RESPONSE	-1.15	0.273		HALLMARK_COMPLEMENT	-1.31	0.08		HALLMARK_APICAL_JUNCTION	-1.26	0.293
HALLMARK_INTERFERON_GAMMA_RESPONSE	-1.2	0.236		HALLMARK_HEDGEHOG_SIGNALING	-1.13	0.306		HALLMARK_BILE_ACID_METABOLISM	-1.31	0.077		HALLMARK_P53_PATHWAY	-1.25	0.263
HALLMARK_APOPTOSIS	-1.19	0.236		HALLMARK_PROTEIN_SECRETION	-1.13	0.306		HALLMARK_ANDROGEN_RESPONSE	-1.3	0.077		HALLMARK_IL6_JAK_STAT3_SIGNALING	-1.23	0.263
HALLMARK_ESTROGEN_RESPONSE_EARLY	-1.19	0.234		HALLMARK_UNFOLDED_PROTEIN_RESPONSE	-1.08	0.408		HALLMARK_APICAL_SURFACE	-1.26	0.112		HALLMARK_NOTCH_SIGNALING	-1.21	0.266
HALLMARK_REACTIVE_OXYGEN_SPECIES_PATHWAY	-1.13	0.331		HALLMARK_PI3K_AKT_MTOR_SIGNALING	-1.07	0.422		HALLMARK_INTERFERON_ALPHA_RESPONSE	-1.24	0.129		HALLMARK_ESTROGEN_RESPONSE_EARLY	-1.21	0.253
HALLMARK_UNFOLDED_PROTEIN_RESPONSE	-1.12	0.354		HALLMARK_COMPLEMENT	-1.01	0.601		HALLMARK_WNT_BETA_CATENIN_SIGNALING	-1.22	0.152		HALLMARK_WNT_BETA_CATENIN_SIGNALING	-1.16	0.312
HALLMARK_IL6_JAK_STAT3_SIGNALING	-1.09	0.416		HALLMARK_APOPTOSIS	-1.01	0.59		HALLMARK_UV_RESPONSE_UP	-1.21	0.153		HALLMARK_HEDGEHOG_SIGNALING	-1.05	0.652
HALLMARK_HEDGEHOG_SIGNALING	-1.07	0.439		HALLMARK_TGF_BETA_SIGNALING	-0.95	0.779		HALLMARK_PI3K_AKT_MTOR_SIGNALING	-1.21	0.151		HALLMARK_INTERFERON_GAMMA_RESPONSE	-1.05	0.605
HALLMARK_PROTEIN_SECRETION	-1.07	0.428		HALLMARK_WNT_BETA_CATENIN_SIGNALING	-0.94	0.792		HALLMARK_TGF_BETA_SIGNALING	-1.19	0.171		HALLMARK_MYOGENESIS	-1.04	0.601
HALLMARK_IL2_STAT5_SIGNALING	-1.05	0.467		HALLMARK_NOTCH_SIGNALING	-0.93	0.784		HALLMARK_CHOLESTEROL_HOMEOSTASIS	-1.14	0.238		HALLMARK_TNFA_SIGNALING_VIA_NFKB	-1.04	0.57
HALLMARK_ANDROGEN_RESPONSE	-1.04	0.471		HALLMARK_ANGIOGENESIS	-0.93	0.784		HALLMARK_PROTEIN_SECRETION	-1.12	0.268		HALLMARK_DNA_REPAIR	-0.99	0.738
HALLMARK_APICAL_JUNCTION	-1.02	0.524		HALLMARK_REACTIVE_OXYGEN_SPECIES_PATHWAY	-0.89	0.879		HALLMARK_HEDGEHOG_SIGNALING	-1.1	0.297		HALLMARK_ANDROGEN_RESPONSE	-0.85	1
HALLMARK_TGF_BETA_SIGNALING	-0.99	0.574		HALLMARK_G2M_CHECKPOINT	-0.86	0.923		HALLMARK_KRAS_SIGNALING_DN	-1	0.524		HALLMARK_INTERFERON_ALPHA_RESPONSE	-0.73	1
HALLMARK_WNT_BETA_CATENIN_SIGNALING	-0.97	0.597		HALLMARK_MYC_TARGETS_V2	-0.83	0.986		HALLMARK_UNFOLDED_PROTEIN_RESPONSE	-0.93	0.697		HALLMARK_REACTIVE_OXYGEN_SPECIES_PATHWAY	-0.71	1
HALLMARK_MYC_TARGETS_V2	-0.93	0.696		HALLMARK_APICAL_JUNCTION	-0.81	0.989		HALLMARK_NOTCH_SIGNALING	-0.91	0.756		HALLMARK_MITOTIC_SPINDLE	-0.69	1
HALLMARK_P53_PATHWAY	-0.91	0.722		HALLMARK_E2F_TARGETS	-0.81	0.967		HALLMARK_OXIDATIVE_PHOSPHORYLATION	-0.86	0.866		HALLMARK_G2M_CHECKPOINT	-0.63	1
HALLMARK_SPERMATOGENESIS	-0.82	0.879		HALLMARK_DNA_REPAIR	-0.72	1		HALLMARK_MYC_TARGETS_V2	-0.73	1		HALLMARK_E2F_TARGETS	-0.6	1
HALLMARK_PANCREAS_BETA_CELLS	-0.81	0.884		HALLMARK_OXIDATIVE_PHOSPHORYLATION	-0.65	1		HALLMARK_DNA_REPAIR	-0.61	1		HALLMARK_MYC_TARGETS_V1	-0.56	1
HALLMARK_OXIDATIVE_PHOSPHORYLATION	-0.79	0.887		HALLMARK_MITOTIC_SPINDLE	-0.61	0.996		HALLMARK_MITOTIC_SPINDLE	-0.39	1		HALLMARK_PROTEIN_SECRETION	-0.29	1

## Sheet: GO_BP
Control (postive) vs DIO (negative)				Control (postive) vs HMB (negative)				Control (postive) vs DIO+HMB (negative)				DIO (postive) vs DIO+HMB (negative)
gene set	NES	FDRq		gene set	NES	FDRq		gene set	NES	FDRq		gene set	NES	FDRq
GO_INTRACILIARY_TRANSPORT_INVOLVED_IN_CILIUM_ASSEMBLY	1.92	0.514		GO_SENSORY_PERCEPTION_OF_SMELL	2.17004	0.00348289		GO_SENSORY_PERCEPTION_OF_SMELL	2.70953	0		GO_DETECTION_OF_STIMULUS_INVOLVED_IN_SENSORY_PERCEPTION	1.98143	0.013791
GO_BINDING_OF_SPERM_TO_ZONA_PELLUCIDA	1.91	0.261		GO_SENSORY_PERCEPTION_OF_CHEMICAL_STIMULUS	2.0738	0.0195682		GO_DETECTION_OF_STIMULUS_INVOLVED_IN_SENSORY_PERCEPTION	2.54194	0		GO_SENSORY_PERCEPTION_OF_SMELL	1.97618	0.00810553
GO_SENSORY_PERCEPTION_OF_SMELL	1.76	0.902		GO_DORSAL_SPINAL_CORD_DEVELOPMENT	2.02823	0.029098		GO_SENSORY_PERCEPTION_OF_CHEMICAL_STIMULUS	2.54069	0		GO_COPULATION	1.94574	0.0159819
GO_INTRACILIARY_TRANSPORT	1.72	0.969		GO_DETECTION_OF_STIMULUS_INVOLVED_IN_SENSORY_PERCEPTION	2.00925	0.0298413		GO_CELL_DIFFERENTIATION_IN_SPINAL_CORD	1.96346	0.0389863		GO_SENSORY_PERCEPTION_OF_CHEMICAL_STIMULUS	1.9147	0.0224003
GO_MAMMARY_GLAND_EPITHELIAL_CELL_DIFFERENTIATION	1.72	0.79		GO_SPERM_MOTILITY	1.92656	0.0868317		GO_SEROTONIN_RECEPTOR_SIGNALING_PATHWAY	1.955	0.036209		GO_NEGATIVE_REGULATION_OF_AMINE_TRANSPORT	1.84614	0.0716386
GO_NEURON_FATE_COMMITMENT	1.69	0.851		GO_SARCOMERE_ORGANIZATION	1.88307	0.121467		GO_DORSAL_SPINAL_CORD_DEVELOPMENT	1.89511	0.0745065		GO_ADENYLATE_CYCLASE_INHIBITING_G_PROTEIN_COUPLED_RECEPTOR_SIGNALING_PATHWAY	1.84234	0.0641709
GO_EPITHELIAL_CILIUM_MOVEMENT	1.69	0.735		GO_MYOFIBRIL_ASSEMBLY	1.86045	0.140254		GO_KERATINIZATION	1.88014	0.0770751		GO_RECEPTOR_LOCALIZATION_TO_SYNAPSE	1.8124	0.0976937
GO_NUCLEAR_TRANSCRIBED_MRNA_CATABOLIC_PROCESS_NONSENSE_MEDIATED_DECAY	1.68	0.688		GO_SYNAPTIC_TRANSMISSION_DOPAMINERGIC	1.84908	0.141293		GO_NEURON_FATE_COMMITMENT	1.87199	0.0747635		GO_REGULATION_OF_URINE_VOLUME	1.79386	0.118881
GO_SENSORY_PERCEPTION_OF_CHEMICAL_STIMULUS	1.68	0.613		GO_CELL_DIFFERENTIATION_IN_HINDBRAIN	1.82085	0.17776		GO_CILIUM_MOVEMENT	1.83289	0.106373		GO_ADRENERGIC_RECEPTOR_SIGNALING_PATHWAY	1.79358	0.106034
GO_COTRANSLATIONAL_PROTEIN_TARGETING_TO_MEMBRANE	1.64	0.731		GO_BINDING_OF_SPERM_TO_ZONA_PELLUCIDA	1.80875	0.183754		GO_FOREBRAIN_NEURON_DIFFERENTIATION	1.80266	0.135652		GO_SYNAPTIC_TRANSMISSION_GLUTAMATERGIC	1.78755	0.106022
GO_INTERLEUKIN_2_BIOSYNTHETIC_PROCESS	1.64	0.674		GO_CELL_DIFFERENTIATION_IN_SPINAL_CORD	1.80526	0.174176		GO_DNA_METHYLATION_INVOLVED_IN_GAMETE_GENERATION	1.79828	0.131162		GO_SEROTONIN_RECEPTOR_SIGNALING_PATHWAY	1.77279	0.125234
GO_POSITIVE_REGULATION_OF_CIRCADIAN_RHYTHM	1.63	0.653		GO_FOREBRAIN_NEURON_DIFFERENTIATION	1.78717	0.197071		GO_HOMOLOGOUS_CHROMOSOME_SEGREGATION	1.77545	0.156132		GO_GAMMA_AMINOBUTYRIC_ACID_SIGNALING_PATHWAY	1.75422	0.154228
GO_DETECTION_OF_STIMULUS_INVOLVED_IN_SENSORY_PERCEPTION	1.63	0.629		GO_SPINAL_CORD_DEVELOPMENT	1.78489	0.187057		GO_REGULATION_OF_ODONTOGENESIS_OF_DENTIN_CONTAINING_TOOTH	1.76827	0.155823		GO_PITUITARY_GLAND_DEVELOPMENT	1.74903	0.154273
GO_SPERM_CAPACITATION	1.63	0.599		GO_NEURON_FATE_COMMITMENT	1.77905	0.185531		GO_EPITHELIAL_CILIUM_MOVEMENT	1.76759	0.14606		GO_REGULATION_OF_SYNAPTIC_TRANSMISSION_GLUTAMATERGIC	1.74738	0.147038
GO_MRNA_CIS_SPLICING_VIA_SPLICEOSOME	1.62	0.577		GO_SINGLE_FERTILIZATION	1.76976	0.192155		GO_MITOCHONDRIAL_ELECTRON_TRANSPORT_NADH_TO_UBIQUINONE	1.76469	0.140934		GO_AXON_ENSHEATHMENT_IN_CENTRAL_NERVOUS_SYSTEM	1.74438	0.144894
GO_SPERM_EGG_RECOGNITION	1.6	0.629		GO_FERTILIZATION	1.76629	0.186645		GO_MALE_MEIOTIC_NUCLEAR_DIVISION	1.76247	0.135178		GO_RESPONSE_TO_COCAINE	1.72392	0.187749
GO_NATURAL_KILLER_CELL_ACTIVATION_INVOLVED_IN_IMMUNE_RESPONSE	1.59	0.642		GO_PLASMA_MEMBRANE_FUSION	1.7603	0.187772		GO_REGULATION_OF_ODONTOGENESIS	1.75061	0.145897		GO_CATECHOLAMINE_SECRETION	1.72336	0.178188
GO_REGULATION_OF_RHODOPSIN_MEDIATED_SIGNALING_PATHWAY	1.57	0.697		GO_MYOBLAST_FUSION	1.74843	0.202746		GO_MEIOSIS_I_CELL_CYCLE_PROCESS	1.74055	0.153644		GO_REGULATION_OF_POSTSYNAPTIC_MEMBRANE_POTENTIAL	1.72332	0.16847
GO_SERTOLI_CELL_DIFFERENTIATION	1.56	0.718		GO_FOREBRAIN_GENERATION_OF_NEURONS	1.7428	0.204393		GO_EXCITATORY_SYNAPSE_ASSEMBLY	1.73104	0.159837		GO_BEHAVIORAL_RESPONSE_TO_COCAINE	1.72173	0.163029
GO_LEFT_RIGHT_PATTERN_FORMATION	1.55	0.729		GO_EXCITATORY_SYNAPSE_ASSEMBLY	1.68368	0.352922		GO_NEUROPEPTIDE_SIGNALING_PATHWAY	1.72589	0.160643		GO_SYNAPTIC_TRANSMISSION_GABAERGIC	1.71068	0.182365
GO_CELL_DIFFERENTIATION_IN_SPINAL_CORD	1.55	0.696		GO_REGULATION_OF_ANIMAL_ORGAN_FORMATION	1.67935	0.348424		GO_DIENCEPHALON_DEVELOPMENT	1.72171	0.159571		GO_G_PROTEIN_COUPLED_RECEPTOR_SIGNALING_PATHWAY_COUPLED_TO_CYCLIC_NUCLEOTIDE_SECOND_MESSENGER	1.70668	0.184223
GO_ANTIMICROBIAL_HUMORAL_IMMUNE_RESPONSE_MEDIATED_BY_ANTIMICROBIAL_PEPTIDE	1.53	0.774		GO_POSITIVE_REGULATION_OF_REPRODUCTIVE_PROCESS	1.67144	0.358906		GO_CHROMOSOME_ORGANIZATION_INVOLVED_IN_MEIOTIC_CELL_CYCLE	1.7069	0.177745		GO_POSITIVE_REGULATION_OF_CARDIAC_MUSCLE_CELL_PROLIFERATION	1.70466	0.181885
GO_PROTEASOMAL_UBIQUITIN_INDEPENDENT_PROTEIN_CATABOLIC_PROCESS	1.52	0.791		GO_PHENOL_CONTAINING_COMPOUND_BIOSYNTHETIC_PROCESS	1.67068	0.34546		GO_PIRNA_METABOLIC_PROCESS	1.69687	0.188395		GO_POSITIVE_REGULATION_OF_SYNAPTIC_TRANSMISSION	1.69992	0.185552
GO_RESPONSE_TO_AUDITORY_STIMULUS	1.52	0.76		GO_SKELETAL_MUSCLE_CELL_DIFFERENTIATION	1.6701	0.332898		GO_BINDING_OF_SPERM_TO_ZONA_PELLUCIDA	1.68319	0.206272		GO_SIGNAL_TRANSDUCTION_INVOLVED_IN_REGULATION_OF_GENE_EXPRESSION	1.69088	0.202022
GO_NUCLEAR_TRANSCRIBED_MRNA_CATABOLIC_PROCESS	1.52	0.768		GO_FOREBRAIN_NEURON_DEVELOPMENT	1.65617	0.363663		GO_SENSORY_PERCEPTION_OF_LIGHT_STIMULUS	1.68009	0.203599		GO_GLUTAMATE_SECRETION	1.67953	0.227662
GO_SYNAPSIS	1.51	0.759		GO_REGULATION_OF_SKELETAL_MUSCLE_CELL_DIFFERENTIATION	1.64809	0.375971		GO_VENTRAL_SPINAL_CORD_DEVELOPMENT	1.66917	0.216913		GO_LIPOPROTEIN_METABOLIC_PROCESS	1.67865	0.221411
GO_POSITIVE_REGULATION_OF_TELOMERE_MAINTENANCE_VIA_TELOMERE_LENGTHENING	1.51	0.748		GO_SYNAPSE_MATURATION	1.64369	0.376361		GO_FERTILIZATION	1.63957	0.273785		GO_ACID_SECRETION	1.67372	0.226843
GO_MALE_MEIOTIC_NUCLEAR_DIVISION	1.5	0.742		GO_MUSCLE_FILAMENT_SLIDING	1.64345	0.363867		GO_AXONEME_ASSEMBLY	1.63835	0.267106		GO_REGULATION_OF_LIPID_CATABOLIC_PROCESS	1.67323	0.220077
GO_PROTEIN_TRANSPORT_ALONG_MICROTUBULE	1.5	0.735		GO_CARDIAC_MUSCLE_FIBER_DEVELOPMENT	1.64004	0.362735		GO_PITUITARY_GLAND_DEVELOPMENT	1.63821	0.258261		GO_OLIGODENDROCYTE_DEVELOPMENT	1.66874	0.225961
GO_DORSAL_SPINAL_CORD_DEVELOPMENT	1.5	0.711		GO_NEURON_FATE_SPECIFICATION	1.63751	0.359594		GO_EPIDERMAL_CELL_DIFFERENTIATION	1.63448	0.258793		GO_FOREBRAIN_NEURON_DEVELOPMENT	1.66678	0.224263
GO_NEUROTRANSMITTER_REUPTAKE	1.5	0.706		GO_CILIUM_MOVEMENT	1.63242	0.364781		GO_SYNAPSIS	1.6306	0.259694		GO_LONG_TERM_SYNAPTIC_POTENTIATION	1.65916	0.24093
GO_SINGLE_FERTILIZATION	1.5	0.691		GO_ANTIBACTERIAL_HUMORAL_RESPONSE	1.63145	0.356634		GO_AXONEMAL_DYNEIN_COMPLEX_ASSEMBLY	1.62747	0.258538		GO_DEVELOPMENTAL_INDUCTION	1.6558	0.244571
GO_POSITIVE_REGULATION_OF_CYTOKINESIS	1.48	0.723		GO_NEGATIVE_REGULATION_OF_NEURAL_PRECURSOR_CELL_PROLIFERATION	1.63139	0.345996		GO_SPINAL_CORD_DEVELOPMENT	1.61971	0.268167		GO_NEGATIVE_REGULATION_OF_BLOOD_PRESSURE	1.65337	0.24454
GO_OUTER_DYNEIN_ARM_ASSEMBLY	1.48	0.705		GO_POSITIVE_REGULATION_OF_SKELETAL_MUSCLE_TISSUE_DEVELOPMENT	1.62657	0.350338		GO_POSTSYNAPSE_ASSEMBLY	1.61817	0.263586		GO_AMINE_TRANSPORT	1.65132	0.243505
GO_ESTABLISHMENT_OF_PROTEIN_LOCALIZATION_TO_ENDOPLASMIC_RETICULUM	1.47	0.759		GO_CORNIFICATION	1.62415	0.347667		GO_CORNIFICATION	1.61163	0.271104		GO_REGULATION_OF_SYNAPTIC_VESICLE_TRANSPORT	1.6468	0.250487
GO_CILIUM_MOVEMENT	1.47	0.747		GO_KERATINIZATION	1.6221	0.343984		GO_COTRANSLATIONAL_PROTEIN_TARGETING_TO_MEMBRANE	1.60811	0.271064		GO_MATING	1.6463	0.244797
GO_HOMOLOGOUS_CHROMOSOME_SEGREGATION	1.45	0.789		GO_CARDIAC_MYOFIBRIL_ASSEMBLY	1.62085	0.338289		GO_MEIOTIC_CHROMOSOME_SEGREGATION	1.60697	0.266189		GO_EXTRACELLULAR_MATRIX_ASSEMBLY	1.64308	0.247693
GO_GROOMING_BEHAVIOR	1.45	0.809		GO_INTERMEDIATE_FILAMENT_BASED_PROCESS	1.61847	0.3366		GO_NEURON_FATE_SPECIFICATION	1.60642	0.260331		GO_CELL_MIGRATION_INVOLVED_IN_GASTRULATION	1.64222	0.243706
GO_INTERMEDIATE_FILAMENT_BASED_PROCESS	1.44	0.796		GO_EPITHELIAL_CELL_FATE_COMMITMENT	1.60875	0.357774		GO_FOREBRAIN_GENERATION_OF_NEURONS	1.60513	0.256464		GO_GLUTAMATE_RECEPTOR_SIGNALING_PATHWAY	1.63714	0.253433
GO_SPINAL_CORD_MOTOR_NEURON_DIFFERENTIATION	1.44	0.799		GO_NEUROMUSCULAR_PROCESS_CONTROLLING_BALANCE	1.60062	0.373594		GO_PROTEIN_HETEROTETRAMERIZATION	1.60307	0.254364		GO_REGULATION_OF_NEURONAL_SYNAPTIC_PLASTICITY	1.63668	0.248584
GO_PHOTOTRANSDUCTION_VISIBLE_LIGHT	1.44	0.794		GO_BEHAVIORAL_RESPONSE_TO_COCAINE	1.59583	0.380208		GO_SINGLE_FERTILIZATION	1.59722	0.260992		GO_POSITIVE_REGULATION_OF_HEART_CONTRACTION	1.63605	0.24411
GO_DEFENSE_RESPONSE_TO_GRAM_POSITIVE_BACTERIUM	1.43	0.809		GO_MYOBLAST_PROLIFERATION	1.59449	0.375397		GO_POSITIVE_REGULATION_OF_CYTOKINESIS	1.59708	0.255119		GO_NEGATIVE_REGULATION_OF_SYSTEMIC_ARTERIAL_BLOOD_PRESSURE	1.63519	0.2407
GO_NEURON_FATE_SPECIFICATION	1.42	0.839		GO_SPERM_EGG_RECOGNITION	1.59434	0.36722		GO_POSITIVE_REGULATION_OF_TRANSCRIPTION_REGULATORY_REGION_DNA_BINDING	1.59603	0.251465		GO_LENS_DEVELOPMENT_IN_CAMERA_TYPE_EYE	1.63468	0.236222
GO_CILIUM_OR_FLAGELLUM_DEPENDENT_CELL_MOTILITY	1.42	0.821		GO_DNA_METHYLATION_INVOLVED_IN_GAMETE_GENERATION	1.59223	0.365269		GO_ESTABLISHMENT_OF_PROTEIN_LOCALIZATION_TO_ENDOPLASMIC_RETICULUM	1.59028	0.258503		GO_VITAMIN_TRANSPORT	1.63342	0.234334
GO_CHROMOSOME_CONDENSATION	1.42	0.809		GO_DIENCEPHALON_DEVELOPMENT	1.59196	0.358034		GO_GROOMING_BEHAVIOR	1.58813	0.257272		GO_REGULATION_OF_AMPA_RECEPTOR_ACTIVITY	1.63179	0.233451
GO_CHROMOSOME_ORGANIZATION_INVOLVED_IN_MEIOTIC_CELL_CYCLE	1.42	0.798		GO_CELL_FATE_SPECIFICATION	1.5855	0.369243		GO_NEGATIVE_REGULATION_OF_GLIAL_CELL_DIFFERENTIATION	1.58058	0.26776		GO_REGULATION_OF_PRESYNAPTIC_CYTOSOLIC_CALCIUM_ION_CONCENTRATION	1.6305	0.232077
GO_INTERMEDIATE_FILAMENT_ORGANIZATION	1.41	0.804		GO_INTERMEDIATE_FILAMENT_ORGANIZATION	1.58469	0.364031		GO_MEIOTIC_CELL_CYCLE_PROCESS	1.57815	0.267587		GO_MITOCHONDRIAL_ELECTRON_TRANSPORT_NADH_TO_UBIQUINONE	1.63028	0.227711
GO_AXONEMAL_DYNEIN_COMPLEX_ASSEMBLY	1.41	0.789		GO_NEURONAL_ACTION_POTENTIAL	1.57629	0.38183		GO_ADRENERGIC_RECEPTOR_SIGNALING_PATHWAY	1.57696	0.264659		GO_EATING_BEHAVIOR	1.62405	0.240138
GO_FERTILIZATION	1.41	0.785		GO_MITOCHONDRIAL_ELECTRON_TRANSPORT_NADH_TO_UBIQUINONE	1.57102	0.390374		GO_NEUROMUSCULAR_PROCESS_CONTROLLING_BALANCE	1.56994	0.27472		GO_NEGATIVE_REGULATION_OF_LIPID_CATABOLIC_PROCESS	1.6222	0.240307
GO_HUMORAL_IMMUNE_RESPONSE_MEDIATED_BY_CIRCULATING_IMMUNOGLOBULIN	1.41	0.79		GO_DEFENSE_RESPONSE_TO_GRAM_POSITIVE_BACTERIUM	1.56819	0.391369		GO_PLASMA_MEMBRANE_FUSION	1.56369	0.284102		GO_BROWN_FAT_CELL_DIFFERENTIATION	1.62113	0.238418
GO_ORGAN_OR_TISSUE_SPECIFIC_IMMUNE_RESPONSE	1.4	0.799		GO_PITUITARY_GLAND_DEVELOPMENT	1.5628	0.40059		GO_INHIBITORY_POSTSYNAPTIC_POTENTIAL	1.56099	0.284983		GO_REGULATION_OF_TUBE_SIZE	1.61837	0.241707
GO_FC_EPSILON_RECEPTOR_SIGNALING_PATHWAY	1.4	0.801		GO_PROTEIN_IMPORT_INTO_MITOCHONDRIAL_MATRIX	1.55409	0.422404		GO_POSTSYNAPTIC_DENSITY_ASSEMBLY	1.55871	0.284863		GO_POSITIVE_REGULATION_OF_HEART_GROWTH	1.61445	0.248455
GO_RETINAL_GANGLION_CELL_AXON_GUIDANCE	1.4	0.787		GO_STRIATED_MUSCLE_CELL_DIFFERENTIATION	1.55029	0.427551		GO_MAMMARY_GLAND_EPITHELIAL_CELL_DIFFERENTIATION	1.55572	0.285751		GO_REGULATION_OF_PRESYNAPSE_ORGANIZATION	1.61438	0.243951
GO_INDOLE_CONTAINING_COMPOUND_METABOLIC_PROCESS	1.39	0.812		GO_ESTABLISHMENT_OF_PROTEIN_LOCALIZATION_TO_ENDOPLASMIC_RETICULUM	1.54517	0.437564		GO_WALKING_BEHAVIOR	1.55474	0.283089		GO_LONG_CHAIN_FATTY_ACID_BIOSYNTHETIC_PROCESS	1.61228	0.245299
GO_SPERM_MOTILITY	1.38	0.841		GO_CENTRAL_NERVOUS_SYSTEM_NEURON_DIFFERENTIATION	1.54466	0.431415		GO_ATP_SYNTHESIS_COUPLED_ELECTRON_TRANSPORT	1.54313	0.305164		GO_RENAL_SODIUM_EXCRETION	1.61195	0.241862
GO_SPINAL_CORD_DEVELOPMENT	1.38	0.839		GO_NEUROPEPTIDE_SIGNALING_PATHWAY	1.54231	0.4314		GO_REGULATION_OF_FERTILIZATION	1.54305	0.299981		GO_REGULATION_OF_ACUTE_INFLAMMATORY_RESPONSE	1.60965	0.24391
GO_EXCITATORY_SYNAPSE_ASSEMBLY	1.38	0.839		GO_SKELETAL_MYOFIBRIL_ASSEMBLY	1.54123	0.427728		GO_CENTRAL_NERVOUS_SYSTEM_NEURON_DIFFERENTIATION	1.53826	0.306495		GO_ACTIVIN_RECEPTOR_SIGNALING_PATHWAY	1.6068	0.248524
GO_NEURONAL_ACTION_POTENTIAL	1.37	0.827		GO_COTRANSLATIONAL_PROTEIN_TARGETING_TO_MEMBRANE	1.53554	0.439592		GO_DEVELOPMENTAL_INDUCTION	1.53452	0.309582		GO_PROTEIN_TRANSPORT_WITHIN_PLASMA_MEMBRANE	1.60587	0.247048
GO_POSITIVE_REGULATION_OF_GLIAL_CELL_PROLIFERATION	1.37	0.857		GO_DENTATE_GYRUS_DEVELOPMENT	1.53392	0.437439		GO_MALE_MEIOSIS_I	1.53369	0.306417		GO_G_PROTEIN_COUPLED_GLUTAMATE_RECEPTOR_SIGNALING_PATHWAY	1.60572	0.243165
GO_RESPONSE_TO_SALT	1.36	0.851		GO_SPERM_CAPACITATION	1.53122	0.439332		GO_POSTSYNAPTIC_MEMBRANE_ORGANIZATION	1.53044	0.309086		GO_FOREBRAIN_NEURON_DIFFERENTIATION	1.60408	0.243781
GO_PROTEIN_HETEROTETRAMERIZATION	1.36	0.857		GO_SYNAPTONEMAL_COMPLEX_ORGANIZATION	1.53059	0.434249		GO_NUCLEAR_TRANSCRIBED_MRNA_CATABOLIC_PROCESS_NONSENSE_MEDIATED_DECAY	1.51915	0.331859		GO_REGULATION_OF_CAMP_MEDIATED_SIGNALING	1.59958	0.253115
GO_POSITIVE_T_CELL_SELECTION	1.36	0.854		GO_VENTRAL_SPINAL_CORD_DEVELOPMENT	1.52633	0.441548		GO_ANTIMICROBIAL_HUMORAL_IMMUNE_RESPONSE_MEDIATED_BY_ANTIMICROBIAL_PEPTIDE	1.51582	0.33499		GO_NEGATIVE_REGULATION_OF_BLOOD_VESSEL_DIAMETER	1.59396	0.265697
GO_POSTSYNAPTIC_SPECIALIZATION_ORGANIZATION	1.33	0.991		GO_SIGNAL_TRANSDUCTION_INVOLVED_IN_REGULATION_OF_GENE_EXPRESSION	1.52493	0.43897		GO_MOTILE_CILIUM_ASSEMBLY	1.5156	0.330212		GO_PRESYNAPSE_ORGANIZATION	1.59179	0.267979
GO_CELL_PROLIFERATION_INVOLVED_IN_HEART_MORPHOGENESIS	1.33	0.979		GO_CILIUM_MOVEMENT_INVOLVED_IN_CELL_MOTILITY	1.52485	0.432297		GO_G_PROTEIN_COUPLED_GLUTAMATE_RECEPTOR_SIGNALING_PATHWAY	1.51447	0.327935		GO_POSITIVE_REGULATION_OF_HEART_RATE	1.58842	0.273384
GO_NEGATIVE_REGULATION_OF_EPIDERMIS_DEVELOPMENT	1.33	0.973		GO_HEART_FIELD_SPECIFICATION	1.52463	0.426397		GO_REGULATION_OF_AMPA_RECEPTOR_ACTIVITY	1.51053	0.332762		GO_NEGATIVE_REGULATION_OF_SYNAPTIC_TRANSMISSION	1.58624	0.276244
GO_SPERMATID_DIFFERENTIATION	1.33	0.968		GO_PROXIMAL_DISTAL_PATTERN_FORMATION	1.52281	0.425781		GO_MICROTUBULE_BUNDLE_FORMATION	1.50764	0.335428		GO_DITERPENOID_METABOLIC_PROCESS	1.5839	0.279499
GO_ZINC_ION_HOMEOSTASIS	1.33	0.963		GO_MUSCLE_ORGAN_MORPHOGENESIS	1.52114	0.424948		GO_PROTEIN_IMPORT_INTO_MITOCHONDRIAL_MATRIX	1.50346	0.340782		GO_ORGAN_INDUCTION	1.58177	0.282033
GO_REGULATION_OF_SKELETAL_MUSCLE_CELL_DIFFERENTIATION	1.32	1		GO_HOMOLOGOUS_CHROMOSOME_SEGREGATION	1.51428	0.44235		GO_POSTSYNAPTIC_SPECIALIZATION_ORGANIZATION	1.49847	0.349472		GO_REGULATION_OF_SYNAPTIC_PLASTICITY	1.57697	0.293234
GO_POSTSYNAPTIC_SPECIALIZATION_ASSEMBLY	1.31	0.995		GO_CILIUM_OR_FLAGELLUM_DEPENDENT_CELL_MOTILITY	1.51346	0.438731		GO_POSTSYNAPTIC_SPECIALIZATION_ASSEMBLY	1.49826	0.344924		GO_ACYLGLYCEROL_HOMEOSTASIS	1.57445	0.297257
GO_DNA_METHYLATION_INVOLVED_IN_GAMETE_GENERATION	1.31	0.99		GO_RETINAL_GANGLION_CELL_AXON_GUIDANCE	1.51048	0.441965		GO_EPITHELIAL_CELL_FATE_COMMITMENT	1.4982	0.340149		GO_SYNAPTIC_VESICLE_EXOCYTOSIS	1.57139	0.302563
GO_AEROBIC_ELECTRON_TRANSPORT_CHAIN	1.31	0.977		GO_POSITIVE_REGULATION_OF_MYOBLAST_DIFFERENTIATION	1.50973	0.438424		GO_SYNAPTIC_MEMBRANE_ADHESION	1.49611	0.340633		GO_NEGATIVE_REGULATION_OF_CAMP_MEDIATED_SIGNALING	1.57042	0.301355
GO_INTERFERON_GAMMA_PRODUCTION	1.31	0.97		GO_ORGAN_OR_TISSUE_SPECIFIC_IMMUNE_RESPONSE	1.50444	0.449084		GO_NEGATIVE_REGULATION_OF_STEM_CELL_DIFFERENTIATION	1.48973	0.351986		GO_AXIS_SPECIFICATION	1.56643	0.309957
GO_RESPONSE_TO_ELECTRICAL_STIMULUS	1.31	0.979		GO_SYNAPSIS	1.50444	0.442952		GO_BEHAVIORAL_RESPONSE_TO_COCAINE	1.48864	0.350209		GO_CARDIAC_MUSCLE_CELL_PROLIFERATION	1.5647	0.311346
GO_VIRAL_GENE_EXPRESSION	1.3	0.987		GO_REGULATION_OF_FERTILIZATION	1.50326	0.440895		GO_SPERM_MOTILITY	1.48397	0.357316		GO_REGULATION_OF_SYNAPTIC_TRANSMISSION_GABAERGIC	1.56393	0.30946
GO_POSITIVE_REGULATION_OF_PEPTIDYL_THREONINE_PHOSPHORYLATION	1.3	1		GO_VENTRAL_SPINAL_CORD_INTERNEURON_DIFFERENTIATION	1.50105	0.442248		GO_REGULATION_OF_CIRCADIAN_SLEEP_WAKE_CYCLE	1.48036	0.362112		GO_MONOAMINE_TRANSPORT	1.56381	0.305672
GO_MICROTUBULE_BASED_MOVEMENT	1.3	1		GO_HEART_FORMATION	1.49951	0.441582		GO_GLUTAMATE_RECEPTOR_SIGNALING_PATHWAY	1.47942	0.359842		GO_REGULATION_OF_MEMBRANE_POTENTIAL	1.56187	0.307755
GO_VESICLE_CYTOSKELETAL_TRAFFICKING	1.29	1		GO_CELL_CELL_ADHESION_MEDIATED_BY_CADHERIN	1.49908	0.437389		GO_POSTSYNAPTIC_NEUROTRANSMITTER_RECEPTOR_INTERNALIZATION	1.47759	0.359864		GO_REGULATION_OF_EXCRETION	1.56159	0.304553
GO_NEGATIVE_REGULATION_OF_BONE_MINERALIZATION	1.28	1		GO_CEREBELLAR_CORTEX_FORMATION	1.49523	0.443972		GO_CELL_FATE_SPECIFICATION	1.47667	0.35755		GO_REGULATION_OF_ASTROCYTE_DIFFERENTIATION	1.55915	0.308437
GO_CEREBRAL_CORTEX_NEURON_DIFFERENTIATION	1.28	1		GO_MUSCLE_CONTRACTION	1.48999	0.455654		GO_SPERM_CAPACITATION	1.47375	0.360813		GO_TRICARBOXYLIC_ACID_CYCLE	1.55843	0.306769
GO_VENTRAL_SPINAL_CORD_DEVELOPMENT	1.28	1		GO_DOPAMINE_TRANSPORT	1.48891	0.4533		GO_VENTRAL_SPINAL_CORD_INTERNEURON_DIFFERENTIATION	1.47328	0.357447		GO_NEUROTRANSMITTER_RECEPTOR_INTERNALIZATION	1.55769	0.305502
GO_PHARYNGEAL_SYSTEM_DEVELOPMENT	1.28	1		GO_REGULATION_OF_CARDIAC_CONDUCTION	1.48707	0.453932		GO_NEUROMUSCULAR_PROCESS	1.47184	0.356722		GO_NOREPINEPHRINE_SECRETION	1.55636	0.305511
GO_SYNAPTIC_TRANSMISSION_DOPAMINERGIC	1.27	1		GO_MYOTUBE_DIFFERENTIATION	1.48683	0.449255		GO_NADH_DEHYDROGENASE_COMPLEX_ASSEMBLY	1.46905	0.359308		GO_FEEDING_BEHAVIOR	1.55631	0.301944
GO_MEIOTIC_CELL_CYCLE_PROCESS	1.27	1		GO_GROOMING_BEHAVIOR	1.48425	0.452596		GO_SPERMATID_DIFFERENTIATION	1.46859	0.356166		GO_CELL_AGGREGATION	1.55629	0.298365
GO_REGULATION_OF_TELOMERE_CAPPING	1.27	1		GO_GLUCOCORTICOID_BIOSYNTHETIC_PROCESS	1.48108	0.457592		GO_ANTIBACTERIAL_HUMORAL_RESPONSE	1.4647	0.361676		GO_REGULATION_OF_AMINO_ACID_TRANSPORT	1.55526	0.298226
GO_EPIDERMAL_CELL_DIFFERENTIATION	1.26	1		GO_SODIUM_ION_TRANSMEMBRANE_TRANSPORT	1.48058	0.45399		GO_CILIUM_OR_FLAGELLUM_DEPENDENT_CELL_MOTILITY	1.46297	0.362316		GO_REGULATION_OF_CELLULAR_RESPONSE_TO_VASCULAR_ENDOTHELIAL_GROWTH_FACTOR_STIMULUS	1.55458	0.296723
GO_POSITIVE_REGULATION_OF_RUFFLE_ASSEMBLY	1.26	1		GO_ATP_SYNTHESIS_COUPLED_ELECTRON_TRANSPORT	1.47964	0.451923		GO_METANEPHRIC_RENAL_VESICLE_MORPHOGENESIS	1.46279	0.358634		GO_CELLULAR_HORMONE_METABOLIC_PROCESS	1.55364	0.296019
GO_POSITIVE_REGULATION_OF_EPIDERMAL_CELL_DIFFERENTIATION	1.26	1		GO_SYNCYTIUM_FORMATION	1.47671	0.456243		GO_MALE_GAMETE_GENERATION	1.46125	0.358383		GO_ARACHIDONIC_ACID_SECRETION	1.55346	0.293178
GO_VOCALIZATION_BEHAVIOR	1.26	1		GO_EPITHELIAL_CILIUM_MOVEMENT	1.47581	0.453874		GO_SPERM_EGG_RECOGNITION	1.45723	0.365039		GO_DICARBOXYLIC_ACID_TRANSPORT	1.55297	0.291399
GO_METANEPHRIC_RENAL_VESICLE_MORPHOGENESIS	1.26	1		GO_PEPTIDE_CROSS_LINKING	1.47524	0.450726		GO_SPINAL_CORD_MOTOR_NEURON_DIFFERENTIATION	1.45385	0.369549		GO_DIENCEPHALON_DEVELOPMENT	1.55232	0.290395
GO_DNA_DAMAGE_RESPONSE_SIGNAL_TRANSDUCTION_RESULTING_IN_TRANSCRIPTION	1.26	1		GO_CHROMOSOME_CONDENSATION	1.4727	0.454221		GO_DOPAMINERGIC_NEURON_DIFFERENTIATION	1.44795	0.381266		GO_POSITIVE_REGULATION_OF_NEUROLOGICAL_SYSTEM_PROCESS	1.55073	0.292199
GO_NEGATIVE_REGULATION_OF_RNA_SPLICING	1.26	1		GO_OOCYTE_DIFFERENTIATION	1.47046	0.456545		GO_METANEPHRIC_NEPHRON_MORPHOGENESIS	1.44786	0.377275		GO_ADENYLATE_CYCLASE_ACTIVATING_G_PROTEIN_COUPLED_RECEPTOR_SIGNALING_PATHWAY	1.54833	0.296453
GO_REGULATION_OF_FERTILIZATION	1.25	1		GO_RESPONSE_TO_MUSCLE_STRETCH	1.46934	0.455392		GO_PHENOL_CONTAINING_COMPOUND_BIOSYNTHETIC_PROCESS	1.44026	0.393852		GO_SPECIFICATION_OF_ANIMAL_ORGAN_IDENTITY	1.54711	0.297116
GO_POSITIVE_REGULATION_OF_INTERFERON_GAMMA_PRODUCTION	1.25	1		GO_SKELETAL_MUSCLE_CONTRACTION	1.46854	0.45315		GO_NEGATIVE_REGULATION_OF_SYNAPSE_ORGANIZATION	1.43696	0.398883		GO_REGULATION_OF_TRANS_SYNAPTIC_SIGNALING	1.54676	0.294762
GO_POSTSYNAPTIC_DENSITY_ASSEMBLY	1.25	1		GO_CATECHOLAMINE_SECRETION	1.46716	0.452947		GO_RESPONSE_TO_AUDITORY_STIMULUS	1.43172	0.40936		GO_ASTROCYTE_DIFFERENTIATION	1.54233	0.30584
GO_REGULATION_OF_SYNAPTIC_TRANSMISSION_DOPAMINERGIC	1.25	1		GO_DOPAMINE_SECRETION	1.46599	0.45197		GO_REGULATION_OF_ANIMAL_ORGAN_FORMATION	1.42843	0.414646		GO_POSITIVE_REGULATION_OF_GLYCOLYTIC_PROCESS	1.5385	0.314603
GO_MITOTIC_SISTER_CHROMATID_COHESION	1.25	1		GO_POSTSYNAPSE_ASSEMBLY	1.46515	0.449907		GO_NEUROMUSCULAR_PROCESS_CONTROLLING_POSTURE	1.42438	0.421764		GO_RESPONSE_TO_ANESTHETIC	1.53756	0.314522
GO_PROXIMAL_DISTAL_PATTERN_FORMATION	1.24	1		GO_MULTICELLULAR_ORGANISMAL_MOVEMENT	1.46392	0.449263		GO_NEGATIVE_REGULATION_OF_GLIOGENESIS	1.42437	0.417438		GO_ACIDIC_AMINO_ACID_TRANSPORT	1.53296	0.326358
GO_THYMIC_T_CELL_SELECTION	1.24	1		GO_POSTSYNAPTIC_MEMBRANE_ORGANIZATION	1.4639	0.444714		GO_SYNAPTIC_VESICLE_LOCALIZATION	1.42004	0.425755		GO_REGULATION_OF_NEUROLOGICAL_SYSTEM_PROCESS	1.52539	0.34857
GO_ZINC_ION_TRANSPORT	1.24	1		GO_MEIOSIS_I_CELL_CYCLE_PROCESS	1.46269	0.444121		GO_PROTEASOMAL_UBIQUITIN_INDEPENDENT_PROTEIN_CATABOLIC_PROCESS	1.4152	0.435879		GO_REGULATION_OF_BROWN_FAT_CELL_DIFFERENTIATION	1.52512	0.346029
GO_PEPTIDYL_TYROSINE_AUTOPHOSPHORYLATION	1.24	1		GO_GLUTAMATE_RECEPTOR_SIGNALING_PATHWAY	1.46133	0.444066		GO_POSITIVE_REGULATION_OF_CIRCADIAN_RHYTHM	1.41443	0.433841		GO_LIPOXYGENASE_PATHWAY	1.52383	0.346867
GO_POSTSYNAPSE_ASSEMBLY	1.24	1		GO_LENS_FIBER_CELL_DIFFERENTIATION	1.45984	0.444338		GO_NEGATIVE_REGULATION_OF_DENDRITE_MORPHOGENESIS	1.4138	0.431445		GO_ENDOCRINE_SYSTEM_DEVELOPMENT	1.52309	0.346014
GO_NEUROMUSCULAR_PROCESS_CONTROLLING_POSTURE	1.23	1		GO_LIMBIC_SYSTEM_DEVELOPMENT	1.45933	0.441427		GO_SYNAPTIC_VESICLE_EXOCYTOSIS	1.41331	0.428686		GO_POSITIVE_REGULATION_OF_TRANSCRIPTION_REGULATORY_REGION_DNA_BINDING	1.52301	0.342853
GO_RNA_SPLICING	1.23	1		GO_CELLULAR_COMPONENT_ASSEMBLY_INVOLVED_IN_MORPHOGENESIS	1.45814	0.44107		GO_ENERGY_COUPLED_PROTON_TRANSPORT_DOWN_ELECTROCHEMICAL_GRADIENT	1.41185	0.428652		GO_NEUROPEPTIDE_SIGNALING_PATHWAY	1.52238	0.341715
GO_CORNIFICATION	1.23	1		GO_MUSCLE_SYSTEM_PROCESS	1.458	0.437258		GO_MEIOTIC_CELL_CYCLE	1.41052	0.42839		GO_STRIATED_MUSCLE_CELL_PROLIFERATION	1.52203	0.339581
GO_AMINE_BIOSYNTHETIC_PROCESS	1.23	1		GO_MEMBRANE_DEPOLARIZATION_DURING_ACTION_POTENTIAL	1.45791	0.433346		GO_LEARNING	1.40709	0.434206		GO_METANEPHRIC_MESENCHYME_DEVELOPMENT	1.5217	0.337394
GO_EPITHELIAL_CELL_FATE_COMMITMENT	1.23	1		GO_SPECIFICATION_OF_ANIMAL_ORGAN_IDENTITY	1.45393	0.441305		GO_ORGAN_OR_TISSUE_SPECIFIC_IMMUNE_RESPONSE	1.39787	0.457669		GO_REGULATION_OF_EXTRACELLULAR_MATRIX_ORGANIZATION	1.51998	0.339837
GO_POSITIVE_REGULATION_OF_BEHAVIOR	1.22	1		GO_EPIDERMAL_CELL_DIFFERENTIATION	1.45072	0.447496		GO_SKIN_DEVELOPMENT	1.39728	0.455027		GO_CHEMICAL_SYNAPTIC_TRANSMISSION_POSTSYNAPTIC	1.51978	0.337224
GO_POSITIVE_REGULATION_OF_SODIUM_ION_TRANSMEMBRANE_TRANSPORTER_ACTIVITY	1.22	1		GO_MESODERMAL_CELL_FATE_COMMITMENT	1.44852	0.450288		GO_CELLULAR_PROCESS_INVOLVED_IN_REPRODUCTION_IN_MULTICELLULAR_ORGANISM	1.39588	0.455017		GO_POSITIVE_REGULATION_OF_BLOOD_CIRCULATION	1.51928	0.335903
GO_REGULATION_OF_GONAD_DEVELOPMENT	1.22	1		GO_REGULATION_OF_REPRODUCTIVE_PROCESS	1.44675	0.451581		GO_RESPONSE_TO_POTASSIUM_ION	1.39572	0.451214		GO_REGULATION_OF_GLIAL_CELL_DIFFERENTIATION	1.5192	0.333143
GO_ANTIMICROBIAL_HUMORAL_RESPONSE	1.22	1		GO_INNER_EAR_MORPHOGENESIS	1.44393	0.456521		GO_CILIUM_MOVEMENT_INVOLVED_IN_CELL_MOTILITY	1.39378	0.452934		GO_NEGATIVE_REGULATION_OF_RESPONSE_TO_WOUNDING	1.51767	0.335175
GO_RNA_DEPENDENT_DNA_BIOSYNTHETIC_PROCESS	1.22	1		GO_INHIBITORY_POSTSYNAPTIC_POTENTIAL	1.4428	0.455996		GO_DEFENSE_RESPONSE_TO_GRAM_POSITIVE_BACTERIUM	1.38995	0.460249		GO_REGULATION_OF_FIBROBLAST_GROWTH_FACTOR_RECEPTOR_SIGNALING_PATHWAY	1.51718	0.333726
GO_PROTEIN_IMPORT_INTO_MITOCHONDRIAL_MATRIX	1.21	1		GO_MONOAMINE_TRANSPORT	1.44064	0.458853		GO_ACROSOME_REACTION	1.38944	0.45749		GO_REGULATION_OF_GLUTAMATE_SECRETION	1.51687	0.331662
GO_MEIOSIS_I_CELL_CYCLE_PROCESS	1.21	1		GO_SEROTONIN_RECEPTOR_SIGNALING_PATHWAY	1.43981	0.457442		GO_PROTEIN_LOCALIZATION_TO_ENDOPLASMIC_RETICULUM	1.3842	0.469366		GO_NEGATIVE_REGULATION_OF_STEM_CELL_DIFFERENTIATION	1.51664	0.329671
GO_CELL_CELL_RECOGNITION	1.21	1		GO_CELL_FATE_COMMITMENT	1.43912	0.455543		GO_OUTER_DYNEIN_ARM_ASSEMBLY	1.38301	0.46908		GO_CELLULAR_AMINO_ACID_CATABOLIC_PROCESS	1.51592	0.329124
GO_NEGATIVE_REGULATION_OF_DIGESTIVE_SYSTEM_PROCESS	1.21	1		GO_NUCLEAR_TRANSCRIBED_MRNA_CATABOLIC_PROCESS_NONSENSE_MEDIATED_DECAY	1.43663	0.459511		GO_HYPOTHALAMUS_DEVELOPMENT	1.3771	0.483386		GO_REGULATION_OF_GLUTAMATE_RECEPTOR_SIGNALING_PATHWAY	1.51384	0.332854
GO_DIENCEPHALON_DEVELOPMENT	1.21	1		GO_NEGATIVE_REGULATION_OF_GLIAL_CELL_DIFFERENTIATION	1.43558	0.458876		GO_GERM_CELL_DEVELOPMENT	1.37483	0.486194		GO_PLASMA_MEMBRANE_PHOSPHOLIPID_SCRAMBLING	1.51381	0.330076
GO_POSITIVE_REGULATION_OF_MRNA_SPLICING_VIA_SPLICEOSOME	1.21	1		GO_SKELETAL_MUSCLE_ORGAN_DEVELOPMENT	1.43551	0.455151		GO_PEPTIDE_CROSS_LINKING	1.3739	0.484922		GO_PROTEIN_LOCALIZATION_TO_POSTSYNAPTIC_MEMBRANE	1.51301	0.329845
GO_CRANIOFACIAL_SUTURE_MORPHOGENESIS	1.21	1		GO_METANEPHRIC_NEPHRON_DEVELOPMENT	1.4349	0.453168		GO_THYROID_HORMONE_METABOLIC_PROCESS	1.37387	0.480922		GO_CHLORIDE_TRANSMEMBRANE_TRANSPORT	1.512	0.330384
GO_SYNAPSE_MATURATION	1.2	1		GO_POSITIVE_REGULATION_OF_STRIATED_MUSCLE_CELL_DIFFERENTIATION	1.43435	0.451051		GO_REGULATION_OF_MITOTIC_SPINDLE_ASSEMBLY	1.37382	0.477001		GO_RETINOL_METABOLIC_PROCESS	1.51178	0.328291
GO_MESENCHYMAL_TO_EPITHELIAL_TRANSITION	1.2	1		GO_NEUROMUSCULAR_PROCESS	1.43383	0.448833		GO_THYROID_HORMONE_GENERATION	1.37065	0.482899		GO_ENSHEATHMENT_OF_NEURONS	1.51165	0.325909
GO_ADULT_BEHAVIOR	1.2	1		GO_POSTSYNAPTIC_DENSITY_ASSEMBLY	1.4312	0.453376		GO_SYNAPTIC_VESICLE_CYCLE	1.36777	0.48806		GO_INHIBITORY_POSTSYNAPTIC_POTENTIAL	1.50786	0.33511
GO_DNA_REPLICATION_INDEPENDENT_NUCLEOSOME_ORGANIZATION	1.2	1		GO_STRIATED_MUSCLE_CONTRACTION	1.42987	0.453663		GO_SPINAL_CORD_PATTERNING	1.36389	0.496509		GO_SYNAPTIC_VESICLE_LOCALIZATION	1.5078	0.33253
GO_REGULATION_OF_NATURAL_KILLER_CELL_ACTIVATION	1.2	1		GO_REGULATION_OF_NMDA_RECEPTOR_ACTIVITY	1.42943	0.451339		GO_MELANIN_BIOSYNTHETIC_PROCESS	1.3616	0.499611		GO_CYCLIC_NUCLEOTIDE_MEDIATED_SIGNALING	1.50754	0.3307
GO_MEIOTIC_CHROMOSOME_SEGREGATION	1.2	1		GO_CELL_PROLIFERATION_IN_FOREBRAIN	1.42695	0.455572		GO_POSITIVE_REGULATION_OF_SYNAPTIC_TRANSMISSION_GLUTAMATERGIC	1.35449	0.518863		GO_VASCULAR_PROCESS_IN_CIRCULATORY_SYSTEM	1.506	0.332816
GO_KILLING_OF_CELLS_OF_OTHER_ORGANISM	1.2	1		GO_NEGATIVE_REGULATION_OF_STEM_CELL_DIFFERENTIATION	1.4269	0.452101		GO_NEURONAL_ACTION_POTENTIAL	1.35354	0.517873		GO_KERATINIZATION	1.50569	0.331214
GO_MICROTUBULE_ANCHORING	1.2	1		GO_REGULATION_OF_MYOBLAST_DIFFERENTIATION	1.4248	0.455352		GO_INTERMEDIATE_FILAMENT_BASED_PROCESS	1.35334	0.514313		GO_PHOSPHOLIPASE_C_ACTIVATING_G_PROTEIN_COUPLED_RECEPTOR_SIGNALING_PATHWAY	1.50544	0.329354
GO_PROTEIN_LOCALIZATION_TO_ENDOPLASMIC_RETICULUM	1.19	1		GO_POSITIVE_REGULATION_OF_PROTEIN_DEPOLYMERIZATION	1.4245	0.452636		GO_KILLING_OF_CELLS_OF_OTHER_ORGANISM	1.34727	0.530421		GO_ISOPRENOID_METABOLIC_PROCESS	1.50538	0.326947
GO_CYTOSKELETON_DEPENDENT_INTRACELLULAR_TRANSPORT	1.19	1		GO_ORGAN_INDUCTION	1.42334	0.452686		GO_SULFATE_TRANSPORT	1.34337	0.539031		GO_2_OXOGLUTARATE_METABOLIC_PROCESS	1.50504	0.325468
GO_NEGATIVE_REGULATION_OF_LYASE_ACTIVITY	1.19	1		GO_NEGATIVE_REGULATION_OF_SYNAPSE_ORGANIZATION	1.42312	0.449967		GO_METANEPHROS_MORPHOGENESIS	1.34304	0.536099		GO_CHONDROITIN_SULFATE_PROTEOGLYCAN_METABOLIC_PROCESS	1.50459	0.324177
GO_REGULATION_OF_ODONTOGENESIS_OF_DENTIN_CONTAINING_TOOTH	1.19	1		GO_CHROMOSOME_ORGANIZATION_INVOLVED_IN_MEIOTIC_CELL_CYCLE	1.4207	0.453871		GO_VESICLE_MEDIATED_TRANSPORT_IN_SYNAPSE	1.34183	0.535838		GO_POSITIVE_REGULATION_OF_AMINE_TRANSPORT	1.50401	0.323393
GO_TELOMERE_MAINTENANCE_VIA_TELOMERE_LENGTHENING	1.19	1		GO_NEGATIVE_REGULATION_OF_EPIDERMIS_DEVELOPMENT	1.41337	0.474047		GO_ASSOCIATIVE_LEARNING	1.34009	0.537494		GO_NEGATIVE_REGULATION_OF_BEHAVIOR	1.50049	0.332228
GO_REGULATION_OF_POSTSYNAPTIC_DENSITY_ORGANIZATION	1.19	1		GO_CELLULAR_RESPONSE_TO_GLUCAGON_STIMULUS	1.41265	0.472774		GO_BLASTOCYST_GROWTH	1.33927	0.536213		GO_RESPONSE_TO_AMMONIUM_ION	1.49718	0.340641
GO_MYOBLAST_FUSION	1.19	1		GO_MALE_MEIOSIS_I	1.41254	0.469654		GO_REGULATION_OF_SPINDLE_ASSEMBLY	1.33755	0.537929		GO_MULTI_MULTICELLULAR_ORGANISM_PROCESS	1.49704	0.338557
GO_REGULATION_OF_DELAYED_RECTIFIER_POTASSIUM_CHANNEL_ACTIVITY	1.18	1		GO_REGULATION_OF_EXCITATORY_SYNAPSE_ASSEMBLY	1.41132	0.46975		GO_SYNAPTONEMAL_COMPLEX_ORGANIZATION	1.3351	0.542214		GO_PIRNA_METABOLIC_PROCESS	1.49527	0.342132
GO_POSTSYNAPTIC_NEUROTRANSMITTER_RECEPTOR_INTERNALIZATION	1.18	1		GO_DEVELOPMENTAL_INDUCTION	1.41115	0.466771		GO_POSITIVE_REGULATION_OF_CYCLASE_ACTIVITY	1.33493	0.538809		GO_REGULATION_OF_POSTSYNAPTIC_MEMBRANE_NEUROTRANSMITTER_RECEPTOR_LEVELS	1.49499	0.340544
GO_TRANSLATIONAL_INITIATION	1.18	1		GO_MULTICELLULAR_ORGANISMAL_SIGNALING	1.41098	0.463858		GO_NEUROTRANSMITTER_RECEPTOR_INTERNALIZATION	1.33403	0.537694		GO_NEGATIVE_REGULATION_OF_GLIAL_CELL_DIFFERENTIATION	1.49476	0.338843
GO_NEUROMUSCULAR_PROCESS_CONTROLLING_BALANCE	1.18	1		GO_REGULATION_OF_SYNAPTIC_PLASTICITY	1.40953	0.464739		GO_INTERMEDIATE_FILAMENT_ORGANIZATION	1.3324	0.539554		GO_AMINO_ACID_TRANSPORT	1.49457	0.336976
GO_HIPPOCAMPUS_DEVELOPMENT	1.18	1		GO_RESPONSE_TO_ELECTRICAL_STIMULUS	1.40717	0.469105		GO_DOPAMINE_SECRETION	1.33227	0.536053		GO_POSITIVE_REGULATION_OF_ORGAN_GROWTH	1.4934	0.337991
GO_REGULATION_OF_CIRCADIAN_SLEEP_WAKE_CYCLE	1.17	1		GO_SENSORY_PERCEPTION_OF_LIGHT_STIMULUS	1.40631	0.468512		GO_BRAIN_MORPHOGENESIS	1.33167	0.534227		GO_LIPID_STORAGE	1.49238	0.338909
GO_REGULATION_OF_CENTRIOLE_REPLICATION	1.17	1		GO_RESPONSE_TO_AUDITORY_STIMULUS	1.40231	0.47785		GO_CEREBRAL_CORTEX_NEURON_DIFFERENTIATION	1.32698	0.546363		GO_STABILIZATION_OF_MEMBRANE_POTENTIAL	1.48895	0.34736
GO_MEIOTIC_CELL_CYCLE	1.16	1		GO_UTERUS_DEVELOPMENT	1.39955	0.483145		GO_SENSORY_PERCEPTION_OF_MECHANICAL_STIMULUS	1.3269	0.542707		GO_NODAL_SIGNALING_PATHWAY	1.48632	0.353105
GO_GROWTH_PLATE_CARTILAGE_CHONDROCYTE_DIFFERENTIATION	1.16	1		GO_POSITIVE_REGULATION_OF_CYTOKINESIS	1.39892	0.481963		GO_VITAMIN_TRANSPORT	1.32671	0.539511		GO_OLIGODENDROCYTE_DIFFERENTIATION	1.48515	0.35414
GO_ANTIBACTERIAL_HUMORAL_RESPONSE	1.16	1		GO_REGULATION_OF_SYSTEMIC_ARTERIAL_BLOOD_PRESSURE_BY_CIRCULATORY_RENIN_ANGIOTENSIN	1.39777	0.482243		GO_TRANSPOSITION	1.32244	0.550057		GO_REGULATION_OF_LONG_TERM_SYNAPTIC_POTENTIATION	1.48455	0.353598
GO_CENTRAL_NERVOUS_SYSTEM_NEURON_DIFFERENTIATION	1.16	1		GO_MALE_MEIOTIC_NUCLEAR_DIVISION	1.39363	0.491991		GO_POSITIVE_REGULATION_OF_LYASE_ACTIVITY	1.32134	0.549711		GO_FATTY_ACID_BIOSYNTHETIC_PROCESS	1.4809	0.363332
GO_POSITIVE_REGULATION_OF_CHROMOSOME_SEGREGATION	1.16	1		GO_COCHLEA_DEVELOPMENT	1.39145	0.495619		GO_SYNAPTIC_TRANSMISSION_GLUTAMATERGIC	1.32116	0.546482		GO_AUDITORY_RECEPTOR_CELL_DEVELOPMENT	1.48062	0.361714
GO_SPLICEOSOMAL_COMPLEX_ASSEMBLY	1.16	1		GO_BLASTODERM_SEGMENTATION	1.39129	0.492742		GO_DORSAL_VENTRAL_PATTERN_FORMATION	1.31991	0.546911		GO_FOREBRAIN_CELL_MIGRATION	1.48034	0.360102
GO_POSITIVE_REGULATION_OF_TELOMERE_CAPPING	1.16	1		GO_POSITIVE_REGULATION_OF_CALCIUM_ION_DEPENDENT_EXOCYTOSIS	1.38644	0.505013		GO_CATECHOLAMINE_SECRETION	1.31979	0.543622		GO_RESPONSE_TO_IRON_ION	1.47985	0.359202
GO_ENDOSOME_TRANSPORT_VIA_MULTIVESICULAR_BODY_SORTING_PATHWAY	1.16	1		GO_REGULATION_OF_CIRCADIAN_SLEEP_WAKE_CYCLE	1.38469	0.507501		GO_SECONDARY_METABOLITE_BIOSYNTHETIC_PROCESS	1.31889	0.542722		GO_REGULATION_OF_TRANSCRIPTION_REGULATORY_REGION_DNA_BINDING	1.47484	0.373596
GO_PEPTIDYL_LYSINE_DIMETHYLATION	1.15	1		GO_NEUROTRANSMITTER_REUPTAKE	1.38247	0.511561		GO_RENAL_VESICLE_DEVELOPMENT	1.31611	0.548419		GO_REGULATION_OF_NEUROTRANSMITTER_TRANSPORT	1.47364	0.37536
GO_NEGATIVE_REGULATION_OF_LYMPHOCYTE_DIFFERENTIATION	1.15	1		GO_POSTSYNAPTIC_SPECIALIZATION_ASSEMBLY	1.38118	0.512555		GO_NUCLEAR_TRANSCRIBED_MRNA_CATABOLIC_PROCESS	1.31369	0.552909		GO_FOREBRAIN_GENERATION_OF_NEURONS	1.47299	0.375033
GO_SCF_DEPENDENT_PROTEASOMAL_UBIQUITIN_DEPENDENT_PROTEIN_CATABOLIC_PROCESS	1.15	1		GO_REGULATION_OF_TRANSCRIPTION_INVOLVED_IN_CELL_FATE_COMMITMENT	1.38069	0.510851		GO_REGULATION_OF_SYNAPTIC_TRANSMISSION_GLUTAMATERGIC	1.31246	0.553576		GO_RESPONSE_TO_MAGNESIUM_ION	1.47298	0.37262
GO_NEGATIVE_REGULATION_OF_SYNAPSE_ORGANIZATION	1.15	1		GO_CEREBRAL_CORTEX_NEURON_DIFFERENTIATION	1.3792	0.512444		GO_SIGNAL_TRANSDUCTION_INVOLVED_IN_REGULATION_OF_GENE_EXPRESSION	1.30218	0.585291		GO_POTASSIUM_ION_TRANSPORT	1.47261	0.371363
GO_NEGATIVE_REGULATION_OF_NEURAL_PRECURSOR_CELL_PROLIFERATION	1.15	1		GO_CALCIUM_DEPENDENT_CELL_CELL_ADHESION_VIA_PLASMA_MEMBRANE_CELL_ADHESION_MOLECULES	1.37842	0.511589		GO_VIRAL_BUDDING	1.30137	0.584538		GO_REGULATION_OF_VASOCONSTRICTION	1.47176	0.371883
GO_KERATINOCYTE_PROLIFERATION	1.15	1		GO_MEIOTIC_CELL_CYCLE_PROCESS	1.37822	0.509102		GO_STARTLE_RESPONSE	1.29699	0.596359		GO_POSITIVE_REGULATION_OF_ALCOHOL_BIOSYNTHETIC_PROCESS	1.47099	0.372066
GO_VISUAL_BEHAVIOR	1.15	1		GO_POSITIVE_REGULATION_OF_MEIOTIC_CELL_CYCLE	1.37624	0.512695		GO_SIGNAL_RELEASE_FROM_SYNAPSE	1.29627	0.59504		GO_PEPTIDE_HORMONE_SECRETION	1.46725	0.382322
GO_REGULATION_OF_MICROTUBULE_BASED_MOVEMENT	1.15	1		GO_MYOBLAST_DIFFERENTIATION	1.37453	0.515419		GO_INTRASPECIES_INTERACTION_BETWEEN_ORGANISMS	1.29453	0.597759		GO_REGULATION_OF_ACTIVIN_RECEPTOR_SIGNALING_PATHWAY	1.46493	0.387824
GO_CILIUM_MOVEMENT_INVOLVED_IN_CELL_MOTILITY	1.15	1		GO_POSITIVE_REGULATION_OF_MYOTUBE_DIFFERENTIATION	1.37049	0.525525		GO_MESENCHYMAL_TO_EPITHELIAL_TRANSITION	1.29438	0.594498		GO_REGULATION_OF_NEUROTRANSMITTER_SECRETION	1.46365	0.389778
GO_LIMBIC_SYSTEM_DEVELOPMENT	1.14	1		GO_RETINA_LAYER_FORMATION	1.36749	0.532762		GO_CELL_PROLIFERATION_INVOLVED_IN_HEART_MORPHOGENESIS	1.29312	0.595091		GO_POSITIVE_REGULATION_OF_STEROID_METABOLIC_PROCESS	1.46324	0.388661
GO_CELL_FATE_SPECIFICATION	1.14	1		GO_OUTER_DYNEIN_ARM_ASSEMBLY	1.36651	0.532749		GO_REGULATION_OF_EXCITATORY_SYNAPSE_ASSEMBLY	1.29053	0.600464		GO_MALE_GENITALIA_DEVELOPMENT	1.46104	0.393822
GO_PROTEIN_LOCALIZATION_TO_CILIUM	1.14	1		GO_REGULATION_OF_SYNAPTIC_VESICLE_TRANSPORT	1.36645	0.529637		GO_VIRAL_BUDDING_VIA_HOST_ESCRT_COMPLEX	1.2905	0.596828		GO_EMBRYONIC_CAMERA_TYPE_EYE_MORPHOGENESIS	1.46099	0.39156
GO_POSITIVE_REGULATION_OF_TELOMERASE_ACTIVITY	1.14	1		GO_SYNAPTIC_VESICLE_CYCLE	1.36113	0.544442		GO_ARACHIDONIC_ACID_SECRETION	1.28969	0.59592		GO_DERMATAN_SULFATE_PROTEOGLYCAN_BIOSYNTHETIC_PROCESS	1.45927	0.395056
GO_REGULATION_OF_TELOMERE_MAINTENANCE_VIA_TELOMERE_LENGTHENING	1.14	1		GO_REGULATION_OF_SYNAPTIC_TRANSMISSION_DOPAMINERGIC	1.3561	0.55938		GO_PRESYNAPSE_ORGANIZATION	1.28871	0.595871		GO_POSITIVE_REGULATION_OF_EMBRYONIC_DEVELOPMENT	1.45926	0.392668
GO_POSTSYNAPTIC_MEMBRANE_ORGANIZATION	1.13	1		GO_EAR_MORPHOGENESIS	1.35363	0.564802		GO_POSITIVE_REGULATION_OF_G_PROTEIN_COUPLED_RECEPTOR_SIGNALING_PATHWAY	1.28713	0.59762		GO_NOTOCHORD_DEVELOPMENT	1.45803	0.394628
GO_POSITIVE_REGULATION_OF_TELOMERE_MAINTENANCE	1.13	1		GO_NEGATIVE_REGULATION_OF_PEPTIDYL_LYSINE_ACETYLATION	1.34922	0.577028		GO_STABILIZATION_OF_MEMBRANE_POTENTIAL	1.28515	0.601206		GO_ANION_HOMEOSTASIS	1.45737	0.394521
GO_REGULATION_OF_ANIMAL_ORGAN_FORMATION	1.13	1		GO_STARTLE_RESPONSE	1.34901	0.574436		GO_REGULATION_OF_SYNAPTIC_PLASTICITY	1.28428	0.60086		GO_PROTEIN_CONTAINING_COMPLEX_REMODELING	1.45639	0.395415
GO_POSITIVE_REGULATION_OF_MITOTIC_NUCLEAR_DIVISION	1.13	1		GO_SKIN_DEVELOPMENT	1.3485	0.572833		GO_SYNAPTIC_TRANSMISSION_DOPAMINERGIC	1.28419	0.59759		GO_TRANSCYTOSIS	1.45607	0.394201
GO_LIVER_REGENERATION	1.13	1		GO_MUSCLE_CELL_FATE_COMMITMENT	1.34821	0.57047		GO_REGULATION_OF_CYCLASE_ACTIVITY	1.28006	0.608558		GO_DOPAMINERGIC_NEURON_DIFFERENTIATION	1.45526	0.394494
GO_POSITIVE_REGULATION_OF_RNA_SPLICING	1.13	1		GO_ACROSOME_REACTION	1.34817	0.567224		GO_RESPONSE_TO_PAIN	1.2798	0.605825		GO_MORPHOGENESIS_OF_AN_EPITHELIAL_BUD	1.45508	0.39275
GO_NEUROMUSCULAR_PROCESS	1.13	1		GO_POSITIVE_REGULATION_OF_RUFFLE_ASSEMBLY	1.34613	0.57116		GO_PROTEIN_TRANSPORT_WITHIN_PLASMA_MEMBRANE	1.27968	0.6026		GO_HORMONE_METABOLIC_PROCESS	1.4537	0.395183
GO_DNA_TEMPLATED_TRANSCRIPTION_TERMINATION	1.13	1		GO_RECEPTOR_CLUSTERING	1.34423	0.574833		GO_CALCIUM_DEPENDENT_CELL_CELL_ADHESION_VIA_PLASMA_MEMBRANE_CELL_ADHESION_MOLECULES	1.27891	0.601811		GO_LENS_MORPHOGENESIS_IN_CAMERA_TYPE_EYE	1.4533	0.394372
GO_TOLERANCE_INDUCTION	1.12	1		GO_MUSCLE_CELL_DEVELOPMENT	1.3434	0.574354		GO_REGULATION_OF_SYNAPTIC_VESICLE_TRANSPORT	1.27861	0.599248		GO_ASPARTATE_FAMILY_AMINO_ACID_CATABOLIC_PROCESS	1.45318	0.392537
GO_REGULATION_OF_RNA_SPLICING	1.12	1		GO_ANIMAL_ORGAN_FORMATION	1.34193	0.576203		GO_REGULATION_OF_SYNAPTIC_VESICLE_CYCLE	1.27193	0.619748		GO_REGULATION_OF_PEPTIDE_HORMONE_SECRETION	1.45184	0.394603
GO_REGULATION_OF_NUCLEAR_TRANSCRIBED_MRNA_CATABOLIC_PROCESS_DEADENYLATION_DEPENDENT_DECAY	1.12	1		GO_EAR_DEVELOPMENT	1.34106	0.575935		GO_LIMBIC_SYSTEM_DEVELOPMENT	1.27013	0.623088		GO_NUCLEOSIDE_BISPHOSPHATE_METABOLIC_PROCESS	1.45046	0.397268
GO_T_CELL_SELECTION	1.12	1		GO_STRIATED_MUSCLE_ADAPTATION	1.34103	0.572709		GO_NUCLEOTIDE_PHOSPHORYLATION	1.26962	0.621386		GO_HORMONE_BIOSYNTHETIC_PROCESS	1.44913	0.399504
GO_NATURAL_KILLER_CELL_ACTIVATION	1.12	1		GO_MIDBRAIN_DEVELOPMENT	1.34026	0.572264		GO_NEGATIVE_REGULATION_OF_EPIDERMIS_DEVELOPMENT	1.26792	0.624069		GO_ADRENAL_GLAND_DEVELOPMENT	1.44844	0.399687
GO_POSITIVE_REGULATION_OF_NATURAL_KILLER_CELL_ACTIVATION	1.12	1		GO_TRANSMISSION_OF_NERVE_IMPULSE	1.3396	0.571453		GO_NEUROMUSCULAR_SYNAPTIC_TRANSMISSION	1.26502	0.631163		GO_REGULATION_OF_CALCIUM_ION_DEPENDENT_EXOCYTOSIS	1.44749	0.400854
GO_ARF_PROTEIN_SIGNAL_TRANSDUCTION	1.12	1		GO_NEGATIVE_REGULATION_OF_CELL_CYCLE_ARREST	1.33919	0.569636		GO_CHLORIDE_TRANSMEMBRANE_TRANSPORT	1.26256	0.636433		GO_REGULATION_OF_HORMONE_LEVELS	1.44503	0.407048
GO_PLASMA_MEMBRANE_FUSION	1.12	1		GO_MESODERMAL_CELL_DIFFERENTIATION	1.33861	0.56851		GO_ADULT_BEHAVIOR	1.26249	0.633095		GO_REGULATION_OF_SYSTEMIC_ARTERIAL_BLOOD_PRESSURE	1.44417	0.407908
GO_REGULATION_OF_SPINDLE_ASSEMBLY	1.12	1		GO_POSITIVE_REGULATION_OF_LYASE_ACTIVITY	1.33743	0.569523		GO_SYNAPSE_MATURATION	1.26237	0.62993		GO_PHOSPHOLIPID_TRANSPORT	1.44295	0.409865
GO_POSITIVE_REGULATION_OF_T_HELPER_1_TYPE_IMMUNE_RESPONSE	1.11	1		GO_AMMONIUM_TRANSPORT	1.33667	0.568983		GO_NEGATIVE_REGULATION_OF_DENDRITE_DEVELOPMENT	1.26114	0.631142		GO_GASTRIC_ACID_SECRETION	1.44255	0.408941
GO_SKELETAL_MUSCLE_CELL_DIFFERENTIATION	1.11	1		GO_POSITIVE_REGULATION_OF_GLUCOSE_METABOLIC_PROCESS	1.33534	0.570608		GO_PHARYNGEAL_SYSTEM_DEVELOPMENT	1.26034	0.630577		GO_DETECTION_OF_CHEMICAL_STIMULUS_INVOLVED_IN_SENSORY_PERCEPTION_OF_TASTE	1.44229	0.407549
GO_POSITIVE_REGULATION_OF_EPIDERMIS_DEVELOPMENT	1.11	1		GO_MULTI_ORGANISM_BEHAVIOR	1.33447	0.570331		GO_REGULATION_OF_PRESYNAPSE_ORGANIZATION	1.25917	0.631473		GO_REGULATION_OF_ORGANIC_ACID_TRANSPORT	1.44089	0.410126
GO_NEUROPEPTIDE_SIGNALING_PATHWAY	1.11	1		GO_REGULATION_OF_ION_TRANSMEMBRANE_TRANSPORT	1.33149	0.5778		GO_DOPAMINE_TRANSPORT	1.2584	0.630896		GO_TRIGLYCERIDE_CATABOLIC_PROCESS	1.44052	0.40921
GO_POSITIVE_REGULATION_OF_INTERLEUKIN_17_PRODUCTION	1.11	1		GO_ACTIN_MEDIATED_CELL_CONTRACTION	1.33005	0.57975		GO_REGULATION_OF_NEURONAL_SYNAPTIC_PLASTICITY	1.2556	0.637683		GO_THYROID_HORMONE_GENERATION	1.43841	0.414217
GO_CARDIAC_MUSCLE_FIBER_DEVELOPMENT	1.11	1		GO_POSITIVE_REGULATION_OF_SYNAPSE_ASSEMBLY	1.32982	0.577418		GO_VISUAL_BEHAVIOR	1.2553	0.635388		GO_LIPID_LOCALIZATION	1.43812	0.413012
GO_REGULATION_OF_HISTONE_H3_K9_METHYLATION	1.11	1		GO_PROTEIN_TRANSPORT_WITHIN_LIPID_BILAYER	1.32975	0.574558		GO_DNA_METHYLATION	1.2521	0.643673		GO_REGULATION_OF_SYSTEMIC_ARTERIAL_BLOOD_PRESSURE_MEDIATED_BY_A_CHEMICAL_SIGNAL	1.43806	0.411001
GO_HISTONE_H3_K4_METHYLATION	1.11	1		GO_CATECHOLAMINE_BIOSYNTHETIC_PROCESS	1.32973	0.571523		GO_BLASTODERM_SEGMENTATION	1.25207	0.640313		GO_GLUCOCORTICOID_BIOSYNTHETIC_PROCESS	1.43696	0.412767
GO_DOPAMINE_SECRETION	1.11	1		GO_EMBRYONIC_SKELETAL_SYSTEM_DEVELOPMENT	1.32958	0.569042		GO_EPIDERMIS_DEVELOPMENT	1.25132	0.63976		GO_SPINAL_CORD_PATTERNING	1.4366	0.411732
GO_POSITIVE_REGULATION_OF_MITOTIC_SISTER_CHROMATID_SEGREGATION	1.1	1		GO_NEGATIVE_REGULATION_OF_LYASE_ACTIVITY	1.32852	0.569667		GO_PHOTOTRANSDUCTION_VISIBLE_LIGHT	1.25052	0.639335		GO_POSITIVE_REGULATION_OF_EXCITATORY_POSTSYNAPTIC_POTENTIAL	1.43503	0.415138
GO_RNA_CATABOLIC_PROCESS	1.1	1		GO_PHARYNGEAL_SYSTEM_DEVELOPMENT	1.32819	0.567888		GO_RESPONSE_TO_SALT	1.24906	0.641431		GO_REGULATION_OF_ANION_TRANSPORT	1.43395	0.416831
GO_PALLIUM_DEVELOPMENT	1.1	1		GO_CHLORIDE_TRANSMEMBRANE_TRANSPORT	1.32667	0.570181		GO_DEFENSE_RESPONSE_TO_GRAM_NEGATIVE_BACTERIUM	1.24867	0.63954		GO_REGULATION_OF_HEART_GROWTH	1.43344	0.416308
GO_NEGATIVE_REGULATION_OF_CALCIUM_ION_TRANSPORT_INTO_CYTOSOL	1.1	1		GO_CARDIAC_MUSCLE_TISSUE_MORPHOGENESIS	1.32574	0.570365		GO_RESPONSE_TO_ACETYLCHOLINE	1.24707	0.642416		GO_PROTEIN_LOCALIZATION_TO_SYNAPSE	1.43239	0.417711
GO_MALE_MEIOSIS_I	1.09	1		GO_PROTEIN_LOCALIZATION_TO_ENDOPLASMIC_RETICULUM	1.32572	0.567511		GO_ORGAN_INDUCTION	1.24586	0.643599		GO_HEART_GROWTH	1.43151	0.418876
GO_NEGATIVE_REGULATION_OF_EMBRYONIC_DEVELOPMENT	1.09	1		GO_RESPONSE_TO_POTASSIUM_ION	1.32285	0.574792		GO_AXON_ENSHEATHMENT_IN_CENTRAL_NERVOUS_SYSTEM	1.24173	0.655655		GO_DOPAMINE_SECRETION	1.43056	0.419861
GO_METANEPHROS_MORPHOGENESIS	1.09	1		GO_PIRNA_METABOLIC_PROCESS	1.3206	0.579843		GO_CALCIUM_ION_REGULATED_EXOCYTOSIS	1.24051	0.656706		GO_EMBRYONIC_EYE_MORPHOGENESIS	1.43032	0.418598
GO_POSITIVE_REGULATION_OF_RESPONSE_TO_OXIDATIVE_STRESS	1.09	1		GO_SYNAPTIC_VESICLE_LOCALIZATION	1.3188	0.583263		GO_REGULATION_OF_CALCIUM_ION_DEPENDENT_EXOCYTOSIS	1.23797	0.662752		GO_MONOVALENT_INORGANIC_CATION_TRANSPORT	1.43013	0.417112
GO_CIRCADIAN_SLEEP_WAKE_CYCLE	1.09	1		GO_POSTSYNAPTIC_NEUROTRANSMITTER_RECEPTOR_INTERNALIZATION	1.31693	0.586851		GO_CIRCADIAN_SLEEP_WAKE_CYCLE	1.23793	0.659544		GO_REGULATION_OF_HORMONE_SECRETION	1.42926	0.417943
GO_COCHLEA_MORPHOGENESIS	1.09	1		GO_REGULATION_OF_RESPIRATORY_SYSTEM_PROCESS	1.31674	0.584618		GO_EAR_MORPHOGENESIS	1.23757	0.657491		GO_NEGATIVE_REGULATION_OF_PEPTIDE_HORMONE_SECRETION	1.42837	0.418916
GO_DEVELOPMENTAL_INDUCTION	1.08	1		GO_REGULATION_OF_SYNAPTIC_VESICLE_CYCLE	1.31628	0.583209		GO_REGULATION_OF_CIRCADIAN_RHYTHM	1.23319	0.67077		GO_INORGANIC_ANION_TRANSMEMBRANE_TRANSPORT	1.42738	0.42
GO_OOCYTE_DIFFERENTIATION	1.08	1		GO_REGULATION_OF_SYSTEMIC_ARTERIAL_BLOOD_PRESSURE_BY_HORMONE	1.31621	0.580563		GO_MICROTUBULE_BASED_MOVEMENT	1.23301	0.668087		GO_CHONDROITIN_SULFATE_PROTEOGLYCAN_BIOSYNTHETIC_PROCESS	1.42625	0.422006
GO_T_CELL_LINEAGE_COMMITMENT	1.08	1		GO_REGULATION_OF_LYASE_ACTIVITY	1.316	0.578396		GO_SPECIFICATION_OF_SYMMETRY	1.23208	0.668349		GO_POSITIVE_REGULATION_OF_ANIMAL_ORGAN_MORPHOGENESIS	1.42582	0.421358
GO_CILIUM_ORGANIZATION	1.08	1		GO_RESPONSE_TO_PAIN	1.31548	0.577385		GO_CELL_FATE_COMMITMENT	1.23147	0.667442		GO_CAMERA_TYPE_EYE_DEVELOPMENT	1.42499	0.42228
GO_POSITIVE_REGULATION_OF_MEIOTIC_CELL_CYCLE	1.08	1		GO_METANEPHRIC_NEPHRON_MORPHOGENESIS	1.31517	0.575684		GO_REGULATION_OF_MESODERM_DEVELOPMENT	1.22376	0.694035		GO_VENTRAL_SPINAL_CORD_INTERNEURON_DIFFERENTIATION	1.42467	0.421355
GO_MALE_GAMETE_GENERATION	1.08	1		GO_METANEPHROS_MORPHOGENESIS	1.31496	0.573556		GO_CHLORIDE_TRANSPORT	1.22081	0.701807		GO_REGULATION_OF_CHOLESTEROL_EFFLUX	1.42272	0.426121
GO_REGULATION_OF_EXCITATORY_SYNAPSE_ASSEMBLY	1.08	1		GO_VITAMIN_TRANSPORT	1.31488	0.571068		GO_ANTERIOR_POSTERIOR_AXIS_SPECIFICATION	1.21836	0.707946		GO_MONOCARBOXYLIC_ACID_BIOSYNTHETIC_PROCESS	1.42154	0.428292
GO_AXONEME_ASSEMBLY	1.08	1		GO_REGULATION_OF_CYCLASE_ACTIVITY	1.31469	0.568876		GO_NEURAL_RETINA_DEVELOPMENT	1.21784	0.706614		GO_ORGANIC_HYDROXY_COMPOUND_TRANSPORT	1.42068	0.429309
GO_CRANIAL_NERVE_DEVELOPMENT	1.07	1		GO_KILLING_OF_CELLS_OF_OTHER_ORGANISM	1.31446	0.566996		GO_THYROID_GLAND_DEVELOPMENT	1.21659	0.708031		GO_ORGANIC_ACID_TRANSPORT	1.4206	0.427487
GO_NEGATIVE_REGULATION_OF_CELLULAR_RESPONSE_TO_INSULIN_STIMULUS	1.07	1		GO_CALCIUM_MEDIATED_SIGNALING_USING_INTRACELLULAR_CALCIUM_SOURCE	1.31432	0.564787		GO_ANTIMICROBIAL_HUMORAL_RESPONSE	1.21601	0.706861		GO_CENTRAL_NERVOUS_SYSTEM_NEURON_DEVELOPMENT	1.41895	0.431176
GO_POSITIVE_REGULATION_OF_SODIUM_ION_TRANSMEMBRANE_TRANSPORT	1.07	1		GO_METANEPHRIC_RENAL_VESICLE_MORPHOGENESIS	1.31429	0.562202		GO_INNER_EAR_MORPHOGENESIS	1.21548	0.705579		GO_CALCIUM_ION_REGULATED_EXOCYTOSIS	1.4184	0.430948
GO_NATURAL_KILLER_CELL_DIFFERENTIATION	1.07	1		GO_MUSCLE_CELL_DIFFERENTIATION	1.31429	0.559544		GO_MITOTIC_CYTOKINETIC_PROCESS	1.21537	0.702647		GO_PHOSPHATIDYLGLYCEROL_ACYL_CHAIN_REMODELING	1.41766	0.431423
GO_POSITIVE_REGULATION_OF_LYASE_ACTIVITY	1.07	1		GO_RESPONSE_TO_GLUCAGON	1.31384	0.558352		GO_PROTEIN_LOCALIZATION_TO_SYNAPSE	1.21532	0.699526		GO_REGULATION_OF_WOUND_HEALING	1.41673	0.432785
GO_CALCIUM_INDEPENDENT_CELL_CELL_ADHESION_VIA_PLASMA_MEMBRANE_CELL_ADHESION_MOLECULES	1.07	1		GO_VESICLE_MEDIATED_TRANSPORT_IN_SYNAPSE	1.31373	0.556049		GO_LENS_DEVELOPMENT_IN_CAMERA_TYPE_EYE	1.21473	0.69844		GO_ESTABLISHMENT_OF_PROTEIN_LOCALIZATION_TO_POSTSYNAPTIC_MEMBRANE	1.41613	0.432884
GO_DOPAMINE_TRANSPORT	1.07	1		GO_TISSUE_REGENERATION	1.3119	0.559474		GO_MULTI_ORGANISM_BEHAVIOR	1.21449	0.696141		GO_REGULATION_OF_BLOOD_PRESSURE	1.4161	0.430939
GO_BEHAVIORAL_RESPONSE_TO_COCAINE	1.07	1		GO_MESENCHYMAL_CELL_PROLIFERATION	1.3106	0.561434		GO_REGULATION_OF_BEHAVIOR	1.21333	0.697404		GO_RESPONSE_TO_HYPEROXIA	1.41353	0.438006
GO_ESTABLISHMENT_OF_PROTEIN_LOCALIZATION_TO_TELOMERE	1.07	1		GO_REGULATION_OF_MYOTUBE_DIFFERENTIATION	1.30916	0.56359		GO_POSITIVE_REGULATION_OF_VOLTAGE_GATED_POTASSIUM_CHANNEL_ACTIVITY	1.21333	0.694161		GO_SYNAPTIC_MEMBRANE_ADHESION	1.41262	0.439392
GO_SECONDARY_METABOLITE_BIOSYNTHETIC_PROCESS	1.07	1		GO_RESPONSE_TO_SALT	1.30785	0.565388		GO_REGULATION_OF_GONAD_DEVELOPMENT	1.212	0.696117		GO_REGULATION_OF_NEUROTRANSMITTER_RECEPTOR_ACTIVITY	1.41242	0.438025
GO_GROWTH_PLATE_CARTILAGE_MORPHOGENESIS	1.06	1		GO_FEEDING_BEHAVIOR	1.30739	0.564416		GO_CELL_MATURATION	1.21196	0.692998		GO_HOMOPHILIC_CELL_ADHESION_VIA_PLASMA_MEMBRANE_ADHESION_MOLECULES	1.41225	0.436629
GO_UBIQUITIN_DEPENDENT_PROTEIN_CATABOLIC_PROCESS_VIA_THE_MULTIVESICULAR_BODY_SORTING_PATHWAY	1.06	1		GO_REGULATION_OF_SKELETAL_MUSCLE_TISSUE_DEVELOPMENT	1.30731	0.562079		GO_PHOTOTRANSDUCTION	1.21028	0.696401		GO_NEURON_CELLULAR_HOMEOSTASIS	1.41135	0.437936
GO_STARTLE_RESPONSE	1.06	1		GO_RESPONSE_TO_COCAINE	1.30715	0.560033		GO_CHROMOSOME_CONDENSATION	1.20909	0.69757		GO_REGULATION_OF_CARTILAGE_DEVELOPMENT	1.41071	0.438239
GO_RENAL_VESICLE_DEVELOPMENT	1.06	1		GO_ANTIMICROBIAL_HUMORAL_IMMUNE_RESPONSE_MEDIATED_BY_ANTIMICROBIAL_PEPTIDE	1.30693	0.55831		GO_FOREBRAIN_REGIONALIZATION	1.20895	0.694935		GO_REGULATION_OF_EXECUTION_PHASE_OF_APOPTOSIS	1.41038	0.437376
GO_SENSORY_PERCEPTION_OF_LIGHT_STIMULUS	1.06	1		GO_ENDOCRINE_PROCESS	1.30569	0.560008		GO_REGULATION_OF_POSTSYNAPTIC_DENSITY_ORGANIZATION	1.20254	0.716676		GO_THIOESTER_METABOLIC_PROCESS	1.41025	0.435946
GO_WALKING_BEHAVIOR	1.06	1		GO_GASTRULATION_WITH_MOUTH_FORMING_SECOND	1.30554	0.557945		GO_DNA_PACKAGING	1.19972	0.724606		GO_URETER_DEVELOPMENT	1.41014	0.434436
GO_POSITIVE_REGULATION_OF_SKELETAL_MUSCLE_TISSUE_DEVELOPMENT	1.06	1		GO_CARDIAC_CELL_DEVELOPMENT	1.30484	0.55778		GO_CELL_MIGRATION_INVOLVED_IN_GASTRULATION	1.19816	0.727682		GO_POSITIVE_REGULATION_OF_AMINO_ACID_TRANSPORT	1.40997	0.433087
GO_GROWTH_INVOLVED_IN_SYMBIOTIC_INTERACTION	1.06	1		GO_AMINE_BIOSYNTHETIC_PROCESS	1.30481	0.555392		GO_ENDOCRINE_SYSTEM_DEVELOPMENT	1.19799	0.725167		GO_NEUTRAL_LIPID_CATABOLIC_PROCESS	1.4096	0.432571
GO_REGULATION_OF_KERATINOCYTE_PROLIFERATION	1.06	1		GO_NEGATIVE_REGULATION_OF_PROTEIN_ACETYLATION	1.30448	0.553967		GO_LEFT_RIGHT_PATTERN_FORMATION	1.19556	0.731431		GO_NEGATIVE_REGULATION_OF_GLIOGENESIS	1.40849	0.434526
GO_FC_RECEPTOR_SIGNALING_PATHWAY	1.06	1		GO_POSITIVE_REGULATION_OF_TRANSCRIPTION_REGULATORY_REGION_DNA_BINDING	1.30424	0.552323		GO_PARASYMPATHETIC_NERVOUS_SYSTEM_DEVELOPMENT	1.19434	0.733151		GO_THYROID_GLAND_DEVELOPMENT	1.40801	0.43438
GO_B_CELL_DIFFERENTIATION	1.06	1		GO_REGULATION_OF_SYNAPTIC_TRANSMISSION_GABAERGIC	1.30378	0.551305		GO_REGULATION_OF_TRANSCRIPTION_REGULATORY_REGION_DNA_BINDING	1.19392	0.731673		GO_NEGATIVE_REGULATION_OF_FIBROBLAST_GROWTH_FACTOR_RECEPTOR_SIGNALING_PATHWAY	1.40768	0.433575
GO_SYNAPTIC_VESICLE_CYTOSKELETAL_TRANSPORT	1.06	1		GO_REGULATION_OF_NEURAL_PRECURSOR_CELL_PROLIFERATION	1.30219	0.554107		GO_RNA_CATABOLIC_PROCESS	1.19217	0.735633		GO_CELLULAR_ALDEHYDE_METABOLIC_PROCESS	1.40589	0.437897
GO_POSITIVE_REGULATION_OF_DEFENSE_RESPONSE_TO_VIRUS_BY_HOST	1.06	1		GO_INTRASPECIES_INTERACTION_BETWEEN_ORGANISMS	1.30023	0.558339		GO_REGULATION_OF_OLIGODENDROCYTE_DIFFERENTIATION	1.19099	0.73716		GO_NEUROTRANSMITTER_TRANSPORT	1.40507	0.438738
GO_RESPONSE_TO_AMPHETAMINE	1.05	1		GO_POSTSYNAPTIC_SPECIALIZATION_ORGANIZATION	1.2999	0.55714		GO_REGULATION_OF_GLIAL_CELL_DIFFERENTIATION	1.18799	0.745978		GO_REGULATION_OF_CIRCADIAN_SLEEP_WAKE_CYCLE	1.40364	0.441789
GO_TRANSCRIPTION_ELONGATION_FROM_RNA_POLYMERASE_I_PROMOTER	1.05	1		GO_NEURON_PROJECTION_ARBORIZATION	1.29865	0.558909		GO_TRANSLATIONAL_INITIATION	1.18777	0.743742		GO_CARTILAGE_DEVELOPMENT	1.40326	0.441272
GO_METANEPHRIC_NEPHRON_MORPHOGENESIS	1.05	1		GO_CARDIOCYTE_DIFFERENTIATION	1.29781	0.55956		GO_GLUTAMATE_SECRETION	1.1875	0.741632		GO_KIDNEY_MESENCHYME_DEVELOPMENT	1.40238	0.442373
GO_HYPOTHALAMUS_DEVELOPMENT	1.05	1		GO_ARACHIDONIC_ACID_SECRETION	1.29707	0.559669		GO_REGULATION_OF_POSTSYNAPTIC_MEMBRANE_POTENTIAL	1.18721	0.739609		GO_POSITIVE_REGULATION_OF_LIPID_CATABOLIC_PROCESS	1.40173	0.442864
GO_DNA_DEMETHYLATION	1.05	1		GO_SKELETAL_MUSCLE_TISSUE_REGENERATION	1.29649	0.55913		GO_RESPIRATORY_ELECTRON_TRANSPORT_CHAIN	1.18307	0.753014		GO_CARBOHYDRATE_TRANSMEMBRANE_TRANSPORT	1.40131	0.442428
GO_RNA_SPLICING_VIA_TRANSESTERIFICATION_REACTIONS	1.05	1		GO_AXONEME_ASSEMBLY	1.29443	0.563806		GO_CAMERA_TYPE_EYE_PHOTORECEPTOR_CELL_DIFFERENTIATION	1.18302	0.750043		GO_POSITIVE_REGULATION_OF_VOLTAGE_GATED_POTASSIUM_CHANNEL_ACTIVITY	1.39952	0.44671
GO_DOSAGE_COMPENSATION	1.05	1		GO_CELL_MIGRATION_INVOLVED_IN_GASTRULATION	1.2943	0.561868		GO_REGULATION_OF_HEMATOPOIETIC_PROGENITOR_CELL_DIFFERENTIATION	1.18227	0.749743		GO_POSITIVE_REGULATION_OF_ORGANIC_ACID_TRANSPORT	1.39893	0.446856
GO_KINETOCHORE_ORGANIZATION	1.05	1		GO_POSITIVE_REGULATION_OF_CELLULAR_CARBOHYDRATE_METABOLIC_PROCESS	1.28605	0.588024		GO_PATTERN_SPECIFICATION_PROCESS	1.18196	0.747853		GO_NEGATIVE_REGULATION_OF_FATTY_ACID_BIOSYNTHETIC_PROCESS	1.39867	0.445919
GO_NEGATIVE_REGULATION_OF_DENDRITE_MORPHOGENESIS	1.05	1		GO_HIPPOCAMPUS_DEVELOPMENT	1.28579	0.586478		GO_DETECTION_OF_VISIBLE_LIGHT	1.17877	0.757815		GO_ARACHIDONIC_ACID_METABOLIC_PROCESS	1.39858	0.444319
GO_DNA_PACKAGING	1.05	1		GO_VOCALIZATION_BEHAVIOR	1.28526	0.585764		GO_CELL_FATE_COMMITMENT_INVOLVED_IN_FORMATION_OF_PRIMARY_GERM_LAYER	1.17802	0.757694		GO_CELL_PROLIFERATION_IN_FOREBRAIN	1.39823	0.443608
GO_INTERFERON_GAMMA_BIOSYNTHETIC_PROCESS	1.05	1		GO_CARDIAC_MUSCLE_CELL_DIFFERENTIATION	1.28487	0.584758		GO_REGULATION_OF_TRANS_SYNAPTIC_SIGNALING	1.17651	0.760423		GO_REGULATION_OF_CELLULAR_RESPONSE_TO_GROWTH_FACTOR_STIMULUS	1.39729	0.44499
GO_NEGATIVE_REGULATION_OF_MYOTUBE_DIFFERENTIATION	1.05	1		GO_CELL_CELL_RECOGNITION	1.28325	0.587813		GO_RECEPTOR_CLUSTERING	1.1765	0.757316		GO_RESPONSE_TO_CORTICOSTEROID	1.39658	0.445675
GO_RRNA_CATABOLIC_PROCESS	1.05	1		GO_AEROBIC_ELECTRON_TRANSPORT_CHAIN	1.28176	0.590525		GO_POSITIVE_REGULATION_OF_SYNAPSE_ASSEMBLY	1.17609	0.755895		GO_PRIMARY_ALCOHOL_METABOLIC_PROCESS	1.39558	0.447399
GO_PARASYMPATHETIC_NERVOUS_SYSTEM_DEVELOPMENT	1.05	1		GO_SYNAPTIC_VESICLE_EXOCYTOSIS	1.27664	0.606438		GO_FEEDING_BEHAVIOR	1.17516	0.756613		GO_VITAMIN_TRANSMEMBRANE_TRANSPORT	1.39393	0.451488
GO_POSITIVE_REGULATION_OF_SODIUM_ION_TRANSPORT	1.05	1		GO_HETEROPHILIC_CELL_CELL_ADHESION_VIA_PLASMA_MEMBRANE_CELL_ADHESION_MOLECULES	1.27565	0.607272		GO_CILIUM_ORGANIZATION	1.17504	0.754033		GO_DNA_METHYLATION_INVOLVED_IN_GAMETE_GENERATION	1.38928	0.466262
GO_RNA_SPLICING_VIA_ENDONUCLEOLYTIC_CLEAVAGE_AND_LIGATION	1.04	1		GO_POSITIVE_REGULATION_OF_PEPTIDYL_THREONINE_PHOSPHORYLATION	1.27481	0.607811		GO_NUCLEAR_CHROMOSOME_SEGREGATION	1.17424	0.754171		GO_NEGATIVE_REGULATION_OF_ION_TRANSPORT	1.38788	0.469527
GO_REGULATION_OF_TELOMERE_MAINTENANCE	1.04	1		GO_EMBRYONIC_ORGAN_MORPHOGENESIS	1.2744	0.606943		GO_FEMALE_MEIOTIC_NUCLEAR_DIVISION	1.17085	0.765183		GO_SYNAPTIC_TRANSMISSION_DOPAMINERGIC	1.3873	0.469812
GO_SYNAPTIC_MEMBRANE_ADHESION	1.04	1		GO_LENS_DEVELOPMENT_IN_CAMERA_TYPE_EYE	1.27411	0.605543		GO_FOREBRAIN_NEURON_DEVELOPMENT	1.16992	0.765883		GO_SENSORY_PERCEPTION_OF_MECHANICAL_STIMULUS	1.38713	0.468509
GO_REGULATION_OF_LYMPHOCYTE_DIFFERENTIATION	1.04	1		GO_REGULATION_OF_MESODERM_DEVELOPMENT	1.27341	0.605563		GO_INORGANIC_ANION_TRANSMEMBRANE_TRANSPORT	1.16975	0.76351		GO_REGULATION_OF_MYELINATION	1.386	0.470796
GO_SYMPATHETIC_NERVOUS_SYSTEM_DEVELOPMENT	1.04	1		GO_SODIUM_ION_TRANSPORT	1.27232	0.607116		GO_CRANIAL_NERVE_DEVELOPMENT	1.16892	0.763742		GO_RESPONSE_TO_POTASSIUM_ION	1.38598	0.468988
GO_POSITIVE_REGULATION_OF_REPRODUCTIVE_PROCESS	1.04	1		GO_SENSORY_PERCEPTION_OF_MECHANICAL_STIMULUS	1.27212	0.605423		GO_SISTER_CHROMATID_COHESION	1.16807	0.764126		GO_RESPONSE_TO_INCREASED_OXYGEN_LEVELS	1.38543	0.46903
GO_MULTI_ORGANISM_CELLULAR_PROCESS	1.03	1		GO_REGIONALIZATION	1.27074	0.608035		GO_TELENCEPHALON_DEVELOPMENT	1.16806	0.761109		GO_POSITIVE_REGULATION_OF_BIOMINERAL_TISSUE_DEVELOPMENT	1.38528	0.46769
GO_CHROMATIN_REMODELING_AT_CENTROMERE	1.03	1		GO_GLUCOCORTICOID_METABOLIC_PROCESS	1.27033	0.607134		GO_AEROBIC_ELECTRON_TRANSPORT_CHAIN	1.16691	0.762751		GO_NEGATIVE_REGULATION_OF_INSULIN_SECRETION	1.38481	0.467414
GO_FOREBRAIN_NEURON_DIFFERENTIATION	1.03	1		GO_PROTEIN_HETEROTETRAMERIZATION	1.27018	0.605244		GO_NEGATIVE_REGULATION_OF_REPRODUCTIVE_PROCESS	1.16387	0.77186		GO_CELLULAR_RESPONSE_TO_COPPER_ION	1.38398	0.468548
GO_VIRAL_BUDDING	1.03	1		GO_VIRAL_BUDDING	1.26965	0.60473		GO_DICARBOXYLIC_ACID_TRANSPORT	1.1631	0.771931		GO_NEGATIVE_REGULATION_OF_COAGULATION	1.38305	0.470141
GO_POSITIVE_REGULATION_OF_G_PROTEIN_COUPLED_RECEPTOR_SIGNALING_PATHWAY	1.03	1		GO_SECONDARY_METABOLITE_BIOSYNTHETIC_PROCESS	1.26813	0.608046		GO_NUCLEOBASE_CONTAINING_SMALL_MOLECULE_INTERCONVERSION	1.162	0.773451		GO_VESICLE_MEDIATED_TRANSPORT_IN_SYNAPSE	1.38283	0.469144
GO_BLASTOCYST_FORMATION	1.03	1		GO_NEPHRON_TUBULE_FORMATION	1.26793	0.606345		GO_DNA_REPLICATION_INDEPENDENT_NUCLEOSOME_ORGANIZATION	1.15901	0.782625		GO_NEURON_MATURATION	1.38275	0.467605
GO_MOTILE_CILIUM_ASSEMBLY	1.03	1		GO_SIGNAL_RELEASE_FROM_SYNAPSE	1.26768	0.604863		GO_NEPHRON_MORPHOGENESIS	1.15864	0.781121		GO_CELL_DIFFERENTIATION_IN_SPINAL_CORD	1.38261	0.466295
GO_LEARNING	1.03	1		GO_REGULATION_OF_TRANSCRIPTION_REGULATORY_REGION_DNA_BINDING	1.2665	0.606821		GO_POSITIVE_REGULATION_OF_MRNA_SPLICING_VIA_SPLICEOSOME	1.1582	0.780003		GO_SIGNAL_RELEASE	1.38184	0.467383
GO_ASSOCIATIVE_LEARNING	1.03	1		GO_REGULATION_OF_PRESYNAPTIC_CYTOSOLIC_CALCIUM_ION_CONCENTRATION	1.26605	0.606035		GO_COCHLEA_DEVELOPMENT	1.15554	0.78782		GO_EAR_MORPHOGENESIS	1.3817	0.466157
GO_POSITIVE_REGULATION_OF_CYCLASE_ACTIVITY	1.03	1		GO_PROTEIN_TRANSPORT_WITHIN_PLASMA_MEMBRANE	1.26573	0.604797		GO_G_PROTEIN_COUPLED_ACETYLCHOLINE_RECEPTOR_SIGNALING_PATHWAY	1.15502	0.786931		GO_REGULATION_OF_LIPOPROTEIN_LIPASE_ACTIVITY	1.38154	0.464941
GO_T_CELL_RECEPTOR_SIGNALING_PATHWAY	1.03	1		GO_REGULATION_OF_GLUTAMATE_RECEPTOR_SIGNALING_PATHWAY	1.26443	0.60707		GO_RECEPTOR_LOCALIZATION_TO_SYNAPSE	1.15426	0.787026		GO_ORGANIC_ANION_TRANSPORT	1.38002	0.468734
GO_REGULATION_OF_CILIUM_ASSEMBLY	1.03	1		GO_ACUTE_PHASE_RESPONSE	1.26424	0.605435		GO_MEMBRANE_BIOGENESIS	1.14967	0.80276		GO_ACTIVATION_OF_ADENYLATE_CYCLASE_ACTIVITY	1.37968	0.468105
GO_NEGATIVE_REGULATION_OF_REACTIVE_OXYGEN_SPECIES_BIOSYNTHETIC_PROCESS	1.03	1		GO_REGULATION_OF_SYSTEMIC_ARTERIAL_BLOOD_PRESSURE_BY_RENIN_ANGIOTENSIN	1.26373	0.604884		GO_MESONEPHRIC_TUBULE_MORPHOGENESIS	1.14924	0.801562		GO_MULTICELLULAR_ORGANISMAL_RESPONSE_TO_STRESS	1.3792	0.468173
GO_REGULATION_OF_RUFFLE_ASSEMBLY	1.03	1		GO_NLS_BEARING_PROTEIN_IMPORT_INTO_NUCLEUS	1.26338	0.603753		GO_MONOAMINE_TRANSPORT	1.14794	0.803856		GO_NEGATIVE_REGULATION_OF_ORGANIC_ACID_TRANSPORT	1.37912	0.466717
GO_MICROTUBULE_ORGANIZING_CENTER_LOCALIZATION	1.03	1		GO_PATTERN_SPECIFICATION_PROCESS	1.26282	0.60363		GO_CHROMATIN_REMODELING_AT_CENTROMERE	1.14665	0.80625		GO_REGULATION_OF_PROTEIN_KINASE_A_SIGNALING	1.37879	0.466038
GO_REGULATION_OF_MITOTIC_SPINDLE_ASSEMBLY	1.03	1		GO_MUSCLE_ORGAN_DEVELOPMENT	1.25995	0.611291		GO_PROXIMAL_DISTAL_PATTERN_FORMATION	1.14634	0.80444		GO_REPLACEMENT_OSSIFICATION	1.37865	0.464721
GO_SULFATE_TRANSPORT	1.03	1		GO_FOREBRAIN_REGIONALIZATION	1.2581	0.615368		GO_EMBRYONIC_HEART_TUBE_DEVELOPMENT	1.14443	0.809362		GO_TEMPERATURE_HOMEOSTASIS	1.3786	0.463172
GO_B_CELL_MEDIATED_IMMUNITY	1.03	1		GO_MEIOTIC_CELL_CYCLE	1.25775	0.614375		GO_ADENYLATE_CYCLASE_INHIBITING_G_PROTEIN_COUPLED_RECEPTOR_SIGNALING_PATHWAY	1.14364	0.809754		GO_SIGNAL_RELEASE_FROM_SYNAPSE	1.37836	0.462243
GO_NEGATIVE_REGULATION_OF_AXON_EXTENSION	1.02	1		GO_CALCIUM_ION_REGULATED_EXOCYTOSIS	1.25771	0.61222		GO_MIDBODY_ABSCISSION	1.14291	0.809692		GO_REGULATION_OF_SYNAPTIC_VESICLE_CYCLE	1.37778	0.46252
GO_DETECTION_OF_VISIBLE_LIGHT	1.02	1		GO_GENITALIA_DEVELOPMENT	1.25732	0.611285		GO_NODAL_SIGNALING_PATHWAY	1.14161	0.812077		GO_THYROID_HORMONE_METABOLIC_PROCESS	1.37734	0.462396
GO_REGULATION_OF_CYCLASE_ACTIVITY	1.02	1		GO_POSITIVE_REGULATION_OF_MUSCLE_CELL_DIFFERENTIATION	1.2559	0.614012		GO_NEURAL_CREST_CELL_MIGRATION	1.13968	0.817376		GO_DORSAL_VENTRAL_PATTERN_FORMATION	1.37692	0.462334
GO_GERM_CELL_DEVELOPMENT	1.02	1		GO_SPINAL_CORD_PATTERNING	1.25552	0.613154		GO_VOCALIZATION_BEHAVIOR	1.13881	0.818069		GO_POSITIVE_REGULATION_OF_SYNAPTIC_TRANSMISSION_GLUTAMATERGIC	1.37556	0.465669
GO_CELLULAR_PROCESS_INVOLVED_IN_REPRODUCTION_IN_MULTICELLULAR_ORGANISM	1.02	1		GO_AXONEMAL_DYNEIN_COMPLEX_ASSEMBLY	1.25274	0.620845		GO_REGULATION_OF_NEUROTRANSMITTER_RECEPTOR_ACTIVITY	1.1378	0.81932		GO_REGULATION_OF_THE_FORCE_OF_HEART_CONTRACTION	1.37499	0.46598
GO_METANEPHROS_DEVELOPMENT	1.02	1		GO_MALE_GAMETE_GENERATION	1.24958	0.629974		GO_RETINAL_GANGLION_CELL_AXON_GUIDANCE	1.13756	0.817319		GO_POSITIVE_REGULATION_OF_BLOOD_PRESSURE	1.374	0.467892
GO_SYNAPTONEMAL_COMPLEX_ORGANIZATION	1.02	1		GO_LIVER_REGENERATION	1.24805	0.633324		GO_DETECTION_OF_LIGHT_STIMULUS	1.13745	0.814876		GO_SYNAPTIC_VESICLE_CYCLE	1.37359	0.467582
GO_INNERVATION	1.01	1		GO_REGULATION_OF_MEMBRANE_POTENTIAL	1.2476	0.632711		GO_ESTABLISHMENT_OF_PROTEIN_LOCALIZATION_TO_POSTSYNAPTIC_MEMBRANE	1.13711	0.81336		GO_NEGATIVE_REGULATION_OF_ANION_TRANSPORT	1.37019	0.478155
GO_ENAMEL_MINERALIZATION	1.01	1		GO_LONG_TERM_SYNAPTIC_POTENTIATION	1.2425	0.64912		GO_DIGESTION	1.13558	0.816846		GO_TETRAPYRROLE_METABOLIC_PROCESS	1.37008	0.476864
GO_FC_RECEPTOR_MEDIATED_STIMULATORY_SIGNALING_PATHWAY	1.01	1		GO_RENAL_VESICLE_DEVELOPMENT	1.24212	0.648217		GO_MITOTIC_METAPHASE_PLATE_CONGRESSION	1.13538	0.814681		GO_DOPAMINE_METABOLIC_PROCESS	1.36946	0.47745
GO_CHONDROCYTE_DEVELOPMENT_INVOLVED_IN_ENDOCHONDRAL_BONE_MORPHOGENESIS	1.01	1		GO_ACTIN_FILAMENT_BASED_MOVEMENT	1.24137	0.648669		GO_NEGATIVE_REGULATION_OF_CELL_MORPHOGENESIS_INVOLVED_IN_DIFFERENTIATION	1.13424	0.816674		GO_CELLULAR_RESPONSE_TO_RETINOIC_ACID	1.36929	0.476357
GO_REGULATION_OF_TELOMERASE_ACTIVITY	1.01	1		GO_ACTION_POTENTIAL	1.2399	0.651783		GO_FOREBRAIN_DEVELOPMENT	1.13367	0.816146		GO_REGULATION_OF_LIPID_STORAGE	1.36926	0.474767
GO_DNA_SYNTHESIS_INVOLVED_IN_DNA_REPAIR	1.01	1		GO_SMAD_PROTEIN_SIGNAL_TRANSDUCTION	1.23982	0.649787		GO_EAR_DEVELOPMENT	1.13274	0.817067		GO_REGULATION_OF_RENAL_SYSTEM_PROCESS	1.36914	0.473503
GO_POSITIVE_REGULATION_OF_CREB_TRANSCRIPTION_FACTOR_ACTIVITY	1.01	1		GO_WALKING_BEHAVIOR	1.23914	0.649998		GO_HAIR_CELL_DIFFERENTIATION	1.12908	0.829597		GO_FOREBRAIN_REGIONALIZATION	1.36882	0.472999
GO_CHONDROCYTE_DIFFERENTIATION_INVOLVED_IN_ENDOCHONDRAL_BONE_MORPHOGENESIS	1.01	1		GO_CHLORIDE_TRANSPORT	1.23873	0.649355		GO_CHROMOSOME_LOCALIZATION	1.12893	0.827353		GO_ANION_TRANSMEMBRANE_TRANSPORT	1.36852	0.47234
GO_PEPTIDE_CROSS_LINKING	1.01	1		GO_POSITIVE_REGULATION_OF_BEHAVIOR	1.23872	0.647093		GO_HORMONE_BIOSYNTHETIC_PROCESS	1.12848	0.826373		GO_POSITIVE_REGULATION_OF_MUSCLE_HYPERTROPHY	1.36783	0.473014
GO_POSITIVE_REGULATION_OF_NATURAL_KILLER_CELL_MEDIATED_IMMUNITY	1.01	1		GO_REGULATION_OF_SODIUM_ION_TRANSMEMBRANE_TRANSPORT	1.23864	0.645117		GO_LONG_TERM_SYNAPTIC_POTENTIATION	1.12614	0.83324		GO_DETERMINATION_OF_HEART_LEFT_RIGHT_ASYMMETRY	1.36773	0.471686
GO_REGULATION_OF_WATER_LOSS_VIA_SKIN	1.01	1		GO_EPIDERMIS_DEVELOPMENT	1.23822	0.644418		GO_CELLULAR_RESPONSE_TO_INTERFERON_BETA	1.12599	0.830939		GO_FOREBRAIN_DEVELOPMENT	1.36767	0.470242
GO_NEUROTRANSMITTER_RECEPTOR_INTERNALIZATION	1	1		GO_MUSCLE_FIBER_DEVELOPMENT	1.23769	0.64417		GO_DETECTION_OF_ABIOTIC_STIMULUS	1.125	0.832227		GO_HORMONE_TRANSPORT	1.36668	0.472116
GO_EMBRYONIC_SKELETAL_SYSTEM_MORPHOGENESIS	1	1		GO_REGULATION_OF_NEUROTRANSMITTER_RECEPTOR_ACTIVITY	1.2366	0.645853		GO_REGIONALIZATION	1.12484	0.829994		GO_RIBOSOMAL_LARGE_SUBUNIT_ASSEMBLY	1.36635	0.471694
GO_PROTEIN_TARGETING_TO_MEMBRANE	1	1		GO_MUSCLE_TISSUE_DEVELOPMENT	1.23573	0.647003		GO_REGULATION_OF_SYNAPTIC_TRANSMISSION_GABAERGIC	1.12381	0.831712		GO_POSITIVE_REGULATION_OF_RECEPTOR_INTERNALIZATION	1.36518	0.474191
GO_REGULATION_OF_GLIAL_CELL_PROLIFERATION	1	1		GO_MUSCLE_HYPERTROPHY	1.2356	0.645234		GO_SYNAPSE_ASSEMBLY	1.1234	0.83052		GO_RESPONSE_TO_ALKALOID	1.36485	0.473757
GO_CENTRIOLE_ASSEMBLY	1	1		GO_SYMPATHETIC_NERVOUS_SYSTEM_DEVELOPMENT	1.23527	0.644142		GO_REGULATION_OF_REPRODUCTIVE_PROCESS	1.12279	0.830217		GO_CAMERA_TYPE_EYE_MORPHOGENESIS	1.36431	0.473944
GO_CELL_MATURATION	1	1		GO_SYNAPTIC_TRANSMISSION_GABAERGIC	1.23523	0.642096		GO_INDOLE_CONTAINING_COMPOUND_METABOLIC_PROCESS	1.12191	0.831097		GO_ATRIOVENTRICULAR_VALVE_DEVELOPMENT	1.36394	0.473654
GO_POSITIVE_REGULATION_OF_CELL_KILLING	1	1		GO_REGULATION_OF_POSTSYNAPTIC_MEMBRANE_POTENTIAL	1.235	0.640773		GO_NEGATIVE_REGULATION_OF_CELLULAR_SENESCENCE	1.12055	0.834121		GO_VESICLE_DOCKING_INVOLVED_IN_EXOCYTOSIS	1.36349	0.473725
GO_RRNA_MODIFICATION	1	1		GO_SPECIFICATION_OF_SYMMETRY	1.23412	0.641709		GO_REGULATION_OF_MEMBRANE_POTENTIAL	1.12041	0.831845		GO_ICOSANOID_METABOLIC_PROCESS	1.36209	0.477205
GO_NEGATIVE_REGULATION_OF_LIPID_TRANSPORT	1	1		GO_POSITIVE_REGULATION_OF_CIRCADIAN_RHYTHM	1.23412	0.639548		GO_MAINTENANCE_OF_SYNAPSE_STRUCTURE	1.12004	0.830609		GO_POSITIVE_REGULATION_OF_ANION_TRANSPORT	1.36189	0.476316
GO_VIRAL_BUDDING_VIA_HOST_ESCRT_COMPLEX	0.99	1		GO_RETINA_MORPHOGENESIS_IN_CAMERA_TYPE_EYE	1.23312	0.640934		GO_OXIDATIVE_PHOSPHORYLATION	1.11986	0.828637		GO_POSITIVE_REGULATION_OF_DEVELOPMENTAL_GROWTH	1.36089	0.478464
GO_INTERLEUKIN_6_BIOSYNTHETIC_PROCESS	0.99	1		GO_RESPONSE_TO_CALCIUM_ION	1.23218	0.642235		GO_REGULATION_OF_SYNAPTIC_TRANSMISSION_DOPAMINERGIC	1.11856	0.831534		GO_POSITIVE_REGULATION_OF_NEURAL_PRECURSOR_CELL_PROLIFERATION	1.36033	0.478662
GO_MECHANORECEPTOR_DIFFERENTIATION	0.99	1		GO_CHONDROCYTE_PROLIFERATION	1.23161	0.642213		GO_IONOTROPIC_GLUTAMATE_RECEPTOR_SIGNALING_PATHWAY	1.1182	0.830224		GO_POSITIVE_REGULATION_OF_BLOOD_VESSEL_DIAMETER	1.35961	0.479549
GO_REGULATION_OF_CD4_POSITIVE_ALPHA_BETA_T_CELL_ACTIVATION	0.99	1		GO_POTASSIUM_ION_IMPORT_ACROSS_PLASMA_MEMBRANE	1.23131	0.641125		GO_RESPONSE_TO_COCAINE	1.11678	0.833267		GO_POSITIVE_REGULATION_OF_HORMONE_SECRETION	1.35881	0.480918
GO_NEGATIVE_REGULATION_OF_PROTEIN_TYROSINE_KINASE_ACTIVITY	0.99	1		GO_NEGATIVE_REGULATION_OF_EPITHELIAL_CELL_DIFFERENTIATION	1.23101	0.640131		GO_DETERMINATION_OF_HEART_LEFT_RIGHT_ASYMMETRY	1.11588	0.834231		GO_POSITIVE_REGULATION_OF_CELLULAR_CARBOHYDRATE_METABOLIC_PROCESS	1.3588	0.47932
GO_REGULATION_OF_DEFENSE_RESPONSE_TO_VIRUS_BY_HOST	0.99	1		GO_CEREBELLAR_PURKINJE_CELL_LAYER_DEVELOPMENT	1.22961	0.643119		GO_REGULATION_OF_CATION_CHANNEL_ACTIVITY	1.11421	0.838404		GO_REGULATION_OF_INSULIN_LIKE_GROWTH_FACTOR_RECEPTOR_SIGNALING_PATHWAY	1.35765	0.481911
GO_POSITIVE_REGULATION_OF_SYNAPTIC_TRANSMISSION_GLUTAMATERGIC	0.99	1		GO_REGULATION_OF_POSTSYNAPTIC_DENSITY_ORGANIZATION	1.22913	0.642671		GO_HISTONE_EXCHANGE	1.11278	0.841904		GO_POSITIVE_REGULATION_OF_CHONDROCYTE_DIFFERENTIATION	1.35716	0.481965
GO_NEUROTRANSMITTER_UPTAKE	0.99	1		GO_CARDIAC_MUSCLE_CONTRACTION	1.22908	0.64077		GO_METENCEPHALON_DEVELOPMENT	1.11185	0.843136		GO_ANTERIOR_POSTERIOR_AXIS_SPECIFICATION	1.35707	0.480692
GO_INTRASPECIES_INTERACTION_BETWEEN_ORGANISMS	0.99	1		GO_DETERMINATION_OF_HEART_LEFT_RIGHT_ASYMMETRY	1.22906	0.638695		GO_TRANSMISSION_OF_NERVE_IMPULSE	1.11159	0.841421		GO_PHOSPHATIDYLCHOLINE_METABOLIC_PROCESS	1.35666	0.480576
GO_CELLULAR_BIOGENIC_AMINE_METABOLIC_PROCESS	0.98	1		GO_REGULATION_OF_MUSCLE_CONTRACTION	1.22748	0.641936		GO_LENS_FIBER_CELL_DIFFERENTIATION	1.11151	0.839017		GO_CHONDROITIN_SULFATE_BIOSYNTHETIC_PROCESS	1.3556	0.482681
GO_LYMPHOCYTE_DIFFERENTIATION	0.98	1		GO_RESPONSE_TO_MINERALOCORTICOID	1.2273	0.640497		GO_CAMERA_TYPE_EYE_DEVELOPMENT	1.11116	0.837871		GO_POSITIVE_REGULATION_OF_ACUTE_INFLAMMATORY_RESPONSE	1.35538	0.481896
GO_INTERLEUKIN_6_MEDIATED_SIGNALING_PATHWAY	0.98	1		GO_POSITIVE_REGULATION_OF_ANIMAL_ORGAN_MORPHOGENESIS	1.22635	0.641958		GO_PROTEIN_TRANSPORT_WITHIN_LIPID_BILAYER	1.11112	0.835274		GO_ANTIBIOTIC_BIOSYNTHETIC_PROCESS	1.35514	0.481032
GO_ALPHA_BETA_T_CELL_PROLIFERATION	0.98	1		GO_NEGATIVE_REGULATION_OF_DENDRITE_MORPHOGENESIS	1.22505	0.6444		GO_EMBRYONIC_AXIS_SPECIFICATION	1.11099	0.833103		GO_ORGANIC_ACID_BIOSYNTHETIC_PROCESS	1.35492	0.480227
GO_AMELOGENESIS	0.98	1		GO_EMBRYONIC_HEART_TUBE_DEVELOPMENT	1.22456	0.644113		GO_OOCYTE_DIFFERENTIATION	1.11074	0.831379		GO_RESPONSE_TO_PH	1.35485	0.478923
GO_HISTONE_METHYLATION	0.98	1		GO_POSITIVE_REGULATION_OF_PATHWAY_RESTRICTED_SMAD_PROTEIN_PHOSPHORYLATION	1.22414	0.64356		GO_REGULATION_OF_LYASE_ACTIVITY	1.11035	0.830349		GO_REVERSE_CHOLESTEROL_TRANSPORT	1.35436	0.478974
GO_PERK_MEDIATED_UNFOLDED_PROTEIN_RESPONSE	0.98	1		GO_DETECTION_OF_MECHANICAL_STIMULUS	1.22361	0.643356		GO_SYMPATHETIC_NERVOUS_SYSTEM_DEVELOPMENT	1.10983	0.82982		GO_CORPUS_CALLOSUM_DEVELOPMENT	1.35398	0.478863
GO_PHOTOTRANSDUCTION	0.98	1		GO_CELL_FATE_COMMITMENT_INVOLVED_IN_FORMATION_OF_PRIMARY_GERM_LAYER	1.22331	0.642314		GO_VENTRICULAR_SYSTEM_DEVELOPMENT	1.10861	0.83229		GO_NEUROTRANSMITTER_RECEPTOR_LOCALIZATION_TO_POSTSYNAPTIC_SPECIALIZATION_MEMBRANE	1.3535	0.479071
GO_POSITIVE_REGULATION_OF_T_CELL_MEDIATED_CYTOTOXICITY	0.98	1		GO_REGULATION_OF_SYNAPSE_ASSEMBLY	1.22048	0.650356		GO_NEGATIVE_REGULATION_OF_AXONOGENESIS	1.1084	0.830536		GO_ORGANIC_HYDROXY_COMPOUND_METABOLIC_PROCESS	1.35158	0.48421
GO_POSITIVE_REGULATION_OF_MONOOXYGENASE_ACTIVITY	0.97	1		GO_CELLULAR_PROCESS_INVOLVED_IN_REPRODUCTION_IN_MULTICELLULAR_ORGANISM	1.2192	0.652899		GO_CELL_CELL_RECOGNITION	1.10506	0.841873		GO_CENTRAL_NERVOUS_SYSTEM_NEURON_DIFFERENTIATION	1.35119	0.484074
GO_CENTROMERE_COMPLEX_ASSEMBLY	0.97	1		GO_REGULATION_OF_SPINDLE_ASSEMBLY	1.21907	0.651281		GO_REGULATION_OF_GLUTAMATE_RECEPTOR_SIGNALING_PATHWAY	1.10355	0.845646		GO_FATTY_ACID_DERIVATIVE_TRANSPORT	1.35041	0.485237
GO_REGULATION_OF_CENTROSOME_DUPLICATION	0.97	1		GO_OOGENESIS	1.21818	0.652553		GO_MITOCHONDRIAL_RESPIRATORY_CHAIN_COMPLEX_ASSEMBLY	1.10274	0.846313		GO_REGULATION_OF_HEART_RATE	1.35022	0.4844
GO_CELLULAR_RESPONSE_TO_GLUCAGON_STIMULUS	0.97	1		GO_POSITIVE_REGULATION_OF_CYCLASE_ACTIVITY	1.21451	0.664061		GO_CELL_DIFFERENTIATION_IN_HINDBRAIN	1.1007	0.852291		GO_GLIAL_CELL_DIFFERENTIATION	1.34967	0.484688
GO_INTERLEUKIN_17_PRODUCTION	0.97	1		GO_MEIOTIC_CHROMOSOME_SEGREGATION	1.21399	0.663878		GO_POSITIVE_REGULATION_OF_REPRODUCTIVE_PROCESS	1.10044	0.850726		GO_REGULATION_OF_RECEPTOR_INTERNALIZATION	1.34964	0.483241
GO_RIBONUCLEOPROTEIN_COMPLEX_SUBUNIT_ORGANIZATION	0.97	1		GO_CELL_MATURATION	1.20927	0.679122		GO_CALCIUM_ION_REGULATED_EXOCYTOSIS_OF_NEUROTRANSMITTER	1.09892	0.85437		GO_BODY_FLUID_SECRETION	1.34938	0.482616
GO_CARTILAGE_MORPHOGENESIS	0.97	1		GO_REGULATION_OF_CALCIUM_ION_DEPENDENT_EXOCYTOSIS	1.20886	0.678602		GO_MULTICELLULAR_ORGANISMAL_RESPONSE_TO_STRESS	1.0985	0.853431		GO_REGULATION_OF_MEIOTIC_NUCLEAR_DIVISION	1.34891	0.482737
GO_REGULATION_OF_VESICLE_FUSION	0.97	1		GO_HYPOTHALAMUS_DEVELOPMENT	1.20837	0.678388		GO_POSITIVE_REGULATION_OF_CELL_DIVISION	1.09816	0.852232		GO_POSITIVE_REGULATION_OF_CHOLESTEROL_EFFLUX	1.34821	0.483861
GO_POSITIVE_REGULATION_OF_ERBB_SIGNALING_PATHWAY	0.96	1		GO_SPINAL_CORD_MOTOR_NEURON_DIFFERENTIATION	1.20726	0.680648		GO_PINOCYTOSIS	1.09615	0.858143		GO_SODIUM_ION_TRANSPORT	1.34791	0.483446
GO_REGULATION_OF_EPITHELIAL_TUBE_FORMATION	0.96	1		GO_NEGATIVE_REGULATION_OF_GLIOGENESIS	1.20692	0.679798		GO_PROTEIN_K11_LINKED_UBIQUITINATION	1.09369	0.866055		GO_POSITIVE_REGULATION_OF_CARTILAGE_DEVELOPMENT	1.34761	0.483024
GO_NUCLEAR_TRANSCRIBED_MRNA_CATABOLIC_PROCESS_DEADENYLATION_DEPENDENT_DECAY	0.96	1		GO_RESPONSE_TO_ANGIOTENSIN	1.20591	0.681444		GO_NEUROTRANSMITTER_TRANSPORT	1.09166	0.872235		GO_POSITIVE_REGULATION_OF_VASOCONSTRICTION	1.34708	0.483449
GO_POSITIVE_REGULATION_OF_TRANSCRIPTION_OF_NOTCH_RECEPTOR_TARGET	0.96	1		GO_REGULATION_OF_MUSCLE_SYSTEM_PROCESS	1.20508	0.682527		GO_POSTSYNAPSE_ORGANIZATION	1.09158	0.869912		GO_ESTABLISHMENT_OF_SPINDLE_ORIENTATION	1.34661	0.483538
GO_VENTRICULAR_SYSTEM_DEVELOPMENT	0.96	1		GO_REGULATION_OF_SODIUM_ION_TRANSMEMBRANE_TRANSPORTER_ACTIVITY	1.20461	0.682241		GO_MRNA_CIS_SPLICING_VIA_SPLICEOSOME	1.09148	0.867664		GO_POSITIVE_REGULATION_OF_NEUROTRANSMITTER_TRANSPORT	1.34632	0.483059
GO_REGULATION_OF_LYASE_ACTIVITY	0.96	1		GO_MESODERM_MORPHOGENESIS	1.20412	0.682025		GO_OLFACTORY_LOBE_DEVELOPMENT	1.09118	0.866241		GO_SENSORY_SYSTEM_DEVELOPMENT	1.34615	0.482184
GO_RESPONSE_TO_ACETYLCHOLINE	0.96	1		GO_REGULATION_OF_MESONEPHROS_DEVELOPMENT	1.2039	0.68071		GO_POSITIVE_REGULATION_OF_BMP_SIGNALING_PATHWAY	1.09064	0.866051		GO_PROSTANOID_BIOSYNTHETIC_PROCESS	1.3448	0.485493
GO_SULFUR_COMPOUND_TRANSPORT	0.96	1		GO_REGULATION_OF_TRANS_SYNAPTIC_SIGNALING	1.20349	0.680275		GO_POSITIVE_REGULATION_OF_RNA_SPLICING	1.09012	0.865689		GO_INNER_EAR_MORPHOGENESIS	1.34241	0.492494
GO_NEGATIVE_REGULATION_OF_RNA_METABOLIC_PROCESS	0.96	1		GO_VIRAL_BUDDING_VIA_HOST_ESCRT_COMPLEX	1.20332	0.678862		GO_MESODERMAL_CELL_FATE_COMMITMENT	1.08836	0.870583		GO_SYNAPSE_ASSEMBLY	1.34188	0.492936
GO_PEPTIDYL_LYSINE_TRIMETHYLATION	0.96	1		GO_RESPIRATORY_ELECTRON_TRANSPORT_CHAIN	1.20014	0.688666		GO_REGULATION_OF_GLIOGENESIS	1.08586	0.878453		GO_REGULATION_OF_ODONTOGENESIS	1.34137	0.49325
GO_MRNA_MODIFICATION	0.96	1		GO_EXTRACELLULAR_MATRIX_DISASSEMBLY	1.19724	0.697711		GO_REGULATION_OF_NUCLEAR_TRANSCRIBED_MRNA_CATABOLIC_PROCESS_DEADENYLATION_DEPENDENT_DECAY	1.08491	0.879852		GO_REGULATION_OF_RESPONSE_TO_WOUNDING	1.33946	0.498742
GO_NEUROMUSCULAR_SYNAPTIC_TRANSMISSION	0.96	1		GO_ADULT_BEHAVIOR	1.19481	0.705159		GO_REGULATION_OF_RESPIRATORY_GASEOUS_EXCHANGE	1.0837	0.882394		GO_LIPID_DIGESTION	1.33904	0.498689
GO_REGULATION_OF_PROTON_TRANSPORT	0.95	1		GO_NUCLEAR_TRANSCRIBED_MRNA_CATABOLIC_PROCESS	1.19479	0.703125		GO_REGULATION_OF_PROTON_TRANSPORT	1.08323	0.881753		GO_POSITIVE_REGULATION_OF_SMALL_MOLECULE_METABOLIC_PROCESS	1.3371	0.504325
GO_LUNG_CELL_DIFFERENTIATION	0.95	1		GO_SENSORY_SYSTEM_DEVELOPMENT	1.19343	0.70616		GO_MAMMARY_GLAND_ALVEOLUS_DEVELOPMENT	1.08212	0.8838		GO_ORGANOPHOSPHATE_ESTER_TRANSPORT	1.33604	0.506804
GO_POSITIVE_REGULATION_OF_HISTONE_METHYLATION	0.95	1		GO_NEURON_MIGRATION	1.19294	0.70594		GO_POSITIVE_REGULATION_OF_ANIMAL_ORGAN_MORPHOGENESIS	1.08152	0.883639		GO_REGULATION_OF_ANIMAL_ORGAN_FORMATION	1.33548	0.507276
GO_THYMUS_DEVELOPMENT	0.95	1		GO_POSTSYNAPSE_ORGANIZATION	1.19232	0.706223		GO_POSITIVE_REGULATION_OF_GLYCOGEN_METABOLIC_PROCESS	1.07773	0.897248		GO_SENSORY_PERCEPTION_OF_BITTER_TASTE	1.33538	0.506111
GO_TELOMERE_CAPPING	0.95	1		GO_SOMITOGENESIS	1.19084	0.709951		GO_DNA_METHYLATION_OR_DEMETHYLATION	1.07719	0.896927		GO_POSITIVE_REGULATION_OF_CARBOHYDRATE_METABOLIC_PROCESS	1.33418	0.508934
GO_GLUTAMATE_METABOLIC_PROCESS	0.95	1		GO_AMINE_TRANSPORT	1.18939	0.71349		GO_CELL_PROLIFERATION_IN_HINDBRAIN	1.07711	0.894656		GO_CELL_CELL_ADHESION_VIA_PLASMA_MEMBRANE_ADHESION_MOLECULES	1.33242	0.513919
GO_MITOTIC_CHROMOSOME_CONDENSATION	0.94	1		GO_MELANIN_BIOSYNTHETIC_PROCESS	1.18797	0.716852		GO_REGULATION_OF_TRANSPOSITION	1.07474	0.902296		GO_HEAT_GENERATION	1.3317	0.51513
GO_NEGATIVE_REGULATION_OF_PROTEIN_LOCALIZATION_TO_MEMBRANE	0.94	1		GO_REGULATION_OF_CARDIAC_MUSCLE_CELL_ACTION_POTENTIAL	1.186	0.722281		GO_REGULATION_OF_POSTSYNAPTIC_MEMBRANE_NEUROTRANSMITTER_RECEPTOR_LEVELS	1.07471	0.899787		GO_ANTIBIOTIC_METABOLIC_PROCESS	1.33164	0.513827
GO_RNA_LOCALIZATION	0.94	1		GO_RENAL_TUBULE_DEVELOPMENT	1.18591	0.720514		GO_CHEMICAL_SYNAPTIC_TRANSMISSION_POSTSYNAPTIC	1.07449	0.89811		GO_REGULATION_OF_CAMP_DEPENDENT_PROTEIN_KINASE_ACTIVITY	1.33111	0.514185
GO_RETINA_LAYER_FORMATION	0.94	1		GO_SEGMENTATION	1.18509	0.721526		GO_POSITIVE_REGULATION_OF_PEPTIDYL_THREONINE_PHOSPHORYLATION	1.07255	0.904027		GO_REGULATION_OF_INOSITOL_PHOSPHATE_BIOSYNTHETIC_PROCESS	1.33109	0.512736
GO_REGULATION_OF_B_CELL_RECEPTOR_SIGNALING_PATHWAY	0.94	1		GO_EXCRETION	1.18431	0.722361		GO_METAPHASE_PLATE_CONGRESSION	1.07095	0.908237		GO_DOPAMINE_TRANSPORT	1.33103	0.511496
GO_IMMUNE_RESPONSE_REGULATING_CELL_SURFACE_RECEPTOR_SIGNALING_PATHWAY	0.94	1		GO_MEMBRANE_BIOGENESIS	1.18399	0.721486		GO_ADAPTATION_OF_SIGNALING_PATHWAY	1.07063	0.907067		GO_NEGATIVE_REGULATION_OF_CARDIOCYTE_DIFFERENTIATION	1.33103	0.510044
GO_NEGATIVE_REGULATION_OF_INTRACELLULAR_PROTEIN_TRANSPORT	0.94	1		GO_REGULATION_OF_CATION_CHANNEL_ACTIVITY	1.18304	0.723179		GO_REGULATION_OF_RHODOPSIN_MEDIATED_SIGNALING_PATHWAY	1.07046	0.905184		GO_POSITIVE_REGULATION_OF_PROTEIN_MATURATION	1.33051	0.5105
GO_REGULATION_OF_MESODERM_DEVELOPMENT	0.94	1		GO_CAMERA_TYPE_EYE_DEVELOPMENT	1.18295	0.721456		GO_AMINE_BIOSYNTHETIC_PROCESS	1.06923	0.907963		GO_STEROID_METABOLIC_PROCESS	1.32732	0.520796
GO_MELANIN_BIOSYNTHETIC_PROCESS	0.94	1		GO_SKELETAL_MUSCLE_ADAPTATION	1.18167	0.724406		GO_NEURAL_TUBE_PATTERNING	1.06874	0.907555		GO_NEURAL_PRECURSOR_CELL_PROLIFERATION	1.32717	0.519817
GO_GOLGI_TO_PLASMA_MEMBRANE_PROTEIN_TRANSPORT	0.94	1		GO_FOREBRAIN_DEVELOPMENT	1.18136	0.72365		GO_POSITIVE_REGULATION_OF_RUFFLE_ASSEMBLY	1.06671	0.913796		GO_REGULATION_OF_VASCULAR_ENDOTHELIAL_GROWTH_FACTOR_RECEPTOR_SIGNALING_PATHWAY	1.32657	0.520625
GO_TELOMERE_ORGANIZATION	0.94	1		GO_RESPONSE_TO_ZINC_ION	1.18077	0.723917		GO_LIPID_DIGESTION	1.0666	0.911705		GO_ADAPTATION_OF_SIGNALING_PATHWAY	1.32654	0.519245
GO_ANTIGEN_RECEPTOR_MEDIATED_SIGNALING_PATHWAY	0.93	1		GO_LIVER_MORPHOGENESIS	1.18044	0.723232		GO_MALE_SEX_DIFFERENTIATION	1.06582	0.912418		GO_RESPONSE_TO_PAIN	1.32521	0.522519
GO_MULTI_ORGANISM_BEHAVIOR	0.93	1		GO_ENDODERM_DEVELOPMENT	1.18023	0.722003		GO_SENSORY_SYSTEM_DEVELOPMENT	1.06563	0.910594		GO_REGULATION_OF_DENDRITE_EXTENSION	1.32515	0.521303
GO_REGULATION_OF_CELLULAR_AMINO_ACID_METABOLIC_PROCESS	0.93	1		GO_MALE_SEX_DIFFERENTIATION	1.17951	0.722781		GO_EMBRYONIC_ORGAN_MORPHOGENESIS	1.06548	0.908696		GO_WALKING_BEHAVIOR	1.32498	0.520378
GO_PROTEIN_TRANSMEMBRANE_IMPORT_INTO_INTRACELLULAR_ORGANELLE	0.93	1		GO_CRANIOFACIAL_SUTURE_MORPHOGENESIS	1.17739	0.729033		GO_OOGENESIS	1.06387	0.913083		GO_DORSAL_SPINAL_CORD_DEVELOPMENT	1.32479	0.519652
GO_CYTOPLASMIC_TRANSLATIONAL_INITIATION	0.93	1		GO_ADAPTATION_OF_SIGNALING_PATHWAY	1.17557	0.733903		GO_POSITIVE_REGULATION_OF_BEHAVIOR	1.06195	0.919		GO_FATTY_ACID_HOMEOSTASIS	1.32464	0.518786
GO_PIRNA_METABOLIC_PROCESS	0.93	1		GO_REGULATION_OF_PRESYNAPSE_ORGANIZATION	1.17522	0.733112		GO_CATECHOLAMINE_BIOSYNTHETIC_PROCESS	1.05862	0.930825		GO_MODULATION_OF_EXCITATORY_POSTSYNAPTIC_POTENTIAL	1.32463	0.517363
GO_PROTEIN_LOCALIZATION_TO_CHROMOSOME_TELOMERIC_REGION	0.93	1		GO_NEPHRON_MORPHOGENESIS	1.17503	0.731801		GO_POTASSIUM_ION_TRANSPORT	1.05846	0.928906		GO_MORPHOGENESIS_OF_AN_EPITHELIAL_FOLD	1.32421	0.517425
GO_CD8_POSITIVE_ALPHA_BETA_T_CELL_ACTIVATION	0.93	1		GO_POST_ANAL_TAIL_MORPHOGENESIS	1.17486	0.730419		GO_EYE_PHOTORECEPTOR_CELL_DEVELOPMENT	1.05822	0.927366		GO_NITRIC_OXIDE_MEDIATED_SIGNAL_TRANSDUCTION	1.32419	0.516041
GO_REGULATION_OF_CYSTEINE_TYPE_ENDOPEPTIDASE_ACTIVITY_INVOLVED_IN_APOPTOTIC_SIGNALING_PATHWAY	0.93	1		GO_ESTABLISHMENT_OF_PROTEIN_LOCALIZATION_TO_POSTSYNAPTIC_MEMBRANE	1.17445	0.729919		GO_COCHLEA_MORPHOGENESIS	1.05618	0.933617		GO_OLIGOSACCHARIDE_BIOSYNTHETIC_PROCESS	1.32408	0.51495
GO_POSITIVE_REGULATION_OF_CHROMOSOME_ORGANIZATION	0.93	1		GO_LEARNING	1.17388	0.730093		GO_VESICLE_FUSION_TO_PLASMA_MEMBRANE	1.05552	0.933993		GO_ACTIVATION_OF_PROTEIN_KINASE_B_ACTIVITY	1.32324	0.516616
GO_CD4_POSITIVE_ALPHA_BETA_T_CELL_ACTIVATION	0.93	1		GO_NEPHRON_EPITHELIUM_DEVELOPMENT	1.17363	0.729026		GO_NERVE_DEVELOPMENT	1.05368	0.939503		GO_FIBROBLAST_GROWTH_FACTOR_RECEPTOR_SIGNALING_PATHWAY	1.32305	0.515929
GO_RESPONSE_TO_MUSCLE_STRETCH	0.93	1		GO_INORGANIC_ANION_TRANSMEMBRANE_TRANSPORT	1.17263	0.731015		GO_MOVEMENT_IN_ENVIRONMENT_OF_OTHER_ORGANISM_INVOLVED_IN_SYMBIOTIC_INTERACTION	1.05313	0.939257		GO_SENSORY_PERCEPTION_OF_LIGHT_STIMULUS	1.32294	0.51494
GO_FOREBRAIN_REGIONALIZATION	0.92	1		GO_CARDIAC_CONDUCTION	1.17233	0.730228		GO_SENSORY_PERCEPTION_OF_BITTER_TASTE	1.05258	0.938984		GO_POSITIVE_REGULATION_OF_NEUROBLAST_PROLIFERATION	1.32266	0.514583
GO_DNA_CONFORMATION_CHANGE	0.92	1		GO_REGULATION_OF_INSULIN_LIKE_GROWTH_FACTOR_RECEPTOR_SIGNALING_PATHWAY	1.17229	0.728388		GO_INNER_EAR_RECEPTOR_CELL_STEREOCILIUM_ORGANIZATION	1.05243	0.937103		GO_BONE_MORPHOGENESIS	1.32141	0.518026
GO_ENERGY_COUPLED_PROTON_TRANSPORT_DOWN_ELECTROCHEMICAL_GRADIENT	0.92	1		GO_RETROGRADE_AXONAL_TRANSPORT	1.17212	0.726979		GO_POSITIVE_REGULATION_OF_T_CELL_MEDIATED_CYTOTOXICITY	1.05185	0.937002		GO_EXECUTION_PHASE_OF_APOPTOSIS	1.32123	0.51724
GO_DNA_METHYLATION_OR_DEMETHYLATION	0.92	1		GO_MUSCLE_HYPERTROPHY_IN_RESPONSE_TO_STRESS	1.17197	0.72565		GO_CENTROMERE_COMPLEX_ASSEMBLY	1.05119	0.937296		GO_GLUCOSE_IMPORT	1.32073	0.517732
GO_ALPHA_BETA_T_CELL_ACTIVATION	0.92	1		GO_METANEPHROS_DEVELOPMENT	1.16795	0.73941		GO_SULFUR_COMPOUND_TRANSPORT	1.04974	0.940961		GO_MONOCARBOXYLIC_ACID_METABOLIC_PROCESS	1.32014	0.518366
GO_NUCLEOBASE_CONTAINING_SMALL_MOLECULE_INTERCONVERSION	0.92	1		GO_CENTRAL_NERVOUS_SYSTEM_NEURON_DEVELOPMENT	1.16764	0.738734		GO_BICARBONATE_TRANSPORT	1.04879	0.942515		GO_POSITIVE_REGULATION_OF_LIPID_STORAGE	1.31906	0.520903
GO_PHENOL_CONTAINING_COMPOUND_BIOSYNTHETIC_PROCESS	0.92	1		GO_PROTEIN_LOCALIZATION_TO_SYNAPSE	1.16739	0.737673		GO_POSITIVE_REGULATION_OF_SYNAPTIC_TRANSMISSION	1.04714	0.947203		GO_LONG_TERM_SYNAPTIC_DEPRESSION	1.31729	0.526163
GO_FOREBRAIN_GENERATION_OF_NEURONS	0.92	1		GO_SYNAPTIC_VESICLE_RECYCLING	1.16622	0.740227		GO_CYTOLYSIS	1.04532	0.952746		GO_REGULATION_OF_CARDIAC_MUSCLE_TISSUE_DEVELOPMENT	1.31727	0.524806
GO_POSITIVE_REGULATION_OF_NUCLEAR_DIVISION	0.92	1		GO_CIRCADIAN_SLEEP_WAKE_CYCLE	1.1662	0.738316		GO_AMINE_TRANSPORT	1.04498	0.951699		GO_CONNECTIVE_TISSUE_DEVELOPMENT	1.31672	0.525453
GO_REGULATION_OF_NUCLEOTIDE_BIOSYNTHETIC_PROCESS	0.92	1		GO_LOCALIZATION_WITHIN_MEMBRANE	1.1658	0.73796		GO_REGULATION_OF_ION_TRANSMEMBRANE_TRANSPORT	1.04139	0.96528		GO_REGULATION_OF_SMOOTH_MUSCLE_CONTRACTION	1.31645	0.524997
GO_AXO_DENDRITIC_TRANSPORT	0.92	1		GO_POST_EMBRYONIC_DEVELOPMENT	1.16432	0.741706		GO_LOCALIZATION_WITHIN_MEMBRANE	1.04066	0.966021		GO_BILE_ACID_AND_BILE_SALT_TRANSPORT	1.31528	0.528123
GO_NEGATIVE_REGULATION_OF_DENDRITE_DEVELOPMENT	0.92	1		GO_ANTERIOR_POSTERIOR_AXIS_SPECIFICATION	1.16286	0.745519		GO_HISTONE_MRNA_METABOLIC_PROCESS	1.03931	0.969311		GO_POSITIVE_REGULATION_OF_RECEPTOR_MEDIATED_ENDOCYTOSIS	1.31417	0.530819
GO_MIRNA_METABOLIC_PROCESS	0.92	1		GO_MONOVALENT_INORGANIC_CATION_TRANSPORT	1.16238	0.745293		GO_PROTEIN_TARGETING_TO_MEMBRANE	1.03886	0.968791		GO_POSITIVE_REGULATION_OF_ERK1_AND_ERK2_CASCADE	1.31406	0.529835
GO_CHEMOSENSORY_BEHAVIOR	0.92	1		GO_CYCLIC_NUCLEOTIDE_BIOSYNTHETIC_PROCESS	1.16047	0.750763		GO_FEAR_RESPONSE	1.03724	0.973293		GO_VENTRAL_SPINAL_CORD_DEVELOPMENT	1.31392	0.52889
GO_WATER_TRANSPORT	0.92	1		GO_SOMITE_DEVELOPMENT	1.16024	0.749736		GO_HIPPOCAMPUS_DEVELOPMENT	1.03655	0.973704		GO_CELL_FATE_COMMITMENT	1.31357	0.5288
GO_POSTSYNAPSE_ORGANIZATION	0.92	1		GO_PRESYNAPTIC_ENDOCYTOSIS	1.15981	0.749508		GO_RESPONSE_TO_AMMONIUM_ION	1.03579	0.974495		GO_REGULATION_OF_CATION_CHANNEL_ACTIVITY	1.31337	0.528097
GO_POTASSIUM_ION_IMPORT_ACROSS_PLASMA_MEMBRANE	0.92	1		GO_REGULATION_OF_TRANSPORTER_ACTIVITY	1.1598	0.747556		GO_RESPONSE_TO_ANESTHETIC	1.03508	0.975042		GO_PHOSPHATIDYLINOSITOL_ACYL_CHAIN_REMODELING	1.31299	0.528106
GO_SOMATIC_STEM_CELL_POPULATION_MAINTENANCE	0.91	1		GO_SENSORY_ORGAN_MORPHOGENESIS	1.15975	0.745825		GO_COGNITION	1.03497	0.972943		GO_CHONDROCYTE_DIFFERENTIATION	1.31117	0.533367
GO_REGULATION_OF_CELLULAR_AMINE_METABOLIC_PROCESS	0.91	1		GO_DEVELOPMENTAL_MATURATION	1.15802	0.750406		GO_SPECIFICATION_OF_ANIMAL_ORGAN_IDENTITY	1.03428	0.973614		GO_AXONEMAL_DYNEIN_COMPLEX_ASSEMBLY	1.31105	0.532434
GO_TERMINATION_OF_RNA_POLYMERASE_I_TRANSCRIPTION	0.91	1		GO_ANTERIOR_POSTERIOR_PATTERN_SPECIFICATION	1.15676	0.753334		GO_AUTONOMIC_NERVOUS_SYSTEM_DEVELOPMENT	1.03337	0.9752		GO_NOREPINEPHRINE_TRANSPORT	1.31071	0.532236
GO_REGULATION_OF_HEMATOPOIETIC_PROGENITOR_CELL_DIFFERENTIATION	0.91	1		GO_NEGATIVE_REGULATION_OF_REACTIVE_OXYGEN_SPECIES_BIOSYNTHETIC_PROCESS	1.15536	0.756838		GO_REGULATION_OF_REGULATED_SECRETORY_PATHWAY	1.03294	0.974562		GO_NEGATIVE_REGULATION_OF_RESPONSE_TO_DRUG	1.30922	0.536437
GO_MACROMOLECULE_METHYLATION	0.91	1		GO_G_PROTEIN_COUPLED_RECEPTOR_SIGNALING_PATHWAY_COUPLED_TO_CYCLIC_NUCLEOTIDE_SECOND_MESSENGER	1.15343	0.762722		GO_SERTOLI_CELL_DIFFERENTIATION	1.0318	0.977088		GO_NEGATIVE_REGULATION_OF_ENDOTHELIAL_CELL_APOPTOTIC_PROCESS	1.30909	0.535457
GO_CATECHOLAMINE_UPTAKE	0.91	1		GO_NEGATIVE_REGULATION_OF_REPRODUCTIVE_PROCESS	1.15253	0.764304		GO_VIRAL_GENE_EXPRESSION	1.03129	0.97679		GO_POSITIVE_REGULATION_OF_PEPTIDE_HORMONE_SECRETION	1.30781	0.538756
GO_POSITIVE_REGULATION_OF_MRNA_PROCESSING	0.91	1		GO_DEFENSE_RESPONSE_TO_GRAM_NEGATIVE_BACTERIUM	1.15218	0.76379		GO_ZINC_ION_TRANSPORT	1.02976	0.98094		GO_POSITIVE_REGULATION_OF_CARDIAC_MUSCLE_TISSUE_DEVELOPMENT	1.30726	0.539498
GO_NEGATIVE_REGULATION_OF_DNA_REPLICATION	0.91	1		GO_SODIUM_ION_HOMEOSTASIS	1.15085	0.76717		GO_FATTY_ACID_DERIVATIVE_TRANSPORT	1.02864	0.983425		GO_PROTEIN_LIPID_COMPLEX_SUBUNIT_ORGANIZATION	1.3051	0.546054
GO_HOMOLOGOUS_RECOMBINATION	0.91	1		GO_POSITIVE_REGULATION_OF_GLYCOGEN_METABOLIC_PROCESS	1.15054	0.766449		GO_RETINA_MORPHOGENESIS_IN_CAMERA_TYPE_EYE	1.02804	0.983417		GO_CARBOHYDRATE_TRANSPORT	1.30486	0.545616
GO_REGULATION_OF_ALPHA_BETA_T_CELL_ACTIVATION	0.91	1		GO_POTASSIUM_ION_TRANSPORT	1.14912	0.770171		GO_POSITIVE_REGULATION_OF_MEIOTIC_CELL_CYCLE	1.02702	0.985279		GO_ANIMAL_ORGAN_FORMATION	1.30301	0.551098
GO_HAIR_CELL_DIFFERENTIATION	0.91	1		GO_GERM_CELL_DEVELOPMENT	1.14835	0.771162		GO_CELL_CELL_ADHESION_MEDIATED_BY_CADHERIN	1.02651	0.985113		GO_PEPTIDE_CROSS_LINKING	1.30294	0.54994
GO_MAMMARY_GLAND_ALVEOLUS_DEVELOPMENT	0.91	1		GO_FORMATION_OF_PRIMARY_GERM_LAYER	1.14746	0.772911		GO_METANEPHRIC_NEPHRON_DEVELOPMENT	1.02643	0.982914		GO_CELLULAR_RESPONSE_TO_GROWTH_HORMONE_STIMULUS	1.30181	0.552827
GO_NEGATIVE_REGULATION_OF_CELL_MORPHOGENESIS_INVOLVED_IN_DIFFERENTIATION	0.91	1		GO_BRAIN_MORPHOGENESIS	1.14727	0.771703		GO_PROTEIN_LIPID_COMPLEX_ASSEMBLY	1.02622	0.981319		GO_ISOPRENOID_BIOSYNTHETIC_PROCESS	1.30171	0.551809
GO_OXIDATIVE_DEMETHYLATION	0.91	1		GO_REGULATION_OF_MITOTIC_SPINDLE_ASSEMBLY	1.14528	0.77789		GO_HAIR_FOLLICLE_MATURATION	1.02489	0.984724		GO_HETEROPHILIC_CELL_CELL_ADHESION_VIA_PLASMA_MEMBRANE_CELL_ADHESION_MOLECULES	1.30112	0.552622
GO_SKELETAL_MUSCLE_ADAPTATION	0.91	1		GO_PALLIUM_DEVELOPMENT	1.14497	0.777155		GO_MITOCHONDRIAL_TRANSLATIONAL_TERMINATION	1.02428	0.984891		GO_LENS_FIBER_CELL_DIFFERENTIATION	1.29907	0.559132
GO_STRESS_GRANULE_ASSEMBLY	0.9	1		GO_CELL_CELL_ADHESION_VIA_PLASMA_MEMBRANE_ADHESION_MOLECULES	1.14473	0.776125		GO_CALCIUM_INDEPENDENT_CELL_CELL_ADHESION_VIA_PLASMA_MEMBRANE_CELL_ADHESION_MOLECULES	1.02368	0.984926		GO_POSITIVE_REGULATION_OF_LIPASE_ACTIVITY	1.298	0.561763
GO_NEGATIVE_REGULATION_OF_AXONOGENESIS	0.9	1		GO_CELL_CELL_SIGNALING_INVOLVED_IN_CARDIAC_CONDUCTION	1.14436	0.775644		GO_STORE_OPERATED_CALCIUM_ENTRY	1.01947	1		GO_RETINA_DEVELOPMENT_IN_CAMERA_TYPE_EYE	1.29759	0.561878
GO_RETROGRADE_AXONAL_TRANSPORT	0.9	1		GO_HEART_PROCESS	1.14435	0.773741		GO_NEUROTRANSMITTER_REUPTAKE	1.01938	0.998798		GO_FEAR_RESPONSE	1.29623	0.565778
GO_POSITIVE_REGULATION_OF_LYMPHOCYTE_MEDIATED_IMMUNITY	0.9	1		GO_REGULATION_OF_GONAD_DEVELOPMENT	1.14421	0.772395		GO_POTASSIUM_ION_EXPORT_ACROSS_PLASMA_MEMBRANE	1.01888	0.99859		GO_C21_STEROID_HORMONE_METABOLIC_PROCESS	1.29606	0.564976
GO_LIPID_DIGESTION	0.9	1		GO_REGULATION_OF_RHODOPSIN_MEDIATED_SIGNALING_PATHWAY	1.1438	0.772151		GO_NEGATIVE_REGULATION_OF_CELL_AGING	1.01885	0.996198		GO_NEUROBLAST_PROLIFERATION	1.29572	0.564916
GO_RESPONSE_TO_ANGIOTENSIN	0.9	1		GO_REGULATION_OF_CALCIUM_ION_TRANSMEMBRANE_TRANSPORTER_ACTIVITY	1.14225	0.776181		GO_PALLIUM_DEVELOPMENT	1.01853	0.995081		GO_FATTY_ACID_METABOLIC_PROCESS	1.29538	0.564715
GO_POSITIVE_REGULATION_OF_GENE_EXPRESSION_EPIGENETIC	0.9	1		GO_REGULATION_OF_CELLULAR_AMINO_ACID_METABOLIC_PROCESS	1.14178	0.776119		GO_REGULATION_OF_MEIOTIC_NUCLEAR_DIVISION	1.01776	0.995978		GO_CARBOHYDRATE_BIOSYNTHETIC_PROCESS	1.29446	0.566886
GO_NEGATIVE_REGULATION_OF_CHEMOKINE_PRODUCTION	0.9	1		GO_MESENCHYMAL_TO_EPITHELIAL_TRANSITION	1.14168	0.774546		GO_GLUCOCORTICOID_BIOSYNTHETIC_PROCESS	1.01679	0.997884		GO_RECEPTOR_INTERNALIZATION	1.29378	0.568159
GO_INTERLEUKIN_5_PRODUCTION	0.9	1		GO_CARDIAC_MUSCLE_TISSUE_DEVELOPMENT	1.14161	0.772848		GO_HINDBRAIN_DEVELOPMENT	1.01532	1		GO_DRUG_TRANSPORT	1.29371	0.567012
GO_MIDBODY_ABSCISSION	0.9	1		GO_ADENYLATE_CYCLASE_INHIBITING_G_PROTEIN_COUPLED_RECEPTOR_SIGNALING_PATHWAY	1.14107	0.773156		GO_PHOTORECEPTOR_CELL_DEVELOPMENT	1.01488	1		GO_KETONE_BIOSYNTHETIC_PROCESS	1.29365	0.565848
GO_VENTRAL_SPINAL_CORD_INTERNEURON_DIFFERENTIATION	0.9	1		GO_ACTIVATION_OF_ADENYLATE_CYCLASE_ACTIVITY	1.13833	0.7825		GO_ANAPHASE_PROMOTING_COMPLEX_DEPENDENT_CATABOLIC_PROCESS	1.01414	1		GO_BONE_MINERALIZATION	1.29292	0.567179
GO_TRANSCRIPTION_COUPLED_NUCLEOTIDE_EXCISION_REPAIR	0.89	1		GO_TRIGLYCERIDE_CATABOLIC_PROCESS	1.1378	0.782678		GO_CELLULAR_RESPONSE_TO_AMMONIUM_ION	1.01363	1		GO_MESENCHYMAL_CELL_PROLIFERATION	1.29115	0.572571
GO_NUCLEOTIDE_EXCISION_REPAIR	0.89	1		GO_EMBRYONIC_HEMOPOIESIS	1.13728	0.782813		GO_NUCLEOSIDE_TRIPHOSPHATE_BIOSYNTHETIC_PROCESS	1.01213	1		GO_RESPONSE_TO_DIETARY_EXCESS	1.29114	0.571174
GO_REGULATION_OF_T_CELL_DIFFERENTIATION	0.89	1		GO_MOTILE_CILIUM_ASSEMBLY	1.13715	0.781401		GO_INORGANIC_ANION_TRANSPORT	1.01206	1		GO_STEROID_BIOSYNTHETIC_PROCESS	1.29065	0.571768
GO_DNA_DEALKYLATION	0.89	1		GO_AXON_ENSHEATHMENT_IN_CENTRAL_NERVOUS_SYSTEM	1.13378	0.793037		GO_CENTRIOLE_ASSEMBLY	1.01127	1		GO_POSITIVE_REGULATION_OF_COLD_INDUCED_THERMOGENESIS	1.29051	0.570933
GO_CHROMATIN_REMODELING	0.89	1		GO_CATECHOLAMINE_UPTAKE	1.13112	0.802278		GO_INNER_EAR_AUDITORY_RECEPTOR_CELL_DIFFERENTIATION	1.01116	1		GO_METENCEPHALON_DEVELOPMENT	1.29036	0.570168
GO_NUCLEAR_CHROMOSOME_SEGREGATION	0.89	1		GO_POSITIVE_REGULATION_OF_MONOOXYGENASE_ACTIVITY	1.1305	0.802835		GO_PROTEIN_TRANSMEMBRANE_IMPORT_INTO_INTRACELLULAR_ORGANELLE	1.0105	1		GO_CHLORIDE_TRANSPORT	1.28991	0.570495
GO_NEGATIVE_REGULATION_OF_NUCLEOCYTOPLASMIC_TRANSPORT	0.89	1		GO_CEREBELLAR_CORTEX_DEVELOPMENT	1.13012	0.802409		GO_REGULATION_OF_CILIUM_ASSEMBLY	1.01013	1		GO_DETECTION_OF_ABIOTIC_STIMULUS	1.28864	0.574035
GO_NEGATIVE_REGULATION_OF_T_CELL_DIFFERENTIATION	0.89	1		GO_COLUMNAR_CUBOIDAL_EPITHELIAL_CELL_DIFFERENTIATION	1.12718	0.812652		GO_POSITIVE_REGULATION_OF_NEUROLOGICAL_SYSTEM_PROCESS	1.00904	1		GO_RESPONSE_TO_RETINOIC_ACID	1.28841	0.573514
GO_PURINE_NUCLEOSIDE_BIOSYNTHETIC_PROCESS	0.89	1		GO_INORGANIC_ANION_TRANSPORT	1.12627	0.814338		GO_REGULATION_OF_CENTRIOLE_REPLICATION	1.00834	1		GO_COCHLEA_DEVELOPMENT	1.28797	0.573902
GO_RRNA_METHYLATION	0.89	1		GO_RESPONSE_TO_VITAMIN_A	1.12458	0.819509		GO_ENDOSOME_TRANSPORT_VIA_MULTIVESICULAR_BODY_SORTING_PATHWAY	1.00791	1		GO_NEGATIVE_REGULATION_OF_CARBOHYDRATE_METABOLIC_PROCESS	1.28657	0.577924
GO_ENDODERM_DEVELOPMENT	0.89	1		GO_KIDNEY_MORPHOGENESIS	1.12359	0.821614		GO_AXIS_SPECIFICATION	1.00762	1		GO_EMBRYONIC_HINDLIMB_MORPHOGENESIS	1.28654	0.576648
GO_REGULATION_OF_RNA_METABOLIC_PROCESS	0.89	1		GO_RENAL_SODIUM_EXCRETION	1.12316	0.821342		GO_KIDNEY_MORPHOGENESIS	1.00637	1		GO_POSITIVE_REGULATION_OF_VASCULAR_ENDOTHELIAL_GROWTH_FACTOR_RECEPTOR_SIGNALING_PATHWAY	1.28614	0.57681
GO_NEGATIVE_REGULATION_OF_CELLULAR_SENESCENCE	0.89	1		GO_CELL_PROLIFERATION_INVOLVED_IN_HEART_MORPHOGENESIS	1.1215	0.826401		GO_SODIUM_ION_TRANSMEMBRANE_TRANSPORT	1.00624	1		GO_PEPTIDE_CATABOLIC_PROCESS	1.28576	0.576964
GO_MRNA_METABOLIC_PROCESS	0.89	1		GO_REGULATION_OF_BEHAVIOR	1.12046	0.828797		GO_EXCRETION	1.00619	1		GO_EMBRYONIC_CAMERA_TYPE_EYE_DEVELOPMENT	1.28529	0.577365
GO_ESTABLISHMENT_OF_RNA_LOCALIZATION	0.89	1		GO_MATING	1.11994	0.828933		GO_POTASSIUM_ION_IMPORT_ACROSS_PLASMA_MEMBRANE	1.00139	1		GO_IONOTROPIC_GLUTAMATE_RECEPTOR_SIGNALING_PATHWAY	1.28529	0.575992
GO_TELOMERASE_RNA_LOCALIZATION	0.89	1		GO_RESPONSE_TO_CORTICOSTERONE	1.11743	0.837516		GO_CYTOPLASMIC_TRANSLATIONAL_INITIATION	1.00101	1		GO_SENSORY_ORGAN_MORPHOGENESIS	1.28442	0.577942
GO_REGULATION_OF_PEPTIDYL_THREONINE_PHOSPHORYLATION	0.88	1		GO_APPENDAGE_MORPHOGENESIS	1.11687	0.837858		GO_REGULATION_OF_RECEPTOR_INTERNALIZATION	0.999276	1		GO_REGULATION_OF_POTASSIUM_ION_TRANSPORT	1.28439	0.576675
GO_POSITIVE_REGULATION_OF_ALPHA_BETA_T_CELL_ACTIVATION	0.88	1		GO_REGULATION_OF_RESPIRATORY_GASEOUS_EXCHANGE	1.11539	0.842066		GO_EMBRYONIC_DIGIT_MORPHOGENESIS	0.998367	1		GO_SMOOTH_MUSCLE_CONTRACTION	1.28414	0.576328
GO_POST_EMBRYONIC_DEVELOPMENT	0.88	1		GO_COCHLEA_MORPHOGENESIS	1.11514	0.84122		GO_DEVELOPMENTAL_MATURATION	0.997868	1		GO_UNSATURATED_FATTY_ACID_METABOLIC_PROCESS	1.28371	0.57674
GO_MITOCHONDRION_DISTRIBUTION	0.88	1		GO_REGULATION_OF_NEUROTRANSMITTER_SECRETION	1.11496	0.839913		GO_SYNAPTIC_TRANSMISSION_GABAERGIC	0.997524	1		GO_CALCIUM_ION_REGULATED_EXOCYTOSIS_OF_NEUROTRANSMITTER	1.28356	0.576006
GO_REGULATION_OF_ODONTOGENESIS	0.88	1		GO_DEFINITIVE_HEMOPOIESIS	1.1146	0.839453		GO_NEGATIVE_REGULATION_OF_SYNAPTIC_TRANSMISSION	0.997036	1		GO_RENAL_SYSTEM_PROCESS	1.28314	0.576325
GO_DORSAL_VENTRAL_NEURAL_TUBE_PATTERNING	0.88	1		GO_NEURON_PROJECTION_GUIDANCE	1.1141	0.839658		GO_SENSORY_ORGAN_MORPHOGENESIS	0.996455	1		GO_GLUTAMINE_FAMILY_AMINO_ACID_CATABOLIC_PROCESS	1.28305	0.575311
GO_POSITIVE_REGULATION_OF_INTERLEUKIN_2_PRODUCTION	0.88	1		GO_CELL_FATE_DETERMINATION	1.11152	0.848462		GO_NUCLEOSOME_ORGANIZATION	0.994933	1		GO_INSULIN_SECRETION	1.28266	0.575599
GO_VIRAL_RNA_GENOME_REPLICATION	0.88	1		GO_HORMONE_BIOSYNTHETIC_PROCESS	1.11003	0.852823		GO_ENAMEL_MINERALIZATION	0.993707	1		GO_REGULATION_OF_BEHAVIOR	1.28131	0.579468
GO_MAINTENANCE_OF_SYNAPSE_STRUCTURE	0.87	1		GO_THYROID_HORMONE_GENERATION	1.10937	0.853711		GO_GROWTH_PLATE_CARTILAGE_MORPHOGENESIS	0.992381	1		GO_MESENCHYME_DEVELOPMENT	1.28123	0.578427
GO_RIBOSOMAL_SMALL_SUBUNIT_BIOGENESIS	0.87	1		GO_CELL_COMMUNICATION_INVOLVED_IN_CARDIAC_CONDUCTION	1.10908	0.852873		GO_POSITIVE_REGULATION_OF_NEURAL_PRECURSOR_CELL_PROLIFERATION	0.990733	1		GO_PHENOL_CONTAINING_COMPOUND_BIOSYNTHETIC_PROCESS	1.28104	0.577779
GO_NLS_BEARING_PROTEIN_IMPORT_INTO_NUCLEUS	0.87	1		GO_DRUG_TRANSPORT	1.10884	0.851913		GO_ATP_BIOSYNTHETIC_PROCESS	0.990156	1		GO_PROTEOGLYCAN_METABOLIC_PROCESS	1.28086	0.57713
GO_HISTONE_MRNA_METABOLIC_PROCESS	0.87	1		GO_ADRENERGIC_RECEPTOR_SIGNALING_PATHWAY	1.1082	0.852621		GO_CHROMOSOME_SEGREGATION	0.989502	1		GO_ALPHA_AMINO_ACID_CATABOLIC_PROCESS	1.28067	0.576536
GO_MOTOR_NEURON_AXON_GUIDANCE	0.87	1		GO_NEURAL_RETINA_DEVELOPMENT	1.10787	0.85213		GO_CALCIUM_MEDIATED_SIGNALING_USING_INTRACELLULAR_CALCIUM_SOURCE	0.989384	1		GO_EYE_MORPHOGENESIS	1.28056	0.575662
GO_MITOTIC_RECOMBINATION	0.87	1		GO_RESPONSE_TO_PROGESTERONE	1.10693	0.854096		GO_HISTONE_DEUBIQUITINATION	0.983837	1		GO_AMMONIUM_ION_METABOLIC_PROCESS	1.27886	0.580881
GO_REGULATION_OF_ACTIN_CYTOSKELETON_REORGANIZATION	0.87	1		GO_RESPONSE_TO_ANESTHETIC	1.10691	0.852233		GO_CHROMATIN_ASSEMBLY	0.983121	1		GO_MIDBRAIN_DOPAMINERGIC_NEURON_DIFFERENTIATION	1.27802	0.582672
GO_ESTABLISHMENT_OF_PROTEIN_LOCALIZATION_TO_MEMBRANE	0.87	1		GO_RECEPTOR_LOCALIZATION_TO_SYNAPSE	1.1049	0.85879		GO_PHOTORECEPTOR_CELL_MAINTENANCE	0.980448	1		GO_REGULATION_OF_RECEPTOR_MEDIATED_ENDOCYTOSIS	1.27794	0.581655
GO_CYTOKINE_METABOLIC_PROCESS	0.87	1		GO_GLANDULAR_EPITHELIAL_CELL_DIFFERENTIATION	1.10473	0.8575		GO_MULTI_ORGANISM_CELLULAR_PROCESS	0.979147	1		GO_NUCLEOTIDE_SALVAGE	1.27783	0.580697
GO_RNA_CAPPING	0.87	1		GO_CARDIAC_MUSCLE_CELL_ACTION_POTENTIAL	1.104	0.858656		GO_POSITIVE_REGULATION_OF_POTASSIUM_ION_TRANSPORT	0.977911	1		GO_REGULATION_OF_NEUROBLAST_PROLIFERATION	1.27767	0.580069
GO_REGULATION_OF_HISTONE_METHYLATION	0.86	1		GO_REGULATION_OF_PROTEIN_LOCALIZATION_TO_PLASMA_MEMBRANE	1.10319	0.86003		GO_POSITIVE_REGULATION_OF_NEUROTRANSMITTER_TRANSPORT	0.977323	1		GO_REGULATION_OF_MEMBRANE_LIPID_DISTRIBUTION	1.27753	0.579243
GO_REGULATION_OF_CYTOKINESIS	0.86	1		GO_REGULATION_OF_CIRCADIAN_RHYTHM	1.10221	0.86237		GO_ARF_PROTEIN_SIGNAL_TRANSDUCTION	0.976651	1		GO_CORNIFICATION	1.27702	0.579841
GO_OOCYTE_MATURATION	0.86	1		GO_REGULATION_OF_DENDRITE_MORPHOGENESIS	1.09997	0.870118		GO_NEGATIVE_REGULATION_OF_LYASE_ACTIVITY	0.974303	1		GO_ACUTE_PHASE_RESPONSE	1.27612	0.581867
GO_RETINA_HOMEOSTASIS	0.86	1		GO_FIBROBLAST_GROWTH_FACTOR_RECEPTOR_SIGNALING_PATHWAY	1.09954	0.870016		GO_NEGATIVE_REGULATION_OF_EPITHELIAL_CELL_DIFFERENTIATION	0.973211	1		GO_FORELIMB_MORPHOGENESIS	1.27608	0.580702
GO_CENTROSOME_DUPLICATION	0.86	1		GO_HOMOPHILIC_CELL_ADHESION_VIA_PLASMA_MEMBRANE_ADHESION_MOLECULES	1.0971	0.878378		GO_RENAL_SODIUM_EXCRETION	0.972829	1		GO_HINDLIMB_MORPHOGENESIS	1.27585	0.580255
GO_MEMBRANE_BIOGENESIS	0.86	1		GO_PEPTIDYL_ARGININE_MODIFICATION	1.09634	0.879743		GO_NEGATIVE_REGULATION_OF_NERVOUS_SYSTEM_DEVELOPMENT	0.97177	1		GO_OVULATION_CYCLE	1.27582	0.579063
GO_PINOCYTOSIS	0.86	1		GO_NEGATIVE_REGULATION_OF_MYOTUBE_DIFFERENTIATION	1.0961	0.878772		GO_POSITIVE_REGULATION_OF_POTASSIUM_ION_TRANSMEMBRANE_TRANSPORTER_ACTIVITY	0.971604	1		GO_FEMALE_GAMETE_GENERATION	1.27452	0.582718
GO_POSITIVE_REGULATION_OF_SUPEROXIDE_ANION_GENERATION	0.86	1		GO_REGULATION_OF_CYTOKINESIS	1.09606	0.876995		GO_VESICLE_LOCALIZATION	0.971314	1		GO_RESPONSE_TO_VITAMIN_A	1.27448	0.581602
GO_CELL_DIFFERENTIATION_IN_HINDBRAIN	0.86	1		GO_EATING_BEHAVIOR	1.09584	0.875944		GO_NEGATIVE_REGULATION_OF_PEPTIDYL_LYSINE_ACETYLATION	0.971043	1		GO_ORGANIC_HYDROXY_COMPOUND_BIOSYNTHETIC_PROCESS	1.27401	0.582061
GO_NEGATIVE_REGULATION_OF_STEROID_METABOLIC_PROCESS	0.86	1		GO_INDOLE_CONTAINING_COMPOUND_METABOLIC_PROCESS	1.09508	0.877192		GO_NEGATIVE_REGULATION_OF_BLOOD_PRESSURE	0.970861	1		GO_REGULATION_OF_NEUROTRANSMITTER_LEVELS	1.27399	0.58081
GO_TERMINATION_OF_RNA_POLYMERASE_II_TRANSCRIPTION	0.85	1		GO_REGULATION_OF_STRIATED_MUSCLE_CELL_DIFFERENTIATION	1.09495	0.875854		GO_FOREBRAIN_CELL_MIGRATION	0.969109	1		GO_ATRIAL_CARDIAC_MUSCLE_CELL_TO_AV_NODE_CELL_SIGNALING	1.27301	0.58339
GO_COBALAMIN_METABOLIC_PROCESS	0.85	1		GO_MICROTUBULE_BUNDLE_FORMATION	1.0935	0.88029		GO_NEPHRON_TUBULE_FORMATION	0.968572	1		GO_NEUROTRANSMITTER_CATABOLIC_PROCESS	1.27288	0.582549
GO_ATP_SYNTHESIS_COUPLED_ELECTRON_TRANSPORT	0.85	1		GO_APPENDAGE_DEVELOPMENT	1.09272	0.881616		GO_PYRIMIDINE_NUCLEOSIDE_MONOPHOSPHATE_BIOSYNTHETIC_PROCESS	0.968038	1		GO_PROTEIN_KINASE_C_SIGNALING	1.27201	0.584509
GO_MISMATCH_REPAIR	0.85	1		GO_NADH_DEHYDROGENASE_COMPLEX_ASSEMBLY	1.09269	0.879783		GO_NUCLEOSIDE_MONOPHOSPHATE_METABOLIC_PROCESS	0.966866	1		GO_RESPONSE_TO_BMP	1.27172	0.584325
GO_ESTABLISHMENT_OF_PROTEIN_LOCALIZATION_TO_CHROMOSOME	0.85	1		GO_REGULATION_OF_HEART_MORPHOGENESIS	1.09243	0.878972		GO_REGULATION_OF_MESONEPHROS_DEVELOPMENT	0.966104	1		GO_POSTSYNAPSE_ASSEMBLY	1.27147	0.584008
GO_MITOTIC_METAPHASE_PLATE_CONGRESSION	0.85	1		GO_MESONEPHRIC_TUBULE_MORPHOGENESIS	1.09174	0.880033		GO_REGULATION_OF_SYNAPSE_ASSEMBLY	0.964283	1		GO_INSULIN_LIKE_GROWTH_FACTOR_RECEPTOR_SIGNALING_PATHWAY	1.27137	0.583108
GO_SPLICEOSOMAL_SNRNP_ASSEMBLY	0.85	1		GO_REGULATION_OF_ADENYLATE_CYCLASE_ACTIVITY	1.09111	0.880765		GO_NEGATIVE_REGULATION_OF_MULTI_ORGANISM_PROCESS	0.961429	1		GO_NEUROEPITHELIAL_CELL_DIFFERENTIATION	1.27096	0.583353
GO_REGULATION_OF_INTRACELLULAR_ESTROGEN_RECEPTOR_SIGNALING_PATHWAY	0.85	1		GO_REGULATION_OF_MEIOTIC_NUCLEAR_DIVISION	1.09048	0.881438		GO_MODIFICATION_OF_MORPHOLOGY_OR_PHYSIOLOGY_OF_OTHER_ORGANISM	0.961018	1		GO_EMBRYONIC_PATTERN_SPECIFICATION	1.27093	0.582191
GO_NEGATIVE_REGULATION_OF_VIRAL_TRANSCRIPTION	0.85	1		GO_IONOTROPIC_GLUTAMATE_RECEPTOR_SIGNALING_PATHWAY	1.09026	0.880516		GO_CELL_PROLIFERATION_IN_FOREBRAIN	0.961003	1		GO_CALCIUM_DEPENDENT_CELL_CELL_ADHESION_VIA_PLASMA_MEMBRANE_CELL_ADHESION_MOLECULES	1.26976	0.585538
GO_DNA_DAMAGE_RESPONSE_DETECTION_OF_DNA_DAMAGE	0.84	1		GO_PATHWAY_RESTRICTED_SMAD_PROTEIN_PHOSPHORYLATION	1.09011	0.879225		GO_ACID_SECRETION	0.960458	1		GO_CILIUM_MOVEMENT	1.26842	0.589381
GO_GLYCOSYL_COMPOUND_BIOSYNTHETIC_PROCESS	0.84	1		GO_POSITIVE_REGULATION_OF_REGULATED_SECRETORY_PATHWAY	1.08966	0.87926		GO_SOMATIC_STEM_CELL_POPULATION_MAINTENANCE	0.960438	1		GO_INTESTINAL_ABSORPTION	1.26803	0.589591
GO_POSITIVE_REGULATION_OF_T_CELL_MEDIATED_IMMUNITY	0.84	1		GO_CELL_PROLIFERATION_IN_HINDBRAIN	1.08852	0.882067		GO_PHOTORECEPTOR_CELL_DIFFERENTIATION	0.960433	1		GO_ATP_SYNTHESIS_COUPLED_ELECTRON_TRANSPORT	1.26706	0.591941
GO_POSITIVE_REGULATION_OF_TELOMERASE_RNA_LOCALIZATION_TO_CAJAL_BODY	0.84	1		GO_REGULATION_OF_ENDOCYTOSIS	1.08847	0.880415		GO_REGULATION_OF_TRANSPORTER_ACTIVITY	0.960237	1		GO_ORGANIC_ACID_TRANSMEMBRANE_TRANSPORT	1.26667	0.59216
GO_REGULATION_OF_PROTEIN_TARGETING_TO_MEMBRANE	0.84	1		GO_RESPIRATORY_SYSTEM_PROCESS	1.08825	0.87946		GO_MEMBRANE_DEPOLARIZATION_DURING_ACTION_POTENTIAL	0.960101	1		GO_ICOSANOID_BIOSYNTHETIC_PROCESS	1.26633	0.592241
GO_BLASTOCYST_DEVELOPMENT	0.84	1		GO_NEURAL_PRECURSOR_CELL_PROLIFERATION	1.08808	0.878259		GO_REGULATION_OF_NEUROTRANSMITTER_SECRETION	0.957106	1		GO_DEFENSE_RESPONSE_TO_GRAM_NEGATIVE_BACTERIUM	1.26528	0.595162
GO_PROTEIN_INSERTION_INTO_MITOCHONDRIAL_MEMBRANE_INVOLVED_IN_APOPTOTIC_SIGNALING_PATHWAY	0.84	1		GO_REGULATION_OF_GASTRULATION	1.08765	0.878245		GO_SISTER_CHROMATID_SEGREGATION	0.956126	1		GO_REGULATION_OF_REGULATED_SECRETORY_PATHWAY	1.26499	0.594968
GO_AXONAL_TRANSPORT	0.84	1		GO_REGULATION_OF_SYSTEMIC_ARTERIAL_BLOOD_PRESSURE_MEDIATED_BY_A_CHEMICAL_SIGNAL	1.0865	0.881324		GO_POSITIVE_REGULATION_OF_CALCIUM_ION_DEPENDENT_EXOCYTOSIS	0.955758	1		GO_PIGMENT_METABOLIC_PROCESS	1.26496	0.593856
GO_NEGATIVE_REGULATION_OF_INTERFERON_GAMMA_PRODUCTION	0.84	1		GO_REGULATION_OF_SYSTEMIC_ARTERIAL_BLOOD_PRESSURE	1.08597	0.881645		GO_EXOCYTIC_PROCESS	0.955185	1		GO_BIOMINERAL_TISSUE_DEVELOPMENT	1.26439	0.594765
GO_NEGATIVE_REGULATION_OF_ATPASE_ACTIVITY	0.84	1		GO_SYNAPTIC_MEMBRANE_ADHESION	1.08595	0.879854		GO_REGULATION_OF_PRESYNAPTIC_CYTOSOLIC_CALCIUM_ION_CONCENTRATION	0.955118	1		GO_ADAPTIVE_THERMOGENESIS	1.26436	0.593623
GO_PROTEIN_NEDDYLATION	0.84	1		GO_KERATINOCYTE_PROLIFERATION	1.0854	0.880356		GO_NEGATIVE_REGULATION_OF_AXON_EXTENSION	0.954776	1		GO_PROTEIN_TRANSPORT_WITHIN_LIPID_BILAYER	1.26405	0.593521
GO_NEGATIVE_REGULATION_OF_BIOMINERAL_TISSUE_DEVELOPMENT	0.84	1		GO_MULTICELLULAR_ORGANISMAL_RESPONSE_TO_STRESS	1.08534	0.878745		GO_RESPONSE_TO_NICOTINE	0.954337	1		GO_ORGAN_GROWTH	1.26362	0.593907
GO_PROTEIN_METHYLATION	0.84	1		GO_EMBRYONIC_SKELETAL_SYSTEM_MORPHOGENESIS	1.08516	0.877641		GO_CELLULAR_BIOGENIC_AMINE_METABOLIC_PROCESS	0.954123	1		GO_EAR_DEVELOPMENT	1.26346	0.59326
GO_BLASTODERM_SEGMENTATION	0.84	1		GO_CALCIUM_INDEPENDENT_CELL_CELL_ADHESION_VIA_PLASMA_MEMBRANE_CELL_ADHESION_MOLECULES	1.08493	0.876759		GO_REGULATION_OF_RESPIRATORY_SYSTEM_PROCESS	0.95409	1		GO_DETECTION_OF_MECHANICAL_STIMULUS	1.26275	0.594828
GO_METAPHASE_PLATE_CONGRESSION	0.83	1		GO_POSITIVE_REGULATION_OF_MUSCLE_HYPERTROPHY	1.08488	0.875061		GO_BILE_ACID_AND_BILE_SALT_TRANSPORT	0.953763	1		GO_EMBRYONIC_FORELIMB_MORPHOGENESIS	1.2624	0.594949
GO_TRNA_METHYLATION	0.83	1		GO_REGULATION_OF_ENDOCRINE_PROCESS	1.08366	0.8783		GO_RENAL_TUBULE_DEVELOPMENT	0.951239	1		GO_REGULATION_OF_INSULIN_SECRETION	1.26204	0.595061
GO_MICROTUBULE_BUNDLE_FORMATION	0.83	1		GO_POSITIVE_REGULATION_OF_POTASSIUM_ION_TRANSMEMBRANE_TRANSPORTER_ACTIVITY	1.08324	0.878154		GO_REGULATION_OF_CELLULAR_AMINO_ACID_METABOLIC_PROCESS	0.950305	1		GO_VASCULAR_SMOOTH_MUSCLE_CONTRACTION	1.26145	0.596156
GO_ENDOCRINE_PANCREAS_DEVELOPMENT	0.83	1		GO_ENDOCRINE_SYSTEM_DEVELOPMENT	1.08265	0.878785		GO_REGULATION_OF_G_PROTEIN_COUPLED_RECEPTOR_SIGNALING_PATHWAY	0.949294	1		GO_LEARNING	1.26138	0.595191
GO_ZINC_ION_TRANSMEMBRANE_TRANSPORT	0.83	1		GO_DETECTION_OF_ABIOTIC_STIMULUS	1.08154	0.881706		GO_PHENOL_CONTAINING_COMPOUND_METABOLIC_PROCESS	0.949212	1		GO_SPINAL_CORD_DEVELOPMENT	1.2605	0.59736
GO_NEGATIVE_REGULATION_OF_DEPHOSPHORYLATION	0.83	1		GO_NEUROTRANSMITTER_TRANSPORT	1.08063	0.883674		GO_NLS_BEARING_PROTEIN_IMPORT_INTO_NUCLEUS	0.948976	1		GO_TRANSMISSION_OF_NERVE_IMPULSE	1.26042	0.596387
GO_NEGATIVE_REGULATION_OF_UBIQUITIN_PROTEIN_TRANSFERASE_ACTIVITY	0.83	1		GO_DNA_METHYLATION	1.07788	0.893083		GO_TERMINATION_OF_RNA_POLYMERASE_II_TRANSCRIPTION	0.948495	1		GO_ANATOMICAL_STRUCTURE_ARRANGEMENT	1.26019	0.596023
GO_REGULATION_OF_CELL_AGING	0.83	1		GO_PANCREAS_DEVELOPMENT	1.0777	0.891978		GO_ANIMAL_ORGAN_FORMATION	0.948432	1		GO_LIPID_CATABOLIC_PROCESS	1.25989	0.595967
GO_CHROMOSOME_SEGREGATION	0.83	1		GO_REGULATION_OF_RESPONSE_TO_DRUG	1.07747	0.891188		GO_ACROSOME_ASSEMBLY	0.9482	1		GO_DIGESTIVE_SYSTEM_DEVELOPMENT	1.25971	0.595398
GO_TRANSCRIPTION_INITIATION_FROM_RNA_POLYMERASE_I_PROMOTER	0.83	1		GO_REGULATION_OF_MEIOTIC_CELL_CYCLE	1.07736	0.889806		GO_MESODERM_MORPHOGENESIS	0.948054	1		GO_RESPONSE_TO_ESTRADIOL	1.25938	0.595455
GO_ENTRY_INTO_OTHER_ORGANISM_INVOLVED_IN_SYMBIOTIC_INTERACTION	0.83	1		GO_DEFENSE_RESPONSE_TO_FUNGUS	1.07677	0.890423		GO_METANEPHROS_DEVELOPMENT	0.946243	1		GO_FOLIC_ACID_METABOLIC_PROCESS	1.25932	0.594475
GO_B_CELL_ACTIVATION	0.83	1		GO_ENERGY_HOMEOSTASIS	1.07532	0.894674		GO_NEGATIVE_REGULATION_OF_VIRAL_PROCESS	0.944761	1		GO_MATERNAL_PROCESS_INVOLVED_IN_FEMALE_PREGNANCY	1.2589	0.594795
GO_REGULATION_OF_TRANSCRIPTION_BY_RNA_POLYMERASE_I	0.83	1		GO_NEUROTRANSMITTER_BIOSYNTHETIC_PROCESS	1.07492	0.894633		GO_RESPONSE_TO_THYROID_HORMONE	0.943794	1		GO_CELL_FATE_DETERMINATION	1.25885	0.593768
GO_REGULATION_OF_INTRINSIC_APOPTOTIC_SIGNALING_PATHWAY_IN_RESPONSE_TO_DNA_DAMAGE_BY_P53_CLASS_MEDIATOR	0.83	1		GO_HUMORAL_IMMUNE_RESPONSE_MEDIATED_BY_CIRCULATING_IMMUNOGLOBULIN	1.07477	0.893386		GO_TISSUE_REGENERATION	0.94379	1		GO_OOGENESIS	1.25862	0.593362
GO_G_PROTEIN_COUPLED_ACETYLCHOLINE_RECEPTOR_SIGNALING_PATHWAY	0.83	1		GO_MODULATION_OF_GROWTH_OF_SYMBIONT_INVOLVED_IN_INTERACTION_WITH_HOST	1.07194	0.903595		GO_RRNA_CATABOLIC_PROCESS	0.943643	1		GO_FATTY_ACID_DERIVATIVE_BIOSYNTHETIC_PROCESS	1.25853	0.592522
GO_NEGATIVE_REGULATION_OF_CELL_AGING	0.83	1		GO_RESPONSE_TO_ESTRADIOL	1.07164	0.903009		GO_POSITIVE_REGULATION_OF_CHROMOSOME_SEGREGATION	0.942099	1		GO_CELLULAR_AMINO_ACID_BIOSYNTHETIC_PROCESS	1.25822	0.592427
GO_NADH_DEHYDROGENASE_COMPLEX_ASSEMBLY	0.82	1		GO_REGULATION_OF_POSTSYNAPSE_ORGANIZATION	1.07141	0.902069		GO_MESODERMAL_CELL_DIFFERENTIATION	0.940463	1		GO_EYE_PHOTORECEPTOR_CELL_DEVELOPMENT	1.25716	0.595226
GO_CHROMOSOME_LOCALIZATION	0.82	1		GO_POSITIVE_REGULATION_OF_TRANSPORTER_ACTIVITY	1.07065	0.903485		GO_NEGATIVE_REGULATION_OF_NEURAL_PRECURSOR_CELL_PROLIFERATION	0.940235	1		GO_REGULATION_OF_GLIOGENESIS	1.25692	0.59491
GO_REGULATION_OF_DNA_METHYLATION	0.82	1		GO_NEGATIVE_REGULATION_OF_INTERLEUKIN_8_PRODUCTION	1.0694	0.906998		GO_POSITIVE_REGULATION_OF_MITOTIC_SISTER_CHROMATID_SEGREGATION	0.94018	1		GO_MONOCARBOXYLIC_ACID_TRANSPORT	1.25641	0.595668
GO_POSITIVE_REGULATION_OF_RNA_METABOLIC_PROCESS	0.82	1		GO_FOREBRAIN_CELL_MIGRATION	1.0691	0.906448		GO_REGULATION_OF_DELAYED_RECTIFIER_POTASSIUM_CHANNEL_ACTIVITY	0.939477	1		GO_COLLAGEN_CATABOLIC_PROCESS	1.25639	0.594537
GO_PEPTIDYL_LYSINE_METHYLATION	0.82	1		GO_CALCIUM_ION_TRANSMEMBRANE_TRANSPORT	1.06836	0.907876		GO_LONG_TERM_SYNAPTIC_DEPRESSION	0.93809	1		GO_MICROTUBULE_BUNDLE_FORMATION	1.2562	0.594057
GO_PYRIMIDINE_NUCLEOSIDE_MONOPHOSPHATE_BIOSYNTHETIC_PROCESS	0.82	1		GO_REGULATION_OF_RECEPTOR_MEDIATED_ENDOCYTOSIS	1.06804	0.90736		GO_RHYTHMIC_BEHAVIOR	0.938031	1		GO_SYNAPSE_ORGANIZATION	1.25601	0.593546
GO_NEGATIVE_REGULATION_OF_HEMOPOIESIS	0.82	1		GO_REGULATION_OF_POTASSIUM_ION_TRANSMEMBRANE_TRANSPORTER_ACTIVITY	1.06758	0.907453		GO_ATP_DEPENDENT_CHROMATIN_REMODELING	0.937923	1		GO_MEIOSIS_I_CELL_CYCLE_PROCESS	1.25544	0.594566
GO_HISTONE_MONOUBIQUITINATION	0.82	1		GO_POSITIVE_REGULATION_OF_MESENCHYMAL_CELL_PROLIFERATION	1.06748	0.906079		GO_CENTROSOME_DUPLICATION	0.936517	1		GO_CELLULAR_RESPONSE_TO_INORGANIC_SUBSTANCE	1.25453	0.596912
GO_TYPE_B_PANCREATIC_CELL_DEVELOPMENT	0.82	1		GO_POSITIVE_REGULATION_OF_BMP_SIGNALING_PATHWAY	1.06744	0.904431		GO_REGULATION_OF_CYTOKINESIS	0.93615	1		GO_REGULATION_OF_SYNAPSE_STRUCTURE_OR_ACTIVITY	1.25422	0.596993
GO_POSITIVE_REGULATION_OF_B_CELL_PROLIFERATION	0.82	1		GO_ANTIMICROBIAL_HUMORAL_RESPONSE	1.06712	0.904027		GO_MECHANORECEPTOR_DIFFERENTIATION	0.935892	1		GO_LONG_CHAIN_FATTY_ACID_TRANSPORT	1.25412	0.596146
GO_INTERLEUKIN_2_PRODUCTION	0.82	1		GO_REGULATION_OF_NUCLEAR_TRANSCRIBED_MRNA_CATABOLIC_PROCESS_DEADENYLATION_DEPENDENT_DECAY	1.06547	0.909242		GO_POSITIVE_REGULATION_OF_GLIAL_CELL_PROLIFERATION	0.935167	1		GO_MALE_GAMETE_GENERATION	1.25377	0.596183
GO_CYTOPLASMIC_TRANSLATION	0.82	1		GO_NEGATIVE_REGULATION_OF_DENDRITE_DEVELOPMENT	1.06449	0.911611		GO_SPLEEN_DEVELOPMENT	0.935154	1		GO_EXCRETION	1.25341	0.596328
GO_PROTEIN_LOCALIZATION_TO_MICROTUBULE_ORGANIZING_CENTER	0.82	1		GO_RESPONSE_TO_BMP	1.0642	0.911126		GO_SPLICEOSOMAL_COMPLEX_ASSEMBLY	0.934254	1		GO_AUTONOMIC_NERVOUS_SYSTEM_DEVELOPMENT	1.25318	0.596068
GO_NUCLEOTIDE_EXCISION_REPAIR_PREINCISION_COMPLEX_ASSEMBLY	0.82	1		GO_SYNAPSE_ASSEMBLY	1.06393	0.910485		GO_CHONDROCYTE_DIFFERENTIATION_INVOLVED_IN_ENDOCHONDRAL_BONE_MORPHOGENESIS	0.934098	1		GO_REGULATION_OF_SYNAPSE_ASSEMBLY	1.25304	0.595413
GO_ORGANELLE_TRANSPORT_ALONG_MICROTUBULE	0.81	1		GO_CARDIAC_VENTRICLE_MORPHOGENESIS	1.06306	0.912495		GO_LUNG_CELL_DIFFERENTIATION	0.933981	1		GO_REGULATION_OF_FATTY_ACID_BIOSYNTHETIC_PROCESS	1.25246	0.596409
GO_CEREBELLAR_CORTEX_FORMATION	0.81	1		GO_VENTRICULAR_CARDIAC_MUSCLE_CELL_DIFFERENTIATION	1.06168	0.91638		GO_NEGATIVE_REGULATION_OF_JNK_CASCADE	0.932806	1		GO_POSITIVE_REGULATION_OF_PROTEIN_KINASE_B_SIGNALING	1.25204	0.596843
GO_NEGATIVE_REGULATION_OF_RECEPTOR_MEDIATED_ENDOCYTOSIS	0.81	1		GO_REGULATION_OF_PROTEIN_DEPOLYMERIZATION	1.06121	0.916608		GO_FEMALE_GAMETE_GENERATION	0.93222	1		GO_REGULATION_OF_ION_TRANSMEMBRANE_TRANSPORT	1.25194	0.596055
GO_GOLGI_TO_PLASMA_MEMBRANE_TRANSPORT	0.81	1		GO_REGULATION_OF_STEM_CELL_DIFFERENTIATION	1.06109	0.915324		GO_MRNA_TRANSCRIPTION_BY_RNA_POLYMERASE_II	0.931539	1		GO_POSITIVE_REGULATION_OF_CATION_CHANNEL_ACTIVITY	1.25121	0.597577
GO_NEGATIVE_REGULATION_OF_PLASMA_MEMBRANE_BOUNDED_CELL_PROJECTION_ASSEMBLY	0.81	1		GO_RETINA_DEVELOPMENT_IN_CAMERA_TYPE_EYE	1.06095	0.914128		GO_APPENDAGE_MORPHOGENESIS	0.931143	1		GO_VASODILATION	1.25115	0.596639
GO_PROTEIN_CONTAINING_COMPLEX_LOCALIZATION	0.81	1		GO_SPERMATID_DIFFERENTIATION	1.06084	0.912785		GO_POSITIVE_REGULATION_OF_EMBRYONIC_DEVELOPMENT	0.93073	1		GO_EPIDERMAL_CELL_DIFFERENTIATION	1.25081	0.59678
GO_REGULATION_OF_MRNA_PROCESSING	0.81	1		GO_POSITIVE_REGULATION_OF_GLUCOSE_TRANSMEMBRANE_TRANSPORT	1.06071	0.911558		GO_POSITIVE_REGULATION_OF_NUCLEAR_DIVISION	0.93056	1		GO_OLFACTORY_LOBE_DEVELOPMENT	1.24957	0.600424
GO_INTERLEUKIN_1_MEDIATED_SIGNALING_PATHWAY	0.81	1		GO_COLLAGEN_CATABOLIC_PROCESS	1.05979	0.913682		GO_REGULATION_OF_DNA_METHYLATION	0.929724	1		GO_AMINO_ACID_TRANSMEMBRANE_TRANSPORT	1.24933	0.600109
GO_MRNA_SPLICE_SITE_SELECTION	0.81	1		GO_REGULATION_OF_NEUROTRANSMITTER_LEVELS	1.05844	0.917721		GO_REGULATION_OF_NEUROTRANSMITTER_TRANSPORT	0.928045	1		GO_PROTEIN_KINASE_A_SIGNALING	1.24916	0.599567
GO_POSITIVE_REGULATION_OF_CALCIUM_ION_TRANSMEMBRANE_TRANSPORTER_ACTIVITY	0.81	1		GO_PROTEIN_K11_LINKED_UBIQUITINATION	1.05817	0.91695		GO_ORGANELLE_FISSION	0.927968	1		GO_RESPONSE_TO_WATER	1.24904	0.598845
GO_NUCLEOTIDE_EXCISION_REPAIR_DNA_DAMAGE_RECOGNITION	0.8	1		GO_CHEMICAL_SYNAPTIC_TRANSMISSION_POSTSYNAPTIC	1.05742	0.918369		GO_SYNAPSE_ORGANIZATION	0.927228	1		GO_AXIS_ELONGATION	1.24885	0.598464
GO_NEGATIVE_REGULATION_OF_DNA_DEPENDENT_DNA_REPLICATION	0.8	1		GO_POSITIVE_REGULATION_OF_G_PROTEIN_COUPLED_RECEPTOR_SIGNALING_PATHWAY	1.05725	0.917355		GO_REGULATION_OF_ASTROCYTE_DIFFERENTIATION	0.926591	1		GO_OVULATION	1.24858	0.598313
GO_NUCLEOTIDE_PHOSPHORYLATION	0.8	1		GO_REGULATION_OF_PROTEIN_LOCALIZATION_TO_SYNAPSE	1.05641	0.918978		GO_INTRACILIARY_TRANSPORT	0.92635	1		GO_POSITIVE_REGULATION_OF_STEM_CELL_PROLIFERATION	1.24721	0.6025
GO_BASEMENT_MEMBRANE_ORGANIZATION	0.8	1		GO_TRANSLATIONAL_INITIATION	1.05578	0.919969		GO_DNA_MODIFICATION	0.92625	1		GO_OUTFLOW_TRACT_MORPHOGENESIS	1.24708	0.601796
GO_RNA_MODIFICATION	0.8	1		GO_METENCEPHALON_DEVELOPMENT	1.0554	0.919819		GO_RNA_STABILIZATION	0.925201	1		GO_POSITIVE_REGULATION_OF_MYELOID_LEUKOCYTE_CYTOKINE_PRODUCTION_INVOLVED_IN_IMMUNE_RESPONSE	1.24674	0.601862
GO_NEGATIVE_REGULATION_OF_TELOMERE_MAINTENANCE_VIA_TELOMERASE	0.8	1		GO_VENTRICULAR_CARDIAC_MUSCLE_TISSUE_DEVELOPMENT	1.05532	0.918368		GO_LATERAL_MESODERM_DEVELOPMENT	0.924324	1		GO_GLUCOCORTICOID_METABOLIC_PROCESS	1.24665	0.601047
GO_POSITIVE_REGULATION_OF_CD4_POSITIVE_ALPHA_BETA_T_CELL_ACTIVATION	0.8	1		GO_REGULATION_OF_CELLULAR_AMINE_METABOLIC_PROCESS	1.05352	0.924223		GO_SLEEP	0.923675	1		GO_NEGATIVE_REGULATION_OF_BLOOD_CIRCULATION	1.2461	0.60197
GO_MULTIVESICULAR_BODY_ORGANIZATION	0.8	1		GO_WATER_TRANSPORT	1.05328	0.92351		GO_RETINA_DEVELOPMENT_IN_CAMERA_TYPE_EYE	0.923262	1		GO_INORGANIC_ANION_TRANSPORT	1.24549	0.603141
GO_HISTONE_H2A_UBIQUITINATION	0.8	1		GO_STABILIZATION_OF_MEMBRANE_POTENTIAL	1.05216	0.926397		GO_POSITIVE_REGULATION_OF_EXCITATORY_POSTSYNAPTIC_POTENTIAL	0.922928	1		GO_POSITIVE_REGULATION_OF_GLUCOSE_TRANSMEMBRANE_TRANSPORT	1.24445	0.605989
GO_NEGATIVE_REGULATION_OF_LEUKOCYTE_DIFFERENTIATION	0.8	1		GO_TELENCEPHALON_DEVELOPMENT	1.05159	0.927089		GO_HINDBRAIN_MORPHOGENESIS	0.922872	1		GO_CELLULAR_PROCESS_INVOLVED_IN_REPRODUCTION_IN_MULTICELLULAR_ORGANISM	1.24427	0.605477
GO_ANAPHASE_PROMOTING_COMPLEX_DEPENDENT_CATABOLIC_PROCESS	0.8	1		GO_REGULATION_OF_BLOOD_CIRCULATION	1.05157	0.92543		GO_REGULATION_OF_POSTSYNAPSE_ORGANIZATION	0.922473	1		GO_FIBRINOLYSIS	1.24422	0.604503
GO_CAMERA_TYPE_EYE_PHOTORECEPTOR_CELL_DIFFERENTIATION	0.8	1		GO_POSITIVE_REGULATION_OF_NEURAL_PRECURSOR_CELL_PROLIFERATION	1.04972	0.931621		GO_GROWTH_PLATE_CARTILAGE_CHONDROCYTE_DIFFERENTIATION	0.922385	1		GO_VESICLE_DOCKING	1.24373	0.605295
GO_NEGATIVE_REGULATION_OF_HISTONE_METHYLATION	0.8	1		GO_REGULATION_OF_STRIATED_MUSCLE_CONTRACTION	1.04841	0.935639		GO_PROTEIN_DNA_COMPLEX_SUBUNIT_ORGANIZATION	0.921784	1		GO_POSITIVE_REGULATION_OF_MORPHOGENESIS_OF_AN_EPITHELIUM	1.24349	0.605077
GO_REGULATION_OF_HEMOPOIESIS	0.8	1		GO_EMBRYONIC_PATTERN_SPECIFICATION	1.04827	0.934485		GO_KERATINOCYTE_PROLIFERATION	0.921578	1		GO_LOCALIZATION_WITHIN_MEMBRANE	1.24301	0.605722
GO_MATURE_B_CELL_DIFFERENTIATION_INVOLVED_IN_IMMUNE_RESPONSE	0.79	1		GO_REGULATION_OF_CGMP_MEDIATED_SIGNALING	1.04819	0.933025		GO_REVERSE_CHOLESTEROL_TRANSPORT	0.921239	1		GO_CARDIAC_MUSCLE_CELL_CONTRACTION	1.24286	0.605154
GO_GLANDULAR_EPITHELIAL_CELL_DEVELOPMENT	0.79	1		GO_POSITIVE_REGULATION_OF_PROTEIN_COMPLEX_DISASSEMBLY	1.04739	0.934666		GO_REGULATION_OF_NEURAL_PRECURSOR_CELL_PROLIFERATION	0.921149	1		GO_REGULATION_OF_LIPASE_ACTIVITY	1.24218	0.606743
GO_ALPHA_BETA_T_CELL_DIFFERENTIATION	0.79	1		GO_MESODERM_DEVELOPMENT	1.0472	0.933693		GO_CHONDROCYTE_DEVELOPMENT_INVOLVED_IN_ENDOCHONDRAL_BONE_MORPHOGENESIS	0.920718	1		GO_REGULATION_OF_LIPOPROTEIN_PARTICLE_CLEARANCE	1.24199	0.60629
GO_NEGATIVE_REGULATION_OF_HISTONE_MODIFICATION	0.79	1		GO_ENDOCRINE_HORMONE_SECRETION	1.04717	0.932073		GO_CLATHRIN_COAT_ASSEMBLY	0.919836	1		GO_REGULATION_OF_REPRODUCTIVE_PROCESS	1.2418	0.605917
GO_CYTOKINE_SECRETION_INVOLVED_IN_IMMUNE_RESPONSE	0.79	1		GO_POSITIVE_REGULATION_OF_HUMORAL_IMMUNE_RESPONSE	1.04577	0.936249		GO_REGULATION_OF_COLLATERAL_SPROUTING	0.918841	1		GO_HOMOLOGOUS_CHROMOSOME_SEGREGATION	1.24157	0.605688
GO_REGULATION_OF_B_CELL_DIFFERENTIATION	0.79	1		GO_EPITHELIAL_CELL_DIFFERENTIATION_INVOLVED_IN_KIDNEY_DEVELOPMENT	1.04564	0.935053		GO_EMBRYONIC_SKELETAL_SYSTEM_DEVELOPMENT	0.91857	1		GO_REGULATION_OF_ORGAN_GROWTH	1.24153	0.604712
GO_TRACHEA_DEVELOPMENT	0.79	1		GO_PRESYNAPSE_ORGANIZATION	1.04533	0.934566		GO_REGULATION_OF_TRANSMISSION_OF_NERVE_IMPULSE	0.918313	1		GO_NEGATIVE_REGULATION_OF_CARDIAC_MUSCLE_CELL_DIFFERENTIATION	1.2405	0.607652
GO_POSITIVE_REGULATION_OF_PHAGOCYTOSIS	0.79	1		GO_REGULATION_OF_REGULATED_SECRETORY_PATHWAY	1.04362	0.940142		GO_RESPONSE_TO_INTERFERON_BETA	0.91798	1		GO_DIGESTION	1.24034	0.607175
GO_LENS_FIBER_CELL_DIFFERENTIATION	0.79	1		GO_NEUROTRANSMITTER_RECEPTOR_INTERNALIZATION	1.04354	0.938747		GO_POST_EMBRYONIC_DEVELOPMENT	0.917913	1		GO_MESENCHYMAL_CELL_DIFFERENTIATION	1.2403	0.606218
GO_REGULATION_OF_OLIGODENDROCYTE_DIFFERENTIATION	0.78	1		GO_NEGATIVE_REGULATION_OF_NERVOUS_SYSTEM_DEVELOPMENT	1.04212	0.943043		GO_LYMPHOID_PROGENITOR_CELL_DIFFERENTIATION	0.91724	1		GO_CEREBELLAR_CORTEX_DEVELOPMENT	1.23914	0.60951
GO_REGULATION_OF_POSTTRANSCRIPTIONAL_GENE_SILENCING	0.78	1		GO_SIGNAL_RELEASE	1.04063	0.947686		GO_NEPHRON_EPITHELIUM_DEVELOPMENT	0.916223	1		GO_MESODERMAL_CELL_FATE_COMMITMENT	1.23901	0.608824
GO_POSITIVE_REGULATION_OF_INTERLEUKIN_1_PRODUCTION	0.78	1		GO_REGULATION_OF_ODONTOGENESIS	1.04061	0.946013		GO_INTESTINAL_ABSORPTION	0.916027	1		GO_NEGATIVE_REGULATION_OF_VIRAL_ENTRY_INTO_HOST_CELL	1.23799	0.611612
GO_REGULATION_OF_MEGAKARYOCYTE_DIFFERENTIATION	0.78	1		GO_NEGATIVE_REGULATION_OF_CHEMOKINE_PRODUCTION	1.03928	0.949862		GO_ANTERIOR_POSTERIOR_PATTERN_SPECIFICATION	0.915772	1		GO_MEIOTIC_CHROMOSOME_SEGREGATION	1.23677	0.615087
GO_POSITIVE_REGULATION_OF_CELL_MIGRATION_INVOLVED_IN_SPROUTING_ANGIOGENESIS	0.78	1		GO_DEVELOPMENT_OF_PRIMARY_SEXUAL_CHARACTERISTICS	1.03799	0.953605		GO_COLLATERAL_SPROUTING	0.915677	1		GO_APOPTOTIC_CELL_CLEARANCE	1.23559	0.618438
GO_SKELETAL_MUSCLE_CONTRACTION	0.78	1		GO_DIGESTIVE_SYSTEM_DEVELOPMENT	1.03753	0.953846		GO_DETECTION_OF_CHEMICAL_STIMULUS_INVOLVED_IN_SENSORY_PERCEPTION_OF_TASTE	0.912737	1		GO_REGULATION_OF_KETONE_BIOSYNTHETIC_PROCESS	1.23514	0.619078
GO_B_CELL_PROLIFERATION	0.78	1		GO_SEX_DIFFERENTIATION	1.03698	0.954412		GO_POSITIVE_REGULATION_OF_MITOTIC_NUCLEAR_DIVISION	0.912575	1		GO_MALE_MEIOSIS_I	1.23508	0.618191
GO_HISTONE_H4_K5_ACETYLATION	0.78	1		GO_AUTONOMIC_NERVOUS_SYSTEM_DEVELOPMENT	1.03625	0.955787		GO_INNERVATION	0.911582	1		GO_PURINE_CONTAINING_COMPOUND_METABOLIC_PROCESS	1.23483	0.618027
GO_REGULATION_OF_TRANSCRIPTION_INVOLVED_IN_G1_S_TRANSITION_OF_MITOTIC_CELL_CYCLE	0.78	1		GO_CELL_SURFACE_RECEPTOR_SIGNALING_PATHWAY_INVOLVED_IN_HEART_DEVELOPMENT	1.03519	0.958475		GO_CYTOKINE_SECRETION_INVOLVED_IN_IMMUNE_RESPONSE	0.911515	1		GO_ACUTE_INFLAMMATORY_RESPONSE	1.23442	0.618484
GO_SEROTONIN_RECEPTOR_SIGNALING_PATHWAY	0.78	1		GO_REGULATION_OF_PEPTIDYL_LYSINE_ACETYLATION	1.035	0.957494		GO_MESODERM_DEVELOPMENT	0.909976	1		GO_OXIDATIVE_PHOSPHORYLATION	1.23396	0.619127
GO_CHROMATIN_ASSEMBLY	0.78	1		GO_FAT_SOLUBLE_VITAMIN_METABOLIC_PROCESS	1.03461	0.957361		GO_CAMERA_TYPE_EYE_MORPHOGENESIS	0.908898	1		GO_NEGATIVE_REGULATION_OF_CALCIUM_ION_TRANSPORT	1.2339	0.618241
GO_RIBOSOMAL_SMALL_SUBUNIT_ASSEMBLY	0.77	1		GO_REGULATION_OF_CELL_FATE_COMMITMENT	1.03419	0.957425		GO_GLUTAMATE_METABOLIC_PROCESS	0.9085	1		GO_SMOOTH_MUSCLE_CELL_DIFFERENTIATION	1.23277	0.621418
GO_MEGAKARYOCYTE_DIFFERENTIATION	0.77	1		GO_REGULATION_OF_AMPA_RECEPTOR_ACTIVITY	1.03326	0.959682		GO_REGULATION_OF_CENTROSOME_DUPLICATION	0.907708	1		GO_NEGATIVE_REGULATION_OF_HORMONE_SECRETION	1.23226	0.622233
GO_LYMPHOID_PROGENITOR_CELL_DIFFERENTIATION	0.77	1		GO_POSITIVE_REGULATION_OF_VASOCONSTRICTION	1.0332	0.958191		GO_CELLULAR_RESPIRATION	0.906802	1		GO_ACROSOME_REACTION	1.23091	0.626293
GO_TRANSCRIPTION_BY_RNA_POLYMERASE_III	0.77	1		GO_REGULATION_OF_NUCLEOTIDE_BIOSYNTHETIC_PROCESS	1.03319	0.956483		GO_REGULATION_OF_MEIOTIC_CELL_CYCLE	0.906256	1		GO_DENDRITE_SELF_AVOIDANCE	1.23075	0.625809
GO_MITOCHONDRIAL_RESPIRATORY_CHAIN_COMPLEX_ASSEMBLY	0.77	1		GO_GROWTH_INVOLVED_IN_SYMBIOTIC_INTERACTION	1.03301	0.955478		GO_HORMONE_MEDIATED_SIGNALING_PATHWAY	0.905806	1		GO_GLIOGENESIS	1.23068	0.62496
GO_POSITIVE_REGULATION_OF_INTERLEUKIN_1_SECRETION	0.77	1		GO_MYOTUBE_CELL_DEVELOPMENT	1.03228	0.956823		GO_MEMBRANE_FUSION	0.905399	1		GO_NEUTRAL_LIPID_METABOLIC_PROCESS	1.23044	0.624832
GO_B_CELL_RECEPTOR_SIGNALING_PATHWAY	0.77	1		GO_REGULATION_OF_POSTSYNAPTIC_MEMBRANE_NEUROTRANSMITTER_RECEPTOR_LEVELS	1.03134	0.95907		GO_REGULATION_OF_DENDRITIC_SPINE_DEVELOPMENT	0.90509	1		GO_REGULATION_OF_CARBOHYDRATE_BIOSYNTHETIC_PROCESS	1.22983	0.626082
GO_RNA_STABILIZATION	0.77	1		GO_REGULATION_OF_NEUROTRANSMITTER_TRANSPORT	1.03124	0.957771		GO_COFACTOR_TRANSPORT	0.904874	1		GO_PHENOL_CONTAINING_COMPOUND_METABOLIC_PROCESS	1.22872	0.629222
GO_NUCLEOTIDE_EXCISION_REPAIR_PREINCISION_COMPLEX_STABILIZATION	0.77	1		GO_REGULATION_OF_MYOBLAST_FUSION	1.02996	0.961524		GO_HINDLIMB_MORPHOGENESIS	0.902737	1		GO_RESPIRATORY_SYSTEM_DEVELOPMENT	1.22856	0.62874
GO_REGULATION_OF_GENE_EXPRESSION_EPIGENETIC	0.76	1		GO_EPIDERMIS_MORPHOGENESIS	1.02971	0.960861		GO_REGULATION_OF_PEPTIDYL_THREONINE_PHOSPHORYLATION	0.902296	1		GO_CELLULAR_MODIFIED_AMINO_ACID_METABOLIC_PROCESS	1.2277	0.631032
GO_POSITIVE_REGULATION_OF_TISSUE_REMODELING	0.76	1		GO_OXIDATIVE_PHOSPHORYLATION	1.02964	0.959448		GO_NEGATIVE_REGULATION_OF_VIRAL_TRANSCRIPTION	0.901499	1		GO_CELL_FATE_SPECIFICATION	1.22696	0.632741
GO_MULTICELLULAR_ORGANISMAL_MOVEMENT	0.76	1		GO_AXONAL_FASCICULATION	1.02949	0.958391		GO_NEUROEPITHELIAL_CELL_DIFFERENTIATION	0.901394	1		GO_PATTERN_SPECIFICATION_PROCESS	1.2267	0.632604
GO_NEGATIVE_REGULATION_OF_INTERLEUKIN_8_PRODUCTION	0.76	1		GO_INORGANIC_ION_IMPORT_ACROSS_PLASMA_MEMBRANE	1.02946	0.956772		GO_RESPONSE_TO_ELECTRICAL_STIMULUS	0.900495	1		GO_PURINERGIC_RECEPTOR_SIGNALING_PATHWAY	1.22639	0.632648
GO_EMBRYONIC_AXIS_SPECIFICATION	0.76	1		GO_REGULATION_OF_EXCRETION	1.02925	0.955999		GO_REGULATION_OF_NMDA_RECEPTOR_ACTIVITY	0.899241	1		GO_MUSCLE_CELL_PROLIFERATION	1.22573	0.63411
GO_DNA_METHYLATION	0.76	1		GO_CARDIOBLAST_DIFFERENTIATION	1.02876	0.956349		GO_COLUMNAR_CUBOIDAL_EPITHELIAL_CELL_DIFFERENTIATION	0.898911	1		GO_CARBOHYDRATE_HOMEOSTASIS	1.22511	0.635355
GO_EMBRYONIC_HEMOPOIESIS	0.76	1		GO_SARCOPLASMIC_RETICULUM_CALCIUM_ION_TRANSPORT	1.02834	0.956448		GO_MEMORY	0.89655	1		GO_SKELETAL_SYSTEM_MORPHOGENESIS	1.22508	0.634325
GO_LYSOSOME_LOCALIZATION	0.76	1		GO_EMBRYONIC_ORGAN_DEVELOPMENT	1.027	0.960493		GO_RESPONSE_TO_MANGANESE_ION	0.896354	1		GO_INOSITOL_PHOSPHATE_BIOSYNTHETIC_PROCESS	1.22386	0.6381
GO_NIK_NF_KAPPAB_SIGNALING	0.76	1		GO_POSITIVE_REGULATION_OF_TRANSMEMBRANE_RECEPTOR_PROTEIN_SERINE_THREONINE_KINASE_SIGNALING_PATHWAY	1.02692	0.95916		GO_HEART_FORMATION	0.896134	1		GO_RESPONSE_TO_MORPHINE	1.22273	0.64148
GO_TELOMERE_MAINTENANCE_VIA_SEMI_CONSERVATIVE_REPLICATION	0.76	1		GO_POSITIVE_REGULATION_OF_BLOOD_PRESSURE	1.02532	0.964192		GO_BLOOD_VESSEL_ENDOTHELIAL_CELL_PROLIFERATION_INVOLVED_IN_SPROUTING_ANGIOGENESIS	0.895867	1		GO_NEGATIVE_REGULATION_OF_G_PROTEIN_COUPLED_RECEPTOR_SIGNALING_PATHWAY	1.22181	0.644064
GO_BLASTOCYST_GROWTH	0.76	1		GO_REGULATION_OF_SODIUM_ION_TRANSPORT	1.02514	0.963244		GO_ALCOHOL_CATABOLIC_PROCESS	0.894943	1		GO_NEPHRON_TUBULE_FORMATION	1.22153	0.643941
GO_NUCLEAR_ENVELOPE_REASSEMBLY	0.75	1		GO_REGULATION_OF_STEM_CELL_PROLIFERATION	1.02456	0.964066		GO_OLIGOSACCHARIDE_METABOLIC_PROCESS	0.89328	1		GO_REGULATION_OF_GLUCOSE_TRANSMEMBRANE_TRANSPORT	1.22118	0.644134
GO_AMYLOID_PRECURSOR_PROTEIN_METABOLIC_PROCESS	0.75	1		GO_POSITIVE_REGULATION_OF_NEUROTRANSMITTER_SECRETION	1.02264	0.970722		GO_CELL_MIGRATION_INVOLVED_IN_HEART_DEVELOPMENT	0.89275	1		GO_VASCULOGENESIS	1.22103	0.643617
GO_T_HELPER_1_TYPE_IMMUNE_RESPONSE	0.75	1		GO_POSITIVE_REGULATION_OF_ORGAN_GROWTH	1.02257	0.969331		GO_KIDNEY_MESENCHYME_DEVELOPMENT	0.892601	1		GO_INTRASPECIES_INTERACTION_BETWEEN_ORGANISMS	1.22098	0.642722
GO_ATTACHMENT_OF_SPINDLE_MICROTUBULES_TO_KINETOCHORE	0.75	1		GO_NEPHRON_DEVELOPMENT	1.02224	0.969008		GO_POSITIVE_REGULATION_OF_FOCAL_ADHESION_ASSEMBLY	0.890057	1		GO_NEGATIVE_REGULATION_OF_NEUROTRANSMITTER_TRANSPORT	1.22068	0.642836
GO_REGULATION_OF_ALPHA_BETA_T_CELL_DIFFERENTIATION	0.75	1		GO_NEUROMUSCULAR_PROCESS_CONTROLLING_POSTURE	1.0215	0.970481		GO_REGULATION_OF_GLUTAMATE_SECRETION	0.889185	1		GO_AXON_DEVELOPMENT	1.22033	0.643049
GO_HISTONE_DEUBIQUITINATION	0.75	1		GO_DORSAL_VENTRAL_PATTERN_FORMATION	1.02142	0.969136		GO_NUCLEOSIDE_METABOLIC_PROCESS	0.889101	1		GO_IMPORT_ACROSS_PLASMA_MEMBRANE	1.21993	0.643436
GO_MRNA_CLEAVAGE	0.75	1		GO_SYNAPTIC_TRANSMISSION_GLUTAMATERGIC	1.02005	0.973172		GO_ENDODERM_DEVELOPMENT	0.889013	1		GO_REGULATION_OF_TRANSPORTER_ACTIVITY	1.2197	0.643174
GO_SCHWANN_CELL_DEVELOPMENT	0.75	1		GO_HAIR_FOLLICLE_MATURATION	1.01897	0.975998		GO_SPLICEOSOMAL_SNRNP_ASSEMBLY	0.888434	1		GO_GASTRULATION_WITH_MOUTH_FORMING_SECOND	1.21947	0.642936
GO_TRNA_MODIFICATION	0.75	1		GO_REGULATION_OF_SYNAPSE_STRUCTURE_OR_ACTIVITY	1.01844	0.97659		GO_POSITIVE_REGULATION_OF_NEUROTRANSMITTER_SECRETION	0.8884	1		GO_RESPONSE_TO_COPPER_ION	1.21878	0.644575
GO_REGULATION_OF_HISTONE_MODIFICATION	0.75	1		GO_OUTFLOW_TRACT_SEPTUM_MORPHOGENESIS	1.01832	0.97534		GO_MITOTIC_SISTER_CHROMATID_COHESION	0.887749	1		GO_SKIN_DEVELOPMENT	1.21866	0.643891
GO_TRNA_TRANSPORT	0.75	1		GO_REGULATION_OF_GLIAL_CELL_DIFFERENTIATION	1.01817	0.974323		GO_POSITIVE_REGULATION_OF_TELOMERE_MAINTENANCE_VIA_TELOMERE_LENGTHENING	0.887377	1		GO_REGULATION_OF_RESPONSE_TO_DRUG	1.21785	0.646036
GO_GENE_SILENCING_BY_RNA	0.74	1		GO_POSITIVE_REGULATION_OF_SYNAPTIC_TRANSMISSION	1.01789	0.973781		GO_NEGATIVE_REGULATION_OF_PROTEIN_LOCALIZATION_TO_MEMBRANE	0.886126	1		GO_ANTIBIOTIC_CATABOLIC_PROCESS	1.21776	0.645247
GO_RNA_METHYLATION	0.74	1		GO_GLOMERULAR_EPITHELIUM_DEVELOPMENT	1.01537	0.982829		GO_ESTABLISHMENT_OF_PROTEIN_LOCALIZATION_TO_TELOMERE	0.883906	1		GO_SPINDLE_LOCALIZATION	1.21767	0.64448
GO_HISTONE_UBIQUITINATION	0.74	1		GO_CLATHRIN_COAT_ASSEMBLY	1.01496	0.982921		GO_TOOTH_MINERALIZATION	0.882635	1		GO_EMBRYONIC_DIGESTIVE_TRACT_DEVELOPMENT	1.21764	0.643487
GO_REGULATION_OF_PROTEIN_EXPORT_FROM_NUCLEUS	0.74	1		GO_CELLULAR_RESPONSE_TO_CORTICOSTEROID_STIMULUS	1.01435	0.983827		GO_PROTEIN_NEDDYLATION	0.882233	1		GO_LATERAL_MESODERM_DEVELOPMENT	1.21754	0.642746
GO_G_PROTEIN_COUPLED_GLUTAMATE_RECEPTOR_SIGNALING_PATHWAY	0.74	1		GO_PROTEIN_DEPOLYMERIZATION	1.01392	0.983906		GO_RESPONSE_TO_LIGHT_STIMULUS	0.881243	1		GO_RESPONSE_TO_COLD	1.21732	0.642468
GO_REGULATION_OF_SUPEROXIDE_ANION_GENERATION	0.74	1		GO_REGULATION_OF_SYNAPTIC_TRANSMISSION_GLUTAMATERGIC	1.01332	0.984754		GO_CYTOPLASMIC_MICROTUBULE_ORGANIZATION	0.88061	1		GO_RESPIRATORY_GASEOUS_EXCHANGE	1.21706	0.642354
GO_GLOMERULAR_EPITHELIAL_CELL_DIFFERENTIATION	0.74	1		GO_BLASTOCYST_FORMATION	1.01239	0.986997		GO_NEGATIVE_REGULATION_OF_NEURON_DIFFERENTIATION	0.879695	1		GO_NEURAL_RETINA_DEVELOPMENT	1.21655	0.643212
GO_IMMUNE_RESPONSE_TO_TUMOR_CELL	0.74	1		GO_ACYLGLYCEROL_METABOLIC_PROCESS	1.01103	0.991173		GO_PHOSPHATIDYLGLYCEROL_ACYL_CHAIN_REMODELING	0.878478	1		GO_DIGESTIVE_SYSTEM_PROCESS	1.21641	0.64271
GO_REGULATION_OF_DEFENSE_RESPONSE_TO_BACTERIUM	0.74	1		GO_POSITIVE_REGULATION_OF_MUSCLE_TISSUE_DEVELOPMENT	1.01097	0.989726		GO_MICROTUBULE_ANCHORING	0.878403	1		GO_C21_STEROID_HORMONE_BIOSYNTHETIC_PROCESS	1.21635	0.641817
GO_POSITIVE_REGULATION_OF_PHOSPHOPROTEIN_PHOSPHATASE_ACTIVITY	0.73	1		GO_DNA_METHYLATION_OR_DEMETHYLATION	1.01092	0.988249		GO_PYRIMIDINE_RIBONUCLEOTIDE_BIOSYNTHETIC_PROCESS	0.878378	1		GO_NEUROMUSCULAR_PROCESS	1.21591	0.64243
GO_REGULATION_OF_T_HELPER_17_TYPE_IMMUNE_RESPONSE	0.73	1		GO_MAINTENANCE_OF_GASTROINTESTINAL_EPITHELIUM	1.01074	0.98733		GO_POSITIVE_REGULATION_OF_SMOOTHENED_SIGNALING_PATHWAY	0.877424	1		GO_GLUCOSE_METABOLIC_PROCESS	1.21528	0.643806
GO_REGULATION_OF_MRNA_SPLICING_VIA_SPLICEOSOME	0.73	1		GO_CAMERA_TYPE_EYE_MORPHOGENESIS	1.01058	0.986359		GO_NEGATIVE_REGULATION_OF_INTERLEUKIN_8_PRODUCTION	0.877032	1		GO_POSITIVE_REGULATION_OF_SYNAPSE_ASSEMBLY	1.21512	0.643352
GO_MACROMOLECULE_DEACYLATION	0.73	1		GO_HINDBRAIN_MORPHOGENESIS	1.01051	0.985008		GO_DORSAL_VENTRAL_NEURAL_TUBE_PATTERNING	0.874585	1		GO_ENDOCRINE_PROCESS	1.21502	0.642583
GO_ANTIGEN_PROCESSING_AND_PRESENTATION_OF_EXOGENOUS_PEPTIDE_ANTIGEN_VIA_MHC_CLASS_I	0.73	1		GO_BICARBONATE_TRANSPORT	1.00953	0.98752		GO_NUCLEOSIDE_DIPHOSPHATE_METABOLIC_PROCESS	0.87388	1		GO_ASPARTATE_FAMILY_AMINO_ACID_METABOLIC_PROCESS	1.21445	0.64373
GO_NEURAL_TUBE_PATTERNING	0.73	1		GO_NEGATIVE_REGULATION_OF_RECEPTOR_MEDIATED_ENDOCYTOSIS	1.00842	0.990684		GO_REGULATION_OF_STEM_CELL_DIFFERENTIATION	0.869938	1		GO_TELENCEPHALON_DEVELOPMENT	1.21434	0.643084
GO_REGULATION_OF_B_CELL_PROLIFERATION	0.73	1		GO_REGULATION_OF_RYANODINE_SENSITIVE_CALCIUM_RELEASE_CHANNEL_ACTIVITY	1.00819	0.989889		GO_CRANIOFACIAL_SUTURE_MORPHOGENESIS	0.869466	1		GO_PTERIDINE_CONTAINING_COMPOUND_METABOLIC_PROCESS	1.21395	0.643464
GO_DEOXYRIBOSE_PHOSPHATE_CATABOLIC_PROCESS	0.73	1		GO_POSITIVE_REGULATION_OF_NEUROTRANSMITTER_TRANSPORT	1.00638	0.995776		GO_MULTIVESICULAR_BODY_ORGANIZATION	0.869313	1		GO_EMBRYONIC_ORGAN_MORPHOGENESIS	1.21351	0.6441
GO_REGULATION_OF_HISTONE_H3_K4_METHYLATION	0.73	1		GO_MAMMARY_GLAND_EPITHELIAL_CELL_DIFFERENTIATION	1.00468	1		GO_CENTRAL_NERVOUS_SYSTEM_NEURON_DEVELOPMENT	0.867742	1		GO_REGULATION_OF_NEURAL_PRECURSOR_CELL_PROLIFERATION	1.21061	0.654327
GO_DNA_STRAND_ELONGATION	0.73	1		GO_REGULATION_OF_PROTON_TRANSPORT	1.00463	0.999819		GO_CHOLESTEROL_EFFLUX	0.866767	1		GO_ATRIAL_SEPTUM_DEVELOPMENT	1.21048	0.653754
GO_MAST_CELL_MEDIATED_IMMUNITY	0.73	1		GO_SULFUR_COMPOUND_TRANSPORT	1.00378	1		GO_PANCREAS_DEVELOPMENT	0.86636	1		GO_REGULATION_OF_EXOCYTOSIS	1.20998	0.654568
GO_DNA_MODIFICATION	0.73	1		GO_MEMBRANE_DEPOLARIZATION	1.00324	1		GO_ESTABLISHMENT_OF_ORGANELLE_LOCALIZATION	0.865814	1		GO_DENDRITIC_SPINE_MAINTENANCE	1.20953	0.655255
GO_NUCLEAR_TRANSCRIBED_MRNA_POLY_A_TAIL_SHORTENING	0.73	1		GO_RESPONSE_TO_RETINOIC_ACID	1.00323	1		GO_CHEMOSENSORY_BEHAVIOR	0.865509	1		GO_MULTI_ORGANISM_BEHAVIOR	1.20943	0.654563
GO_SMOOTH_MUSCLE_CELL_APOPTOTIC_PROCESS	0.73	1		GO_REGULATION_OF_CATION_TRANSMEMBRANE_TRANSPORT	1.00256	1		GO_CHAPERONE_MEDIATED_PROTEIN_COMPLEX_ASSEMBLY	0.865173	1		GO_ADULT_BEHAVIOR	1.20812	0.658595
GO_PROTEIN_K11_LINKED_UBIQUITINATION	0.72	1		GO_RESPONSE_TO_CORTICOSTEROID	1.00202	1		GO_PROTEIN_CONTAINING_COMPLEX_LOCALIZATION	0.863182	1		GO_SEX_DETERMINATION	1.20637	0.664304
GO_CHROMATIN_ORGANIZATION_INVOLVED_IN_REGULATION_OF_TRANSCRIPTION	0.72	1		GO_DOPAMINERGIC_NEURON_DIFFERENTIATION	1.00159	1		GO_REGULATION_OF_TRANSCRIPTION_FROM_RNA_POLYMERASE_II_PROMOTER_IN_RESPONSE_TO_HYPOXIA	0.862477	1		GO_REGULATION_OF_ACTIN_FILAMENT_BASED_MOVEMENT	1.20636	0.663249
GO_PROTEIN_AUTOPROCESSING	0.72	1		GO_LONG_CHAIN_FATTY_ACYL_COA_BIOSYNTHETIC_PROCESS	1.00156	1		GO_MONOVALENT_INORGANIC_ANION_HOMEOSTASIS	0.862061	1		GO_REGULATION_OF_COAGULATION	1.20622	0.662693
GO_DNA_REPLICATION_CHECKPOINT	0.72	1		GO_REGULATION_OF_INOSITOL_PHOSPHATE_BIOSYNTHETIC_PROCESS	1.00064	1		GO_RESPONSE_TO_ISCHEMIA	0.861658	1		GO_LACTATION	1.20604	0.662335
GO_REGULATION_OF_ORGANELLE_ASSEMBLY	0.72	1		GO_GLOMERULAR_EPITHELIAL_CELL_DIFFERENTIATION	1.00009	1		GO_RESPONSE_TO_INTERLEUKIN_12	0.860784	1		GO_INTESTINAL_LIPID_ABSORPTION	1.20601	0.661371
GO_RNA_EXPORT_FROM_NUCLEUS	0.72	1		GO_REGULATION_OF_RECEPTOR_INTERNALIZATION	1.00008	1		GO_INNER_EAR_RECEPTOR_CELL_DEVELOPMENT	0.859613	1		GO_REGULATION_OF_BLOOD_CIRCULATION	1.2059	0.660731
GO_RRNA_CONTAINING_RIBONUCLEOPROTEIN_COMPLEX_EXPORT_FROM_NUCLEUS	0.72	1		GO_REGULATION_OF_INTRACELLULAR_ESTROGEN_RECEPTOR_SIGNALING_PATHWAY	0.998605	1		GO_REGULATION_OF_EXCRETION	0.859019	1		GO_GERM_CELL_DEVELOPMENT	1.20527	0.662034
GO_PIGMENT_GRANULE_ORGANIZATION	0.72	1		GO_CRANIAL_NERVE_DEVELOPMENT	0.998123	1		GO_CHROMATIN_ASSEMBLY_OR_DISASSEMBLY	0.85859	1		GO_CARDIAC_EPITHELIAL_TO_MESENCHYMAL_TRANSITION	1.20474	0.663088
GO_ER_NUCLEUS_SIGNALING_PATHWAY	0.72	1		GO_PHOSPHATIDYLGLYCEROL_ACYL_CHAIN_REMODELING	0.99772	1		GO_STEROID_CATABOLIC_PROCESS	0.85807	1		GO_MEMORY	1.20451	0.662898
GO_MOVEMENT_IN_ENVIRONMENT_OF_OTHER_ORGANISM_INVOLVED_IN_SYMBIOTIC_INTERACTION	0.72	1		GO_CELL_CELL_JUNCTION_ASSEMBLY	0.995505	1		GO_REGULATION_OF_CELL_FATE_COMMITMENT	0.858069	1		GO_EXTRACELLULAR_STRUCTURE_ORGANIZATION	1.20448	0.661953
GO_RESPIRATORY_CHAIN_COMPLEX_IV_ASSEMBLY	0.72	1		GO_HEPATICOBILIARY_SYSTEM_DEVELOPMENT	0.995069	1		GO_SOMITE_DEVELOPMENT	0.857716	1		GO_PHOSPHATIDYLSERINE_ACYL_CHAIN_REMODELING	1.20409	0.662404
GO_CHROMATIN_ASSEMBLY_OR_DISASSEMBLY	0.71	1		GO_NOREPINEPHRINE_SECRETION	0.995066	1		GO_REGULATION_OF_PROTEIN_LOCALIZATION_TO_SYNAPSE	0.857573	1		GO_EMBRYO_IMPLANTATION	1.20373	0.662833
GO_MITOCHONDRIAL_ELECTRON_TRANSPORT_NADH_TO_UBIQUINONE	0.71	1		GO_CELLULAR_RESPONSE_TO_INTERFERON_BETA	0.994182	1		GO_REGULATION_OF_WATER_LOSS_VIA_SKIN	0.851683	1		GO_CATECHOLAMINE_BIOSYNTHETIC_PROCESS	1.20281	0.665401
GO_CLEAVAGE_INVOLVED_IN_RRNA_PROCESSING	0.71	1		GO_POSITIVE_REGULATION_OF_TRANSCRIPTION_FROM_RNA_POLYMERASE_II_PROMOTER_IN_RESPONSE_TO_STRESS	0.993689	1		GO_CEREBELLAR_PURKINJE_CELL_LAYER_DEVELOPMENT	0.851464	1		GO_MORPHOGENESIS_OF_EMBRYONIC_EPITHELIUM	1.20249	0.665547
GO_PROTEIN_DNA_COMPLEX_SUBUNIT_ORGANIZATION	0.71	1		GO_HEART_MORPHOGENESIS	0.993135	1		GO_SYNAPTIC_VESICLE_CYTOSKELETAL_TRANSPORT	0.851457	1		GO_SKELETAL_SYSTEM_DEVELOPMENT	1.2018	0.667269
GO_CELLULAR_RESPONSE_TO_INTERFERON_BETA	0.71	1		GO_LOCOMOTORY_BEHAVIOR	0.993031	1		GO_NEGATIVE_REGULATION_OF_PROTEIN_ACETYLATION	0.850526	1		GO_MONOVALENT_INORGANIC_ANION_HOMEOSTASIS	1.20178	0.666236
GO_REGULATION_OF_VIRAL_TRANSCRIPTION	0.71	1		GO_NEGATIVE_REGULATION_OF_ENDOCYTOSIS	0.991638	1		GO_REGULATION_OF_MEMBRANE_DEPOLARIZATION	0.850414	1		GO_COLLAGEN_BIOSYNTHETIC_PROCESS	1.2017	0.66542
GO_PROTEIN_SUMOYLATION	0.71	1		GO_NEGATIVE_REGULATION_OF_NEURON_DIFFERENTIATION	0.991107	1		GO_MRNA_TRANSCRIPTION	0.848381	1		GO_NADH_DEHYDROGENASE_COMPLEX_ASSEMBLY	1.20164	0.6646
GO_REGULATION_OF_NUCLEOCYTOPLASMIC_TRANSPORT	0.71	1		GO_HORMONE_METABOLIC_PROCESS	0.99086	1		GO_POSITIVE_REGULATION_OF_GLUCOSE_METABOLIC_PROCESS	0.847499	1		GO_POSITIVE_REGULATION_OF_CAMP_MEDIATED_SIGNALING	1.20138	0.664614
GO_POSITIVE_REGULATION_OF_SIGNAL_TRANSDUCTION_BY_P53_CLASS_MEDIATOR	0.71	1		GO_NEURAL_CREST_CELL_MIGRATION	0.989323	1		GO_EMBRYONIC_SKELETAL_SYSTEM_MORPHOGENESIS	0.847437	1		GO_POSITIVE_REGULATION_OF_BONE_MINERALIZATION	1.20134	0.663737
GO_POSITIVE_REGULATION_OF_PROTEIN_EXPORT_FROM_NUCLEUS	0.71	1		GO_EMBRYONIC_AXIS_SPECIFICATION	0.988912	1		GO_REGULATION_OF_GLIAL_CELL_PROLIFERATION	0.846881	1		GO_G_PROTEIN_COUPLED_PURINERGIC_RECEPTOR_SIGNALING_PATHWAY	1.20119	0.663249
GO_RIBONUCLEOPROTEIN_COMPLEX_BIOGENESIS	0.71	1		GO_ASSOCIATIVE_LEARNING	0.988677	1		GO_DEFENSE_RESPONSE_TO_FUNGUS	0.846097	1		GO_POSITIVE_REGULATION_OF_GLYCOGEN_METABOLIC_PROCESS	1.20097	0.663081
GO_GLOMERULAR_EPITHELIUM_DEVELOPMENT	0.7	1		GO_CORONARY_VASCULATURE_DEVELOPMENT	0.988152	1		GO_OLIGODENDROCYTE_DEVELOPMENT	0.845468	1		GO_POSITIVE_REGULATION_OF_SMOOTH_MUSCLE_CONTRACTION	1.20071	0.662986
GO_POSITIVE_REGULATION_OF_SUBSTRATE_ADHESION_DEPENDENT_CELL_SPREADING	0.7	1		GO_REGULATION_OF_ACTIN_FILAMENT_BASED_MOVEMENT	0.987841	1		GO_PEPTIDYL_LYSINE_DIMETHYLATION	0.843818	1		GO_REGULATION_OF_CIRCADIAN_RHYTHM	1.19997	0.664826
GO_MITOCHONDRIAL_RESPIRATORY_CHAIN_COMPLEX_IV_ASSEMBLY	0.7	1		GO_CELL_MIGRATION_INVOLVED_IN_HEART_DEVELOPMENT	0.987532	1		GO_PERK_MEDIATED_UNFOLDED_PROTEIN_RESPONSE	0.841944	1		GO_REGULATION_OF_AXONOGENESIS	1.19981	0.66439
GO_REGULATION_OF_CD4_POSITIVE_ALPHA_BETA_T_CELL_DIFFERENTIATION	0.7	1		GO_REGULATION_OF_MUSCLE_CELL_DIFFERENTIATION	0.985778	1		GO_NUCLEOTIDE_EXCISION_REPAIR_PREINCISION_COMPLEX_ASSEMBLY	0.840734	1		GO_INNER_EAR_RECEPTOR_CELL_STEREOCILIUM_ORGANIZATION	1.19943	0.664823
GO_DNA_RECOMBINATION	0.7	1		GO_REGULATION_OF_SMOOTH_MUSCLE_CONTRACTION	0.98435	1		GO_CATECHOLAMINE_UPTAKE	0.837807	1		GO_PLASMA_MEMBRANE_FUSION	1.19885	0.666097
GO_PROTEIN_LOCALIZATION_TO_CHROMOSOME	0.7	1		GO_POSITIVE_REGULATION_OF_PEPTIDYL_SERINE_PHOSPHORYLATION	0.983909	1		GO_RIBONUCLEOSIDE_TRIPHOSPHATE_BIOSYNTHETIC_PROCESS	0.83691	1		GO_MESONEPHROS_DEVELOPMENT	1.19719	0.671626
GO_METHYLATION	0.7	1		GO_NEUTRAL_LIPID_METABOLIC_PROCESS	0.983558	1		GO_GLYCOSYL_COMPOUND_METABOLIC_PROCESS	0.835472	1		GO_PHOSPHATIDYLGLYCEROL_METABOLIC_PROCESS	1.19627	0.674268
GO_INTRACELLULAR_ESTROGEN_RECEPTOR_SIGNALING_PATHWAY	0.7	1		GO_REGULATION_OF_ODONTOGENESIS_OF_DENTIN_CONTAINING_TOOTH	0.982844	1		GO_CELLULAR_RESPONSE_TO_COPPER_ION	0.835149	1		GO_LONG_CHAIN_FATTY_ACID_METABOLIC_PROCESS	1.19558	0.675894
GO_NEGATIVE_REGULATION_OF_CD4_POSITIVE_ALPHA_BETA_T_CELL_ACTIVATION	0.7	1		GO_NUCLEOTIDE_PHOSPHORYLATION	0.982539	1		GO_PROTEIN_TRANSPORT_ALONG_MICROTUBULE	0.834821	1		GO_RESPONSE_TO_ORGANOPHOSPHORUS	1.19401	0.68111
GO_REGULATION_OF_PRODUCTION_OF_SMALL_RNA_INVOLVED_IN_GENE_SILENCING_BY_RNA	0.7	1		GO_REGULATION_OF_DENDRITIC_SPINE_MORPHOGENESIS	0.982348	1		GO_RECEPTOR_INTERNALIZATION	0.834402	1		GO_PHOSPHATIDYLCHOLINE_ACYL_CHAIN_REMODELING	1.19358	0.681689
GO_G0_TO_G1_TRANSITION	0.7	1		GO_REGULATION_OF_ATPASE_ACTIVITY	0.982215	1		GO_MULTICELLULAR_ORGANISM_GROWTH	0.833235	1		GO_REGULATION_OF_BODY_FLUID_LEVELS	1.19254	0.684761
GO_INFLAMMATORY_RESPONSE_TO_ANTIGENIC_STIMULUS	0.69	1		GO_REGULATION_OF_FIBROBLAST_GROWTH_FACTOR_RECEPTOR_SIGNALING_PATHWAY	0.98199	1		GO_NEURON_PROJECTION_ARBORIZATION	0.832637	1		GO_REGULATION_OF_CELL_MORPHOGENESIS_INVOLVED_IN_DIFFERENTIATION	1.19151	0.687819
GO_MICROTUBULE_ORGANIZING_CENTER_ORGANIZATION	0.69	1		GO_PROTEIN_TARGETING_TO_MEMBRANE	0.981026	1		GO_GLUCOCORTICOID_METABOLIC_PROCESS	0.829625	1		GO_REGULATION_OF_CHONDROCYTE_DIFFERENTIATION	1.19098	0.688862
GO_NUCLEAR_EXPORT	0.69	1		GO_POSITIVE_REGULATION_OF_ALCOHOL_BIOSYNTHETIC_PROCESS	0.98095	1		GO_EMBRYONIC_CAMERA_TYPE_EYE_MORPHOGENESIS	0.827994	1		GO_SODIUM_ION_HOMEOSTASIS	1.19077	0.688663
GO_ASYMMETRIC_CELL_DIVISION	0.69	1		GO_PROTEIN_K48_LINKED_UBIQUITINATION	0.980378	1		GO_REGULATION_OF_EXOCYTOSIS	0.827203	1		GO_ERK1_AND_ERK2_CASCADE	1.19075	0.687647
GO_POSITIVE_REGULATION_OF_ESTABLISHMENT_OF_PROTEIN_LOCALIZATION_TO_MITOCHONDRION	0.69	1		GO_NEGATIVE_REGULATION_OF_DIGESTIVE_SYSTEM_PROCESS	0.980061	1		GO_REGULATION_OF_RECEPTOR_MEDIATED_ENDOCYTOSIS	0.826961	1		GO_POSITIVE_REGULATION_OF_TRANSPORTER_ACTIVITY	1.1902	0.688781
GO_NEGATIVE_REGULATION_OF_MORPHOGENESIS_OF_AN_EPITHELIUM	0.69	1		GO_NEUROEPITHELIAL_CELL_DIFFERENTIATION	0.980005	1		GO_REGULATION_OF_MEGAKARYOCYTE_DIFFERENTIATION	0.826791	1		GO_CELLULAR_MODIFIED_AMINO_ACID_BIOSYNTHETIC_PROCESS	1.19018	0.687763
GO_EPITHELIAL_CELL_MATURATION	0.69	1		GO_MAINTENANCE_OF_CELL_POLARITY	0.979211	1		GO_POSITIVE_REGULATION_OF_GLIAL_CELL_DIFFERENTIATION	0.825546	1		GO_INNER_EAR_RECEPTOR_CELL_DEVELOPMENT	1.18964	0.688909
GO_NEGATIVE_REGULATION_OF_PROTEIN_DEPHOSPHORYLATION	0.69	1		GO_REGULATION_OF_KERATINOCYTE_PROLIFERATION	0.978224	1		GO_N_GLYCAN_PROCESSING	0.824928	1		GO_NEUROMUSCULAR_PROCESS_CONTROLLING_BALANCE	1.18856	0.69223
GO_NCRNA_CATABOLIC_PROCESS	0.69	1		GO_KIDNEY_EPITHELIUM_DEVELOPMENT	0.978196	1		GO_OLIGODENDROCYTE_DIFFERENTIATION	0.823958	1		GO_ROOF_OF_MOUTH_DEVELOPMENT	1.1885	0.691364
GO_NUCLEAR_TRANSCRIBED_MRNA_CATABOLIC_PROCESS_EXONUCLEOLYTIC	0.69	1		GO_CELL_AGGREGATION	0.978126	1		GO_ECTODERM_DEVELOPMENT	0.823761	1		GO_GLIAL_CELL_DEVELOPMENT	1.18827	0.691248
GO_NEGATIVE_REGULATION_OF_PROTEIN_LOCALIZATION_TO_CELL_PERIPHERY	0.68	1		GO_REGULATION_OF_ACTION_POTENTIAL	0.978094	1		GO_HEPATOCYTE_DIFFERENTIATION	0.82236	1		GO_REGULATION_OF_TRANSMEMBRANE_RECEPTOR_PROTEIN_SERINE_THREONINE_KINASE_SIGNALING_PATHWAY	1.18727	0.694258
GO_HISTONE_EXCHANGE	0.68	1		GO_POSITIVE_REGULATION_OF_SYNAPTIC_TRANSMISSION_GLUTAMATERGIC	0.976994	1		GO_TRANSLATIONAL_TERMINATION	0.821482	1		GO_COGNITION	1.18724	0.693319
GO_MATURATION_OF_SSU_RRNA	0.68	1		GO_RESPONSE_TO_ATP	0.976291	1		GO_REGULATION_OF_DENDRITE_EXTENSION	0.821205	1		GO_STEM_CELL_PROLIFERATION	1.18708	0.692868
GO_REGULATION_OF_B_CELL_MEDIATED_IMMUNITY	0.68	1		GO_HISTONE_DEUBIQUITINATION	0.97624	1		GO_PERICARDIUM_DEVELOPMENT	0.821022	1		GO_RESPONSE_TO_CARBOHYDRATE	1.18653	0.693943
GO_NEGATIVE_REGULATION_OF_CELL_DIVISION	0.68	1		GO_MUSCLE_ADAPTATION	0.976178	1		GO_GENE_SILENCING_BY_RNA	0.819264	1		GO_ODONTOGENESIS_OF_DENTIN_CONTAINING_TOOTH	1.18652	0.692892
GO_PRE_MIRNA_PROCESSING	0.68	1		GO_INNER_EAR_AUDITORY_RECEPTOR_CELL_DIFFERENTIATION	0.976004	1		GO_CEREBELLAR_CORTEX_FORMATION	0.818231	1		GO_NEGATIVE_REGULATION_OF_POTASSIUM_ION_TRANSPORT	1.18642	0.692217
GO_REGULATION_OF_NUCLEASE_ACTIVITY	0.68	1		GO_SULFATE_TRANSPORT	0.974175	1		GO_ESTABLISHMENT_OF_PROTEIN_LOCALIZATION_TO_MEMBRANE	0.817899	1		GO_LIPID_OXIDATION	1.18632	0.691578
GO_ESTABLISHMENT_OF_PLANAR_POLARITY_INVOLVED_IN_NEURAL_TUBE_CLOSURE	0.68	1		GO_NEGATIVE_REGULATION_OF_CELL_DEVELOPMENT	0.973313	1		GO_REGULATION_OF_VESICLE_FUSION	0.814456	1		GO_QUINONE_BIOSYNTHETIC_PROCESS	1.1863	0.690558
GO_REGULATION_OF_ESTABLISHMENT_OF_PROTEIN_LOCALIZATION_TO_MITOCHONDRION	0.68	1		GO_RESPONSE_TO_AMMONIUM_ION	0.973128	1		GO_SULFUR_COMPOUND_CATABOLIC_PROCESS	0.814227	1		GO_MUSCLE_CELL_FATE_COMMITMENT	1.18434	0.697275
GO_DNA_DEPENDENT_DNA_REPLICATION_MAINTENANCE_OF_FIDELITY	0.67	1		GO_PEPTIDE_HORMONE_PROCESSING	0.972821	1		GO_KINETOCHORE_ORGANIZATION	0.814202	1		GO_CELLULAR_RESPONSE_TO_ATP	1.18406	0.6973
GO_NEGATIVE_REGULATION_OF_RNA_CATABOLIC_PROCESS	0.67	1		GO_SECRETION_BY_TISSUE	0.972589	1		GO_POSITIVE_REGULATION_OF_TRANSPORTER_ACTIVITY	0.813436	1		GO_METANEPHROS_MORPHOGENESIS	1.18368	0.69768
GO_BASE_EXCISION_REPAIR	0.67	1		GO_RESPONSE_TO_DIETARY_EXCESS	0.97147	1		GO_TRANSLATIONAL_ELONGATION	0.813185	1		GO_ACROSOME_ASSEMBLY	1.18357	0.697079
GO_NUCLEOTIDE_EXCISION_REPAIR_DNA_INCISION	0.67	1		GO_EXPORT_ACROSS_PLASMA_MEMBRANE	0.971281	1		GO_POSITIVE_REGULATION_OF_GLIOGENESIS	0.812552	1		GO_POSITIVE_REGULATION_OF_ION_TRANSPORT	1.18351	0.696238
GO_RNA_PHOSPHODIESTER_BOND_HYDROLYSIS	0.67	1		GO_REGULATION_OF_HORMONE_LEVELS	0.97121	1		GO_FAT_SOLUBLE_VITAMIN_BIOSYNTHETIC_PROCESS	0.810684	1		GO_MONOSACCHARIDE_BIOSYNTHETIC_PROCESS	1.18333	0.695871
GO_NEGATIVE_REGULATION_OF_CHROMATIN_ORGANIZATION	0.67	1		GO_RESPONSE_TO_ISCHEMIA	0.971146	1		GO_ACTIVIN_RECEPTOR_SIGNALING_PATHWAY	0.809051	1		GO_POSITIVE_REGULATION_OF_CYCLASE_ACTIVITY	1.18283	0.696817
GO_MRNA_EXPORT_FROM_NUCLEUS	0.67	1		GO_MALE_GENITALIA_DEVELOPMENT	0.970332	1		GO_INTRACILIARY_TRANSPORT_INVOLVED_IN_CILIUM_ASSEMBLY	0.808787	1		GO_SENSORY_PERCEPTION_OF_TASTE	1.18203	0.698909
GO_REGULATION_OF_CHROMATIN_ORGANIZATION	0.67	1		GO_POTASSIUM_ION_EXPORT_ACROSS_PLASMA_MEMBRANE	0.970254	1		GO_CELLULAR_METABOLIC_COMPOUND_SALVAGE	0.808627	1		GO_GLYCOLYTIC_PROCESS	1.1817	0.699225
GO_NEGATIVE_REGULATION_OF_B_CELL_PROLIFERATION	0.66	1		GO_ACTOMYOSIN_STRUCTURE_ORGANIZATION	0.969785	1		GO_BILE_ACID_BIOSYNTHETIC_PROCESS	0.807594	1		GO_POST_ANAL_TAIL_MORPHOGENESIS	1.1813	0.699768
GO_RESPONSE_TO_POTASSIUM_ION	0.66	1		GO_CELLULAR_RESPONSE_TO_DEXAMETHASONE_STIMULUS	0.969625	1		GO_REGULATION_OF_MICROTUBULE_BASED_MOVEMENT	0.806337	1		GO_POSITIVE_REGULATION_OF_LIPID_BIOSYNTHETIC_PROCESS	1.18082	0.700692
GO_MITOTIC_SISTER_CHROMATID_SEGREGATION	0.66	1		GO_NEUTRAL_LIPID_CATABOLIC_PROCESS	0.969579	1		GO_NEGATIVE_REGULATION_OF_DEPHOSPHORYLATION	0.805626	1		GO_CATECHOLAMINE_METABOLIC_PROCESS	1.18062	0.700437
GO_I_KAPPAB_PHOSPHORYLATION	0.66	1		GO_SYNAPSE_ORGANIZATION	0.968812	1		GO_INNER_MITOCHONDRIAL_MEMBRANE_ORGANIZATION	0.805225	1		GO_APOPTOTIC_PROCESS_INVOLVED_IN_DEVELOPMENT	1.1799	0.70228
GO_TRANSPOSITION	0.66	1		GO_REGULATION_OF_BLOOD_PRESSURE	0.968758	1		GO_REGULATION_OF_UBIQUITIN_PROTEIN_LIGASE_ACTIVITY	0.802969	1		GO_LIPID_HOMEOSTASIS	1.17957	0.702565
GO_POSITIVE_REGULATION_OF_ACTIN_NUCLEATION	0.66	1		GO_REGULATION_OF_OLIGODENDROCYTE_DIFFERENTIATION	0.967566	1		GO_REGULATION_OF_CELL_AGING	0.802384	1		GO_POSITIVE_REGULATION_OF_EXTRACELLULAR_MATRIX_ORGANIZATION	1.17824	0.70676
GO_REGULATION_OF_MRNA_CATABOLIC_PROCESS	0.66	1		GO_PERICARDIUM_DEVELOPMENT	0.965234	1		GO_NEGATIVE_REGULATION_OF_MORPHOGENESIS_OF_AN_EPITHELIUM	0.798314	1		GO_POSITIVE_REGULATION_OF_LONG_TERM_SYNAPTIC_POTENTIATION	1.17812	0.706225
GO_COVALENT_CHROMATIN_MODIFICATION	0.66	1		GO_FEMALE_GAMETE_GENERATION	0.96404	1		GO_OXIDATIVE_DEMETHYLATION	0.798029	1		GO_MESONEPHRIC_TUBULE_MORPHOGENESIS	1.1777	0.706917
GO_POSITIVE_REGULATION_OF_MRNA_CATABOLIC_PROCESS	0.66	1		GO_NEGATIVE_REGULATION_OF_PEPTIDASE_ACTIVITY	0.963684	1		GO_CEREBRAL_CORTEX_CELL_MIGRATION	0.797628	1		GO_POSITIVE_REGULATION_OF_SMOOTH_MUSCLE_CELL_PROLIFERATION	1.17692	0.709002
GO_PROTEIN_LOCALIZATION_TO_CHROMOSOME_CENTROMERIC_REGION	0.65	1		GO_MECHANORECEPTOR_DIFFERENTIATION	0.962417	1		GO_REGULATION_OF_MRNA_CATABOLIC_PROCESS	0.797037	1		GO_NEURON_PROJECTION_ORGANIZATION	1.17542	0.713915
GO_HEMATOPOIETIC_STEM_CELL_DIFFERENTIATION	0.65	1		GO_POSITIVE_REGULATION_OF_MESONEPHROS_DEVELOPMENT	0.96019	1		GO_POSITIVE_REGULATION_OF_CELL_JUNCTION_ASSEMBLY	0.79694	1		GO_NEGATIVE_REGULATION_OF_CELL_DEVELOPMENT	1.17427	0.717546
GO_ESTABLISHMENT_OF_PLANAR_POLARITY_OF_EMBRYONIC_EPITHELIUM	0.65	1		GO_POSITIVE_REGULATION_OF_CAMP_MEDIATED_SIGNALING	0.960117	1		GO_ASPARTATE_FAMILY_AMINO_ACID_BIOSYNTHETIC_PROCESS	0.796849	1		GO_L_AMINO_ACID_TRANSPORT	1.17421	0.716736
GO_HISTONE_DEACETYLATION	0.65	1		GO_MEMORY	0.95697	1		GO_POSITIVE_REGULATION_OF_PHOSPHOPROTEIN_PHOSPHATASE_ACTIVITY	0.795488	1		GO_DETECTION_OF_TEMPERATURE_STIMULUS	1.17359	0.718063
GO_TRANSCRIPTION_BY_RNA_POLYMERASE_I	0.64	1		GO_MAINTENANCE_OF_SYNAPSE_STRUCTURE	0.9565	1		GO_REGULATION_OF_CENTROSOME_CYCLE	0.795353	1		GO_CHROMOSOME_ORGANIZATION_INVOLVED_IN_MEIOTIC_CELL_CYCLE	1.17332	0.718072
GO_PRODUCTION_OF_SMALL_RNA_INVOLVED_IN_GENE_SILENCING_BY_RNA	0.64	1		GO_NEGATIVE_REGULATION_OF_MULTI_ORGANISM_PROCESS	0.956198	1		GO_MAINTENANCE_OF_CELL_NUMBER	0.794834	1		GO_ALPHA_AMINO_ACID_METABOLIC_PROCESS	1.17315	0.717691
GO_REGULATION_OF_CHROMOSOME_ORGANIZATION	0.64	1		GO_RESPONSE_TO_METAL_ION	0.955641	1		GO_PROTEIN_LOCALIZATION_TO_CILIUM	0.794781	1		GO_MESODERMAL_CELL_DIFFERENTIATION	1.17291	0.717595
GO_NEGATIVE_REGULATION_OF_GENE_EXPRESSION_EPIGENETIC	0.64	1		GO_EMBRYONIC_DIGESTIVE_TRACT_MORPHOGENESIS	0.955603	1		GO_RESPONSE_TO_WATER	0.793549	1		GO_REGULATION_OF_CELLULAR_CARBOHYDRATE_METABOLIC_PROCESS	1.1727	0.717403
GO_REGULATION_OF_SISTER_CHROMATID_COHESION	0.64	1		GO_CRANIAL_SKELETAL_SYSTEM_DEVELOPMENT	0.955517	1		GO_REGULATION_OF_CELLULAR_AMINE_METABOLIC_PROCESS	0.793127	1		GO_PHOSPHATIDIC_ACID_BIOSYNTHETIC_PROCESS	1.17196	0.719473
GO_G2_DNA_DAMAGE_CHECKPOINT	0.64	1		GO_ACUTE_INFLAMMATORY_RESPONSE	0.955097	1		GO_REGULATION_OF_TRANSCRIPTION_INVOLVED_IN_G1_S_TRANSITION_OF_MITOTIC_CELL_CYCLE	0.793101	1		GO_STARTLE_RESPONSE	1.17183	0.719003
GO_REGULATION_OF_MITOCHONDRIAL_OUTER_MEMBRANE_PERMEABILIZATION_INVOLVED_IN_APOPTOTIC_SIGNALING_PATHWAY	0.63	1		GO_POSITIVE_REGULATION_OF_HISTONE_METHYLATION	0.954895	1		GO_RNA_SPLICING	0.790973	1		GO_POSITIVE_REGULATION_OF_MESENCHYMAL_CELL_PROLIFERATION	1.17151	0.719219
GO_RUFFLE_ASSEMBLY	0.63	1		GO_CORTICOSTEROID_HORMONE_SECRETION	0.954538	1		GO_POSITIVE_REGULATION_OF_DEFENSE_RESPONSE_TO_VIRUS_BY_HOST	0.790384	1		GO_FATTY_ACID_TRANSPORT	1.17094	0.720542
GO_PYRIMIDINE_RIBONUCLEOTIDE_BIOSYNTHETIC_PROCESS	0.63	1		GO_REGULATION_OF_SPINDLE_ORGANIZATION	0.953241	1		GO_NCRNA_CATABOLIC_PROCESS	0.79025	1		GO_REGIONALIZATION	1.17017	0.722606
GO_POSITIVE_REGULATION_OF_INTRINSIC_APOPTOTIC_SIGNALING_PATHWAY	0.63	1		GO_CEREBELLAR_CORTEX_MORPHOGENESIS	0.951484	1		GO_NEGATIVE_REGULATION_OF_RECEPTOR_MEDIATED_ENDOCYTOSIS	0.790192	1		GO_MEIOTIC_CELL_CYCLE_PROCESS	1.17013	0.721722
GO_NEGATIVE_REGULATION_OF_ALPHA_BETA_T_CELL_ACTIVATION	0.63	1		GO_TRIGLYCERIDE_METABOLIC_PROCESS	0.94944	1		GO_NEGATIVE_REGULATION_OF_CELL_CYCLE_G2_M_PHASE_TRANSITION	0.789663	1		GO_COLLATERAL_SPROUTING	1.1697	0.722409
GO_PROTEIN_MODIFICATION_BY_SMALL_PROTEIN_REMOVAL	0.63	1		GO_ZINC_ION_HOMEOSTASIS	0.949357	1		GO_FATTY_ACID_DERIVATIVE_BIOSYNTHETIC_PROCESS	0.789461	1		GO_RESPONSE_TO_PURINE_CONTAINING_COMPOUND	1.16908	0.723819
GO_DNA_DOUBLE_STRAND_BREAK_PROCESSING	0.63	1		GO_VIRAL_GENE_EXPRESSION	0.948796	1		GO_PROTEIN_LOCALIZATION_TO_POSTSYNAPTIC_MEMBRANE	0.788357	1		GO_COLLAGEN_FIBRIL_ORGANIZATION	1.16861	0.724717
GO_POSITIVE_REGULATION_OF_MITOCHONDRIAL_OUTER_MEMBRANE_PERMEABILIZATION_INVOLVED_IN_APOPTOTIC_SIGNALING_PATHWAY	0.63	1		GO_REGULATION_OF_MEGAKARYOCYTE_DIFFERENTIATION	0.948515	1		GO_INTRACELLULAR_ESTROGEN_RECEPTOR_SIGNALING_PATHWAY	0.787522	1		GO_COLUMNAR_CUBOIDAL_EPITHELIAL_CELL_DIFFERENTIATION	1.16805	0.725912
GO_PEPTIDYL_THREONINE_DEPHOSPHORYLATION	0.62	1		GO_REGULATION_OF_MESENCHYMAL_CELL_PROLIFERATION	0.947583	1		GO_PHOSPHATIDYLGLYCEROL_METABOLIC_PROCESS	0.786698	1		GO_CALCIUM_MEDIATED_SIGNALING_USING_INTRACELLULAR_CALCIUM_SOURCE	1.16795	0.725295
GO_RNA_PHOSPHODIESTER_BOND_HYDROLYSIS_EXONUCLEOLYTIC	0.62	1		GO_TRANSPOSITION	0.946917	1		GO_SYNAPTIC_TRANSMISSION_CHOLINERGIC	0.784813	1		GO_BONE_GROWTH	1.16769	0.725294
GO_HISTONE_H3_DEACETYLATION	0.62	1		GO_BASEMENT_MEMBRANE_ORGANIZATION	0.946726	1		GO_REGULATION_OF_VIRAL_ENTRY_INTO_HOST_CELL	0.784626	1		GO_CELL_MATURATION	1.16673	0.728211
GO_INTERLEUKIN_7_MEDIATED_SIGNALING_PATHWAY	0.62	1		GO_MRNA_TRANSCRIPTION_BY_RNA_POLYMERASE_II	0.946557	1		GO_POSITIVE_REGULATION_OF_STEM_CELL_PROLIFERATION	0.784589	1		GO_RESPONSE_TO_MANGANESE_ION	1.16637	0.728585
GO_PEPTIDYL_LYSINE_MODIFICATION	0.61	1		GO_REGENERATION	0.945675	1		GO_POSITIVE_REGULATION_OF_REGULATED_SECRETORY_PATHWAY	0.783926	1		GO_RESPONSE_TO_GROWTH_HORMONE	1.16529	0.73211
GO_REGULATION_OF_GENE_SILENCING	0.61	1		GO_FEMALE_GENITALIA_DEVELOPMENT	0.944635	1		GO_DNA_CONFORMATION_CHANGE	0.783863	1		GO_POSITIVE_REGULATION_OF_CYTOSOLIC_CALCIUM_ION_CONCENTRATION_INVOLVED_IN_PHOSPHOLIPASE_C_ACTIVATING_G_PROTEIN_COUPLED_SIGNALING_PATHWAY	1.16466	0.733671
GO_NEGATIVE_REGULATION_OF_CELL_CYCLE_G2_M_PHASE_TRANSITION	0.61	1		GO_NEURON_CELLULAR_HOMEOSTASIS	0.944553	1		GO_NEGATIVE_REGULATION_OF_PROTEIN_LOCALIZATION_TO_CELL_PERIPHERY	0.783493	1		GO_PURINE_NUCLEOTIDE_TRANSPORT	1.16442	0.733615
GO_MITOTIC_G2_DNA_DAMAGE_CHECKPOINT	0.61	1		GO_INSULIN_LIKE_GROWTH_FACTOR_RECEPTOR_SIGNALING_PATHWAY	0.944156	1		GO_CELL_CELL_JUNCTION_ASSEMBLY	0.783116	1		GO_NEUTRAL_LIPID_BIOSYNTHETIC_PROCESS	1.16421	0.733364
GO_CELLULAR_RESPONSE_TO_HEAT	0.61	1		GO_POSITIVE_REGULATION_OF_WOUND_HEALING	0.943949	1		GO_GLYCOSYL_COMPOUND_BIOSYNTHETIC_PROCESS	0.782762	1		GO_RIBONUCLEOSIDE_MONOPHOSPHATE_BIOSYNTHETIC_PROCESS	1.16407	0.732922
GO_PYRIMIDINE_NUCLEOSIDE_TRIPHOSPHATE_BIOSYNTHETIC_PROCESS	0.61	1		GO_OLFACTORY_LOBE_DEVELOPMENT	0.943645	1		GO_NEGATIVE_REGULATION_OF_CELL_PROJECTION_ORGANIZATION	0.781648	1		GO_EPIDERMIS_DEVELOPMENT	1.16401	0.732076
GO_INTERSTRAND_CROSS_LINK_REPAIR	0.6	1		GO_RESPONSE_TO_KETONE	0.94344	1		GO_COBALAMIN_METABOLIC_PROCESS	0.780787	1		GO_CHOLESTEROL_EFFLUX	1.16342	0.733445
GO_PROTEIN_LOCALIZATION_TO_KINETOCHORE	0.6	1		GO_CELLULAR_RESPONSE_TO_CALCIUM_ION	0.942075	1		GO_ACUTE_INFLAMMATORY_RESPONSE_TO_ANTIGENIC_STIMULUS	0.779415	1		GO_ACTIVATION_OF_PROTEIN_KINASE_A_ACTIVITY	1.16321	0.733309
GO_RIBOSOME_ASSEMBLY	0.6	1		GO_REGULATION_OF_HEMATOPOIETIC_PROGENITOR_CELL_DIFFERENTIATION	0.940842	1		GO_LONG_TERM_MEMORY	0.778745	1		GO_OUTER_DYNEIN_ARM_ASSEMBLY	1.16198	0.737321
GO_PROTEIN_K48_LINKED_UBIQUITINATION	0.6	1		GO_SYNAPTIC_TRANSMISSION_CHOLINERGIC	0.940598	1		GO_DOSAGE_COMPENSATION	0.77864	1		GO_POSITIVE_REGULATION_OF_CALCIUM_ION_DEPENDENT_EXOCYTOSIS	1.16108	0.739877
GO_NUCLEAR_TRANSPORT	0.6	1		GO_POSITIVE_REGULATION_OF_CATION_CHANNEL_ACTIVITY	0.939152	1		GO_NUCLEOTIDE_EXCISION_REPAIR_DNA_DAMAGE_RECOGNITION	0.777635	1		GO_REGULATION_OF_POSTSYNAPSE_ORGANIZATION	1.16091	0.739516
GO_DNA_LIGATION	0.59	1		GO_NEUROTROPHIN_SIGNALING_PATHWAY	0.93833	1		GO_CYTOPLASMIC_TRANSLATION	0.777544	1		GO_SOMITE_DEVELOPMENT	1.16082	0.738871
GO_ERROR_PRONE_TRANSLESION_SYNTHESIS	0.59	1		GO_CIRCADIAN_RHYTHM	0.938241	1		GO_REGULATION_OF_TRANSCRIPTION_INVOLVED_IN_CELL_FATE_COMMITMENT	0.777495	1		GO_RESPONSE_TO_MINERALOCORTICOID	1.16041	0.739442
GO_NON_MOTILE_CILIUM_ASSEMBLY	0.59	1		GO_POSITIVE_REGULATION_OF_FILOPODIUM_ASSEMBLY	0.937977	1		GO_REGULATION_OF_ACTIVIN_RECEPTOR_SIGNALING_PATHWAY	0.775557	1		GO_ALCOHOL_METABOLIC_PROCESS	1.16017	0.739401
GO_MRNA_3_END_PROCESSING	0.59	1		GO_REGULATION_OF_HORMONE_SECRETION	0.937683	1		GO_NEGATIVE_REGULATION_OF_VIRAL_ENTRY_INTO_HOST_CELL	0.774527	1		GO_REGULATION_OF_EXTRACELLULAR_MATRIX_DISASSEMBLY	1.16003	0.738948
GO_RNA_DESTABILIZATION	0.59	1		GO_MRNA_CIS_SPLICING_VIA_SPLICEOSOME	0.937566	1		GO_NEURON_MATURATION	0.774301	1		GO_MEIOTIC_CHROMOSOME_SEPARATION	1.15992	0.738343
GO_REGULATION_OF_DNA_TEMPLATED_TRANSCRIPTION_ELONGATION	0.59	1		GO_COGNITION	0.937299	1		GO_POSITIVE_REGULATION_OF_DENDRITIC_SPINE_DEVELOPMENT	0.774237	1		GO_MULTICELLULAR_ORGANISMAL_HOMEOSTASIS	1.15977	0.737907
GO_GLOBAL_GENOME_NUCLEOTIDE_EXCISION_REPAIR	0.59	1		GO_REGULATION_OF_ASTROCYTE_DIFFERENTIATION	0.935493	1		GO_SYNAPTIC_VESICLE_RECYCLING	0.774103	1		GO_REGULATION_OF_NEUROTRANSMITTER_UPTAKE	1.15969	0.737216
GO_CELLULAR_PIGMENTATION	0.59	1		GO_ACTIVIN_RECEPTOR_SIGNALING_PATHWAY	0.934467	1		GO_ANTIGEN_PROCESSING_AND_PRESENTATION_OF_EXOGENOUS_PEPTIDE_ANTIGEN_VIA_MHC_CLASS_I	0.773598	1		GO_COFACTOR_TRANSPORT	1.15943	0.737266
GO_PLATELET_MORPHOGENESIS	0.58	1		GO_REGULATION_OF_RENAL_SYSTEM_PROCESS	0.934377	1		GO_PEPTIDYL_ARGININE_MODIFICATION	0.772804	1		GO_NEGATIVE_REGULATION_OF_EPITHELIAL_CELL_APOPTOTIC_PROCESS	1.15942	0.736271
GO_REGULATION_OF_ATPASE_ACTIVITY	0.58	1		GO_SULFUR_COMPOUND_CATABOLIC_PROCESS	0.934106	1		GO_T_CELL_LINEAGE_COMMITMENT	0.770988	1		GO_MAMMARY_GLAND_EPITHELIUM_DEVELOPMENT	1.15935	0.735487
GO_REGULATION_OF_DEFENSE_RESPONSE_TO_VIRUS_BY_VIRUS	0.58	1		GO_CELL_DIFFERENTIATION_INVOLVED_IN_KIDNEY_DEVELOPMENT	0.932995	1		GO_PYRIMIDINE_CONTAINING_COMPOUND_BIOSYNTHETIC_PROCESS	0.770632	1		GO_CEREBELLAR_PURKINJE_CELL_LAYER_DEVELOPMENT	1.15935	0.734492
GO_REGULATION_OF_NUCLEOBASE_CONTAINING_COMPOUND_METABOLIC_PROCESS	0.58	1		GO_POSITIVE_REGULATION_OF_CELL_DIVISION	0.930058	1		GO_CD4_POSITIVE_ALPHA_BETA_T_CELL_CYTOKINE_PRODUCTION	0.770139	1		GO_RESPIRATORY_ELECTRON_TRANSPORT_CHAIN	1.15931	0.733598
GO_MAINTENANCE_OF_PROTEIN_LOCATION_IN_NUCLEUS	0.57	1		GO_C_TERMINAL_PROTEIN_AMINO_ACID_MODIFICATION	0.929754	1		GO_POSITIVE_REGULATION_OF_TELOMERASE_RNA_LOCALIZATION_TO_CAJAL_BODY	0.766979	1		GO_POSITIVE_REGULATION_OF_EPITHELIAL_CELL_PROLIFERATION	1.1592	0.733043
GO_REGULATION_OF_CENTROSOME_CYCLE	0.57	1		GO_POSITIVE_REGULATION_OF_VOLTAGE_GATED_POTASSIUM_CHANNEL_ACTIVITY	0.929374	1		GO_RESPONSE_TO_ANGIOTENSIN	0.764977	1		GO_REGULATION_OF_ENDOTHELIAL_CELL_CHEMOTAXIS	1.15908	0.732531
GO_MRNA_TRANSPORT	0.57	1		GO_REGULATION_OF_GLIOGENESIS	0.929287	1		GO_MITOTIC_CHROMOSOME_CONDENSATION	0.764402	1		GO_NEPHRON_MORPHOGENESIS	1.15901	0.731797
GO_NUCLEOSIDE_TRIPHOSPHATE_BIOSYNTHETIC_PROCESS	0.57	1		GO_GLUTAMATE_SECRETION	0.929118	1		GO_MYOBLAST_FUSION	0.763857	1		GO_NEGATIVE_REGULATION_OF_NUCLEAR_DIVISION	1.15874	0.731891
GO_PROTEIN_K63_LINKED_DEUBIQUITINATION	0.57	1		GO_REGULATION_OF_SYNAPTIC_VESICLE_ENDOCYTOSIS	0.928897	1		GO_ASTROCYTE_DIFFERENTIATION	0.763006	1		GO_MESODERM_MORPHOGENESIS	1.15828	0.73269
GO_PROTEIN_LOCALIZATION_TO_CYTOSKELETON	0.57	1		GO_POSITIVE_REGULATION_OF_ENDOCYTOSIS	0.928756	1		GO_NEGATIVE_REGULATION_OF_HISTONE_ACETYLATION	0.761839	1		GO_DENTATE_GYRUS_DEVELOPMENT	1.15827	0.731722
GO_PROTEIN_LOCALIZATION_TO_MITOCHONDRION	0.57	1		GO_RESPONSE_TO_ACTIVITY	0.92844	1		GO_NEGATIVE_REGULATION_OF_INTERLEUKIN_2_PRODUCTION	0.761185	1		GO_ENDOCHONDRAL_BONE_MORPHOGENESIS	1.15775	0.732825
GO_PROTEIN_K48_LINKED_DEUBIQUITINATION	0.56	1		GO_CARDIAC_ATRIUM_DEVELOPMENT	0.928129	1		GO_TRIGLYCERIDE_METABOLIC_PROCESS	0.759844	1		GO_GROOMING_BEHAVIOR	1.15774	0.731834
GO_NEGATIVE_REGULATION_OF_B_CELL_ACTIVATION	0.56	1		GO_SENSORY_PERCEPTION_OF_BITTER_TASTE	0.92772	1		GO_POSITIVE_REGULATION_OF_MRNA_PROCESSING	0.759517	1		GO_RETROGRADE_TRANSPORT_ENDOSOME_TO_PLASMA_MEMBRANE	1.15769	0.731049
GO_POST_GOLGI_VESICLE_MEDIATED_TRANSPORT	0.56	1		GO_PHOTOTRANSDUCTION_VISIBLE_LIGHT	0.927202	1		GO_REGULATION_OF_GLYCOGEN_METABOLIC_PROCESS	0.757689	1		GO_ANTERIOR_POSTERIOR_PATTERN_SPECIFICATION	1.15716	0.732121
GO_NUCLEOTIDE_EXCISION_REPAIR_DNA_DUPLEX_UNWINDING	0.56	1		GO_GASTRULATION	0.926881	1		GO_POSITIVE_REGULATION_OF_MESONEPHROS_DEVELOPMENT	0.757656	1		GO_POSITIVE_REGULATION_OF_NEURON_DIFFERENTIATION	1.15675	0.732757
GO_POSITIVE_REGULATION_OF_VIRAL_TRANSCRIPTION	0.56	1		GO_CELLULAR_SODIUM_ION_HOMEOSTASIS	0.926571	1		GO_PURINE_NUCLEOTIDE_TRANSPORT	0.756904	1		GO_EXCITATORY_SYNAPSE_ASSEMBLY	1.15664	0.732206
GO_PROTEIN_INSERTION_INTO_MITOCHONDRIAL_MEMBRANE	0.56	1		GO_RESPONSE_TO_ACETYLCHOLINE	0.926314	1		GO_PRODUCTION_OF_SMALL_RNA_INVOLVED_IN_GENE_SILENCING_BY_RNA	0.755645	1		GO_MAMMARY_GLAND_DUCT_MORPHOGENESIS	1.15643	0.732053
GO_DNA_GEOMETRIC_CHANGE	0.55	1		GO_EMBRYONIC_DIGESTIVE_TRACT_DEVELOPMENT	0.925754	1		GO_CRISTAE_FORMATION	0.754249	1		GO_NEGATIVE_REGULATION_OF_CELLULAR_RESPONSE_TO_GROWTH_FACTOR_STIMULUS	1.15639	0.731215
GO_DNA_REPAIR	0.55	1		GO_G_PROTEIN_COUPLED_GLUTAMATE_RECEPTOR_SIGNALING_PATHWAY	0.925703	1		GO_RNA_SPLICING_VIA_TRANSESTERIFICATION_REACTIONS	0.753509	1		GO_MULTICELLULAR_ORGANISMAL_SIGNALING	1.15633	0.730427
GO_SOMATIC_DIVERSIFICATION_OF_IMMUNE_RECEPTORS	0.55	1		GO_POSITIVE_REGULATION_OF_CARBOHYDRATE_METABOLIC_PROCESS	0.925389	1		GO_COLUMNAR_CUBOIDAL_EPITHELIAL_CELL_DEVELOPMENT	0.753081	1		GO_NEGATIVE_REGULATION_OF_VASCULATURE_DEVELOPMENT	1.15615	0.730211
GO_PROTEIN_REFOLDING	0.55	1		GO_NEGATIVE_REGULATION_OF_NEURON_APOPTOTIC_PROCESS	0.924514	1		GO_GAMMA_AMINOBUTYRIC_ACID_SIGNALING_PATHWAY	0.753071	1		GO_CELL_CELL_ADHESION_MEDIATED_BY_CADHERIN	1.15581	0.730553
GO_ERROR_FREE_TRANSLESION_SYNTHESIS	0.55	1		GO_TYPE_B_PANCREATIC_CELL_DEVELOPMENT	0.923755	1		GO_NEGATIVE_REGULATION_OF_CALCIUM_ION_TRANSPORT_INTO_CYTOSOL	0.751557	1		GO_SECOND_MESSENGER_MEDIATED_SIGNALING	1.15546	0.730972
GO_MITOCHONDRIAL_CALCIUM_ION_TRANSMEMBRANE_TRANSPORT	0.55	1		GO_REGULATION_OF_ORGAN_GROWTH	0.922602	1		GO_PIGMENT_METABOLIC_PROCESS	0.751319	1		GO_POSITIVE_REGULATION_OF_FAT_CELL_DIFFERENTIATION	1.15529	0.730626
GO_NCRNA_METABOLIC_PROCESS	0.55	1		GO_RNA_CATABOLIC_PROCESS	0.920308	1		GO_VIRION_ASSEMBLY	0.749603	1		GO_CORTICOSTEROID_HORMONE_SECRETION	1.15429	0.733689
GO_POSITIVE_REGULATION_OF_VIRAL_GENOME_REPLICATION	0.54	1		GO_REGULATION_OF_ANIMAL_ORGAN_MORPHOGENESIS	0.919721	1		GO_AUDITORY_RECEPTOR_CELL_DEVELOPMENT	0.748234	1		GO_REGULATION_OF_NMDA_RECEPTOR_ACTIVITY	1.15421	0.733037
GO_SOMATIC_DIVERSIFICATION_OF_IMMUNE_RECEPTORS_VIA_GERMLINE_RECOMBINATION_WITHIN_A_SINGLE_LOCUS	0.54	1		GO_POSITIVE_REGULATION_OF_RNA_SPLICING	0.919703	1		GO_NEGATIVE_REGULATION_OF_RNA_CATABOLIC_PROCESS	0.746233	1		GO_LIMBIC_SYSTEM_DEVELOPMENT	1.15393	0.733193
GO_DNA_TEMPLATED_TRANSCRIPTION_ELONGATION	0.54	1		GO_OUTFLOW_TRACT_MORPHOGENESIS	0.91969	1		GO_POSITIVE_REGULATION_OF_HISTONE_METHYLATION	0.746172	1		GO_AMINOGLYCAN_BIOSYNTHETIC_PROCESS	1.15354	0.733799
GO_POSTREPLICATION_REPAIR	0.54	1		GO_ACTIN_FILAMENT_DEPOLYMERIZATION	0.919434	1		GO_PROTEIN_TETRAMERIZATION	0.745083	1		GO_REGULATION_OF_TRANSCRIPTION_INVOLVED_IN_CELL_FATE_COMMITMENT	1.15335	0.733537
GO_CORTICAL_CYTOSKELETON_ORGANIZATION	0.54	1		GO_NEURON_MATURATION	0.918852	1		GO_POSITIVE_REGULATION_OF_CELLULAR_CARBOHYDRATE_METABOLIC_PROCESS	0.742464	1		GO_POSITIVE_REGULATION_OF_BMP_SIGNALING_PATHWAY	1.15333	0.732613
GO_RESPONSE_TO_MURAMYL_DIPEPTIDE	0.53	1		GO_RESPONSE_TO_THYROID_HORMONE	0.918803	1		GO_MODULATION_OF_EXCITATORY_POSTSYNAPTIC_POTENTIAL	0.741256	1		GO_NEURON_RECOGNITION	1.15293	0.733281
GO_REGULATION_OF_PROTEIN_HOMOOLIGOMERIZATION	0.53	1		GO_REGULATION_OF_EMBRYONIC_DEVELOPMENT	0.917064	1		GO_BLASTOCYST_DEVELOPMENT	0.74111	1		GO_REGULATION_OF_HEART_RATE_BY_CARDIAC_CONDUCTION	1.15219	0.735271
GO_TRANSCRIPTION_PREINITIATION_COMPLEX_ASSEMBLY	0.53	1		GO_FATTY_ACID_DERIVATIVE_TRANSPORT	0.916971	1		GO_REGULATION_OF_MRNA_SPLICING_VIA_SPLICEOSOME	0.740499	1		GO_CIRCADIAN_SLEEP_WAKE_CYCLE	1.15204	0.734856
GO_AMYLOID_BETA_FORMATION	0.53	1		GO_EMBRYONIC_CAMERA_TYPE_EYE_MORPHOGENESIS	0.91686	1		GO_POSITIVE_REGULATION_OF_ADHERENS_JUNCTION_ORGANIZATION	0.739644	1		GO_ALCOHOL_BIOSYNTHETIC_PROCESS	1.15161	0.735552
GO_TRNA_PROCESSING	0.53	1		GO_MORPHOGENESIS_OF_AN_EPITHELIAL_FOLD	0.916767	1		GO_ENDOCRINE_PANCREAS_DEVELOPMENT	0.739387	1		GO_MOTILE_CILIUM_ASSEMBLY	1.15107	0.736634
GO_REGULATION_OF_UBIQUITIN_PROTEIN_LIGASE_ACTIVITY	0.53	1		GO_REGULATION_OF_DENDRITE_DEVELOPMENT	0.915846	1		GO_RESPONSE_TO_VITAMIN_A	0.738975	1		GO_POSITIVE_REGULATION_OF_POTASSIUM_ION_TRANSMEMBRANE_TRANSPORTER_ACTIVITY	1.15041	0.73825
GO_PSEUDOURIDINE_SYNTHESIS	0.52	1		GO_CEREBRAL_CORTEX_DEVELOPMENT	0.914821	1		GO_DENDRITE_DEVELOPMENT	0.738975	1		GO_POSITIVE_REGULATION_OF_G_PROTEIN_COUPLED_RECEPTOR_SIGNALING_PATHWAY	1.15027	0.737809
GO_PROTEIN_POLYUBIQUITINATION	0.52	1		GO_POSITIVE_REGULATION_OF_TRANSMEMBRANE_TRANSPORT	0.914417	1		GO_GLANDULAR_EPITHELIAL_CELL_DIFFERENTIATION	0.738629	1		GO_ASSOCIATIVE_LEARNING	1.15024	0.736982
GO_MEMBRANE_PROTEIN_INTRACELLULAR_DOMAIN_PROTEOLYSIS	0.52	1		GO_BLASTOCYST_DEVELOPMENT	0.913503	1		GO_POSITIVE_REGULATION_OF_TISSUE_REMODELING	0.738254	1		GO_TRANSPOSITION	1.15021	0.736109
GO_PROTEIN_MANNOSYLATION	0.52	1		GO_MEMBRANE_DEPOLARIZATION_DURING_CARDIAC_MUSCLE_CELL_ACTION_POTENTIAL	0.913475	1		GO_REGULATION_OF_MYELINATION	0.737174	1		GO_MONOSACCHARIDE_METABOLIC_PROCESS	1.14939	0.738364
GO_TRANSLESION_SYNTHESIS	0.51	1		GO_POSITIVE_REGULATION_OF_CARDIAC_MUSCLE_CELL_DIFFERENTIATION	0.913046	1		GO_POSITIVE_REGULATION_OF_CILIUM_ASSEMBLY	0.736008	1		GO_MIDBRAIN_DEVELOPMENT	1.14928	0.737855
GO_RRNA_TRANSCRIPTION	0.51	1		GO_MESONEPHROS_DEVELOPMENT	0.912273	1		GO_DETECTION_OF_LIGHT_STIMULUS_INVOLVED_IN_SENSORY_PERCEPTION	0.735288	1		GO_POSTSYNAPTIC_NEUROTRANSMITTER_RECEPTOR_INTERNALIZATION	1.14915	0.737359
GO_RNA_INTERFERENCE	0.51	1		GO_NUCLEOTIDE_SALVAGE	0.91173	1		GO_POSITIVE_REGULATION_OF_TRANSCRIPTION_FROM_RNA_POLYMERASE_II_PROMOTER_IN_RESPONSE_TO_STRESS	0.735222	1		GO_ENDOTHELIAL_CELL_PROLIFERATION	1.14898	0.737029
GO_HISTONE_H3_K9_TRIMETHYLATION	0.51	1		GO_HAIR_CELL_DIFFERENTIATION	0.911485	1		GO_CORTICAL_CYTOSKELETON_ORGANIZATION	0.733825	1		GO_GLUTAMINE_FAMILY_AMINO_ACID_METABOLIC_PROCESS	1.14804	0.739787
GO_TRNA_WOBBLE_BASE_MODIFICATION	0.5	1		GO_HINDBRAIN_DEVELOPMENT	0.91127	1		GO_POSITIVE_REGULATION_OF_T_CELL_MEDIATED_IMMUNITY	0.733482	1		GO_AGING	1.14759	0.740568
GO_NCRNA_PROCESSING	0.5	1		GO_CARDIAC_VENTRICLE_DEVELOPMENT	0.911133	1		GO_METHYLATION	0.732488	1		GO_REGULATION_OF_LIPID_LOCALIZATION	1.14698	0.741956
GO_POSITIVE_REGULATION_OF_TRANSCRIPTION_BY_RNA_POLYMERASE_I	0.5	1		GO_POSITIVE_REGULATION_OF_ATPASE_ACTIVITY	0.910739	1		GO_HEMATOPOIETIC_STEM_CELL_DIFFERENTIATION	0.732077	1		GO_REGULATION_OF_GENERATION_OF_PRECURSOR_METABOLITES_AND_ENERGY	1.1469	0.741292
GO_NEGATIVE_REGULATION_OF_TELOMERE_MAINTENANCE	0.49	1		GO_REGULATION_OF_VESICLE_MEDIATED_TRANSPORT	0.909656	1		GO_REGULATION_OF_INOSITOL_PHOSPHATE_BIOSYNTHETIC_PROCESS	0.731657	1		GO_POSITIVE_REGULATION_OF_AUTOPHAGY_OF_MITOCHONDRION	1.14665	0.741222
GO_CYTOPLASMIC_SEQUESTERING_OF_TRANSCRIPTION_FACTOR	0.49	1		GO_GLIAL_CELL_DIFFERENTIATION	0.909649	1		GO_REGULATION_OF_CELL_MORPHOGENESIS_INVOLVED_IN_DIFFERENTIATION	0.731434	1		GO_REGULATION_OF_FAT_CELL_DIFFERENTIATION	1.14607	0.742553
GO_POSITIVE_REGULATION_OF_VIRAL_PROCESS	0.48	1		GO_ENDOSOME_TRANSPORT_VIA_MULTIVESICULAR_BODY_SORTING_PATHWAY	0.908757	1		GO_SERINE_PHOSPHORYLATION_OF_STAT_PROTEIN	0.72975	1		GO_RESPONSE_TO_ALCOHOL	1.14585	0.742445
GO_REGULATION_OF_AMYLOID_BETA_FORMATION	0.48	1		GO_VISUAL_BEHAVIOR	0.908579	1		GO_ZINC_ION_HOMEOSTASIS	0.729726	1		GO_REGULATION_OF_G_PROTEIN_COUPLED_RECEPTOR_SIGNALING_PATHWAY	1.14584	0.74151
GO_RESPONSE_TO_INTERLEUKIN_7	0.46	1		GO_REGULATION_OF_PROTEIN_ACETYLATION	0.908521	1		GO_ESTABLISHMENT_OF_PROTEIN_LOCALIZATION_TO_CHROMOSOME	0.729305	1		GO_NEGATIVE_REGULATION_OF_REPRODUCTIVE_PROCESS	1.14562	0.74142
GO_NEGATIVE_REGULATION_OF_TELOMERE_MAINTENANCE_VIA_TELOMERE_LENGTHENING	0.46	1		GO_REGULATION_OF_CALCINEURIN_MEDIATED_SIGNALING	0.907002	1		GO_POSITIVE_REGULATION_OF_CATION_CHANNEL_ACTIVITY	0.729298	1		GO_ENERGY_DERIVATION_BY_OXIDATION_OF_ORGANIC_COMPOUNDS	1.14546	0.741084
GO_REGULATION_OF_CHROMATIN_SILENCING	0.45	1		GO_CYTOPLASMIC_TRANSLATION	0.906128	1		GO_THYMUS_DEVELOPMENT	0.729297	1		GO_RESPONSE_TO_PROSTAGLANDIN	1.14508	0.741633
GO_POSITIVE_REGULATION_OF_VIRAL_LIFE_CYCLE	0.44	1		GO_NEGATIVE_REGULATION_OF_SIGNAL_TRANSDUCTION_IN_ABSENCE_OF_LIGAND	0.905961	1		GO_PROTEIN_K48_LINKED_UBIQUITINATION	0.727416	1		GO_REGULATION_OF_PLASMA_LIPOPROTEIN_PARTICLE_LEVELS	1.14458	0.742677
GO_ANTIGEN_PROCESSING_AND_PRESENTATION_OF_PEPTIDE_ANTIGEN_VIA_MHC_CLASS_I	0.43	1		GO_MEMBRANE_FUSION	0.904918	1		GO_POSITIVE_REGULATION_OF_CAMP_MEDIATED_SIGNALING	0.725722	1		GO_NEPHRON_DEVELOPMENT	1.14452	0.74195
GO_NCRNA_TRANSCRIPTION	0.43	1		GO_HINDLIMB_MORPHOGENESIS	0.904082	1		GO_UBIQUITIN_DEPENDENT_PROTEIN_CATABOLIC_PROCESS_VIA_THE_MULTIVESICULAR_BODY_SORTING_PATHWAY	0.724172	1		GO_NEUTRAL_AMINO_ACID_TRANSPORT	1.14437	0.741542
GO_RNA_3_END_PROCESSING	0.43	1		GO_LUNG_CELL_DIFFERENTIATION	0.903894	1		GO_CEREBELLAR_CORTEX_DEVELOPMENT	0.724172	1		GO_MITOTIC_CYTOKINETIC_PROCESS	1.14417	0.741445
GO_RIBOSOME_BIOGENESIS	0.42	1		GO_MAINTENANCE_OF_CELL_NUMBER	0.903741	1		GO_REGULATION_OF_INTRACELLULAR_ESTROGEN_RECEPTOR_SIGNALING_PATHWAY	0.724068	1		GO_RESPONSE_TO_STEROID_HORMONE	1.14395	0.741353
GO_RIBONUCLEOSIDE_TRIPHOSPHATE_BIOSYNTHETIC_PROCESS	0.41	1		GO_INTRACELLULAR_ESTROGEN_RECEPTOR_SIGNALING_PATHWAY	0.903	1		GO_CYTOKINESIS	0.723579	1		GO_KIDNEY_MORPHOGENESIS	1.14385	0.740766
GO_RRNA_METABOLIC_PROCESS	0.4	1		GO_THYROID_GLAND_DEVELOPMENT	0.902843	1		GO_HOMOLOGOUS_RECOMBINATION	0.717905	1		GO_MEMBRANE_DEPOLARIZATION_DURING_CARDIAC_MUSCLE_CELL_ACTION_POTENTIAL	1.14277	0.744133
GO_TRANSCRIPTION_ELONGATION_FROM_RNA_POLYMERASE_II_PROMOTER	0.4	1		GO_AXON_DEVELOPMENT	0.901575	1		GO_CEREBRAL_CORTEX_DEVELOPMENT	0.71748	1		GO_ODONTOGENESIS	1.14271	0.74337
GO_ATP_BIOSYNTHETIC_PROCESS	0.37	1		GO_POTASSIUM_ION_HOMEOSTASIS	0.900921	1		GO_MACROMOLECULE_METHYLATION	0.716156	1		GO_POSITIVE_REGULATION_OF_ENDOTHELIAL_CELL_CHEMOTAXIS	1.1413	0.748124
GO_MATURATION_OF_SSU_RRNA_FROM_TRICISTRONIC_RRNA_TRANSCRIPT_SSU_RRNA_5_8S_RRNA_LSU_RRNA_	0.37	1		GO_RESPONSE_TO_PEPTIDE_HORMONE	0.900888	1		GO_NEGATIVE_REGULATION_OF_ENDOCYTOSIS	0.715179	1		GO_REGULATION_OF_CELL_MORPHOGENESIS	1.13979	0.753153
GO_SNRNA_TRANSCRIPTION	0.35	1		GO_DICARBOXYLIC_ACID_TRANSPORT	0.900685	1		GO_DENDRITE_MORPHOGENESIS	0.714287	1		GO_REGULATION_OF_DEVELOPMENTAL_GROWTH	1.13956	0.753067
GO_BROWN_FAT_CELL_DIFFERENTIATION	-2.11	0		GO_WATER_HOMEOSTASIS	0.900386	1		GO_TETRAPYRROLE_METABOLIC_PROCESS	0.712002	1		GO_POSITIVE_REGULATION_OF_POTASSIUM_ION_TRANSPORT	1.13955	0.752107
GO_POSITIVE_REGULATION_OF_BLOOD_VESSEL_DIAMETER	-2.02	0.006		GO_MIDBODY_ABSCISSION	0.89872	1		GO_REGULATION_OF_PROTEIN_LOCALIZATION_TO_PLASMA_MEMBRANE	0.711646	1		GO_POSITIVE_REGULATION_OF_LIPID_METABOLIC_PROCESS	1.13955	0.751139
GO_EXTRACELLULAR_MATRIX_ASSEMBLY	-1.96	0.015		GO_REGULATION_OF_PROTEIN_TARGETING_TO_MITOCHONDRION	0.89729	1		GO_REGULATION_OF_MULTICELLULAR_ORGANISM_GROWTH	0.710724	1		GO_REGULATION_OF_CYCLASE_ACTIVITY	1.13918	0.751683
GO_TEMPERATURE_HOMEOSTASIS	-1.94	0.024		GO_RESPONSE_TO_TEMPERATURE_STIMULUS	0.896976	1		GO_POSITIVE_REGULATION_OF_CHROMOSOME_ORGANIZATION	0.710322	1		GO_CYTOLYSIS	1.13797	0.755558
GO_CELLULAR_RESPONSE_TO_FATTY_ACID	-1.92	0.027		GO_POSITIVE_REGULATION_OF_MRNA_SPLICING_VIA_SPLICEOSOME	0.896927	1		GO_GLANDULAR_EPITHELIAL_CELL_DEVELOPMENT	0.70992	1		GO_BRANCH_ELONGATION_OF_AN_EPITHELIUM	1.13759	0.756106
GO_FATTY_ACID_METABOLIC_PROCESS	-1.92	0.024		GO_REGULATION_OF_LAMELLIPODIUM_ASSEMBLY	0.896873	1		GO_GASTRULATION_WITH_MOUTH_FORMING_SECOND	0.709344	1		GO_REGULATION_OF_COLLATERAL_SPROUTING	1.13704	0.75734
GO_VASODILATION	-1.91	0.027		GO_RESPONSE_TO_INTERFERON_BETA	0.896778	1		GO_RESPONSE_TO_LEAD_ION	0.709206	1		GO_REGULATION_OF_BMP_SIGNALING_PATHWAY	1.13667	0.757916
GO_RESPONSE_TO_PROSTAGLANDIN	-1.9	0.025		GO_PINOCYTOSIS	0.895831	1		GO_POSITIVE_REGULATION_OF_SUBSTRATE_ADHESION_DEPENDENT_CELL_SPREADING	0.707859	1		GO_OSSIFICATION	1.13641	0.758056
GO_LIPID_OXIDATION	-1.9	0.025		GO_DENDRITE_EXTENSION	0.895006	1		GO_MATING_BEHAVIOR	0.707563	1		GO_NEGATIVE_REGULATION_OF_REACTIVE_OXYGEN_SPECIES_METABOLIC_PROCESS	1.13639	0.757159
GO_ADAPTIVE_THERMOGENESIS	-1.88	0.037		GO_REGULATION_OF_MUSCLE_HYPERTROPHY	0.894718	1		GO_REGULATION_OF_DENDRITIC_SPINE_MORPHOGENESIS	0.706955	1		GO_BICARBONATE_TRANSPORT	1.13632	0.756485
GO_LIPID_STORAGE	-1.88	0.035		GO_LONG_TERM_SYNAPTIC_DEPRESSION	0.894602	1		GO_MITOCHONDRION_MORPHOGENESIS	0.706623	1		GO_APOPTOTIC_DNA_FRAGMENTATION	1.13571	0.757929
GO_RESPONSE_TO_FATTY_ACID	-1.86	0.042		GO_PROTEIN_NEDDYLATION	0.893596	1		GO_ATTACHMENT_OF_SPINDLE_MICROTUBULES_TO_KINETOCHORE	0.705664	1		GO_REGULATION_OF_CATECHOLAMINE_METABOLIC_PROCESS	1.13549	0.757796
GO_POSITIVE_REGULATION_OF_HEART_RATE	-1.86	0.039		GO_POSITIVE_REGULATION_OF_TELOMERE_MAINTENANCE_VIA_TELOMERE_LENGTHENING	0.893001	1		GO_REGULATION_OF_AXONOGENESIS	0.703695	1		GO_TISSUE_REGENERATION	1.13536	0.757376
GO_POSITIVE_REGULATION_OF_HEART_GROWTH	-1.86	0.04		GO_REGULATION_OF_PROTEIN_LOCALIZATION_TO_CELL_SURFACE	0.892879	1		GO_SCF_DEPENDENT_PROTEASOMAL_UBIQUITIN_DEPENDENT_PROTEIN_CATABOLIC_PROCESS	0.702514	1		GO_HEART_PROCESS	1.13459	0.759477
GO_CELLULAR_RESPONSE_TO_ACID_CHEMICAL	-1.86	0.038		GO_CORONARY_VASCULATURE_MORPHOGENESIS	0.892824	1		GO_REGULATION_OF_DENDRITE_DEVELOPMENT	0.700322	1		GO_REGULATION_OF_OLIGODENDROCYTE_DIFFERENTIATION	1.13438	0.759411
GO_RETINOL_METABOLIC_PROCESS	-1.85	0.037		GO_CLATHRIN_DEPENDENT_ENDOCYTOSIS	0.892644	1		GO_CELLULAR_RESPONSE_TO_ALKALOID	0.698442	1		GO_EMBRYONIC_HEART_TUBE_DEVELOPMENT	1.13416	0.759331
GO_CELLULAR_RESPONSE_TO_PROSTAGLANDIN_STIMULUS	-1.85	0.035		GO_DENDRITE_MORPHOGENESIS	0.892173	1		GO_DENDRITIC_SPINE_MORPHOGENESIS	0.698376	1		GO_FERTILIZATION	1.13324	0.762048
GO_POSITIVE_REGULATION_OF_COLD_INDUCED_THERMOGENESIS	-1.85	0.035		GO_MOLTING_CYCLE_PROCESS	0.892088	1		GO_MRNA_METABOLIC_PROCESS	0.697453	1		GO_OVULATION_CYCLE_PROCESS	1.13305	0.761807
GO_MUSCLE_CELL_MIGRATION	-1.82	0.051		GO_SMOOTH_MUSCLE_TISSUE_DEVELOPMENT	0.891618	1		GO_POSITIVE_REGULATION_OF_SIGNAL_TRANSDUCTION_BY_P53_CLASS_MEDIATOR	0.696483	1		GO_NEGATIVE_REGULATION_OF_TRANSMEMBRANE_TRANSPORT	1.133	0.761047
GO_COPULATION	-1.81	0.06		GO_MODIFICATION_OF_SYNAPTIC_STRUCTURE	0.891607	1		GO_POSITIVE_REGULATION_OF_OLIGODENDROCYTE_DIFFERENTIATION	0.691711	1		GO_NEGATIVE_REGULATION_OF_MEIOTIC_CELL_CYCLE	1.13277	0.760948
GO_ANION_HOMEOSTASIS	-1.81	0.059		GO_NEGATIVE_REGULATION_OF_MYOBLAST_DIFFERENTIATION	0.890886	1		GO_POSITIVE_REGULATION_OF_NUCLEOTIDE_BIOSYNTHETIC_PROCESS	0.688855	1		GO_LINOLEIC_ACID_METABOLIC_PROCESS	1.13157	0.764911
GO_PRIMARY_ALCOHOL_METABOLIC_PROCESS	-1.8	0.062		GO_SISTER_CHROMATID_COHESION	0.890499	1		GO_REGULATION_OF_DENDRITE_MORPHOGENESIS	0.688445	1		GO_POSITIVE_REGULATION_OF_CELL_DIVISION	1.13142	0.7646
GO_SMOOTH_MUSCLE_CELL_DIFFERENTIATION	-1.8	0.067		GO_RHYTHMIC_PROCESS	0.890269	1		GO_RNA_PHOSPHODIESTER_BOND_HYDROLYSIS	0.68844	1		GO_GLYCEROLIPID_CATABOLIC_PROCESS	1.1303	0.768158
GO_CHONDROITIN_SULFATE_PROTEOGLYCAN_METABOLIC_PROCESS	-1.79	0.065		GO_REGULATION_OF_GLYCOGEN_METABOLIC_PROCESS	0.890068	1		GO_TELOMERASE_RNA_LOCALIZATION	0.687935	1		GO_NEURAL_CREST_CELL_MIGRATION	1.12986	0.768944
GO_REGULATION_OF_CELLULAR_RESPONSE_TO_GROWTH_FACTOR_STIMULUS	-1.79	0.063		GO_NEGATIVE_REGULATION_OF_NEURON_DEATH	0.889275	1		GO_NEGATIVE_REGULATION_OF_KIDNEY_DEVELOPMENT	0.685501	1		GO_CELL_PROLIFERATION_IN_HINDBRAIN	1.12975	0.768474
GO_POSITIVE_REGULATION_OF_CARDIAC_MUSCLE_CELL_PROLIFERATION	-1.78	0.077		GO_SOMATIC_STEM_CELL_POPULATION_MAINTENANCE	0.889069	1		GO_CHROMATIN_REMODELING	0.683823	1		GO_CELLULAR_LIPID_CATABOLIC_PROCESS	1.12953	0.768371
GO_NEGATIVE_REGULATION_OF_BLOOD_CIRCULATION	-1.77	0.08		GO_RESPONSE_TO_FUNGUS	0.88854	1		GO_MRNA_CLEAVAGE	0.683544	1		GO_POSITIVE_REGULATION_OF_LIPID_LOCALIZATION	1.12942	0.767871
GO_FAT_CELL_DIFFERENTIATION	-1.77	0.09		GO_REGULATION_OF_EPITHELIAL_TUBE_FORMATION	0.887169	1		GO_DENDRITIC_SPINE_DEVELOPMENT	0.682618	1		GO_RHYTHMIC_BEHAVIOR	1.12932	0.767315
GO_SMOOTH_MUSCLE_CELL_MIGRATION	-1.76	0.09		GO_EMBRYONIC_DIGIT_MORPHOGENESIS	0.885764	1		GO_MITOTIC_SISTER_CHROMATID_SEGREGATION	0.682254	1		GO_REGULATION_OF_CARBOHYDRATE_METABOLIC_PROCESS	1.12911	0.767171
GO_ALCOHOL_METABOLIC_PROCESS	-1.76	0.088		GO_CARDIAC_CHAMBER_MORPHOGENESIS	0.885516	1		GO_LONG_CHAIN_FATTY_ACYL_COA_BIOSYNTHETIC_PROCESS	0.681402	1		GO_REGULATION_OF_ANION_TRANSMEMBRANE_TRANSPORT	1.12811	0.770229
GO_POSITIVE_REGULATION_OF_HEART_CONTRACTION	-1.76	0.088		GO_REGULATION_OF_NEURON_MIGRATION	0.884933	1		GO_REGULATION_OF_LONG_TERM_NEURONAL_SYNAPTIC_PLASTICITY	0.680557	1		GO_SULFUR_COMPOUND_METABOLIC_PROCESS	1.12775	0.770766
GO_NEGATIVE_REGULATION_OF_SMOOTH_MUSCLE_CELL_MIGRATION	-1.76	0.089		GO_ENDODERM_FORMATION	0.88487	1		GO_POSITIVE_REGULATION_OF_TRANSCRIPTION_OF_NOTCH_RECEPTOR_TARGET	0.677723	1		GO_PHASIC_SMOOTH_MUSCLE_CONTRACTION	1.12757	0.770492
GO_NEGATIVE_REGULATION_OF_ANION_TRANSPORT	-1.76	0.087		GO_FEAR_RESPONSE	0.884253	1		GO_REGULATION_OF_ORGANELLE_ASSEMBLY	0.67771	1		GO_REGULATION_OF_SYNAPTIC_TRANSMISSION_DOPAMINERGIC	1.12745	0.770063
GO_REGULATION_OF_PLATELET_AGGREGATION	-1.75	0.087		GO_NEGATIVE_REGULATION_OF_VIRAL_GENOME_REPLICATION	0.884021	1		GO_AXONAL_FASCICULATION	0.67645	1		GO_CELLULAR_RESPONSE_TO_ACID_CHEMICAL	1.12699	0.770932
GO_GLUTAMINE_FAMILY_AMINO_ACID_CATABOLIC_PROCESS	-1.75	0.093		GO_CONVERGENT_EXTENSION	0.883409	1		GO_MITOTIC_SPINDLE_ASSEMBLY	0.675465	1		GO_POSITIVE_REGULATION_OF_RESPONSE_TO_WOUNDING	1.1269	0.770334
GO_CARBOHYDRATE_BIOSYNTHETIC_PROCESS	-1.75	0.092		GO_CEREBRAL_CORTEX_CELL_MIGRATION	0.882969	1		GO_REGULATION_OF_PROTEIN_TARGETING_TO_MEMBRANE	0.67379	1		GO_INOSITOL_TRISPHOSPHATE_BIOSYNTHETIC_PROCESS	1.12651	0.770898
GO_REGULATION_OF_URINE_VOLUME	-1.74	0.093		GO_RESPONSE_TO_IMMOBILIZATION_STRESS	0.882929	1		GO_NEGATIVE_REGULATION_OF_T_CELL_MEDIATED_IMMUNITY	0.671021	1		GO_DRUG_TRANSMEMBRANE_TRANSPORT	1.12593	0.772251
GO_RESPONSE_TO_INCREASED_OXYGEN_LEVELS	-1.74	0.09		GO_RECEPTOR_INTERNALIZATION	0.882245	1		GO_NATURAL_KILLER_CELL_ACTIVATION_INVOLVED_IN_IMMUNE_RESPONSE	0.668274	1		GO_GASTRULATION	1.12479	0.775905
GO_CARDIAC_EPITHELIAL_TO_MESENCHYMAL_TRANSITION	-1.74	0.088		GO_REGULATION_OF_PROTEIN_LOCALIZATION_TO_CELL_PERIPHERY	0.881396	1		GO_G0_TO_G1_TRANSITION	0.667679	1		GO_DRUG_METABOLIC_PROCESS	1.12426	0.777079
GO_REGULATION_OF_ANION_TRANSPORT	-1.74	0.087		GO_POSITIVE_REGULATION_OF_CHROMOSOME_ORGANIZATION	0.881188	1		GO_RNA_SPLICING_VIA_ENDONUCLEOLYTIC_CLEAVAGE_AND_LIGATION	0.667618	1		GO_FAT_SOLUBLE_VITAMIN_METABOLIC_PROCESS	1.1234	0.779487
GO_ISOPRENOID_METABOLIC_PROCESS	-1.74	0.085		GO_ACTIVATION_OF_PROTEIN_KINASE_A_ACTIVITY	0.880874	1		GO_DNA_SYNTHESIS_INVOLVED_IN_DNA_REPAIR	0.666915	1		GO_RESPONSE_TO_ETHANOL	1.12257	0.781856
GO_REGULATION_OF_TUBE_SIZE	-1.74	0.084		GO_LENS_MORPHOGENESIS_IN_CAMERA_TYPE_EYE	0.880795	1		GO_MICROTUBULE_ORGANIZING_CENTER_ORGANIZATION	0.665554	1		GO_REGULATION_OF_MITOCHONDRIAL_MEMBRANE_POTENTIAL	1.12251	0.781165
GO_NEGATIVE_REGULATION_OF_AMINE_TRANSPORT	-1.74	0.088		GO_DETECTION_OF_TEMPERATURE_STIMULUS	0.880767	1		GO_SPERMATID_NUCLEUS_DIFFERENTIATION	0.665138	1		GO_REGULATION_OF_CELLULAR_RESPIRATION	1.12205	0.782155
GO_NEGATIVE_REGULATION_OF_INNATE_IMMUNE_RESPONSE	-1.74	0.086		GO_REGULATION_OF_MEMBRANE_DEPOLARIZATION	0.880334	1		GO_DNA_DAMAGE_RESPONSE_DETECTION_OF_DNA_DAMAGE	0.664638	1		GO_STEROL_BIOSYNTHETIC_PROCESS	1.12107	0.785136
GO_REGULATION_OF_LIPID_STORAGE	-1.74	0.084		GO_POSITIVE_REGULATION_OF_RESPONSE_TO_WOUNDING	0.880013	1		GO_RESPONSE_TO_ATP	0.663773	1		GO_UNSATURATED_FATTY_ACID_BIOSYNTHETIC_PROCESS	1.12081	0.78522
GO_POSITIVE_REGULATION_OF_LIPID_STORAGE	-1.73	0.09		GO_DNA_PACKAGING	0.879948	1		GO_REGULATION_OF_INFLAMMATORY_RESPONSE_TO_ANTIGENIC_STIMULUS	0.663478	1		GO_REGULATION_OF_FATTY_ACID_BETA_OXIDATION	1.12077	0.784436
GO_OVULATION	-1.73	0.094		GO_RESPONSE_TO_ALKALOID	0.879754	1		GO_GOLGI_TO_PLASMA_MEMBRANE_PROTEIN_TRANSPORT	0.662356	1		GO_CGMP_MEDIATED_SIGNALING	1.12071	0.783717
GO_GLUTATHIONE_METABOLIC_PROCESS	-1.73	0.092		GO_POSITIVE_REGULATION_OF_CREB_TRANSCRIPTION_FACTOR_ACTIVITY	0.879206	1		GO_ASPARTATE_FAMILY_AMINO_ACID_METABOLIC_PROCESS	0.659756	1		GO_COLUMNAR_CUBOIDAL_EPITHELIAL_CELL_DEVELOPMENT	1.12058	0.783264
GO_LIPID_MODIFICATION	-1.73	0.091		GO_HEMATOPOIETIC_STEM_CELL_PROLIFERATION	0.879069	1		GO_RIBONUCLEOPROTEIN_COMPLEX_SUBUNIT_ORGANIZATION	0.658144	1		GO_POSITIVE_REGULATION_OF_LYASE_ACTIVITY	1.1204	0.783089
GO_DENDRITE_SELF_AVOIDANCE	-1.73	0.089		GO_POSITIVE_REGULATION_OF_STEM_CELL_PROLIFERATION	0.878722	1		GO_TRNA_TRANSPORT	0.656284	1		GO_HIGH_DENSITY_LIPOPROTEIN_PARTICLE_REMODELING	1.12032	0.78242
GO_COLLAGEN_FIBRIL_ORGANIZATION	-1.72	0.092		GO_DOPAMINE_RECEPTOR_SIGNALING_PATHWAY	0.877449	1		GO_METANEPHRIC_MESENCHYME_DEVELOPMENT	0.656069	1		GO_CEREBRAL_CORTEX_NEURON_DIFFERENTIATION	1.1203	0.781546
GO_FATTY_ACID_HOMEOSTASIS	-1.72	0.091		GO_ORGAN_GROWTH	0.877429	1		GO_STEROID_HORMONE_MEDIATED_SIGNALING_PATHWAY	0.655451	1		GO_REGULATION_OF_INFLAMMATORY_RESPONSE_TO_ANTIGENIC_STIMULUS	1.12011	0.781392
GO_VASCULAR_PROCESS_IN_CIRCULATORY_SYSTEM	-1.72	0.089		GO_NEUROTROPHIN_TRK_RECEPTOR_SIGNALING_PATHWAY	0.876338	1		GO_SMOOTH_MUSCLE_TISSUE_DEVELOPMENT	0.654522	1		GO_TELENCEPHALON_GLIAL_CELL_MIGRATION	1.11971	0.782067
GO_DITERPENOID_METABOLIC_PROCESS	-1.72	0.088		GO_TELENCEPHALON_GLIAL_CELL_MIGRATION	0.875554	1		GO_TRANSCRIPTION_PREINITIATION_COMPLEX_ASSEMBLY	0.654027	1		GO_POSITIVE_REGULATION_OF_OLIGODENDROCYTE_DIFFERENTIATION	1.11968	0.781247
GO_REGULATION_OF_AMINO_ACID_TRANSPORT	-1.72	0.089		GO_SOMATIC_STEM_CELL_DIVISION	0.875482	1		GO_RETINA_LAYER_FORMATION	0.653378	1		GO_NEGATIVE_REGULATION_OF_HEART_CONTRACTION	1.11963	0.780521
GO_POSITIVE_REGULATION_OF_PROTEIN_KINASE_B_SIGNALING	-1.72	0.088		GO_RESPONSE_TO_HEAT	0.875067	1		GO_NOTOCHORD_DEVELOPMENT	0.653058	1		GO_SPECIFICATION_OF_SYMMETRY	1.11951	0.780087
GO_PROTEOGLYCAN_METABOLIC_PROCESS	-1.72	0.092		GO_POSITIVE_REGULATION_OF_PROTEIN_LOCALIZATION_TO_CELL_PERIPHERY	0.874555	1		GO_CEREBELLAR_CORTEX_MORPHOGENESIS	0.650176	1		GO_PROTEIN_KINASE_B_SIGNALING	1.11921	0.780317
GO_REGULATION_OF_SYSTEMIC_ARTERIAL_BLOOD_PRESSURE	-1.71	0.093		GO_N_GLYCAN_PROCESSING	0.874328	1		GO_PYRIMIDINE_NUCLEOTIDE_BIOSYNTHETIC_PROCESS	0.649415	1		GO_NEGATIVE_REGULATION_OF_HISTONE_ACETYLATION	1.11891	0.780646
GO_REGULATION_OF_CARTILAGE_DEVELOPMENT	-1.71	0.091		GO_CELLULAR_RESPIRATION	0.874231	1		GO_NEGATIVE_REGULATION_OF_SIGNAL_TRANSDUCTION_IN_ABSENCE_OF_LIGAND	0.649017	1		GO_POSITIVE_REGULATION_OF_WOUND_HEALING	1.11833	0.782076
GO_SECONDARY_ALCOHOL_METABOLIC_PROCESS	-1.71	0.09		GO_OOCYTE_MATURATION	0.873383	1		GO_REGULATION_OF_EXTENT_OF_CELL_GROWTH	0.648556	1		GO_POLYOL_METABOLIC_PROCESS	1.11818	0.781734
GO_GLYCOPROTEIN_METABOLIC_PROCESS	-1.71	0.091		GO_DNA_MODIFICATION	0.873358	1		GO_CYTOKINETIC_PROCESS	0.646583	1		GO_SYNAPTIC_VESICLE_PRIMING	1.11794	0.781771
GO_MONOCARBOXYLIC_ACID_METABOLIC_PROCESS	-1.71	0.09		GO_RNA_STABILIZATION	0.87285	1		GO_VESICLE_CYTOSKELETAL_TRAFFICKING	0.645983	1		GO_NEGATIVE_REGULATION_OF_TRANSPORT	1.11681	0.785311
GO_FATTY_ACID_BETA_OXIDATION	-1.71	0.09		GO_NEGATIVE_REGULATION_OF_EMBRYONIC_DEVELOPMENT	0.872694	1		GO_PROTEIN_TARGETING	0.645934	1		GO_REGULATION_OF_NEURON_PROJECTION_DEVELOPMENT	1.11663	0.785069
GO_EXTRACELLULAR_STRUCTURE_ORGANIZATION	-1.71	0.09		GO_NEUROMUSCULAR_SYNAPTIC_TRANSMISSION	0.872691	1		GO_MICROTUBULE_ORGANIZING_CENTER_LOCALIZATION	0.64534	1		GO_REGULATION_OF_CATION_TRANSMEMBRANE_TRANSPORT	1.1145	0.792763
GO_URETER_DEVELOPMENT	-1.71	0.09		GO_NEGATIVE_REGULATION_OF_SYNAPTIC_TRANSMISSION	0.872644	1		GO_REGULATION_OF_GLYCOPROTEIN_BIOSYNTHETIC_PROCESS	0.641284	1		GO_POSITIVE_REGULATION_OF_MULTICELLULAR_ORGANISM_GROWTH	1.11447	0.791986
GO_APOPTOTIC_CELL_CLEARANCE	-1.71	0.089		GO_AXO_DENDRITIC_TRANSPORT	0.871395	1		GO_RESPONSE_TO_LITHIUM_ION	0.641044	1		GO_GLYCOPROTEIN_METABOLIC_PROCESS	1.11446	0.791076
GO_FATTY_ACID_CATABOLIC_PROCESS	-1.71	0.088		GO_RESPONSE_TO_MECHANICAL_STIMULUS	0.871373	1		GO_OOCYTE_MATURATION	0.640628	1		GO_REGULATION_OF_POLYSACCHARIDE_METABOLIC_PROCESS	1.11444	0.790195
GO_CARDIAC_MUSCLE_CELL_PROLIFERATION	-1.71	0.088		GO_HISTONE_H3_K4_METHYLATION	0.871343	1		GO_TRANSCRIPTION_BY_RNA_POLYMERASE_III	0.638709	1		GO_BLASTOCYST_GROWTH	1.11368	0.792335
GO_REGULATION_OF_COAGULATION	-1.7	0.088		GO_ATRIAL_CARDIAC_MUSCLE_CELL_TO_AV_NODE_CELL_SIGNALING	0.870935	1		GO_POSITIVE_REGULATION_OF_TELOMERASE_ACTIVITY	0.636935	1		GO_POSITIVE_REGULATION_OF_PHOSPHOLIPASE_ACTIVITY	1.11306	0.793883
GO_HEART_GROWTH	-1.7	0.088		GO_POSITIVE_REGULATION_OF_DNA_BINDING	0.870716	1		GO_TELOMERE_MAINTENANCE_VIA_SEMI_CONSERVATIVE_REPLICATION	0.636722	1		GO_POSITIVE_REGULATION_OF_SMOOTHENED_SIGNALING_PATHWAY	1.11281	0.793912
GO_MONOSACCHARIDE_BIOSYNTHETIC_PROCESS	-1.7	0.089		GO_MATERNAL_PROCESS_INVOLVED_IN_FEMALE_PREGNANCY	0.870492	1		GO_REGULATION_OF_HISTONE_H3_K9_METHYLATION	0.635583	1		GO_MALE_MEIOTIC_NUCLEAR_DIVISION	1.11254	0.794057
GO_POSITIVE_REGULATION_OF_CARDIAC_MUSCLE_TISSUE_DEVELOPMENT	-1.7	0.088		GO_STEROID_HORMONE_SECRETION	0.869526	1		GO_NUCLEOSIDE_MONOPHOSPHATE_BIOSYNTHETIC_PROCESS	0.634196	1		GO_HEART_MORPHOGENESIS	1.11238	0.793763
GO_REGULATION_OF_KETONE_BIOSYNTHETIC_PROCESS	-1.7	0.088		GO_DERMATAN_SULFATE_PROTEOGLYCAN_BIOSYNTHETIC_PROCESS	0.86911	1		GO_REGULATION_OF_ICOSANOID_SECRETION	0.63371	1		GO_NEGATIVE_REGULATION_OF_REGULATED_SECRETORY_PATHWAY	1.1121	0.793889
GO_RESPONSE_TO_PH	-1.7	0.087		GO_REGULATION_OF_PEPTIDYL_THREONINE_PHOSPHORYLATION	0.868857	1		GO_PROTEIN_O_LINKED_MANNOSYLATION	0.632166	1		GO_NEGATIVE_REGULATION_OF_SECRETION	1.11161	0.794943
GO_MUSCLE_CELL_PROLIFERATION	-1.7	0.087		GO_TUBE_FORMATION	0.868777	1		GO_NEURONAL_STEM_CELL_POPULATION_MAINTENANCE	0.631544	1		GO_RESPONSE_TO_ACETYLCHOLINE	1.11126	0.795401
GO_POSITIVE_REGULATION_OF_CHEMOTAXIS	-1.7	0.086		GO_MULTI_ORGANISM_CELLULAR_PROCESS	0.86773	1		GO_PIGMENT_BIOSYNTHETIC_PROCESS	0.631542	1		GO_PEROXISOME_PROLIFERATOR_ACTIVATED_RECEPTOR_SIGNALING_PATHWAY	1.11124	0.794553
GO_REGULATION_OF_BLOOD_PRESSURE	-1.7	0.085		GO_PROTEIN_TRANSMEMBRANE_IMPORT_INTO_INTRACELLULAR_ORGANELLE	0.867294	1		GO_HEPATOCYTE_GROWTH_FACTOR_RECEPTOR_SIGNALING_PATHWAY	0.631095	1		GO_REGULATION_OF_SYSTEMIC_ARTERIAL_BLOOD_PRESSURE_BY_HORMONE	1.11122	0.793687
GO_NEGATIVE_REGULATION_OF_COLD_INDUCED_THERMOGENESIS	-1.7	0.085		GO_POSITIVE_REGULATION_OF_SODIUM_ION_TRANSMEMBRANE_TRANSPORT	0.867206	1		GO_REGULATION_OF_POLYSACCHARIDE_METABOLIC_PROCESS	0.631066	1		GO_MALE_SEX_DIFFERENTIATION	1.1108	0.794403
GO_MYELOID_LEUKOCYTE_CYTOKINE_PRODUCTION	-1.7	0.084		GO_GLAND_DEVELOPMENT	0.866963	1		GO_MITOCHONDRIAL_TRANSLATION	0.630169	1		GO_POSITIVE_REGULATION_OF_GROWTH	1.1108	0.793489
GO_PROTEIN_HYDROXYLATION	-1.7	0.085		GO_GLUCOSE_IMPORT	0.866328	1		GO_ASPARTATE_FAMILY_AMINO_ACID_CATABOLIC_PROCESS	0.628567	1		GO_SKELETAL_MUSCLE_CELL_PROLIFERATION	1.11077	0.792664
GO_REGULATION_OF_EXECUTION_PHASE_OF_APOPTOSIS	-1.69	0.088		GO_REGULATION_OF_SYNAPTIC_VESICLE_RECYCLING	0.865486	1		GO_REGULATION_OF_DNA_TEMPLATED_TRANSCRIPTION_IN_RESPONSE_TO_STRESS	0.626306	1		GO_EXOCYTIC_PROCESS	1.10994	0.795047
GO_NITRIC_OXIDE_MEDIATED_SIGNAL_TRANSDUCTION	-1.69	0.089		GO_OLIGODENDROCYTE_DIFFERENTIATION	0.864936	1		GO_AEROBIC_RESPIRATION	0.62555	1		GO_REGULATION_OF_FERTILIZATION	1.10959	0.795596
GO_NEGATIVE_REGULATION_OF_PLATELET_ACTIVATION	-1.69	0.091		GO_POSITIVE_REGULATION_OF_HORMONE_SECRETION	0.86421	1		GO_POSITIVE_REGULATION_OF_TELOMERE_MAINTENANCE	0.62507	1		GO_LOCOMOTORY_BEHAVIOR	1.10938	0.795505
GO_CELLULAR_RESPONSE_TO_PROSTAGLANDIN_E_STIMULUS	-1.69	0.09		GO_POSITIVE_REGULATION_OF_EMBRYONIC_DEVELOPMENT	0.863405	1		GO_POSITIVE_REGULATION_OF_RESPONSE_TO_OXIDATIVE_STRESS	0.624746	1		GO_ADULT_LOCOMOTORY_BEHAVIOR	1.10919	0.795368
GO_REGULATION_OF_LIPID_CATABOLIC_PROCESS	-1.69	0.089		GO_PYRIMIDINE_NUCLEOSIDE_MONOPHOSPHATE_BIOSYNTHETIC_PROCESS	0.862905	1		GO_NUCLEOTIDE_EXCISION_REPAIR_DNA_DUPLEX_UNWINDING	0.621556	1		GO_NEGATIVE_REGULATION_OF_MULTI_ORGANISM_PROCESS	1.10916	0.794564
GO_REGULATION_OF_CHONDROCYTE_DIFFERENTIATION	-1.69	0.09		GO_INOSITOL_TRISPHOSPHATE_BIOSYNTHETIC_PROCESS	0.862772	1		GO_NEGATIVE_REGULATION_OF_T_CELL_DIFFERENTIATION	0.620415	1		GO_NEGATIVE_REGULATION_OF_CARDIAC_MUSCLE_TISSUE_DEVELOPMENT	1.10867	0.795544
GO_STRIATED_MUSCLE_CELL_PROLIFERATION	-1.68	0.091		GO_CELL_CELL_JUNCTION_ORGANIZATION	0.86192	1		GO_POSITIVE_REGULATION_OF_PROTEIN_TARGETING_TO_MEMBRANE	0.614372	1		GO_POSITIVE_REGULATION_OF_TRANSMEMBRANE_TRANSPORT	1.10866	0.794689
GO_CYCLIC_NUCLEOTIDE_MEDIATED_SIGNALING	-1.68	0.091		GO_POSITIVE_REGULATION_OF_POTASSIUM_ION_TRANSPORT	0.861871	1		GO_MITOCHONDRIAL_RESPIRATORY_CHAIN_COMPLEX_IV_ASSEMBLY	0.610696	1		GO_PHOTORECEPTOR_CELL_DEVELOPMENT	1.10864	0.793834
GO_LONG_CHAIN_FATTY_ACID_BIOSYNTHETIC_PROCESS	-1.68	0.093		GO_PHOSPHATIDYLGLYCEROL_METABOLIC_PROCESS	0.861064	1		GO_CELLULAR_RESPONSE_TO_GAMMA_RADIATION	0.610327	1		GO_DETECTION_OF_LIGHT_STIMULUS_INVOLVED_IN_SENSORY_PERCEPTION	1.10853	0.793336
GO_REGULATION_OF_FATTY_ACID_METABOLIC_PROCESS	-1.68	0.092		GO_PROTEIN_LOCALIZATION_TO_CELL_SURFACE	0.860911	1		GO_PROTEIN_LOCALIZATION_TO_CHROMOSOME_TELOMERIC_REGION	0.609937	1		GO_RESPONSE_TO_KETONE	1.10839	0.792981
GO_REGULATION_OF_EXTRACELLULAR_MATRIX_ORGANIZATION	-1.68	0.092		GO_NEGATIVE_REGULATION_OF_ADENYLATE_CYCLASE_ACTIVITY	0.860485	1		GO_SECRETORY_GRANULE_ORGANIZATION	0.606109	1		GO_CARDIAC_MUSCLE_TISSUE_DEVELOPMENT	1.10791	0.794014
GO_POSITIVE_REGULATION_OF_FATTY_ACID_METABOLIC_PROCESS	-1.68	0.092		GO_MITOTIC_CYTOKINETIC_PROCESS	0.860424	1		GO_REGULATION_OF_RNA_SPLICING	0.60442	1		GO_RESPONSE_TO_IMMOBILIZATION_STRESS	1.10729	0.795506
GO_POSITIVE_REGULATION_OF_CHONDROCYTE_DIFFERENTIATION	-1.68	0.095		GO_REGULATION_OF_INTRACELLULAR_TRANSPORT	0.860256	1		GO_MITOTIC_RECOMBINATION	0.602545	1		GO_POSITIVE_REGULATION_OF_SECRETION	1.10695	0.795945
GO_REGULATION_OF_PHOSPHOLIPASE_C_ACTIVITY	-1.67	0.101		GO_CYTOPLASMIC_TRANSLATIONAL_INITIATION	0.859154	1		GO_NUCLEAR_TRANSCRIBED_MRNA_CATABOLIC_PROCESS_DEADENYLATION_DEPENDENT_DECAY	0.601418	1		GO_ORGANIC_ACID_CATABOLIC_PROCESS	1.10672	0.795912
GO_PURINERGIC_RECEPTOR_SIGNALING_PATHWAY	-1.67	0.104		GO_REGULATION_OF_HISTONE_H3_K4_METHYLATION	0.857318	1		GO_NUCLEAR_ENVELOPE_REASSEMBLY	0.601079	1		GO_NEGATIVE_REGULATION_OF_PLATELET_ACTIVATION	1.10588	0.798355
GO_MACROPHAGE_ACTIVATION	-1.66	0.109		GO_REGULATION_OF_GLUCOSE_METABOLIC_PROCESS	0.857301	1		GO_REGULATION_OF_PRODUCTION_OF_SMALL_RNA_INVOLVED_IN_GENE_SILENCING_BY_RNA	0.600895	1		GO_REGULATION_OF_CARBOHYDRATE_CATABOLIC_PROCESS	1.10504	0.800783
GO_CELLULAR_RESPONSE_TO_NUTRIENT	-1.66	0.11		GO_FATTY_ACID_DERIVATIVE_BIOSYNTHETIC_PROCESS	0.856798	1		GO_INTERLEUKIN_1_MEDIATED_SIGNALING_PATHWAY	0.600029	1		GO_POSITIVE_REGULATION_OF_MAPK_CASCADE	1.10467	0.801336
GO_ORGANIC_ACID_CATABOLIC_PROCESS	-1.66	0.109		GO_HORMONE_MEDIATED_SIGNALING_PATHWAY	0.856301	1		GO_CYTOPLASMIC_MRNA_PROCESSING_BODY_ASSEMBLY	0.598786	1		GO_VENTRICULAR_SEPTUM_MORPHOGENESIS	1.1045	0.801081
GO_ACYLGLYCEROL_HOMEOSTASIS	-1.66	0.109		GO_NOTOCHORD_DEVELOPMENT	0.855746	1		GO_ER_NUCLEUS_SIGNALING_PATHWAY	0.598557	1		GO_PHYSIOLOGICAL_CARDIAC_MUSCLE_HYPERTROPHY	1.10449	0.800183
GO_NEGATIVE_REGULATION_OF_COAGULATION	-1.66	0.109		GO_MRNA_TRANSCRIPTION	0.855113	1		GO_POSITIVE_REGULATION_OF_RNA_METABOLIC_PROCESS	0.59833	1		GO_SENSORY_PERCEPTION_OF_PAIN	1.10396	0.801338
GO_RENAL_SYSTEM_PROCESS	-1.66	0.108		GO_POSITIVE_REGULATION_OF_FATTY_ACID_BIOSYNTHETIC_PROCESS	0.854402	1		GO_POSITIVE_REGULATION_OF_CREB_TRANSCRIPTION_FACTOR_ACTIVITY	0.597159	1		GO_DEVELOPMENTAL_MATURATION	1.10294	0.804496
GO_ADENYLATE_CYCLASE_ACTIVATING_G_PROTEIN_COUPLED_RECEPTOR_SIGNALING_PATHWAY	-1.66	0.108		GO_POSITIVE_REGULATION_OF_MORPHOGENESIS_OF_AN_EPITHELIUM	0.854211	1		GO_POSITIVE_REGULATION_OF_INTRINSIC_APOPTOTIC_SIGNALING_PATHWAY	0.594405	1		GO_NEGATIVE_REGULATION_OF_ENDOTHELIAL_CELL_PROLIFERATION	1.10265	0.804709
GO_REGULATION_OF_PROTEIN_KINASE_A_SIGNALING	-1.65	0.111		GO_POSITIVE_REGULATION_OF_CHROMOSOME_SEGREGATION	0.853997	1		GO_NEGATIVE_REGULATION_OF_GLIAL_CELL_PROLIFERATION	0.593064	1		GO_REGULATION_OF_PLATELET_ACTIVATION	1.10258	0.804094
GO_POSITIVE_REGULATION_OF_MACROPHAGE_DERIVED_FOAM_CELL_DIFFERENTIATION	-1.65	0.111		GO_CAMERA_TYPE_EYE_PHOTORECEPTOR_CELL_DIFFERENTIATION	0.853777	1		GO_G2_DNA_DAMAGE_CHECKPOINT	0.590449	1		GO_AXONEME_ASSEMBLY	1.1024	0.803931
GO_VACUOLAR_ACIDIFICATION	-1.65	0.11		GO_NOREPINEPHRINE_TRANSPORT	0.85329	1		GO_BASEMENT_MEMBRANE_ORGANIZATION	0.588917	1		GO_NEGATIVE_REGULATION_OF_FAT_CELL_DIFFERENTIATION	1.10233	0.803272
GO_REGULATION_OF_MACROPHAGE_ACTIVATION	-1.65	0.109		GO_CELL_COMMUNICATION_BY_ELECTRICAL_COUPLING	0.852682	1		GO_TYPE_B_PANCREATIC_CELL_DEVELOPMENT	0.587915	1		GO_NEGATIVE_REGULATION_OF_EXOCYTOSIS	1.10204	0.803521
GO_NEGATIVE_REGULATION_OF_RESPONSE_TO_WOUNDING	-1.65	0.11		GO_DNA_DAMAGE_RESPONSE_SIGNAL_TRANSDUCTION_RESULTING_IN_TRANSCRIPTION	0.85224	1		GO_RIBOSOMAL_LARGE_SUBUNIT_BIOGENESIS	0.585376	1		GO_POSITIVE_REGULATION_OF_G1_S_TRANSITION_OF_MITOTIC_CELL_CYCLE	1.10058	0.808555
GO_POSITIVE_REGULATION_OF_STEROID_METABOLIC_PROCESS	-1.65	0.109		GO_POSITIVE_REGULATION_OF_COAGULATION	0.852052	1		GO_POSITIVE_REGULATION_OF_FATTY_ACID_TRANSPORT	0.583704	1		GO_REGULATION_OF_ODONTOGENESIS_OF_DENTIN_CONTAINING_TOOTH	1.09997	0.810041
GO_REGULATION_OF_NON_CANONICAL_WNT_SIGNALING_PATHWAY	-1.65	0.11		GO_NEGATIVE_REGULATION_OF_ACTIN_FILAMENT_DEPOLYMERIZATION	0.851452	1		GO_INTRACELLULAR_PROTEIN_TRANSMEMBRANE_TRANSPORT	0.581061	1		GO_NEGATIVE_REGULATION_OF_ION_TRANSMEMBRANE_TRANSPORT	1.0996	0.81063
GO_CELLULAR_AMINO_ACID_CATABOLIC_PROCESS	-1.65	0.11		GO_ARTERY_MORPHOGENESIS	0.851317	1		GO_RIBOSOMAL_LARGE_SUBUNIT_ASSEMBLY	0.580335	1		GO_TRANSMEMBRANE_RECEPTOR_PROTEIN_SERINE_THREONINE_KINASE_SIGNALING_PATHWAY	1.0994	0.810534
GO_POSITIVE_REGULATION_OF_BLOOD_CIRCULATION	-1.65	0.111		GO_NEURON_RECOGNITION	0.850484	1		GO_RIBONUCLEOPROTEIN_COMPLEX_DISASSEMBLY	0.577563	1		GO_GLYCOSYL_COMPOUND_METABOLIC_PROCESS	1.09878	0.81204
GO_HEART_TRABECULA_MORPHOGENESIS	-1.65	0.111		GO_REGULATION_OF_DENDRITIC_SPINE_DEVELOPMENT	0.850018	1		GO_ANTIGEN_PROCESSING_AND_PRESENTATION_OF_PEPTIDE_ANTIGEN_VIA_MHC_CLASS_I	0.576466	1		GO_CELLULAR_RESPIRATION	1.09861	0.811825
GO_GLYCOSPHINGOLIPID_BIOSYNTHETIC_PROCESS	-1.65	0.11		GO_CYTOPLASMIC_MICROTUBULE_ORGANIZATION	0.849884	1		GO_CELLULAR_RESPONSE_TO_HEAT	0.576068	1		GO_MICROTUBULE_NUCLEATION	1.09858	0.811027
GO_LIPID_CATABOLIC_PROCESS	-1.65	0.111		GO_POSITIVE_REGULATION_OF_NEURON_DIFFERENTIATION	0.848472	1		GO_POSITIVE_REGULATION_OF_ORGANELLE_ASSEMBLY	0.575089	1		GO_MELANIN_BIOSYNTHETIC_PROCESS	1.09847	0.810523
GO_NEGATIVE_REGULATION_OF_ORGANIC_ACID_TRANSPORT	-1.64	0.113		GO_POSITIVE_REGULATION_OF_AMINE_TRANSPORT	0.848313	1		GO_ARP2_3_COMPLEX_MEDIATED_ACTIN_NUCLEATION	0.575017	1		GO_REGULATION_OF_ANATOMICAL_STRUCTURE_SIZE	1.09789	0.811955
GO_REGULATION_OF_FATTY_ACID_OXIDATION	-1.64	0.112		GO_REGULATION_OF_SISTER_CHROMATID_COHESION	0.847844	1		GO_ESTABLISHMENT_OF_PROTEIN_LOCALIZATION_TO_MITOCHONDRIAL_MEMBRANE	0.57389	1		GO_RESPONSE_TO_ISCHEMIA	1.09766	0.811969
GO_ATRIOVENTRICULAR_VALVE_DEVELOPMENT	-1.64	0.111		GO_DENDRITIC_SPINE_MORPHOGENESIS	0.847598	1		GO_NEGATIVE_REGULATION_OF_FATTY_ACID_BIOSYNTHETIC_PROCESS	0.569493	1		GO_RESPONSE_TO_PROGESTERONE	1.09735	0.812211
GO_REGULATION_OF_PLATELET_ACTIVATION	-1.64	0.112		GO_MONOVALENT_INORGANIC_ANION_HOMEOSTASIS	0.847155	1		GO_NON_MOTILE_CILIUM_ASSEMBLY	0.569088	1		GO_BONE_DEVELOPMENT	1.09731	0.811442
GO_REGULATION_OF_ACTOMYOSIN_STRUCTURE_ORGANIZATION	-1.64	0.112		GO_NEGATIVE_REGULATION_OF_PROTEIN_DEPHOSPHORYLATION	0.84707	1		GO_CYTOSKELETON_DEPENDENT_INTRACELLULAR_TRANSPORT	0.568888	1		GO_GENERATION_OF_PRECURSOR_METABOLITES_AND_ENERGY	1.09712	0.81127
GO_SULFUR_COMPOUND_METABOLIC_PROCESS	-1.64	0.111		GO_AXIS_SPECIFICATION	0.84587	1		GO_RNA_LOCALIZATION	0.567437	1		GO_SISTER_CHROMATID_COHESION	1.09638	0.81334
GO_NEGATIVE_REGULATION_OF_CARBOHYDRATE_METABOLIC_PROCESS	-1.64	0.11		GO_OLIGODENDROCYTE_DEVELOPMENT	0.845453	1		GO_NEGATIVE_REGULATION_OF_PROTEASOMAL_UBIQUITIN_DEPENDENT_PROTEIN_CATABOLIC_PROCESS	0.567047	1		GO_REGULATION_OF_OXIDATIVE_PHOSPHORYLATION	1.09619	0.813142
GO_LIPID_LOCALIZATION	-1.64	0.113		GO_CYTOSOLIC_CALCIUM_ION_TRANSPORT	0.845153	1		GO_HISTONE_METHYLATION	0.56584	1		GO_REGULATION_OF_AXON_GUIDANCE	1.09577	0.813885
GO_REGULATION_OF_CHEMOTAXIS	-1.64	0.113		GO_PROTEIN_TARGETING_TO_MITOCHONDRION	0.844299	1		GO_ESTABLISHMENT_OF_MITOTIC_SPINDLE_LOCALIZATION	0.564073	1		GO_REGULATION_OF_NUCLEOBASE_CONTAINING_COMPOUND_TRANSPORT	1.0953	0.814787
GO_SMOOTH_MUSCLE_CELL_PROLIFERATION	-1.64	0.112		GO_VESICLE_LOCALIZATION	0.84285	1		GO_PROTEIN_LOCALIZATION_TO_CHROMOSOME_CENTROMERIC_REGION	0.56009	1		GO_CYTOPLASMIC_MICROTUBULE_ORGANIZATION	1.09512	0.814612
GO_POSITIVE_REGULATION_OF_STEROL_TRANSPORT	-1.64	0.112		GO_GLYCEROLIPID_CATABOLIC_PROCESS	0.842458	1		GO_REGULATION_OF_POSTTRANSCRIPTIONAL_GENE_SILENCING	0.555882	1		GO_SMOOTHENED_SIGNALING_PATHWAY	1.09504	0.814057
GO_RESPONSE_TO_HYPEROXIA	-1.64	0.113		GO_NEGATIVE_REGULATION_OF_ENDOTHELIAL_CELL_APOPTOTIC_PROCESS	0.841951	1		GO_HISTONE_H3_K4_METHYLATION	0.553848	1		GO_INORGANIC_ION_IMPORT_ACROSS_PLASMA_MEMBRANE	1.09493	0.813551
GO_PEPTIDYL_PROLINE_MODIFICATION	-1.63	0.113		GO_NEGATIVE_REGULATION_OF_STEROID_METABOLIC_PROCESS	0.841943	1		GO_POSITIVE_REGULATION_OF_MRNA_CATABOLIC_PROCESS	0.553436	1		GO_REGULATION_OF_MUSCLE_HYPERTROPHY	1.09478	0.813272
GO_REGULATION_OF_TRANSMEMBRANE_RECEPTOR_PROTEIN_SERINE_THREONINE_KINASE_SIGNALING_PATHWAY	-1.63	0.112		GO_ORGANISM_EMERGENCE_FROM_PROTECTIVE_STRUCTURE	0.841827	1		GO_DENDRITIC_SPINE_MAINTENANCE	0.553202	1		GO_MRNA_TRANSCRIPTION_BY_RNA_POLYMERASE_II	1.09428	0.81436
GO_PLATELET_DEGRANULATION	-1.63	0.112		GO_RAC_PROTEIN_SIGNAL_TRANSDUCTION	0.841752	1		GO_PROTEIN_TRANSMEMBRANE_TRANSPORT	0.552216	1		GO_CARBOHYDRATE_DERIVATIVE_TRANSPORT	1.09409	0.814213
GO_NEGATIVE_REGULATION_OF_SMOOTH_MUSCLE_CELL_DIFFERENTIATION	-1.63	0.113		GO_POSITIVE_REGULATION_OF_ION_TRANSMEMBRANE_TRANSPORT	0.841623	1		GO_POSITIVE_REGULATION_OF_TELOMERE_CAPPING	0.551424	1		GO_AXONAL_FASCICULATION	1.09399	0.813745
GO_VENTRICULAR_TRABECULA_MYOCARDIUM_MORPHOGENESIS	-1.63	0.112		GO_REGULATION_OF_CILIUM_ASSEMBLY	0.840967	1		GO_PROTEIN_K63_LINKED_UBIQUITINATION	0.549917	1		GO_ANOIKIS	1.09394	0.813035
GO_NEGATIVE_REGULATION_OF_RESPONSE_TO_CYTOKINE_STIMULUS	-1.63	0.112		GO_CELL_DIFFERENTIATION_INVOLVED_IN_METANEPHROS_DEVELOPMENT	0.840342	1		GO_CELL_PROLIFERATION_INVOLVED_IN_KIDNEY_DEVELOPMENT	0.545727	1		GO_REGULATION_OF_MULTICELLULAR_ORGANISM_GROWTH	1.09387	0.812376
GO_REGULATION_OF_SYSTEMIC_ARTERIAL_BLOOD_PRESSURE_MEDIATED_BY_A_CHEMICAL_SIGNAL	-1.63	0.111		GO_ENERGY_DERIVATION_BY_OXIDATION_OF_ORGANIC_COMPOUNDS	0.840338	1		GO_NUCLEAR_TRANSCRIBED_MRNA_CATABOLIC_PROCESS_EXONUCLEOLYTIC	0.544914	1		GO_ANATOMICAL_STRUCTURE_MATURATION	1.09374	0.812024
GO_REGULATION_OF_WOUND_HEALING	-1.63	0.111		GO_RHYTHMIC_BEHAVIOR	0.840197	1		GO_TELOMERE_MAINTENANCE_VIA_TELOMERE_LENGTHENING	0.543683	1		GO_CELL_FATE_COMMITMENT_INVOLVED_IN_FORMATION_OF_PRIMARY_GERM_LAYER	1.09349	0.81208
GO_REGULATION_OF_VASCULATURE_DEVELOPMENT	-1.63	0.11		GO_REGULATION_OF_FEEDING_BEHAVIOR	0.839662	1		GO_MICROTUBULE_NUCLEATION	0.543226	1		GO_CARDIAC_ATRIUM_DEVELOPMENT	1.09334	0.811777
GO_REGULATION_OF_CARDIAC_MUSCLE_TISSUE_DEVELOPMENT	-1.63	0.11		GO_ZINC_ION_TRANSPORT	0.839537	1		GO_PRE_MIRNA_PROCESSING	0.541969	1		GO_MAMMARY_GLAND_DEVELOPMENT	1.09277	0.81316
GO_POSITIVE_REGULATION_OF_LIPID_METABOLIC_PROCESS	-1.63	0.11		GO_NEGATIVE_REGULATION_OF_PROTEIN_TYROSINE_KINASE_ACTIVITY	0.83906	1		GO_RESPONSE_TO_COPPER_ION	0.541475	1		GO_REGULATION_OF_MUSCLE_CONTRACTION	1.09249	0.813422
GO_REGULATION_OF_HEART_GROWTH	-1.63	0.11		GO_SLEEP	0.838457	1		GO_POSITIVE_REGULATION_OF_AUTOPHAGY_OF_MITOCHONDRION	0.531139	1		GO_EMBRYONIC_ORGAN_DEVELOPMENT	1.09209	0.814095
GO_POSITIVE_REGULATION_OF_LIPID_LOCALIZATION	-1.63	0.111		GO_POSITIVE_REGULATION_OF_EXOCYTOSIS	0.837567	1		GO_REGULATION_OF_STEM_CELL_POPULATION_MAINTENANCE	0.53034	1		GO_DENDRITIC_SPINE_MORPHOGENESIS	1.09201	0.8135
GO_CELLULAR_RESPONSE_TO_KETONE	-1.63	0.113		GO_REGULATION_OF_EPITHELIAL_CELL_DIFFERENTIATION_INVOLVED_IN_KIDNEY_DEVELOPMENT	0.837296	1		GO_NUCLEUS_LOCALIZATION	0.530223	1		GO_SYNAPTONEMAL_COMPLEX_ORGANIZATION	1.09185	0.813266
GO_REGULATION_OF_HOMOTYPIC_CELL_CELL_ADHESION	-1.63	0.113		GO_VENTRICULAR_SEPTUM_MORPHOGENESIS	0.835999	1		GO_PLACENTA_BLOOD_VESSEL_DEVELOPMENT	0.529059	1		GO_NEURON_PROJECTION_REGENERATION	1.09049	0.817813
GO_CHONDROITIN_SULFATE_BIOSYNTHETIC_PROCESS	-1.63	0.113		GO_PEPTIDYL_TYROSINE_DEPHOSPHORYLATION	0.835478	1		GO_ERROR_PRONE_TRANSLESION_SYNTHESIS	0.528988	1		GO_POSTSYNAPTIC_SPECIALIZATION_ASSEMBLY	1.0901	0.818404
GO_REGULATION_OF_BROWN_FAT_CELL_DIFFERENTIATION	-1.63	0.112		GO_DOSAGE_COMPENSATION	0.834975	1		GO_RESPONSE_TO_MITOCHONDRIAL_DEPOLARISATION	0.528463	1		GO_TUBE_FORMATION	1.08968	0.819154
GO_ICOSANOID_METABOLIC_PROCESS	-1.62	0.112		GO_EPITHELIAL_STRUCTURE_MAINTENANCE	0.834488	1		GO_DNA_TEMPLATED_TRANSCRIPTION_TERMINATION	0.528348	1		GO_REGULATION_OF_GASTRULATION	1.08964	0.818405
GO_RESPONSE_TO_CORTICOSTEROID	-1.62	0.111		GO_GLANDULAR_EPITHELIAL_CELL_DEVELOPMENT	0.833941	1		GO_NEGATIVE_REGULATION_OF_UBIQUITIN_DEPENDENT_PROTEIN_CATABOLIC_PROCESS	0.526214	1		GO_POSITIVE_REGULATION_OF_MUSCLE_CONTRACTION	1.08926	0.819041
GO_REGULATION_OF_VASCULAR_ENDOTHELIAL_GROWTH_FACTOR_RECEPTOR_SIGNALING_PATHWAY	-1.62	0.111		GO_SERTOLI_CELL_DIFFERENTIATION	0.83362	1		GO_RESPONSE_TO_MURAMYL_DIPEPTIDE	0.526171	1		GO_RENAL_SYSTEM_DEVELOPMENT	1.08859	0.820866
GO_REGULATION_OF_CARDIOCYTE_DIFFERENTIATION	-1.62	0.111		GO_POSITIVE_REGULATION_OF_SUPEROXIDE_ANION_GENERATION	0.833152	1		GO_AMYLOID_PRECURSOR_PROTEIN_METABOLIC_PROCESS	0.525109	1		GO_AMMONIUM_TRANSPORT	1.08752	0.8242
GO_NEGATIVE_REGULATION_OF_RESPONSE_TO_DRUG	-1.62	0.112		GO_G_PROTEIN_COUPLED_ACETYLCHOLINE_RECEPTOR_SIGNALING_PATHWAY	0.831464	1		GO_PROTEIN_MANNOSYLATION	0.523745	1		GO_CELLULAR_RESPONSE_TO_CAMP	1.08726	0.824359
GO_ORGANIC_ACID_BIOSYNTHETIC_PROCESS	-1.62	0.113		GO_ARF_PROTEIN_SIGNAL_TRANSDUCTION	0.831194	1		GO_MAINTENANCE_OF_CELL_POLARITY	0.522957	1		GO_DENDRITIC_SPINE_DEVELOPMENT	1.08694	0.824705
GO_HEART_VALVE_DEVELOPMENT	-1.62	0.112		GO_NEURONAL_STEM_CELL_POPULATION_MAINTENANCE	0.830016	1		GO_ERROR_FREE_TRANSLESION_SYNTHESIS	0.521069	1		GO_NUCLEOTIDE_TRANSPORT	1.08693	0.823887
GO_POSITIVE_REGULATION_OF_BONE_MINERALIZATION	-1.62	0.113		GO_MICROTUBULE_BASED_MOVEMENT	0.829797	1		GO_RRNA_CONTAINING_RIBONUCLEOPROTEIN_COMPLEX_EXPORT_FROM_NUCLEUS	0.519445	1		GO_REGULATION_OF_MESENCHYMAL_CELL_PROLIFERATION	1.08691	0.823086
GO_NEGATIVE_REGULATION_OF_NEUROTRANSMITTER_TRANSPORT	-1.62	0.113		GO_CATECHOLAMINE_METABOLIC_PROCESS	0.829326	1		GO_SPINDLE_LOCALIZATION	0.50475	1		GO_NEURAL_CREST_CELL_DIFFERENTIATION	1.08647	0.823961
GO_CELLULAR_RESPONSE_TO_PH	-1.62	0.113		GO_CARDIAC_CHAMBER_DEVELOPMENT	0.82828	1		GO_CELLULAR_RESPONSE_TO_CHOLESTEROL	0.500349	1		GO_NEURAL_TUBE_PATTERNING	1.08642	0.823261
GO_RESPONSE_TO_PROSTAGLANDIN_E	-1.62	0.112		GO_THYROID_HORMONE_METABOLIC_PROCESS	0.827046	1		GO_EPHRIN_RECEPTOR_SIGNALING_PATHWAY	0.498641	1		GO_REGULATION_OF_VESICLE_MEDIATED_TRANSPORT	1.08639	0.822457
GO_CHONDROCYTE_DIFFERENTIATION	-1.62	0.112		GO_NEGATIVE_REGULATION_OF_HISTONE_ACETYLATION	0.826806	1		GO_REGULATION_OF_NUCLEASE_ACTIVITY	0.496679	1		GO_RESPONSE_TO_METAL_ION	1.08598	0.823202
GO_CARTILAGE_DEVELOPMENT	-1.62	0.111		GO_REGULATION_OF_EXOCYTOSIS	0.825464	1		GO_MRNA_TRANSPORT	0.493294	1		GO_BRAIN_MORPHOGENESIS	1.08551	0.824165
GO_CHONDROITIN_SULFATE_PROTEOGLYCAN_BIOSYNTHETIC_PROCESS	-1.62	0.112		GO_REGULATION_OF_DEVELOPMENTAL_GROWTH	0.82543	1		GO_REGULATION_OF_CELL_CYCLE_G2_M_PHASE_TRANSITION	0.49317	1		GO_NEURON_MIGRATION	1.08431	0.827916
GO_POSITIVE_REGULATION_OF_FAT_CELL_DIFFERENTIATION	-1.62	0.111		GO_GLYCOGEN_BIOSYNTHETIC_PROCESS	0.825398	1		GO_GLOBAL_GENOME_NUCLEOTIDE_EXCISION_REPAIR	0.492614	1		GO_G_PROTEIN_COUPLED_ACETYLCHOLINE_RECEPTOR_SIGNALING_PATHWAY	1.08414	0.827698
GO_POSITIVE_REGULATION_OF_INTERLEUKIN_8_PRODUCTION	-1.62	0.111		GO_VENTRICULAR_SEPTUM_DEVELOPMENT	0.825189	1		GO_RNA_INTERFERENCE	0.491501	1		GO_NEGATIVE_REGULATION_OF_GLIAL_CELL_PROLIFERATION	1.08407	0.827124
GO_MELANOCYTE_DIFFERENTIATION	-1.62	0.111		GO_CARBOHYDRATE_HOMEOSTASIS	0.823916	1		GO_MITOTIC_NUCLEAR_DIVISION	0.490537	1		GO_INSULIN_SECRETION_INVOLVED_IN_CELLULAR_RESPONSE_TO_GLUCOSE_STIMULUS	1.08386	0.8271
GO_REGULATION_OF_ANION_TRANSMEMBRANE_TRANSPORT	-1.62	0.111		GO_CALCINEURIN_MEDIATED_SIGNALING	0.823915	1		GO_MATURATION_OF_SSU_RRNA	0.48919	1		GO_POSITIVE_REGULATION_OF_ENDOTHELIAL_CELL_PROLIFERATION	1.0837	0.826832
GO_REGULATION_OF_VASOCONSTRICTION	-1.62	0.11		GO_PHOSPHATIDIC_ACID_BIOSYNTHETIC_PROCESS	0.822729	1		GO_NEGATIVE_REGULATION_OF_RECEPTOR_SIGNALING_PATHWAY_VIA_STAT	0.481868	1		GO_POSITIVE_REGULATION_OF_NEURON_PROJECTION_DEVELOPMENT	1.08315	0.828155
GO_RESPONSE_TO_ACID_CHEMICAL	-1.61	0.111		GO_POSITIVE_REGULATION_OF_SODIUM_ION_TRANSMEMBRANE_TRANSPORTER_ACTIVITY	0.822017	1		GO_REGULATION_OF_TELOMERE_MAINTENANCE_VIA_TELOMERE_LENGTHENING	0.481059	1		GO_FAT_CELL_DIFFERENTIATION	1.083	0.82781
GO_NEGATIVE_REGULATION_OF_DEFENSE_RESPONSE	-1.61	0.111		GO_CARDIAC_RIGHT_VENTRICLE_MORPHOGENESIS	0.821961	1		GO_POSITIVE_REGULATION_OF_POSTTRANSCRIPTIONAL_GENE_SILENCING	0.477509	1		GO_REGULATION_OF_EXCITATORY_SYNAPSE_ASSEMBLY	1.08297	0.82701
GO_PEROXISOME_PROLIFERATOR_ACTIVATED_RECEPTOR_SIGNALING_PATHWAY	-1.61	0.111		GO_ADHERENS_JUNCTION_ORGANIZATION	0.82185	1		GO_NEGATIVE_REGULATION_OF_TRANSCRIPTION_REGULATORY_REGION_DNA_BINDING	0.469984	1		GO_ACTION_POTENTIAL	1.08244	0.828165
GO_REGULATION_OF_PLATELET_DERIVED_GROWTH_FACTOR_RECEPTOR_SIGNALING_PATHWAY	-1.61	0.115		GO_LATERAL_MESODERM_DEVELOPMENT	0.821156	1		GO_ESTABLISHMENT_OF_RNA_LOCALIZATION	0.469619	1		GO_ENDOCRINE_HORMONE_SECRETION	1.08225	0.828048
GO_ARACHIDONIC_ACID_METABOLIC_PROCESS	-1.61	0.115		GO_REGULATION_OF_PROTEIN_TARGETING	0.820854	1		GO_INTERLEUKIN_6_MEDIATED_SIGNALING_PATHWAY	0.46936	1		GO_ACTIN_FILAMENT_BASED_MOVEMENT	1.08222	0.827279
GO_NEGATIVE_REGULATION_OF_SMOOTH_MUSCLE_CONTRACTION	-1.61	0.117		GO_REGULATION_OF_DENDRITE_EXTENSION	0.818615	1		GO_CELL_CYCLE_G2_M_PHASE_TRANSITION	0.46423	1		GO_REGULATION_OF_MESODERM_DEVELOPMENT	1.08163	0.828666
GO_REGULATION_OF_HEART_RATE	-1.61	0.117		GO_VITAMIN_TRANSMEMBRANE_TRANSPORT	0.817799	1		GO_REGULATION_OF_TELOMERE_CAPPING	0.456121	1		GO_METANEPHRIC_NEPHRON_MORPHOGENESIS	1.08088	0.830697
GO_CELLULAR_RESPONSE_TO_CAMP	-1.61	0.117		GO_DEVELOPMENTAL_CELL_GROWTH	0.817716	1		GO_MIRNA_METABOLIC_PROCESS	0.45472	1		GO_POSTSYNAPTIC_MEMBRANE_ORGANIZATION	1.08039	0.831789
GO_ALPHA_AMINO_ACID_METABOLIC_PROCESS	-1.61	0.117		GO_REGULATION_OF_SYNCYTIUM_FORMATION_BY_PLASMA_MEMBRANE_FUSION	0.816014	1		GO_SPINDLE_ASSEMBLY	0.452688	1		GO_NEGATIVE_REGULATION_OF_DEFENSE_RESPONSE	1.07992	0.832814
GO_AMINO_ACID_TRANSPORT	-1.6	0.118		GO_CALCIUM_ION_REGULATED_EXOCYTOSIS_OF_NEUROTRANSMITTER	0.814314	1		GO_RNA_EXPORT_FROM_NUCLEUS	0.452681	1		GO_PHOSPHATIDYLETHANOLAMINE_ACYL_CHAIN_REMODELING	1.07932	0.83425
GO_ANTIBIOTIC_METABOLIC_PROCESS	-1.6	0.119		GO_POSITIVE_REGULATION_OF_MICROTUBULE_POLYMERIZATION_OR_DEPOLYMERIZATION	0.812877	1		GO_PROTEIN_POLYUBIQUITINATION	0.447444	1		GO_MIDDLE_EAR_MORPHOGENESIS	1.07886	0.835091
GO_POSITIVE_REGULATION_OF_SMOOTH_MUSCLE_CELL_MIGRATION	-1.6	0.118		GO_HEPATOCYTE_DIFFERENTIATION	0.812636	1		GO_RNA_DEPENDENT_DNA_BIOSYNTHETIC_PROCESS	0.44483	1		GO_PIGMENT_BIOSYNTHETIC_PROCESS	1.07884	0.834285
GO_NEUTRAL_LIPID_BIOSYNTHETIC_PROCESS	-1.6	0.121		GO_POSITIVE_REGULATION_OF_SMOOTHENED_SIGNALING_PATHWAY	0.812288	1		GO_NEGATIVE_REGULATION_OF_CYCLIN_DEPENDENT_PROTEIN_KINASE_ACTIVITY	0.443951	1		GO_NEGATIVE_REGULATION_OF_CELLULAR_RESPONSE_TO_TRANSFORMING_GROWTH_FACTOR_BETA_STIMULUS	1.07851	0.834691
GO_PROTEIN_KINASE_B_SIGNALING	-1.6	0.122		GO_POSITIVE_REGULATION_OF_STEM_CELL_DIFFERENTIATION	0.811945	1		GO_REGULATION_OF_TRANSCRIPTION_ELONGATION_FROM_RNA_POLYMERASE_II_PROMOTER	0.441035	1		GO_RECEPTOR_CLUSTERING	1.07824	0.834921
GO_REGULATION_OF_RESPONSE_TO_WOUNDING	-1.6	0.122		GO_ESTABLISHMENT_OF_PLANAR_POLARITY_OF_EMBRYONIC_EPITHELIUM	0.811517	1		GO_PROTEIN_DNA_COMPLEX_DISASSEMBLY	0.436538	1		GO_NONRIBOSOMAL_PEPTIDE_BIOSYNTHETIC_PROCESS	1.07774	0.835967
GO_POSITIVE_REGULATION_OF_STEM_CELL_DIFFERENTIATION	-1.6	0.123		GO_PHOSPHATIDYLINOSITOL_ACYL_CHAIN_REMODELING	0.811214	1		GO_REGULATION_OF_GENE_EXPRESSION_EPIGENETIC	0.433682	1		GO_CELLULAR_RESPONSE_TO_LIPOPROTEIN_PARTICLE_STIMULUS	1.07619	0.841151
GO_NUCLEOTIDE_SUGAR_METABOLIC_PROCESS	-1.6	0.124		GO_ADULT_LOCOMOTORY_BEHAVIOR	0.809578	1		GO_ESTABLISHMENT_OR_MAINTENANCE_OF_BIPOLAR_CELL_POLARITY	0.418096	1		GO_RESPONSE_TO_CAMP	1.076	0.841027
GO_RESPONSE_TO_REACTIVE_OXYGEN_SPECIES	-1.6	0.123		GO_SYNAPTIC_VESICLE_CYTOSKELETAL_TRANSPORT	0.80927	1		GO_MRNA_EXPORT_FROM_NUCLEUS	0.411843	1		GO_NEUROTRANSMITTER_METABOLIC_PROCESS	1.07592	0.84046
GO_NEGATIVE_REGULATION_OF_ION_TRANSPORT	-1.6	0.123		GO_POSITIVE_REGULATION_OF_SODIUM_ION_TRANSPORT	0.808929	1		GO_NUCLEOTIDE_EXCISION_REPAIR	0.39837	1		GO_MYELOID_LEUKOCYTE_CYTOKINE_PRODUCTION	1.07576	0.840224
GO_ACTIVATION_OF_PHOSPHOLIPASE_C_ACTIVITY	-1.6	0.124		GO_MIDDLE_EAR_MORPHOGENESIS	0.808835	1		GO_REGULATION_OF_MAMMARY_GLAND_EPITHELIAL_CELL_PROLIFERATION	0.397701	1		GO_MULTICELLULAR_ORGANISM_GROWTH	1.07565	0.839803
GO_MUSCLE_CELL_DEVELOPMENT	-1.59	0.125		GO_POSITIVE_REGULATION_OF_CELL_JUNCTION_ASSEMBLY	0.808806	1		GO_HEMATOPOIETIC_STEM_CELL_PROLIFERATION	0.390053	0.999814		GO_ONE_CARBON_METABOLIC_PROCESS	1.07553	0.839355
GO_RENAL_ABSORPTION	-1.59	0.128		GO_ESTABLISHMENT_OF_PROTEIN_LOCALIZATION_TO_MEMBRANE	0.808099	1		GO_BROWN_FAT_CELL_DIFFERENTIATION	-2.13128	0.00563215		GO_REGULATION_OF_DENDRITIC_SPINE_MORPHOGENESIS	1.07547	0.838732
GO_ENDOTHELIAL_CELL_PROLIFERATION	-1.59	0.128		GO_NEGATIVE_REGULATION_OF_RNA_CATABOLIC_PROCESS	0.807641	1		GO_REGULATION_OF_LEUKOCYTE_CHEMOTAXIS	-2.12928	0.00281608		GO_REGULATION_OF_DENDRITIC_SPINE_DEVELOPMENT	1.07518	0.838904
GO_OSTEOBLAST_DIFFERENTIATION	-1.59	0.129		GO_REGULATION_OF_LEUKOCYTE_ADHESION_TO_VASCULAR_ENDOTHELIAL_CELL	0.807099	1		GO_LEUKOCYTE_CHEMOTAXIS	-2.10446	0.00609099		GO_REGULATION_OF_HORMONE_BIOSYNTHETIC_PROCESS	1.075	0.838755
GO_NEGATIVE_REGULATION_OF_CELLULAR_RESPONSE_TO_GROWTH_FACTOR_STIMULUS	-1.59	0.129		GO_BLOOD_VESSEL_ENDOTHELIAL_CELL_PROLIFERATION_INVOLVED_IN_SPROUTING_ANGIOGENESIS	0.807083	1		GO_REGULATION_OF_LEUKOCYTE_MIGRATION	-2.09539	0.00561685		GO_SMALL_MOLECULE_CATABOLIC_PROCESS	1.07485	0.838435
GO_RESPONSE_TO_ALCOHOL	-1.59	0.129		GO_NEURON_PROJECTION_EXTENSION	0.806461	1		GO_LEUKOCYTE_MIGRATION	-2.078	0.00534289		GO_MESENCHYME_MORPHOGENESIS	1.07452	0.838868
GO_NEGATIVE_REGULATION_OF_CAMP_MEDIATED_SIGNALING	-1.59	0.131		GO_RESPONSE_TO_GONADOTROPIN	0.804489	1		GO_LYMPHOCYTE_MIGRATION	-2.06872	0.0056207		GO_POSITIVE_REGULATION_OF_COAGULATION	1.07417	0.839397
GO_RESPONSE_TO_TRANSFORMING_GROWTH_FACTOR_BETA	-1.59	0.131		GO_BILE_ACID_AND_BILE_SALT_TRANSPORT	0.804015	1		GO_REGULATION_OF_MONOCYTE_CHEMOTAXIS	-2.06343	0.00562315		GO_STEROL_HOMEOSTASIS	1.07349	0.841092
GO_EMBRYONIC_EYE_MORPHOGENESIS	-1.58	0.132		GO_NEUROTRANSMITTER_METABOLIC_PROCESS	0.803715	1		GO_RENAL_ABSORPTION	-2.05689	0.00527308		GO_REPRODUCTIVE_BEHAVIOR	1.07346	0.840321
GO_CELLULAR_LIPID_CATABOLIC_PROCESS	-1.58	0.132		GO_REGULATION_OF_CALCIUM_ION_TRANSMEMBRANE_TRANSPORT	0.803486	1		GO_REGULATION_OF_HUMORAL_IMMUNE_RESPONSE	-2.05524	0.00468718		GO_DOPAMINE_RECEPTOR_SIGNALING_PATHWAY	1.07341	0.839663
GO_FATTY_ACID_BIOSYNTHETIC_PROCESS	-1.58	0.131		GO_STORE_OPERATED_CALCIUM_ENTRY	0.80228	1		GO_T_CELL_MIGRATION	-2.05011	0.00463862		GO_NEGATIVE_REGULATION_OF_NERVOUS_SYSTEM_DEVELOPMENT	1.07279	0.841189
GO_CONNECTIVE_TISSUE_DEVELOPMENT	-1.58	0.131		GO_OLIGOSACCHARIDE_METABOLIC_PROCESS	0.801662	1		GO_NEGATIVE_REGULATION_OF_LEUKOCYTE_MIGRATION	-2.03314	0.00613236		GO_RESPONSE_TO_AXON_INJURY	1.07247	0.841485
GO_POSITIVE_REGULATION_OF_VASCULATURE_DEVELOPMENT	-1.58	0.132		GO_CALCIUM_ION_TRANSMEMBRANE_IMPORT_INTO_CYTOSOL	0.800996	1		GO_REGULATION_OF_T_CELL_MIGRATION	-2.02887	0.00644571		GO_NEGATIVE_REGULATION_OF_TRANSCRIPTION_REGULATORY_REGION_DNA_BINDING	1.07215	0.841877
GO_CGMP_MEDIATED_SIGNALING	-1.58	0.132		GO_MEGAKARYOCYTE_DIFFERENTIATION	0.800184	1		GO_MYELOID_LEUKOCYTE_MIGRATION	-2.01207	0.00778255		GO_ORGAN_OR_TISSUE_SPECIFIC_IMMUNE_RESPONSE	1.07205	0.841359
GO_MYELOID_LEUKOCYTE_MIGRATION	-1.58	0.133		GO_NEGATIVE_REGULATION_OF_CELLULAR_RESPONSE_TO_INSULIN_STIMULUS	0.799801	1		GO_RESPONSE_TO_REACTIVE_OXYGEN_SPECIES	-2.00847	0.00772181		GO_CELL_CELL_SIGNALING_INVOLVED_IN_CARDIAC_CONDUCTION	1.07162	0.842134
GO_MONOCARBOXYLIC_ACID_CATABOLIC_PROCESS	-1.58	0.133		GO_PROTEIN_HETEROOLIGOMERIZATION	0.799765	1		GO_CELL_CHEMOTAXIS	-2.00293	0.00794957		GO_EMBRYONIC_DIGESTIVE_TRACT_MORPHOGENESIS	1.07157	0.841477
GO_REGULATION_OF_ENDOTHELIAL_CELL_DIFFERENTIATION	-1.58	0.134		GO_NEGATIVE_REGULATION_OF_VIRAL_PROCESS	0.799664	1		GO_REGULATION_OF_MONONUCLEAR_CELL_MIGRATION	-1.99989	0.00815675		GO_GLYCOGEN_BIOSYNTHETIC_PROCESS	1.07118	0.842093
GO_REGULATION_OF_PH	-1.58	0.134		GO_CELLULAR_RESPONSE_TO_PEPTIDE_HORMONE_STIMULUS	0.79844	1		GO_T_CELL_APOPTOTIC_PROCESS	-1.99408	0.0090013		GO_POSITIVE_REGULATION_OF_TRANSMEMBRANE_RECEPTOR_PROTEIN_SERINE_THREONINE_KINASE_SIGNALING_PATHWAY	1.07108	0.841656
GO_ORGANIC_ACID_TRANSMEMBRANE_TRANSPORT	-1.58	0.135		GO_COFACTOR_TRANSPORT	0.798145	1		GO_POSITIVE_REGULATION_OF_LEUKOCYTE_CHEMOTAXIS	-1.9853	0.0103772		GO_STEM_CELL_DIFFERENTIATION	1.07044	0.843146
GO_ANIMAL_ORGAN_MATURATION	-1.58	0.135		GO_ESTABLISHMENT_OF_PROTEIN_LOCALIZATION_TO_PLASMA_MEMBRANE	0.796995	1		GO_REGULATION_OF_CELL_ACTIVATION	-1.98453	0.00997924		GO_EPOXYGENASE_P450_PATHWAY	1.07039	0.842477
GO_NEGATIVE_REGULATION_OF_SIGNALING_RECEPTOR_ACTIVITY	-1.58	0.135		GO_FATTY_ACYL_COA_BIOSYNTHETIC_PROCESS	0.796651	1		GO_POSITIVE_REGULATION_OF_LEUKOCYTE_MIGRATION	-1.98101	0.010394		GO_REGULATION_OF_LONG_TERM_NEURONAL_SYNAPTIC_PLASTICITY	1.07027	0.842125
GO_CELLULAR_RESPONSE_TO_HYDROGEN_PEROXIDE	-1.58	0.134		GO_PEPTIDYL_TYROSINE_AUTOPHOSPHORYLATION	0.796524	1		GO_COMPLEMENT_ACTIVATION	-1.98086	0.010033		GO_NEGATIVE_REGULATION_OF_TRANSMEMBRANE_RECEPTOR_PROTEIN_SERINE_THREONINE_KINASE_SIGNALING_PATHWAY	1.06998	0.842363
GO_SEMI_LUNAR_VALVE_DEVELOPMENT	-1.58	0.134		GO_ACUTE_INFLAMMATORY_RESPONSE_TO_ANTIGENIC_STIMULUS	0.796087	1		GO_POSITIVE_REGULATION_OF_CHEMOTAXIS	-1.97746	0.0100246		GO_HEART_FIELD_SPECIFICATION	1.06958	0.843062
GO_GLUTAMINE_FAMILY_AMINO_ACID_METABOLIC_PROCESS	-1.58	0.134		GO_BODY_FLUID_SECRETION	0.795348	1		GO_REGULATION_OF_LYMPHOCYTE_MIGRATION	-1.97501	0.00989854		GO_COLLAGEN_METABOLIC_PROCESS	1.06944	0.842729
GO_RESPONSE_TO_ACIDIC_PH	-1.58	0.133		GO_NEGATIVE_REGULATION_OF_DEPHOSPHORYLATION	0.795316	1		GO_NEUTROPHIL_MIGRATION	-1.97084	0.0103623		GO_REGULATION_OF_SMOOTHENED_SIGNALING_PATHWAY	1.0685	0.845594
GO_AMINOGLYCAN_METABOLIC_PROCESS	-1.58	0.134		GO_SPLICEOSOMAL_COMPLEX_ASSEMBLY	0.794352	1		GO_REGULATION_OF_LYMPHOCYTE_ACTIVATION	-1.95888	0.0118567		GO_DETECTION_OF_LIGHT_STIMULUS	1.06823	0.845784
GO_COLLAGEN_BIOSYNTHETIC_PROCESS	-1.57	0.135		GO_NEGATIVE_REGULATION_OF_CELLULAR_SENESCENCE	0.793945	1		GO_REGULATION_OF_ANTIGEN_RECEPTOR_MEDIATED_SIGNALING_PATHWAY	-1.95716	0.0116722		GO_PROTEIN_LIPID_COMPLEX_ASSEMBLY	1.06787	0.846265
GO_REGULATION_OF_ORGANIC_ACID_TRANSPORT	-1.57	0.135		GO_POSITIVE_REGULATION_OF_PROTEIN_LOCALIZATION_TO_CELL_SURFACE	0.793709	1		GO_LEUKOCYTE_CELL_CELL_ADHESION	-1.95715	0.0112399		GO_CARDIAC_MUSCLE_CELL_ACTION_POTENTIAL_INVOLVED_IN_CONTRACTION	1.06783	0.845549
GO_REGULATION_OF_OSTEOBLAST_DIFFERENTIATION	-1.57	0.135		GO_POSITIVE_REGULATION_OF_MITOTIC_SISTER_CHROMATID_SEGREGATION	0.792195	1		GO_ADAPTIVE_IMMUNE_RESPONSE	-1.95649	0.0110394		GO_NEGATIVE_REGULATION_OF_AXONOGENESIS	1.06692	0.84828
GO_EXECUTION_PHASE_OF_APOPTOSIS	-1.57	0.136		GO_RESPONSE_TO_PEPTIDE	0.791164	1		GO_REGULATION_OF_GRANULOCYTE_CHEMOTAXIS	-1.95621	0.0107546		GO_LIPID_DROPLET_ORGANIZATION	1.06688	0.847557
GO_VASCULAR_SMOOTH_MUSCLE_CONTRACTION	-1.57	0.136		GO_MYELOID_CELL_APOPTOTIC_PROCESS	0.791012	1		GO_RESPONSE_TO_CHEMOKINE	-1.95499	0.0105382		GO_SMAD_PROTEIN_SIGNAL_TRANSDUCTION	1.06675	0.847222
GO_HEAT_GENERATION	-1.57	0.136		GO_POSITIVE_REGULATION_OF_TRANSCRIPTION_OF_NOTCH_RECEPTOR_TARGET	0.790648	1		GO_NEGATIVE_REGULATION_OF_LEUKOCYTE_APOPTOTIC_PROCESS	-1.95483	0.0102448		GO_HINDBRAIN_MORPHOGENESIS	1.06667	0.846677
GO_TRANSFERRIN_TRANSPORT	-1.57	0.136		GO_POSITIVE_REGULATION_OF_PROTEIN_TARGETING_TO_MEMBRANE	0.789642	1		GO_LYMPHOCYTE_COSTIMULATION	-1.95019	0.0107629		GO_GLAND_DEVELOPMENT	1.06636	0.846989
GO_G_PROTEIN_COUPLED_PURINERGIC_RECEPTOR_SIGNALING_PATHWAY	-1.57	0.136		GO_POSITIVE_REGULATION_OF_PEPTIDE_HORMONE_SECRETION	0.788994	1		GO_POSITIVE_REGULATION_OF_CELL_ACTIVATION	-1.94906	0.0106497		GO_VESICLE_LOCALIZATION	1.06615	0.846914
GO_NEGATIVE_REGULATION_OF_SMOOTH_MUSCLE_CELL_PROLIFERATION	-1.57	0.136		GO_MORPHOGENESIS_OF_AN_EPITHELIAL_BUD	0.788403	1		GO_MUSCLE_CELL_MIGRATION	-1.94835	0.010377		GO_SLEEP	1.06521	0.849646
GO_MATING	-1.57	0.135		GO_PROTEIN_KINASE_A_SIGNALING	0.787411	1		GO_IMMUNOGLOBULIN_PRODUCTION	-1.94595	0.0102398		GO_POSITIVE_REGULATION_OF_STEROID_BIOSYNTHETIC_PROCESS	1.06484	0.850257
GO_REGULATION_OF_VASCULAR_PERMEABILITY	-1.57	0.136		GO_GLIOGENESIS	0.787256	1		GO_REGULATION_OF_T_CELL_APOPTOTIC_PROCESS	-1.94575	0.0100723		GO_FLUID_TRANSPORT	1.06473	0.849851
GO_REGULATION_OF_ACUTE_INFLAMMATORY_RESPONSE	-1.57	0.138		GO_REGULATION_OF_CELL_MORPHOGENESIS_INVOLVED_IN_DIFFERENTIATION	0.785637	1		GO_GRANULOCYTE_MIGRATION	-1.93823	0.0109827		GO_AXON_REGENERATION	1.06454	0.849744
GO_NEGATIVE_REGULATION_OF_BLOOD_VESSEL_DIAMETER	-1.57	0.139		GO_ASTROCYTE_DIFFERENTIATION	0.784645	1		GO_T_CELL_DIFFERENTIATION	-1.93613	0.0111757		GO_MEIOTIC_CELL_CYCLE	1.06385	0.851576
GO_REGULATION_OF_SYNCYTIUM_FORMATION_BY_PLASMA_MEMBRANE_FUSION	-1.57	0.138		GO_NEGATIVE_REGULATION_OF_PROTEIN_LOCALIZATION_TO_NUCLEUS	0.784392	1		GO_T_CELL_ACTIVATION	-1.93044	0.0115395		GO_DENDRITE_EXTENSION	1.06385	0.850739
GO_POSITIVE_REGULATION_OF_DENDRITIC_SPINE_MORPHOGENESIS	-1.57	0.139		GO_ENERGY_COUPLED_PROTON_TRANSPORT_DOWN_ELECTROCHEMICAL_GRADIENT	0.784329	1		GO_PLATELET_DEGRANULATION	-1.92993	0.0113212		GO_MATERNAL_PLACENTA_DEVELOPMENT	1.06369	0.850485
GO_PLATELET_DERIVED_GROWTH_FACTOR_RECEPTOR_SIGNALING_PATHWAY	-1.56	0.139		GO_GLOMERULUS_DEVELOPMENT	0.78414	1		GO_POSITIVE_REGULATION_OF_LYMPHOCYTE_ACTIVATION	-1.92576	0.0120687		GO_NEURAL_TUBE_DEVELOPMENT	1.06268	0.853596
GO_OVULATION_CYCLE	-1.56	0.139		GO_MATING_BEHAVIOR	0.783139	1		GO_LYMPHOCYTE_DIFFERENTIATION	-1.92565	0.0117814		GO_CELLULAR_RESPONSE_TO_PROSTAGLANDIN_STIMULUS	1.0625	0.853444
GO_TRANSMEMBRANE_RECEPTOR_PROTEIN_SERINE_THREONINE_KINASE_SIGNALING_PATHWAY	-1.56	0.138		GO_POSITIVE_REGULATION_OF_INTRACELLULAR_TRANSPORT	0.782427	1		GO_PEPTIDE_METABOLIC_PROCESS	-1.9247	0.0115406		GO_NEGATIVE_REGULATION_OF_NEURON_DIFFERENTIATION	1.06248	0.852659
GO_CELLULAR_RESPONSE_TO_ATP	-1.56	0.139		GO_CHROMOSOME_LOCALIZATION	0.781867	1		GO_SMOOTH_MUSCLE_CELL_MIGRATION	-1.91612	0.0131358		GO_POSITIVE_REGULATION_OF_EXOCYTOSIS	1.06239	0.85217
GO_RESPONSE_TO_PURINE_CONTAINING_COMPOUND	-1.56	0.139		GO_RETROGRADE_TRANSPORT_ENDOSOME_TO_PLASMA_MEMBRANE	0.781858	1		GO_CELLULAR_RESPONSE_TO_PROSTAGLANDIN_E_STIMULUS	-1.89809	0.0172594		GO_VASCULAR_ENDOTHELIAL_GROWTH_FACTOR_SIGNALING_PATHWAY	1.06216	0.852255
GO_PROSTANOID_BIOSYNTHETIC_PROCESS	-1.56	0.139		GO_CARDIAC_SEPTUM_MORPHOGENESIS	0.78093	1		GO_REGULATION_OF_NON_CANONICAL_WNT_SIGNALING_PATHWAY	-1.89221	0.0184166		GO_NUCLEOSIDE_METABOLIC_PROCESS	1.06207	0.851744
GO_STEROID_METABOLIC_PROCESS	-1.56	0.138		GO_REGULATION_OF_LONG_TERM_SYNAPTIC_POTENTIATION	0.780325	1		GO_NEGATIVE_REGULATION_OF_CELL_MOTILITY	-1.89138	0.0182615		GO_EPITHELIAL_TUBE_MORPHOGENESIS	1.06178	0.85196
GO_ENDOCRINE_PROCESS	-1.56	0.14		GO_INTESTINAL_EPITHELIAL_CELL_DIFFERENTIATION	0.779959	1		GO_REGULATION_OF_INTERLEUKIN_4_PRODUCTION	-1.88674	0.0189027		GO_CELLULAR_RESPONSE_TO_CALCIUM_ION	1.06158	0.851862
GO_CELLULAR_CARBOHYDRATE_METABOLIC_PROCESS	-1.56	0.141		GO_URETER_DEVELOPMENT	0.779255	1		GO_REGULATION_OF_NEUTROPHIL_MIGRATION	-1.88358	0.0191766		GO_SODIUM_ION_TRANSMEMBRANE_TRANSPORT	1.06156	0.851075
GO_CELLULAR_RESPONSE_TO_ALCOHOL	-1.56	0.141		GO_PLATELET_MORPHOGENESIS	0.77901	1		GO_REGULATION_OF_CELL_CELL_ADHESION	-1.88201	0.0191857		GO_REGULATION_OF_RECEPTOR_SIGNALING_PATHWAY_VIA_STAT	1.0607	0.853544
GO_NEGATIVE_REGULATION_OF_CELL_MOTILITY	-1.56	0.141		GO_PURINE_CONTAINING_COMPOUND_BIOSYNTHETIC_PROCESS	0.777621	1		GO_REGULATION_OF_LEUKOCYTE_APOPTOTIC_PROCESS	-1.87628	0.0204649		GO_RECEPTOR_METABOLIC_PROCESS	1.06048	0.853563
GO_POSITIVE_REGULATION_OF_VASCULAR_ENDOTHELIAL_GROWTH_FACTOR_RECEPTOR_SIGNALING_PATHWAY	-1.56	0.141		GO_PHOSPHATE_ION_TRANSPORT	0.777182	1		GO_NEGATIVE_REGULATION_OF_CYTOKINE_SECRETION	-1.87625	0.0200713		GO_REGULATION_OF_FEEDING_BEHAVIOR	1.05942	0.856844
GO_PATHWAY_RESTRICTED_SMAD_PROTEIN_PHOSPHORYLATION	-1.56	0.144		GO_METANEPHRIC_GLOMERULUS_DEVELOPMENT	0.776364	1		GO_LEUKOCYTE_PROLIFERATION	-1.87528	0.0201977		GO_RENAL_TUBULE_DEVELOPMENT	1.05871	0.858703
GO_SMALL_MOLECULE_CATABOLIC_PROCESS	-1.56	0.143		GO_LUNG_ALVEOLUS_DEVELOPMENT	0.776158	1		GO_B_CELL_RECEPTOR_SIGNALING_PATHWAY	-1.87309	0.0205226		GO_NEGATIVE_REGULATION_OF_MUSCLE_TISSUE_DEVELOPMENT	1.05833	0.859297
GO_MESENCHYME_DEVELOPMENT	-1.56	0.143		GO_INOSITOL_PHOSPHATE_MEDIATED_SIGNALING	0.77603	1		GO_REGULATION_OF_PLATELET_DERIVED_GROWTH_FACTOR_RECEPTOR_SIGNALING_PATHWAY	-1.87196	0.0204827		GO_SERINE_PHOSPHORYLATION_OF_STAT_PROTEIN	1.05819	0.858985
GO_MONOSACCHARIDE_METABOLIC_PROCESS	-1.56	0.143		GO_POSITIVE_REGULATION_OF_MRNA_CATABOLIC_PROCESS	0.774524	1		GO_LYMPHOCYTE_CHEMOTAXIS	-1.86791	0.0214209		GO_ASPARTATE_FAMILY_AMINO_ACID_BIOSYNTHETIC_PROCESS	1.05802	0.85876
GO_2_OXOGLUTARATE_METABOLIC_PROCESS	-1.56	0.143		GO_DENDRITE_DEVELOPMENT	0.77288	1		GO_LIPID_OXIDATION	-1.86338	0.0225073		GO_NEGATIVE_REGULATION_OF_MUSCLE_CELL_APOPTOTIC_PROCESS	1.05785	0.858568
GO_NEGATIVE_REGULATION_OF_LIPID_CATABOLIC_PROCESS	-1.55	0.143		GO_CELLULAR_BIOGENIC_AMINE_METABOLIC_PROCESS	0.772713	1		GO_NEGATIVE_REGULATION_OF_MUSCLE_CONTRACTION	-1.86214	0.0223852		GO_NEGATIVE_REGULATION_OF_LIPID_STORAGE	1.05756	0.858849
GO_POSITIVE_REGULATION_OF_CELLULAR_RESPONSE_TO_INSULIN_STIMULUS	-1.55	0.144		GO_PROTEIN_COMPLEX_OLIGOMERIZATION	0.772109	1		GO_VASODILATION	-1.86183	0.0221256		GO_CELLULAR_CARBOHYDRATE_METABOLIC_PROCESS	1.05751	0.858146
GO_RESPONSE_TO_ORGANOPHOSPHORUS	-1.55	0.143		GO_NEGATIVE_REGULATION_OF_MYELOID_CELL_DIFFERENTIATION	0.770427	1		GO_REGULATION_OF_T_CELL_ACTIVATION	-1.85987	0.0223455		GO_BRANCHING_MORPHOGENESIS_OF_AN_EPITHELIAL_TUBE	1.057	0.859251
GO_ORGANIC_ANION_TRANSPORT	-1.55	0.143		GO_EMBRYONIC_CAMERA_TYPE_EYE_DEVELOPMENT	0.769438	1		GO_REGULATION_OF_CHEMOTAXIS	-1.85872	0.0223492		GO_REGULATION_OF_ENDOTHELIAL_CELL_DIFFERENTIATION	1.05689	0.858835
GO_MESENCHYMAL_CELL_DIFFERENTIATION	-1.55	0.143		GO_NEGATIVE_REGULATION_OF_CELL_MORPHOGENESIS_INVOLVED_IN_DIFFERENTIATION	0.768102	1		GO_MEMBRANE_INVAGINATION	-1.85584	0.0227104		GO_RESPONSE_TO_NICOTINE	1.05681	0.858328
GO_REGULATION_OF_CELLULAR_RESPONSE_TO_TRANSFORMING_GROWTH_FACTOR_BETA_STIMULUS	-1.55	0.142		GO_REGULATION_OF_PROTEIN_LOCALIZATION_TO_MEMBRANE	0.767274	1		GO_CELLULAR_RESPONSE_TO_PROSTAGLANDIN_STIMULUS	-1.85438	0.0227511		GO_CELL_CELL_JUNCTION_ASSEMBLY	1.05628	0.859457
GO_STEROL_METABOLIC_PROCESS	-1.55	0.143		GO_THYMUS_DEVELOPMENT	0.767108	1		GO_MONONUCLEAR_CELL_MIGRATION	-1.85293	0.0229026		GO_REGULATION_OF_OSTEOBLAST_DIFFERENTIATION	1.0559	0.85998
GO_OSSIFICATION	-1.55	0.145		GO_POSITIVE_REGULATION_OF_GLIAL_CELL_PROLIFERATION	0.766763	1		GO_POSITIVE_REGULATION_OF_MONONUCLEAR_CELL_MIGRATION	-1.84942	0.0240861		GO_CARDIOBLAST_DIFFERENTIATION	1.05574	0.859736
GO_NEGATIVE_REGULATION_OF_HEART_CONTRACTION	-1.55	0.145		GO_DORSAL_VENTRAL_NEURAL_TUBE_PATTERNING	0.766276	1		GO_NEGATIVE_REGULATION_OF_TUMOR_NECROSIS_FACTOR_SUPERFAMILY_CYTOKINE_PRODUCTION	-1.84787	0.0242284		GO_HEPATOCYTE_DIFFERENTIATION	1.05573	0.858926
GO_SPROUTING_ANGIOGENESIS	-1.55	0.145		GO_REGULATION_OF_HAIR_FOLLICLE_DEVELOPMENT	0.766151	1		GO_POSITIVE_REGULATION_OF_LEUKOCYTE_CELL_CELL_ADHESION	-1.84579	0.0247898		GO_CELLULAR_RESPONSE_TO_FATTY_ACID	1.05565	0.858415
GO_REGULATION_OF_FATTY_ACID_BETA_OXIDATION	-1.55	0.147		GO_CELLULAR_RESPONSE_TO_LOW_DENSITY_LIPOPROTEIN_PARTICLE_STIMULUS	0.766012	1		GO_POSITIVE_REGULATION_OF_MONOCYTE_CHEMOTAXIS	-1.84495	0.0246523		GO_REGULATION_OF_CARDIAC_MUSCLE_CONTRACTION	1.05535	0.858681
GO_ORGANIC_ACID_TRANSPORT	-1.55	0.147		GO_THIOESTER_METABOLIC_PROCESS	0.764915	1		GO_POSITIVE_REGULATION_OF_LYMPHOCYTE_DIFFERENTIATION	-1.84131	0.0258656		GO_RESPONSE_TO_ATP	1.05489	0.859611
GO_POSITIVE_REGULATION_OF_SMALL_MOLECULE_METABOLIC_PROCESS	-1.55	0.146		GO_NUCLEOBASE_CONTAINING_SMALL_MOLECULE_INTERCONVERSION	0.764562	1		GO_POSITIVE_REGULATION_OF_VASCULATURE_DEVELOPMENT	-1.84066	0.0255967		GO_MAMMARY_GLAND_MORPHOGENESIS	1.05435	0.860819
GO_REGULATION_OF_ACTIN_FILAMENT_BUNDLE_ASSEMBLY	-1.55	0.146		GO_GRANULOCYTE_DIFFERENTIATION	0.76421	1		GO_REGULATION_OF_VASCULATURE_DEVELOPMENT	-1.84014	0.0254539		GO_ACTIN_MEDIATED_CELL_CONTRACTION	1.05396	0.861461
GO_POSITIVE_REGULATION_OF_LEUKOCYTE_CHEMOTAXIS	-1.55	0.146		GO_REGULATION_OF_HISTONE_DEACETYLATION	0.764006	1		GO_ADAPTIVE_IMMUNE_RESPONSE_BASED_ON_SOMATIC_RECOMBINATION_OF_IMMUNE_RECEPTORS_BUILT_FROM_IMMUNOGLOBULIN_SUPERFAMILY_DOMAINS	-1.83781	0.0262162		GO_EOSINOPHIL_CHEMOTAXIS	1.05387	0.860957
GO_NEGATIVE_REGULATION_OF_TRANSMEMBRANE_RECEPTOR_PROTEIN_SERINE_THREONINE_KINASE_SIGNALING_PATHWAY	-1.55	0.147		GO_REGULATION_OF_PROTEIN_COMPLEX_DISASSEMBLY	0.763439	1		GO_RESPONSE_TO_HYDROGEN_PEROXIDE	-1.83749	0.0259743		GO_TRANSFERRIN_TRANSPORT	1.05367	0.860897
GO_DRUG_TRANSMEMBRANE_TRANSPORT	-1.55	0.148		GO_REGULATION_OF_MACROPHAGE_DIFFERENTIATION	0.763414	1		GO_INTERLEUKIN_4_PRODUCTION	-1.83612	0.0260426		GO_CELL_PROLIFERATION_INVOLVED_IN_KIDNEY_DEVELOPMENT	1.05348	0.860805
GO_LABYRINTHINE_LAYER_MORPHOGENESIS	-1.54	0.149		GO_INNER_EAR_RECEPTOR_CELL_STEREOCILIUM_ORGANIZATION	0.763259	1		GO_CELLULAR_RESPONSE_TO_FATTY_ACID	-1.83115	0.0275506		GO_FEMALE_MEIOTIC_NUCLEAR_DIVISION	1.05325	0.86084
GO_POSITIVE_REGULATION_OF_CHOLESTEROL_EFFLUX	-1.54	0.149		GO_NODAL_SIGNALING_PATHWAY	0.763177	1		GO_FAT_CELL_DIFFERENTIATION	-1.82934	0.0277995		GO_RHYTHMIC_PROCESS	1.05298	0.861034
GO_DETERMINATION_OF_ADULT_LIFESPAN	-1.54	0.149		GO_REGULATION_OF_MICROTUBULE_POLYMERIZATION_OR_DEPOLYMERIZATION	0.762832	1		GO_GLUTATHIONE_METABOLIC_PROCESS	-1.82725	0.0281544		GO_NEPHRON_EPITHELIUM_DEVELOPMENT	1.05266	0.86141
GO_MULTI_MULTICELLULAR_ORGANISM_PROCESS	-1.54	0.149		GO_HISTONE_METHYLATION	0.762802	1		GO_RESPONSE_TO_FATTY_ACID	-1.8253	0.0286582		GO_HINDBRAIN_DEVELOPMENT	1.05265	0.860601
GO_REGULATION_OF_CAMP_MEDIATED_SIGNALING	-1.54	0.15		GO_AORTA_MORPHOGENESIS	0.762384	1		GO_CELLULAR_RESPONSE_TO_BIOTIC_STIMULUS	-1.82356	0.0289385		GO_RESPONSE_TO_XENOBIOTIC_STIMULUS	1.05236	0.860942
GO_POSITIVE_REGULATION_OF_TRANSMEMBRANE_RECEPTOR_PROTEIN_SERINE_THREONINE_KINASE_SIGNALING_PATHWAY	-1.54	0.151		GO_MICROTUBULE_ORGANIZING_CENTER_LOCALIZATION	0.762156	1		GO_FATTY_ACID_CATABOLIC_PROCESS	-1.82289	0.0288058		GO_SECONDARY_METABOLITE_BIOSYNTHETIC_PROCESS	1.05235	0.860155
GO_RESPONSE_TO_BMP	-1.54	0.151		GO_ATRIAL_SEPTUM_MORPHOGENESIS	0.760423	1		GO_NEGATIVE_REGULATION_OF_SMOOTH_MUSCLE_CELL_PROLIFERATION	-1.82036	0.0293876		GO_POSTSYNAPTIC_SPECIALIZATION_ORGANIZATION	1.05212	0.860154
GO_CARBOHYDRATE_TRANSPORT	-1.54	0.153		GO_PURINE_NUCLEOTIDE_TRANSPORT	0.756334	1		GO_NEGATIVE_REGULATION_OF_SMOOTH_MUSCLE_CONTRACTION	-1.81726	0.030334		GO_SPERMATID_DIFFERENTIATION	1.05166	0.861057
GO_CELLULAR_RESPONSE_TO_RETINOIC_ACID	-1.54	0.153		GO_PHOTORECEPTOR_CELL_MAINTENANCE	0.756187	1		GO_CELLULAR_EXTRAVASATION	-1.81072	0.0325266		GO_LUNG_MORPHOGENESIS	1.05129	0.861635
GO_RENAL_SYSTEM_PROCESS_INVOLVED_IN_REGULATION_OF_SYSTEMIC_ARTERIAL_BLOOD_PRESSURE	-1.54	0.154		GO_NEGATIVE_REGULATION_OF_HEMOPOIESIS	0.756037	1		GO_MONOCYTE_CHEMOTAXIS	-1.80981	0.0325602		GO_REGULATION_OF_PHOSPHOLIPASE_ACTIVITY	1.05102	0.861816
GO_TRANSFORMING_GROWTH_FACTOR_BETA_RECEPTOR_SIGNALING_PATHWAY	-1.54	0.153		GO_REGULATION_OF_DNA_METHYLATION	0.753803	1		GO_POSITIVE_REGULATION_OF_LYMPHOCYTE_MIGRATION	-1.80929	0.0323763		GO_NEGATIVE_REGULATION_OF_GLUCONEOGENESIS	1.0504	0.863274
GO_GLUTATHIONE_DERIVATIVE_BIOSYNTHETIC_PROCESS	-1.54	0.153		GO_GLUTAMINE_FAMILY_AMINO_ACID_BIOSYNTHETIC_PROCESS	0.753658	1		GO_PRODUCTION_OF_MOLECULAR_MEDIATOR_OF_IMMUNE_RESPONSE	-1.80784	0.0326239		GO_COFACTOR_CATABOLIC_PROCESS	1.0501	0.863545
GO_RESPONSE_TO_CAMP	-1.54	0.152		GO_POSITIVE_REGULATION_OF_FOCAL_ADHESION_ASSEMBLY	0.753362	1		GO_POSITIVE_REGULATION_OF_ANTIGEN_RECEPTOR_MEDIATED_SIGNALING_PATHWAY	-1.80604	0.0330865		GO_REGULATION_OF_SENSORY_PERCEPTION	1.05009	0.862745
GO_POSITIVE_REGULATION_OF_ENDOTHELIAL_CELL_CHEMOTAXIS	-1.54	0.153		GO_NUCLEAR_CHROMOSOME_SEGREGATION	0.753286	1		GO_POSITIVE_REGULATION_OF_BLOOD_VESSEL_DIAMETER	-1.80461	0.0332041		GO_POSTSYNAPSE_ORGANIZATION	1.0499	0.862614
GO_AXIS_ELONGATION	-1.54	0.153		GO_CARDIAC_SEPTUM_DEVELOPMENT	0.753066	1		GO_POSITIVE_REGULATION_OF_CELL_CELL_ADHESION	-1.80414	0.0330533		GO_REFLEX	1.04917	0.864593
GO_NEGATIVE_REGULATION_OF_FIBROBLAST_GROWTH_FACTOR_RECEPTOR_SIGNALING_PATHWAY	-1.54	0.152		GO_CILIUM_ORGANIZATION	0.752731	1		GO_NEGATIVE_REGULATION_OF_IMMUNE_SYSTEM_PROCESS	-1.8004	0.0343922		GO_PHOTORECEPTOR_CELL_MAINTENANCE	1.04888	0.864902
GO_ALPHA_AMINO_ACID_CATABOLIC_PROCESS	-1.54	0.152		GO_REGULATION_OF_KIDNEY_DEVELOPMENT	0.751601	1		GO_REGULATION_OF_B_CELL_ACTIVATION	-1.7949	0.0369678		GO_REGULATION_OF_TRIGLYCERIDE_BIOSYNTHETIC_PROCESS	1.04887	0.864135
GO_REGULATION_OF_LIPASE_ACTIVITY	-1.54	0.151		GO_LINOLEIC_ACID_METABOLIC_PROCESS	0.751042	1		GO_POSITIVE_REGULATION_OF_T_CELL_MIGRATION	-1.79294	0.0376478		GO_COFACTOR_METABOLIC_PROCESS	1.04885	0.863381
GO_RESPONSE_TO_ANTIBIOTIC	-1.54	0.151		GO_NUCLEOTIDE_EXCISION_REPAIR_DNA_DAMAGE_RECOGNITION	0.750714	1		GO_POSITIVE_REGULATION_OF_INTERLEUKIN_4_PRODUCTION	-1.79241	0.0373964		GO_HEART_FORMATION	1.04847	0.864008
GO_NEGATIVE_REGULATION_OF_GLUCOSE_TRANSMEMBRANE_TRANSPORT	-1.54	0.152		GO_POSITIVE_REGULATION_OF_MRNA_PROCESSING	0.750704	1		GO_RESPONSE_TO_MOLECULE_OF_BACTERIAL_ORIGIN	-1.78855	0.0387137		GO_CARDIAC_CHAMBER_MORPHOGENESIS	1.04653	0.870457
GO_GLYCOLYTIC_PROCESS	-1.54	0.151		GO_NEGATIVE_REGULATION_OF_JNK_CASCADE	0.74904	1		GO_REGULATION_OF_IMMUNE_EFFECTOR_PROCESS	-1.7862	0.0395502		GO_SECONDARY_ALCOHOL_METABOLIC_PROCESS	1.04611	0.871165
GO_ANIMAL_ORGAN_REGENERATION	-1.53	0.151		GO_POSITIVE_REGULATION_OF_OXIDOREDUCTASE_ACTIVITY	0.748917	1		GO_NEGATIVE_REGULATION_OF_CYTOKINE_PRODUCTION	-1.78612	0.0391674		GO_ACTIVATION_OF_JANUS_KINASE_ACTIVITY	1.04597	0.87083
GO_REGULATION_OF_FAT_CELL_DIFFERENTIATION	-1.53	0.15		GO_POSITIVE_REGULATION_OF_EXTRACELLULAR_MATRIX_ORGANIZATION	0.748845	1		GO_NEGATIVE_REGULATION_OF_LOCOMOTION	-1.78571	0.0390115		GO_ENDOCARDIAL_CUSHION_MORPHOGENESIS	1.04587	0.870403
GO_POSITIVE_REGULATION_OF_G1_S_TRANSITION_OF_MITOTIC_CELL_CYCLE	-1.53	0.15		GO_REGULATION_OF_INTRINSIC_APOPTOTIC_SIGNALING_PATHWAY_BY_P53_CLASS_MEDIATOR	0.748123	1		GO_LEUKOCYTE_DIFFERENTIATION	-1.78522	0.0388135		GO_HEART_TRABECULA_MORPHOGENESIS	1.04529	0.871738
GO_NEGATIVE_REGULATION_OF_CELL_KILLING	-1.53	0.15		GO_REGULATION_OF_MONOOXYGENASE_ACTIVITY	0.747705	1		GO_NEGATIVE_REGULATION_OF_LEUKOCYTE_CHEMOTAXIS	-1.78079	0.0404611		GO_CARDIAC_SEPTUM_MORPHOGENESIS	1.0452	0.871218
GO_REGULATION_OF_CAMP_DEPENDENT_PROTEIN_KINASE_ACTIVITY	-1.53	0.151		GO_POSITIVE_REGULATION_OF_TYROSINE_PHOSPHORYLATION_OF_STAT_PROTEIN	0.746728	1		GO_MUSCLE_CELL_DEVELOPMENT	-1.77614	0.0424192		GO_NEGATIVE_REGULATION_OF_RESPONSE_TO_EXTERNAL_STIMULUS	1.04502	0.871089
GO_REGULATION_OF_THE_FORCE_OF_HEART_CONTRACTION	-1.53	0.152		GO_DEOXYRIBOSE_PHOSPHATE_CATABOLIC_PROCESS	0.746652	1		GO_INTERLEUKIN_12_PRODUCTION	-1.77445	0.0428601		GO_PROTEOGLYCAN_BIOSYNTHETIC_PROCESS	1.04457	0.871963
GO_AMINOGLYCAN_BIOSYNTHETIC_PROCESS	-1.53	0.151		GO_RECEPTOR_BIOSYNTHETIC_PROCESS	0.7466	1		GO_B_CELL_ACTIVATION	-1.77355	0.0429372		GO_SYNAPSIS	1.04447	0.871507
GO_VASCULAR_ASSOCIATED_SMOOTH_MUSCLE_CELL_MIGRATION	-1.53	0.151		GO_RESPONSE_TO_NICOTINE	0.746327	1		GO_POSITIVE_REGULATION_OF_CELL_ADHESION	-1.7718	0.0433393		GO_REGULATION_OF_FATTY_ACID_OXIDATION	1.04444	0.87079
GO_RESPONSE_TO_HYDROGEN_PEROXIDE	-1.53	0.151		GO_NEGATIVE_REGULATION_OF_CELLULAR_PROTEIN_LOCALIZATION	0.745948	1		GO_SMOOTH_MUSCLE_CELL_DIFFERENTIATION	-1.7716	0.0429767		GO_POSITIVE_REGULATION_OF_NUCLEOTIDE_BIOSYNTHETIC_PROCESS	1.04441	0.870096
GO_REGULATION_OF_CELL_GROWTH_INVOLVED_IN_CARDIAC_MUSCLE_CELL_DEVELOPMENT	-1.53	0.15		GO_DETECTION_OF_TEMPERATURE_STIMULUS_INVOLVED_IN_SENSORY_PERCEPTION	0.745274	1		GO_MONOCARBOXYLIC_ACID_CATABOLIC_PROCESS	-1.76889	0.0441226		GO_SECRETION_BY_TISSUE	1.0444	0.869333
GO_POSITIVE_REGULATION_OF_CYTOSOLIC_CALCIUM_ION_CONCENTRATION_INVOLVED_IN_PHOSPHOLIPASE_C_ACTIVATING_G_PROTEIN_COUPLED_SIGNALING_PATHWAY	-1.53	0.15		GO_RESPONSE_TO_AMINO_ACID	0.744825	1		GO_RESPONSE_TO_PROSTAGLANDIN_E	-1.76669	0.0449399		GO_MICROTUBULE_DEPOLYMERIZATION	1.04415	0.869457
GO_CELLULAR_HORMONE_METABOLIC_PROCESS	-1.53	0.15		GO_NEGATIVE_REGULATION_OF_PROTEIN_OLIGOMERIZATION	0.744621	1		GO_CELLULAR_RESPONSE_TO_ACID_CHEMICAL	-1.76662	0.0445332		GO_NEGATIVE_REGULATION_OF_LIPID_METABOLIC_PROCESS	1.0436	0.870779
GO_POSITIVE_REGULATION_OF_INFLAMMATORY_RESPONSE	-1.53	0.15		GO_REGULATION_OF_FILOPODIUM_ASSEMBLY	0.74401	1		GO_NEGATIVE_REGULATION_OF_INTERLEUKIN_6_PRODUCTION	-1.76592	0.0443949		GO_NEGATIVE_REGULATION_OF_VIRAL_PROCESS	1.04321	0.871397
GO_MULTICELLULAR_ORGANISMAL_HOMEOSTASIS	-1.53	0.149		GO_CELLULAR_RESPONSE_TO_PEPTIDE	0.742498	1		GO_B_CELL_MEDIATED_IMMUNITY	-1.76542	0.0441937		GO_SEX_DIFFERENTIATION	1.04318	0.870703
GO_PHOSPHATIDIC_ACID_BIOSYNTHETIC_PROCESS	-1.53	0.149		GO_PHOTOPERIODISM	0.742151	1		GO_INTERLEUKIN_6_SECRETION	-1.76398	0.0444819		GO_BLOOD_VESSEL_REMODELING	1.04313	0.870033
GO_PROTEIN_ACTIVATION_CASCADE	-1.53	0.149		GO_REGULATION_OF_HISTONE_MODIFICATION	0.740638	1		GO_CELL_CELL_ADHESION_MEDIATED_BY_INTEGRIN	-1.76338	0.0443979		GO_MEMBRANE_DEPOLARIZATION_DURING_ACTION_POTENTIAL	1.04289	0.870107
GO_BONE_MINERALIZATION	-1.53	0.15		GO_EXOCYTIC_PROCESS	0.740168	1		GO_RELAXATION_OF_MUSCLE	-1.76312	0.0441895		GO_SYMPATHETIC_NERVOUS_SYSTEM_DEVELOPMENT	1.04275	0.869843
GO_NEGATIVE_REGULATION_OF_BLOOD_PRESSURE	-1.53	0.149		GO_NEURON_PROJECTION_ORGANIZATION	0.739809	1		GO_NEGATIVE_REGULATION_OF_COLD_INDUCED_THERMOGENESIS	-1.75941	0.0458762		GO_HYDROGEN_PEROXIDE_CATABOLIC_PROCESS	1.04256	0.869734
GO_POSITIVE_REGULATION_OF_GLYCOLYTIC_PROCESS	-1.53	0.149		GO_ESTABLISHMENT_OF_ORGANELLE_LOCALIZATION	0.739508	1		GO_NEGATIVE_REGULATION_OF_T_CELL_APOPTOTIC_PROCESS	-1.75934	0.0454861		GO_PHOTOTRANSDUCTION	1.04238	0.869625
GO_REGULATION_OF_BLOOD_CIRCULATION	-1.53	0.149		GO_NEGATIVE_REGULATION_OF_CELL_AGING	0.739465	1		GO_REGULATION_OF_FATTY_ACID_METABOLIC_PROCESS	-1.75809	0.0457783		GO_DRUG_CATABOLIC_PROCESS	1.04223	0.869383
GO_SIALYLATION	-1.53	0.149		GO_POSITIVE_REGULATION_OF_PROTEIN_LOCALIZATION_TO_MEMBRANE	0.73917	1		GO_RESPONSE_TO_PROSTAGLANDIN	-1.75712	0.0460142		GO_POSITIVE_REGULATION_OF_FATTY_ACID_BIOSYNTHETIC_PROCESS	1.04064	0.874548
GO_PROTEIN_KINASE_C_SIGNALING	-1.53	0.149		GO_RNA_SPLICING_VIA_ENDONUCLEOLYTIC_CLEAVAGE_AND_LIGATION	0.738587	1		GO_NEGATIVE_REGULATION_OF_BMP_SIGNALING_PATHWAY	-1.75705	0.0456694		GO_ERYTHROCYTE_DEVELOPMENT	1.03992	0.876367
GO_MONOCARBOXYLIC_ACID_TRANSPORT	-1.53	0.149		GO_REGULATION_OF_ORGANELLE_ASSEMBLY	0.738308	1		GO_LEUKOCYTE_APOPTOTIC_PROCESS	-1.75466	0.0465212		GO_REGULATION_OF_APPETITE	1.03958	0.876851
GO_VASCULAR_SMOOTH_MUSCLE_CELL_DIFFERENTIATION	-1.53	0.149		GO_NEGATIVE_REGULATION_OF_GLUCONEOGENESIS	0.738105	1		GO_REGULATION_OF_LEUKOCYTE_PROLIFERATION	-1.75341	0.0469472		GO_POSITIVE_REGULATION_OF_ENDOCYTOSIS	1.03947	0.876437
GO_VASCULAR_ENDOTHELIAL_CELL_PROLIFERATION	-1.53	0.149		GO_MAMMARY_GLAND_DUCT_MORPHOGENESIS	0.737911	1		GO_INTERLEUKIN_6_PRODUCTION	-1.75227	0.0471191		GO_LUNG_ALVEOLUS_DEVELOPMENT	1.03928	0.876367
GO_TOLL_LIKE_RECEPTOR_3_SIGNALING_PATHWAY	-1.53	0.15		GO_REGULATION_OF_EXTRINSIC_APOPTOTIC_SIGNALING_PATHWAY_IN_ABSENCE_OF_LIGAND	0.737523	1		GO_POSITIVE_REGULATION_OF_RESPONSE_TO_EXTERNAL_STIMULUS	-1.75204	0.0468912		GO_ESTABLISHMENT_OF_PROTEIN_LOCALIZATION_TO_MITOCHONDRIAL_MEMBRANE	1.03896	0.876758
GO_POSITIVE_REGULATION_OF_CELLULAR_RESPONSE_TO_TRANSFORMING_GROWTH_FACTOR_BETA_STIMULUS	-1.53	0.151		GO_NEGATIVE_REGULATION_OF_MORPHOGENESIS_OF_AN_EPITHELIUM	0.736287	1		GO_TEMPERATURE_HOMEOSTASIS	-1.75051	0.0474858		GO_REGULATION_OF_ALCOHOL_BIOSYNTHETIC_PROCESS	1.03883	0.876382
GO_COFACTOR_METABOLIC_PROCESS	-1.53	0.15		GO_PROTEIN_TETRAMERIZATION	0.734571	1		GO_LYMPHOCYTE_ACTIVATION_INVOLVED_IN_IMMUNE_RESPONSE	-1.7467	0.0492385		GO_REGULATION_OF_CELL_MATURATION	1.03878	0.875762
GO_PHOSPHOLIPASE_C_ACTIVATING_G_PROTEIN_COUPLED_RECEPTOR_SIGNALING_PATHWAY	-1.53	0.15		GO_MATURATION_OF_LSU_RRNA	0.73412	1		GO_CELL_MATRIX_ADHESION	-1.74465	0.0499985		GO_GENITALIA_DEVELOPMENT	1.03856	0.875772
GO_REGULATION_OF_PHOSPHOLIPASE_ACTIVITY	-1.53	0.15		GO_NEGATIVE_REGULATION_OF_PROTEIN_COMPLEX_DISASSEMBLY	0.731576	1		GO_LEUKOCYTE_ACTIVATION_INVOLVED_IN_INFLAMMATORY_RESPONSE	-1.74222	0.0507234		GO_PROTEIN_DNA_COMPLEX_DISASSEMBLY	1.0383	0.875971
GO_POSITIVE_REGULATION_OF_SMOOTH_MUSCLE_CELL_PROLIFERATION	-1.52	0.15		GO_LONG_CHAIN_FATTY_ACID_TRANSPORT	0.731163	1		GO_FATTY_ACID_BETA_OXIDATION	-1.74183	0.0505879		GO_PROTEIN_ACTIVATION_CASCADE	1.03824	0.875363
GO_NEUTROPHIL_MIGRATION	-1.52	0.15		GO_MULTICELLULAR_ORGANISM_GROWTH	0.730918	1		GO_MACROPHAGE_ACTIVATION	-1.73972	0.0516183		GO_REGULATION_OF_MORPHOGENESIS_OF_AN_EPITHELIUM	1.03788	0.875894
GO_CELLULAR_RESPONSE_TO_TOXIC_SUBSTANCE	-1.52	0.151		GO_RESPONSE_TO_MUSCLE_ACTIVITY	0.730823	1		GO_REGULATION_OF_POSITIVE_CHEMOTAXIS	-1.73879	0.0518417		GO_REGULATION_OF_TRANSMISSION_OF_NERVE_IMPULSE	1.03631	0.880822
GO_LIPOPROTEIN_METABOLIC_PROCESS	-1.52	0.151		GO_POSITIVE_REGULATION_OF_HISTONE_H3_K4_METHYLATION	0.730705	1		GO_CELLULAR_RESPONSE_TO_STARVATION	-1.73878	0.0514511		GO_PROTEIN_K11_LINKED_UBIQUITINATION	1.03584	0.881776
GO_ORGANIC_HYDROXY_COMPOUND_METABOLIC_PROCESS	-1.52	0.151		GO_CELLULAR_RESPONSE_TO_HEAT	0.730378	1		GO_NEGATIVE_REGULATION_OF_LYMPHOCYTE_APOPTOTIC_PROCESS	-1.73812	0.0514343		GO_RESPONSE_TO_FOOD	1.03581	0.881094
GO_POSITIVE_REGULATION_OF_RESPONSE_TO_EXTERNAL_STIMULUS	-1.52	0.151		GO_CYTOKINE_SECRETION_INVOLVED_IN_IMMUNE_RESPONSE	0.728423	1		GO_REGULATION_OF_KETONE_BIOSYNTHETIC_PROCESS	-1.73747	0.051492		GO_CELLULAR_RESPONSE_TO_AMMONIUM_ION	1.03574	0.880535
GO_IRON_ION_HOMEOSTASIS	-1.52	0.151		GO_REGULATION_OF_CELLULAR_CARBOHYDRATE_METABOLIC_PROCESS	0.726236	1		GO_B_CELL_ACTIVATION_INVOLVED_IN_IMMUNE_RESPONSE	-1.73447	0.0529244		GO_NEGATIVE_REGULATION_OF_COLD_INDUCED_THERMOGENESIS	1.03526	0.88142
GO_COLLAGEN_METABOLIC_PROCESS	-1.52	0.152		GO_VENTRICULAR_SYSTEM_DEVELOPMENT	0.7259	1		GO_CYTOKINE_SECRETION	-1.73445	0.0525265		GO_ENDOTHELIAL_CELL_DEVELOPMENT	1.03486	0.882072
GO_GLIAL_CELL_MIGRATION	-1.52	0.152		GO_AMINE_METABOLIC_PROCESS	0.72578	1		GO_LYMPHOCYTE_APOPTOTIC_PROCESS	-1.73045	0.0547327		GO_PLACENTA_BLOOD_VESSEL_DEVELOPMENT	1.03484	0.881383
GO_POSITIVE_REGULATION_OF_BIOMINERAL_TISSUE_DEVELOPMENT	-1.52	0.151		GO_INFLAMMATORY_CELL_APOPTOTIC_PROCESS	0.72489	1		GO_NEGATIVE_REGULATION_OF_INTERLEUKIN_1_PRODUCTION	-1.72818	0.0557963		GO_REGULATION_OF_ENDOCYTOSIS	1.03443	0.882121
GO_POSITIVE_REGULATION_OF_ERK1_AND_ERK2_CASCADE	-1.52	0.151		GO_LONG_TERM_MEMORY	0.724379	1		GO_POSITIVE_REGULATION_OF_NEUTROPHIL_MIGRATION	-1.72789	0.0555306		GO_REGULATION_OF_MORPHOGENESIS_OF_A_BRANCHING_STRUCTURE	1.03386	0.883518
GO_G_PROTEIN_COUPLED_RECEPTOR_SIGNALING_PATHWAY_COUPLED_TO_CYCLIC_NUCLEOTIDE_SECOND_MESSENGER	-1.52	0.151		GO_AXONAL_TRANSPORT	0.724076	1		GO_FATTY_ACID_METABOLIC_PROCESS	-1.72702	0.0556208		GO_POSITIVE_REGULATION_OF_ION_TRANSMEMBRANE_TRANSPORT	1.03363	0.883514
GO_RESPONSE_TO_IRON_ION	-1.52	0.152		GO_GLUCAN_METABOLIC_PROCESS	0.722481	1		GO_REGULATION_OF_TORC1_SIGNALING	-1.72691	0.05533		GO_MELANOCYTE_DIFFERENTIATION	1.03307	0.884815
GO_NEGATIVE_REGULATION_OF_LOCOMOTION	-1.52	0.151		GO_PHENOL_CONTAINING_COMPOUND_METABOLIC_PROCESS	0.720707	1		GO_POSITIVE_REGULATION_OF_ENDOTHELIAL_CELL_APOPTOTIC_PROCESS	-1.72642	0.0552361		GO_CELL_CELL_JUNCTION_ORGANIZATION	1.03258	0.885857
GO_CELLULAR_RESPONSE_TO_REACTIVE_OXYGEN_SPECIES	-1.52	0.151		GO_NEGATIVE_REGULATION_OF_MEIOTIC_CELL_CYCLE	0.720121	1		GO_EXTRACELLULAR_MATRIX_ASSEMBLY	-1.72531	0.0555751		GO_POSITIVE_REGULATION_OF_DENDRITIC_SPINE_DEVELOPMENT	1.03238	0.885786
GO_NEGATIVE_REGULATION_OF_CELL_ADHESION	-1.52	0.151		GO_CHROMATIN_ASSEMBLY	0.718674	1		GO_REGULATION_OF_B_CELL_RECEPTOR_SIGNALING_PATHWAY	-1.72506	0.0553504		GO_EOSINOPHIL_MIGRATION	1.03232	0.885167
GO_NEGATIVE_REGULATION_OF_MUSCLE_CONTRACTION	-1.52	0.152		GO_NUCLEOSIDE_MONOPHOSPHATE_BIOSYNTHETIC_PROCESS	0.71648	1		GO_B_CELL_PROLIFERATION	-1.72373	0.0558229		GO_POSITIVE_REGULATION_OF_FIBROBLAST_PROLIFERATION	1.03214	0.884997
GO_ANION_TRANSMEMBRANE_TRANSPORT	-1.52	0.151		GO_CELLULAR_PROTEIN_COMPLEX_DISASSEMBLY	0.716445	1		GO_REGULATION_OF_T_CELL_RECEPTOR_SIGNALING_PATHWAY	-1.72217	0.0564446		GO_LABYRINTHINE_LAYER_BLOOD_VESSEL_DEVELOPMENT	1.032	0.884698
GO_REGULATION_OF_CARBOHYDRATE_METABOLIC_PROCESS	-1.52	0.152		GO_CELLULAR_RESPONSE_TO_AMMONIUM_ION	0.716408	1		GO_NEGATIVE_REGULATION_OF_DNA_REPAIR	-1.71878	0.058191		GO_PHOSPHATIDYLINOSITOL_DEPHOSPHORYLATION	1.03198	0.883968
GO_CARDIOBLAST_DIFFERENTIATION	-1.52	0.151		GO_REGULATION_OF_VIRAL_GENOME_REPLICATION	0.715852	1		GO_INTRACELLULAR_LIPID_TRANSPORT	-1.71594	0.0596428		GO_REGULATION_OF_MUSCLE_ORGAN_DEVELOPMENT	1.03085	0.887395
GO_VASCULOGENESIS	-1.52	0.151		GO_DNA_REPLICATION_INDEPENDENT_NUCLEOSOME_ORGANIZATION	0.713959	1		GO_PHAGOCYTOSIS_RECOGNITION	-1.71465	0.0600733		GO_CARDIAC_VENTRICLE_MORPHOGENESIS	1.03061	0.887455
GO_REGULATION_OF_BMP_SIGNALING_PATHWAY	-1.52	0.152		GO_CYTOKINESIS	0.71346	1		GO_TOLL_LIKE_RECEPTOR_3_SIGNALING_PATHWAY	-1.71067	0.0627776		GO_EMBRYONIC_AXIS_SPECIFICATION	1.03056	0.886817
GO_AMINO_ACID_TRANSMEMBRANE_TRANSPORT	-1.52	0.152		GO_EPITHELIAL_CELL_DEVELOPMENT	0.712959	1		GO_SIALYLATION	-1.70929	0.0634356		GO_NEGATIVE_REGULATION_OF_PEPTIDE_SECRETION	1.03049	0.886284
GO_REGULATION_OF_MEMBRANE_LIPID_DISTRIBUTION	-1.52	0.153		GO_ESTABLISHMENT_OR_MAINTENANCE_OF_BIPOLAR_CELL_POLARITY	0.712524	1		GO_TUMOR_NECROSIS_FACTOR_SUPERFAMILY_CYTOKINE_PRODUCTION	-1.70917	0.0630289		GO_PYRUVATE_METABOLIC_PROCESS	1.03039	0.88584
GO_CARDIAC_MUSCLE_TISSUE_DEVELOPMENT	-1.51	0.153		GO_MICROTUBULE_ANCHORING	0.711996	1		GO_NEGATIVE_REGULATION_OF_TRANSMEMBRANE_RECEPTOR_PROTEIN_SERINE_THREONINE_KINASE_SIGNALING_PATHWAY	-1.70853	0.063077		GO_POSITIVE_REGULATION_OF_PEPTIDYL_SERINE_PHOSPHORYLATION	1.03024	0.88562
GO_POSITIVE_REGULATION_OF_PHOSPHOLIPASE_ACTIVITY	-1.51	0.153		GO_REGULATION_OF_DNA_TEMPLATED_TRANSCRIPTION_IN_RESPONSE_TO_STRESS	0.711472	1		GO_TRABECULA_MORPHOGENESIS	-1.70805	0.0629933		GO_MICROVILLUS_ORGANIZATION	1.02987	0.886173
GO_NEGATIVE_REGULATION_OF_CARDIOCYTE_DIFFERENTIATION	-1.51	0.153		GO_CELLULAR_RESPONSE_TO_THYROID_HORMONE_STIMULUS	0.711144	1		GO_CELLULAR_RESPONSE_TO_OXIDATIVE_STRESS	-1.70692	0.0635506		GO_ANTIBACTERIAL_HUMORAL_RESPONSE	1.02921	0.887875
GO_HEART_PROCESS	-1.51	0.153		GO_POSITIVE_REGULATION_OF_CARDIOCYTE_DIFFERENTIATION	0.710148	1		GO_SOMATIC_RECOMBINATION_OF_IMMUNOGLOBULIN_GENE_SEGMENTS	-1.70643	0.0635865		GO_OSTEOBLAST_DIFFERENTIATION	1.02872	0.888856
GO_RESPONSE_TO_ETHANOL	-1.51	0.153		GO_TYROSINE_PHOSPHORYLATION_OF_STAT_PROTEIN	0.709386	1		GO_T_CELL_PROLIFERATION	-1.70607	0.0634476		GO_NEGATIVE_REGULATION_OF_POTASSIUM_ION_TRANSMEMBRANE_TRANSPORT	1.0287	0.888153
GO_MEMBRANE_INVAGINATION	-1.51	0.153		GO_ENDOCRINE_PANCREAS_DEVELOPMENT	0.709171	1		GO_REGULATION_OF_INFLAMMATORY_RESPONSE	-1.70537	0.0635749		GO_REGULATION_OF_ANOIKIS	1.02866	0.887485
GO_REGULATION_OF_ACTIN_FILAMENT_BASED_MOVEMENT	-1.51	0.154		GO_NEGATIVE_REGULATION_OF_INTRACELLULAR_STEROID_HORMONE_RECEPTOR_SIGNALING_PATHWAY	0.707675	1		GO_NEGATIVE_REGULATION_OF_INNATE_IMMUNE_RESPONSE	-1.7048	0.0635984		GO_AMINOGLYCAN_METABOLIC_PROCESS	1.02862	0.886818
GO_COAGULATION	-1.51	0.155		GO_NEGATIVE_REGULATION_OF_ANIMAL_ORGAN_MORPHOGENESIS	0.707062	1		GO_POSITIVE_REGULATION_OF_EPITHELIAL_CELL_APOPTOTIC_PROCESS	-1.70378	0.0639002		GO_HAIR_CELL_DIFFERENTIATION	1.02784	0.888976
GO_MUCOPOLYSACCHARIDE_METABOLIC_PROCESS	-1.51	0.156		GO_PROTEIN_TARGETING	0.705451	1		GO_LIPOPOLYSACCHARIDE_MEDIATED_SIGNALING_PATHWAY	-1.702	0.064779		GO_ESTABLISHMENT_OF_PROTEIN_LOCALIZATION_TO_PLASMA_MEMBRANE	1.02765	0.888879
GO_CELLULAR_RESPONSE_TO_GROWTH_HORMONE_STIMULUS	-1.51	0.156		GO_MAMMARY_GLAND_MORPHOGENESIS	0.704832	1		GO_IMMUNOGLOBULIN_PRODUCTION_INVOLVED_IN_IMMUNOGLOBULIN_MEDIATED_IMMUNE_RESPONSE	-1.70043	0.0655301		GO_FATTY_ACID_BETA_OXIDATION	1.02762	0.888187
GO_REGULATION_OF_OXIDATIVE_PHOSPHORYLATION	-1.51	0.156		GO_PROTEASOMAL_UBIQUITIN_INDEPENDENT_PROTEIN_CATABOLIC_PROCESS	0.704188	1		GO_CARDIAC_EPITHELIAL_TO_MESENCHYMAL_TRANSITION	-1.70034	0.0651735		GO_NEGATIVE_REGULATION_OF_RECEPTOR_SIGNALING_PATHWAY_VIA_STAT	1.02761	0.887406
GO_RESPIRATORY_SYSTEM_DEVELOPMENT	-1.51	0.155		GO_MITOTIC_SISTER_CHROMATID_COHESION	0.702271	1		GO_ADAPTIVE_THERMOGENESIS	-1.70029	0.0647773		GO_BRANCHING_INVOLVED_IN_BLOOD_VESSEL_MORPHOGENESIS	1.02755	0.886849
GO_POSITIVE_REGULATION_OF_MYELOID_LEUKOCYTE_CYTOKINE_PRODUCTION_INVOLVED_IN_IMMUNE_RESPONSE	-1.51	0.156		GO_NEGATIVE_REGULATION_OF_CELLULAR_RESPONSE_TO_DRUG	0.702045	1		GO_IMMUNE_RESPONSE_REGULATING_CELL_SURFACE_RECEPTOR_SIGNALING_PATHWAY	-1.69959	0.0648193		GO_REGULATION_OF_ENDOCRINE_PROCESS	1.02753	0.88611
GO_STEROL_BIOSYNTHETIC_PROCESS	-1.51	0.156		GO_PROTEIN_METHYLATION	0.701258	1		GO_CELLULAR_RESPONSE_TO_REACTIVE_OXYGEN_SPECIES	-1.6981	0.0654551		GO_NEGATIVE_REGULATION_OF_CELL_CYCLE_ARREST	1.02725	0.886334
GO_RESPONSE_TO_STARVATION	-1.51	0.156		GO_CORTICAL_CYTOSKELETON_ORGANIZATION	0.700911	1		GO_TORC1_SIGNALING	-1.69773	0.06533		GO_RESPONSE_TO_ACID_CHEMICAL	1.0269	0.886816
GO_CELL_MATRIX_ADHESION	-1.51	0.156		GO_MULTIVESICULAR_BODY_ORGANIZATION	0.700417	1		GO_REGULATION_OF_LYMPHOCYTE_APOPTOTIC_PROCESS	-1.69704	0.0653587		GO_DENDRITE_MORPHOGENESIS	1.02681	0.886392
GO_HOMOTYPIC_CELL_CELL_ADHESION	-1.51	0.156		GO_REGULATION_OF_RNA_SPLICING	0.700226	1		GO_CELL_SUBSTRATE_ADHESION	-1.69551	0.0661358		GO_HYPOTHALAMUS_DEVELOPMENT	1.02615	0.888002
GO_PROTEIN_LOCALIZATION_TO_CELL_SURFACE	-1.51	0.156		GO_REGULATION_OF_NEURONAL_SYNAPTIC_PLASTICITY	0.699603	1		GO_PYRIDINE_CONTAINING_COMPOUND_METABOLIC_PROCESS	-1.69507	0.0659936		GO_CELLULAR_RESPONSE_TO_ALCOHOL	1.02537	0.890077
GO_SECOND_MESSENGER_MEDIATED_SIGNALING	-1.51	0.156		GO_MITOCHONDRIAL_RESPIRATORY_CHAIN_COMPLEX_ASSEMBLY	0.698888	1		GO_POSITIVE_REGULATION_OF_LEUKOCYTE_DIFFERENTIATION	-1.69203	0.0678161		GO_CIRCADIAN_SLEEP_WAKE_CYCLE_SLEEP	1.02536	0.889304
GO_GLOMERULUS_DEVELOPMENT	-1.51	0.156		GO_REGULATION_OF_CELL_CELL_ADHESION_MEDIATED_BY_CADHERIN	0.697595	1		GO_NEGATIVE_REGULATION_OF_RESPONSE_TO_DNA_DAMAGE_STIMULUS	-1.69036	0.068581		GO_METANEPHRIC_NEPHRON_EPITHELIUM_DEVELOPMENT	1.02529	0.888761
GO_REGULATION_OF_GLUCOSE_TRANSMEMBRANE_TRANSPORT	-1.51	0.157		GO_ENTEROENDOCRINE_CELL_DIFFERENTIATION	0.696687	1		GO_ALPHA_BETA_T_CELL_ACTIVATION	-1.68778	0.0702229		GO_POTASSIUM_ION_IMPORT_ACROSS_PLASMA_MEMBRANE	1.02467	0.890187
GO_PLATELET_AGGREGATION	-1.51	0.156		GO_NEGATIVE_REGULATION_OF_INTRACELLULAR_TRANSPORT	0.696657	1		GO_NEGATIVE_REGULATION_OF_CELL_ACTIVATION	-1.68762	0.0699605		GO_DIGESTIVE_TRACT_MORPHOGENESIS	1.02467	0.889397
GO_REGULATION_OF_LIPID_METABOLIC_PROCESS	-1.51	0.156		GO_LOW_DENSITY_LIPOPROTEIN_RECEPTOR_PARTICLE_METABOLIC_PROCESS	0.696033	1		GO_RESPONSE_TO_LEPTIN	-1.68484	0.0716733		GO_POSITIVE_REGULATION_OF_FOCAL_ADHESION_ASSEMBLY	1.02457	0.889002
GO_GAMMA_AMINOBUTYRIC_ACID_SIGNALING_PATHWAY	-1.51	0.156		GO_RESPONSE_TO_SALT_STRESS	0.695659	1		GO_COLLAGEN_FIBRIL_ORGANIZATION	-1.68387	0.0720315		GO_POSITIVE_REGULATION_OF_CILIUM_ASSEMBLY	1.02455	0.888293
GO_REGULATION_OF_NEUROLOGICAL_SYSTEM_PROCESS	-1.51	0.156		GO_REGULATION_OF_HISTONE_METHYLATION	0.695495	1		GO_REGULATION_OF_FATTY_ACID_OXIDATION	-1.68231	0.072902		GO_VENTRICULAR_TRABECULA_MYOCARDIUM_MORPHOGENESIS	1.02411	0.889097
GO_REGULATION_OF_LIPID_LOCALIZATION	-1.51	0.157		GO_NUCLEOSOME_ORGANIZATION	0.69532	1		GO_REGULATION_OF_LIPOPOLYSACCHARIDE_MEDIATED_SIGNALING_PATHWAY	-1.68226	0.0725333		GO_DETECTION_OF_MECHANICAL_STIMULUS_INVOLVED_IN_SENSORY_PERCEPTION	1.02346	0.890677
GO_POSITIVE_REGULATION_OF_LEUKOCYTE_MIGRATION	-1.51	0.156		GO_RRNA_CONTAINING_RIBONUCLEOPROTEIN_COMPLEX_EXPORT_FROM_NUCLEUS	0.695265	1		GO_POSITIVE_REGULATION_OF_EXTRINSIC_APOPTOTIC_SIGNALING_PATHWAY	-1.68213	0.0721935		GO_GLUTATHIONE_DERIVATIVE_BIOSYNTHETIC_PROCESS	1.02312	0.891073
GO_ENDOTHELIUM_DEVELOPMENT	-1.5	0.157		GO_PROTEIN_TRANSMEMBRANE_TRANSPORT	0.695193	1		GO_NEGATIVE_REGULATION_OF_SMOOTH_MUSCLE_CELL_MIGRATION	-1.6804	0.0731368		GO_HORMONE_MEDIATED_SIGNALING_PATHWAY	1.02252	0.892544
GO_MONONUCLEAR_CELL_MIGRATION	-1.5	0.157		GO_CENTRAL_NERVOUS_SYSTEM_NEURON_AXONOGENESIS	0.695124	1		GO_INTEGRIN_ACTIVATION	-1.67889	0.0739591		GO_CATECHOLAMINE_UPTAKE	1.0224	0.892189
GO_EMBRYONIC_PLACENTA_MORPHOGENESIS	-1.5	0.156		GO_MITOCHONDRIAL_FUSION	0.691454	1		GO_LIPID_MODIFICATION	-1.67792	0.0743328		GO_ELECTRON_TRANSPORT_CHAIN	1.02167	0.893993
GO_CALCIUM_ION_IMPORT	-1.5	0.156		GO_MAMMARY_GLAND_ALVEOLUS_DEVELOPMENT	0.690945	1		GO_MUCOPOLYSACCHARIDE_METABOLIC_PROCESS	-1.67632	0.0751169		GO_CELLULAR_KETONE_METABOLIC_PROCESS	1.02132	0.894525
GO_REACTIVE_OXYGEN_SPECIES_METABOLIC_PROCESS	-1.5	0.156		GO_POSITIVE_REGULATION_OF_CHROMATIN_ORGANIZATION	0.690096	1		GO_NAD_METABOLIC_PROCESS	-1.67459	0.0760164		GO_RECEPTOR_MEDIATED_ENDOCYTOSIS	1.02049	0.896805
GO_NEGATIVE_REGULATION_OF_TUMOR_NECROSIS_FACTOR_SUPERFAMILY_CYTOKINE_PRODUCTION	-1.5	0.156		GO_POSITIVE_REGULATION_OF_LAMELLIPODIUM_ASSEMBLY	0.68949	1		GO_CELLULAR_RESPONSE_TO_LEPTIN_STIMULUS	-1.67328	0.0764942		GO_POSTSYNAPTIC_DENSITY_ASSEMBLY	1.01995	0.897958
GO_GRANULOCYTE_MIGRATION	-1.5	0.157		GO_PSEUDOPODIUM_ORGANIZATION	0.688979	1		GO_CARBOHYDRATE_BIOSYNTHETIC_PROCESS	-1.6731	0.0761533		GO_ATRIAL_SEPTUM_MORPHOGENESIS	1.01995	0.897174
GO_ACTIVATION_OF_ADENYLATE_CYCLASE_ACTIVITY	-1.5	0.157		GO_POSITIVE_REGULATION_OF_AUTOPHAGY_OF_MITOCHONDRION	0.685381	1		GO_ERAD_PATHWAY	-1.67174	0.07674		GO_POTASSIUM_ION_EXPORT_ACROSS_PLASMA_MEMBRANE	1.01994	0.896445
GO_REGULATION_OF_BODY_FLUID_LEVELS	-1.5	0.159		GO_AEROBIC_RESPIRATION	0.685019	1		GO_NEGATIVE_REGULATION_OF_AUTOPHAGY	-1.6716	0.0764245		GO_APPENDAGE_MORPHOGENESIS	1.0198	0.896146
GO_CELLULAR_RESPONSE_TO_EXTERNAL_STIMULUS	-1.5	0.159		GO_REGULATION_OF_WATER_LOSS_VIA_SKIN	0.684879	1		GO_RESPONSE_TO_ANTIBIOTIC	-1.67132	0.0761713		GO_POSITIVE_REGULATION_OF_INSULIN_SECRETION	1.0193	0.897217
GO_TRABECULA_MORPHOGENESIS	-1.5	0.159		GO_PEPTIDYL_LYSINE_DIMETHYLATION	0.684801	1		GO_OSTEOBLAST_PROLIFERATION	-1.67096	0.0760205		GO_REGULATION_OF_CALCIUM_ION_IMPORT	1.0187	0.898543
GO_ATP_HYDROLYSIS_COUPLED_TRANSMEMBRANE_TRANSPORT	-1.5	0.159		GO_NEGATIVE_REGULATION_OF_CYTOKINE_BIOSYNTHETIC_PROCESS	0.684719	1		GO_REGULATION_OF_HORMONE_BIOSYNTHETIC_PROCESS	-1.67055	0.07602		GO_NEUROTRANSMITTER_UPTAKE	1.01813	0.899844
GO_NOREPINEPHRINE_TRANSPORT	-1.5	0.159		GO_NEGATIVE_REGULATION_OF_LIPID_BIOSYNTHETIC_PROCESS	0.684265	1		GO_HYALURONAN_CATABOLIC_PROCESS	-1.66995	0.0761235		GO_REGULATION_OF_METAL_ION_TRANSPORT	1.01762	0.900891
GO_REGULATION_OF_VASCULAR_SMOOTH_MUSCLE_CELL_PROLIFERATION	-1.5	0.159		GO_RESPONSE_TO_LITHIUM_ION	0.683618	1		GO_FATTY_ACID_HOMEOSTASIS	-1.66824	0.0773063		GO_POSITIVE_REGULATION_OF_RECEPTOR_SIGNALING_PATHWAY_VIA_STAT	1.01736	0.901043
GO_PHAGOCYTOSIS_RECOGNITION	-1.5	0.159		GO_VESICLE_FUSION_TO_PLASMA_MEMBRANE	0.68354	1		GO_PATHWAY_RESTRICTED_SMAD_PROTEIN_PHOSPHORYLATION	-1.66702	0.0778597		GO_REACTIVE_OXYGEN_SPECIES_BIOSYNTHETIC_PROCESS	1.01736	0.900263
GO_CELLULAR_EXTRAVASATION	-1.5	0.158		GO_CHROMATIN_REMODELING	0.683214	1		GO_ANGIOGENESIS_INVOLVED_IN_WOUND_HEALING	-1.66682	0.0775484		GO_POLYOL_BIOSYNTHETIC_PROCESS	1.01727	0.89981
GO_REGULATION_OF_NEUTROPHIL_MIGRATION	-1.5	0.16		GO_REGULATION_OF_MRNA_SPLICING_VIA_SPLICEOSOME	0.682878	1		GO_T_CELL_DIFFERENTIATION_IN_THYMUS	-1.66655	0.0773285		GO_POSITIVE_REGULATION_OF_DENDRITIC_SPINE_MORPHOGENESIS	1.01694	0.900173
GO_AMYLOID_BETA_CLEARANCE	-1.5	0.159		GO_RELEASE_OF_SEQUESTERED_CALCIUM_ION_INTO_CYTOSOL_BY_ENDOPLASMIC_RETICULUM	0.681695	1		GO_CELL_ADHESION_MEDIATED_BY_INTEGRIN	-1.66626	0.0771683		GO_REGULATION_OF_STEM_CELL_PROLIFERATION	1.01642	0.901196
GO_CONTRACTILE_ACTIN_FILAMENT_BUNDLE_ASSEMBLY	-1.5	0.16		GO_POSITIVE_REGULATION_OF_CELL_CYCLE	0.68023	1		GO_SPROUTING_ANGIOGENESIS	-1.66484	0.0779485		GO_RESPONSE_TO_LITHIUM_ION	1.01626	0.901005
GO_PH_REDUCTION	-1.5	0.16		GO_OXIDATIVE_DEMETHYLATION	0.679586	1		GO_REGULATION_OF_CARDIOCYTE_DIFFERENTIATION	-1.66459	0.0776805		GO_EPITHELIAL_CELL_PROLIFERATION	1.01584	0.901771
GO_POSITIVE_REGULATION_OF_ANION_TRANSPORT	-1.5	0.16		GO_ORGANELLE_FISSION	0.678713	1		GO_LABYRINTHINE_LAYER_MORPHOGENESIS	-1.66379	0.0779563		GO_RESPONSE_TO_FATTY_ACID	1.01565	0.901664
GO_CELLULAR_MODIFIED_AMINO_ACID_METABOLIC_PROCESS	-1.5	0.161		GO_NEGATIVE_REGULATION_OF_INTRACELLULAR_PROTEIN_TRANSPORT	0.678661	1		GO_POSITIVE_REGULATION_OF_CHONDROCYTE_DIFFERENTIATION	-1.66355	0.0777187		GO_DECIDUALIZATION	1.01446	0.905103
GO_NEURON_CELLULAR_HOMEOSTASIS	-1.49	0.161		GO_EMBRYONIC_HINDLIMB_MORPHOGENESIS	0.675907	1		GO_RESPONSE_TO_OXIDATIVE_STRESS	-1.66315	0.0776461		GO_NEURON_FATE_COMMITMENT	1.01443	0.904422
GO_UNSATURATED_FATTY_ACID_METABOLIC_PROCESS	-1.49	0.161		GO_LIPID_DROPLET_ORGANIZATION	0.674942	1		GO_APOPTOTIC_CELL_CLEARANCE	-1.66068	0.0792532		GO_GLOMERULUS_DEVELOPMENT	1.0141	0.904866
GO_METANEPHRIC_MESENCHYME_DEVELOPMENT	-1.49	0.161		GO_CELL_JUNCTION_ORGANIZATION	0.673994	1		GO_MYELOID_LEUKOCYTE_CYTOKINE_PRODUCTION	-1.66048	0.0790337		GO_NEGATIVE_REGULATION_OF_METAPHASE_ANAPHASE_TRANSITION_OF_CELL_CYCLE	1.01391	0.904759
GO_ENDOTHELIAL_CELL_APOPTOTIC_PROCESS	-1.49	0.161		GO_VIRAL_GENOME_REPLICATION	0.673518	1		GO_CELLULAR_RESPONSE_TO_EXTRACELLULAR_STIMULUS	-1.6595	0.0793964		GO_PROTEIN_LOCALIZATION_TO_CELL_SURFACE	1.01378	0.90446
GO_POSITIVE_REGULATION_OF_ENDOTHELIAL_CELL_DIFFERENTIATION	-1.49	0.164		GO_POSITIVE_REGULATION_OF_GLYCOLYTIC_PROCESS	0.673381	1		GO_RENAL_SYSTEM_PROCESS_INVOLVED_IN_REGULATION_OF_SYSTEMIC_ARTERIAL_BLOOD_PRESSURE	-1.65879	0.0796701		GO_REGULATION_OF_VASCULAR_PERMEABILITY	1.01378	0.903686
GO_HOMOPHILIC_CELL_ADHESION_VIA_PLASMA_MEMBRANE_ADHESION_MOLECULES	-1.49	0.165		GO_ECTODERM_DEVELOPMENT	0.672633	1		GO_REGULATION_OF_MACROPHAGE_DERIVED_FOAM_CELL_DIFFERENTIATION	-1.65815	0.0798306		GO_SMOOTH_MUSCLE_CELL_PROLIFERATION	1.01305	0.905545
GO_ICOSANOID_BIOSYNTHETIC_PROCESS	-1.49	0.165		GO_NEGATIVE_REGULATION_OF_ATPASE_ACTIVITY	0.670428	1		GO_RESPONSE_TO_STARVATION	-1.65611	0.0810416		GO_NEGATIVE_REGULATION_OF_INNATE_IMMUNE_RESPONSE	1.01237	0.907199
GO_VENTRICULAR_SEPTUM_MORPHOGENESIS	-1.49	0.166		GO_REGULATION_OF_INTRACELLULAR_STEROID_HORMONE_RECEPTOR_SIGNALING_PATHWAY	0.669583	1		GO_RESPONSE_TO_NITRIC_OXIDE	-1.65461	0.0819406		GO_PLACENTA_DEVELOPMENT	1.01127	0.910355
GO_REGULATION_OF_MONONUCLEAR_CELL_MIGRATION	-1.49	0.165		GO_TRNA_TRANSPORT	0.669477	1		GO_REGULATION_OF_CHONDROCYTE_DIFFERENTIATION	-1.65372	0.0822038		GO_ENDOTHELIUM_DEVELOPMENT	1.01117	0.90997
GO_RESPONSE_TO_KETONE	-1.49	0.166		GO_CELLULAR_RESPONSE_TO_CHOLESTEROL	0.669201	1		GO_PULMONARY_VALVE_DEVELOPMENT	-1.65245	0.0828313		GO_NEGATIVE_REGULATION_OF_SMOOTH_MUSCLE_CONTRACTION	1.01067	0.910942
GO_REGULATION_OF_EXTRACELLULAR_MATRIX_DISASSEMBLY	-1.49	0.166		GO_NEGATIVE_REGULATION_OF_VIRAL_ENTRY_INTO_HOST_CELL	0.668003	1		GO_POSITIVE_REGULATION_OF_GRANULOCYTE_CHEMOTAXIS	-1.65242	0.0824484		GO_VENTRICULAR_CARDIAC_MUSCLE_CELL_ACTION_POTENTIAL	1.00968	0.913721
GO_ADENYLATE_CYCLASE_INHIBITING_G_PROTEIN_COUPLED_RECEPTOR_SIGNALING_PATHWAY	-1.49	0.167		GO_ESTABLISHMENT_OF_PROTEIN_LOCALIZATION_TO_MITOCHONDRIAL_MEMBRANE	0.666457	1		GO_ORGANIC_ACID_CATABOLIC_PROCESS	-1.65156	0.0827196		GO_MEMBRANE_LIPID_CATABOLIC_PROCESS	1.00943	0.913849
GO_NEGATIVE_REGULATION_OF_RESPONSE_TO_EXTERNAL_STIMULUS	-1.49	0.167		GO_NUCLEOSIDE_PHOSPHATE_BIOSYNTHETIC_PROCESS	0.666145	1		GO_NITRIC_OXIDE_MEDIATED_SIGNAL_TRANSDUCTION	-1.6497	0.0838079		GO_PEPTIDYL_ARGININE_MODIFICATION	1.00936	0.913312
GO_NEGATIVE_REGULATION_OF_ADHERENS_JUNCTION_ORGANIZATION	-1.49	0.167		GO_REGULATION_OF_TYPE_I_INTERFERON_MEDIATED_SIGNALING_PATHWAY	0.66398	1		GO_ALPHA_BETA_T_CELL_DIFFERENTIATION	-1.64932	0.0836777		GO_UTERUS_DEVELOPMENT	1.00916	0.913278
GO_REGULATION_OF_HORMONE_LEVELS	-1.49	0.167		GO_CELL_JUNCTION_ASSEMBLY	0.66224	1		GO_NEUROINFLAMMATORY_RESPONSE	-1.64932	0.0832849		GO_SECONDARY_METABOLIC_PROCESS	1.00901	0.913049
GO_MONOCARBOXYLIC_ACID_BIOSYNTHETIC_PROCESS	-1.49	0.166		GO_REGULATION_OF_EXOSOMAL_SECRETION	0.661949	1		GO_ATP_HYDROLYSIS_COUPLED_TRANSMEMBRANE_TRANSPORT	-1.64899	0.0832107		GO_MIDBODY_ABSCISSION	1.00878	0.913073
GO_REGULATION_OF_MACROPHAGE_DERIVED_FOAM_CELL_DIFFERENTIATION	-1.49	0.167		GO_RNA_SPLICING	0.66132	1		GO_POSITIVE_REGULATION_OF_T_CELL_PROLIFERATION	-1.64873	0.0830714		GO_RESPONSE_TO_FIBROBLAST_GROWTH_FACTOR	1.00808	0.914796
GO_NEGATIVE_REGULATION_OF_SPROUTING_ANGIOGENESIS	-1.49	0.167		GO_EXTRACELLULAR_VESICLE_BIOGENESIS	0.661266	1		GO_REGULATION_OF_LIPID_METABOLIC_PROCESS	-1.64819	0.0831498		GO_REGULATION_OF_CARDIOCYTE_DIFFERENTIATION	1.00772	0.915311
GO_LAMELLIPODIUM_MORPHOGENESIS	-1.49	0.167		GO_NEGATIVE_REGULATION_OF_CALCIUM_MEDIATED_SIGNALING	0.660875	1		GO_CHEMOKINE_SECRETION	-1.64811	0.0828381		GO_POSITIVE_REGULATION_OF_CELLULAR_RESPONSE_TO_INSULIN_STIMULUS	1.00765	0.914814
GO_REGULATION_OF_RENAL_SYSTEM_PROCESS	-1.49	0.168		GO_GLUTAMATE_METABOLIC_PROCESS	0.659285	1		GO_CELLULAR_RESPONSE_TO_KETONE	-1.64774	0.0827096		GO_KIDNEY_EPITHELIUM_DEVELOPMENT	1.00717	0.915775
GO_CELL_SUBSTRATE_ADHESION	-1.48	0.169		GO_POSITIVE_REGULATION_OF_TELOMERE_CAPPING	0.659143	1		GO_AUTOPHAGOSOME_ORGANIZATION	-1.64772	0.0823319		GO_SPERM_MOTILITY	1.00624	0.918332
GO_METANEPHRIC_GLOMERULUS_DEVELOPMENT	-1.48	0.169		GO_KIDNEY_MESENCHYME_DEVELOPMENT	0.65772	1		GO_REGULATION_OF_PHOSPHOLIPASE_C_ACTIVITY	-1.64737	0.0822838		GO_REGULATION_OF_PLATELET_AGGREGATION	1.00594	0.9186
GO_LONG_CHAIN_FATTY_ACID_METABOLIC_PROCESS	-1.48	0.169		GO_RESPONSE_TO_TYPE_I_INTERFERON	0.657104	1		GO_GLIAL_CELL_ACTIVATION	-1.64702	0.082179		GO_ORGANIC_HYDROXY_COMPOUND_CATABOLIC_PROCESS	1.00585	0.918186
GO_INTRACELLULAR_LIPID_TRANSPORT	-1.48	0.169		GO_CENTRIOLE_ASSEMBLY	0.655444	1		GO_CHONDROITIN_SULFATE_PROTEOGLYCAN_METABOLIC_PROCESS	-1.64591	0.0826785		GO_NEGATIVE_REGULATION_OF_CATION_CHANNEL_ACTIVITY	1.00442	0.922526
GO_ENSHEATHMENT_OF_NEURONS	-1.48	0.169		GO_VENOUS_BLOOD_VESSEL_DEVELOPMENT	0.654932	1		GO_CELLULAR_RESPONSE_TO_EXTERNAL_STIMULUS	-1.6459	0.0823078		GO_SYNAPTIC_TRANSMISSION_CHOLINERGIC	1.00432	0.92214
GO_GLUCOSE_METABOLIC_PROCESS	-1.48	0.17		GO_REGULATION_OF_PEPTIDYL_SERINE_PHOSPHORYLATION	0.654379	1		GO_MYOFIBRIL_ASSEMBLY	-1.64488	0.0828137		GO_FATTY_ACID_CATABOLIC_PROCESS	1.00427	0.921482
GO_HORMONE_METABOLIC_PROCESS	-1.48	0.17		GO_ESTABLISHMENT_OF_PROTEIN_LOCALIZATION_TO_TELOMERE	0.653625	1		GO_REGULATION_OF_TOLL_LIKE_RECEPTOR_SIGNALING_PATHWAY	-1.64217	0.0846715		GO_CELLULAR_RESPONSE_TO_PH	1.00425	0.920798
GO_REGULATION_OF_GRANULOCYTE_CHEMOTAXIS	-1.48	0.17		GO_REGULATION_OF_MICROTUBULE_BASED_PROCESS	0.653047	1		GO_POSITIVE_REGULATION_OF_MACROPHAGE_DERIVED_FOAM_CELL_DIFFERENTIATION	-1.64188	0.0845644		GO_REGULATION_OF_OSSIFICATION	1.00381	0.921657
GO_MAMMARY_GLAND_DUCT_MORPHOGENESIS	-1.48	0.17		GO_CELLULAR_GLUCOSE_HOMEOSTASIS	0.652625	1		GO_REGULATION_OF_NITRIC_OXIDE_SYNTHASE_ACTIVITY	-1.64124	0.084669		GO_PROTEIN_IMPORT_INTO_MITOCHONDRIAL_MATRIX	1.00319	0.92304
GO_EPITHELIAL_TO_MESENCHYMAL_TRANSITION	-1.48	0.17		GO_REGULATION_OF_PHOSPHOPROTEIN_PHOSPHATASE_ACTIVITY	0.65152	1		GO_INACTIVATION_OF_MAPK_ACTIVITY	-1.64121	0.0843225		GO_NEURON_PROJECTION_ARBORIZATION	1.00314	0.922432
GO_AORTIC_VALVE_DEVELOPMENT	-1.48	0.171		GO_REGULATION_OF_LAMELLIPODIUM_ORGANIZATION	0.650501	1		GO_HUMORAL_IMMUNE_RESPONSE	-1.64041	0.084586		GO_CARBOHYDRATE_CATABOLIC_PROCESS	1.00309	0.921804
GO_MONOVALENT_INORGANIC_CATION_HOMEOSTASIS	-1.48	0.17		GO_NEGATIVE_REGULATION_OF_TISSUE_REMODELING	0.650381	1		GO_REGULATION_OF_MYOBLAST_DIFFERENTIATION	-1.64019	0.0844087		GO_AMEBOIDAL_TYPE_CELL_MIGRATION	1.00273	0.922317
GO_REPLACEMENT_OSSIFICATION	-1.48	0.171		GO_MICROTUBULE_NUCLEATION	0.648749	1		GO_NEGATIVE_REGULATION_OF_PROTEIN_COMPLEX_DISASSEMBLY	-1.64011	0.0840973		GO_CARDIOCYTE_DIFFERENTIATION	1.0026	0.92199
GO_HORMONE_TRANSPORT	-1.48	0.171		GO_BETA_CATENIN_DESTRUCTION_COMPLEX_DISASSEMBLY	0.648654	1		GO_MUSCLE_FIBER_DEVELOPMENT	-1.63981	0.0839235		GO_NEGATIVE_REGULATION_OF_SMALL_MOLECULE_METABOLIC_PROCESS	1.0025	0.92155
GO_ANGIOGENESIS_INVOLVED_IN_WOUND_HEALING	-1.48	0.171		GO_PYRIMIDINE_CONTAINING_COMPOUND_CATABOLIC_PROCESS	0.646997	1		GO_NEGATIVE_REGULATION_OF_CELL_ADHESION	-1.63869	0.0845607		GO_REGULATION_OF_PROTEIN_LOCALIZATION_TO_SYNAPSE	1.00199	0.922574
GO_RESPONSE_TO_DIETARY_EXCESS	-1.48	0.171		GO_REGULATION_OF_POLYSACCHARIDE_METABOLIC_PROCESS	0.644885	1		GO_CELLULAR_RESPONSE_TO_REACTIVE_NITROGEN_SPECIES	-1.63867	0.0842231		GO_MYOTUBE_CELL_DEVELOPMENT	1.00193	0.921995
GO_NEGATIVE_REGULATION_OF_OSTEOBLAST_DIFFERENTIATION	-1.48	0.173		GO_NUCLEAR_ENVELOPE_REASSEMBLY	0.644398	1		GO_THYMOCYTE_APOPTOTIC_PROCESS	-1.63744	0.0848776		GO_WOUND_HEALING	1.00188	0.921412
GO_OLIGOSACCHARIDE_BIOSYNTHETIC_PROCESS	-1.48	0.173		GO_DENDRITIC_SPINE_MAINTENANCE	0.644045	1		GO_NEGATIVE_REGULATION_OF_DEFENSE_RESPONSE	-1.63568	0.0860358		GO_COAGULATION	1.00133	0.922617
GO_APOPTOTIC_PROCESS_INVOLVED_IN_DEVELOPMENT	-1.48	0.173		GO_NUCLEUS_LOCALIZATION	0.643508	1		GO_REGULATION_OF_OSTEOBLAST_DIFFERENTIATION	-1.63557	0.0857913		GO_UROGENITAL_SYSTEM_DEVELOPMENT	1.00103	0.922923
GO_PHAGOSOME_MATURATION	-1.48	0.172		GO_REGULATION_OF_MRNA_PROCESSING	0.643234	1		GO_NEGATIVE_REGULATION_OF_CYTOKINE_PRODUCTION_INVOLVED_IN_INFLAMMATORY_RESPONSE	-1.63309	0.0874287		GO_POSITIVE_REGULATION_OF_CELL_MORPHOGENESIS_INVOLVED_IN_DIFFERENTIATION	1.00099	0.92226
GO_FOAM_CELL_DIFFERENTIATION	-1.48	0.172		GO_GLYCOLYTIC_PROCESS_THROUGH_FRUCTOSE_6_PHOSPHATE	0.642887	1		GO_INTERLEUKIN_1_PRODUCTION	-1.63143	0.0884696		GO_NERVE_DEVELOPMENT	1.00041	0.923568
GO_MUSCLE_CELL_DIFFERENTIATION	-1.48	0.173		GO_REGULATION_OF_HAIR_CYCLE	0.642532	1		GO_REGULATION_OF_MUSCLE_CELL_DIFFERENTIATION	-1.6313	0.0882185		GO_REGULATION_OF_STEM_CELL_DIFFERENTIATION	1.0001	0.923912
GO_REGULATION_OF_LIPOPROTEIN_PARTICLE_CLEARANCE	-1.48	0.172		GO_NUCLEOSIDE_MONOPHOSPHATE_METABOLIC_PROCESS	0.639702	1		GO_IRON_ION_HOMEOSTASIS	-1.6312	0.087969		GO_REGULATION_OF_ANIMAL_ORGAN_MORPHOGENESIS	0.999844	0.924043
GO_POSITIVE_REGULATION_OF_STRESS_FIBER_ASSEMBLY	-1.48	0.173		GO_RIBOSOMAL_LARGE_SUBUNIT_ASSEMBLY	0.638978	1		GO_REGULATION_OF_CELL_KILLING	-1.62999	0.0886125		GO_CEREBRAL_CORTEX_CELL_MIGRATION	0.999105	0.925961
GO_CARDIOCYTE_DIFFERENTIATION	-1.47	0.175		GO_EPITHELIAL_CELL_MORPHOGENESIS	0.635595	1		GO_POSITIVE_REGULATION_OF_CYTOKINE_PRODUCTION	-1.62952	0.0886359		GO_DEFENSE_RESPONSE_TO_GRAM_POSITIVE_BACTERIUM	0.999059	0.925357
GO_PHOSPHOLIPID_TRANSPORT	-1.47	0.174		GO_FUCOSYLATION	0.635491	1		GO_NEGATIVE_REGULATION_OF_CELL_CELL_ADHESION	-1.62904	0.0886476		GO_LIPID_MODIFICATION	0.99857	0.9263
GO_RENAL_SYSTEM_DEVELOPMENT	-1.47	0.174		GO_NEUROBLAST_PROLIFERATION	0.634931	1		GO_NEGATIVE_REGULATION_OF_PEPTIDYL_SERINE_PHOSPHORYLATION	-1.62711	0.0898526		GO_SENSORY_PERCEPTION_OF_TEMPERATURE_STIMULUS	0.998446	0.925961
GO_SECONDARY_PALATE_DEVELOPMENT	-1.47	0.176		GO_CYTOKINETIC_PROCESS	0.633549	1		GO_AMYLOID_BETA_CLEARANCE	-1.62649	0.0900368		GO_REGULATION_OF_CARDIAC_MUSCLE_CELL_ACTION_POTENTIAL	0.997723	0.927728
GO_ATRIAL_SEPTUM_DEVELOPMENT	-1.47	0.176		GO_BLASTOCYST_GROWTH	0.632677	1		GO_LYMPHOCYTE_MEDIATED_IMMUNITY	-1.6262	0.0899116		GO_POSITIVE_REGULATION_OF_FATTY_ACID_TRANSPORT	0.997711	0.927001
GO_NEGATIVE_REGULATION_OF_CYTOKINE_SECRETION	-1.47	0.176		GO_INNER_EAR_RECEPTOR_CELL_DEVELOPMENT	0.630974	1		GO_NEGATIVE_REGULATION_OF_LEUKOCYTE_CELL_CELL_ADHESION	-1.62535	0.0901967		GO_POSITIVE_REGULATION_OF_VASCULAR_ASSOCIATED_SMOOTH_MUSCLE_CELL_MIGRATION	0.996008	0.932211
GO_NEGATIVE_REGULATION_OF_VASCULATURE_DEVELOPMENT	-1.47	0.177		GO_CHROMATIN_ASSEMBLY_OR_DISASSEMBLY	0.630243	1		GO_POSITIVE_REGULATION_OF_OSTEOBLAST_DIFFERENTIATION	-1.62473	0.090434		GO_ENERGY_RESERVE_METABOLIC_PROCESS	0.99598	0.931559
GO_GLUCOSE_IMPORT	-1.47	0.178		GO_HEMATOPOIETIC_STEM_CELL_DIFFERENTIATION	0.627632	1		GO_POSITIVE_REGULATION_OF_LEUKOCYTE_PROLIFERATION	-1.62428	0.090411		GO_REGULATION_OF_GLUCOSE_METABOLIC_PROCESS	0.995927	0.930988
GO_RESPONSE_TO_OXYGEN_LEVELS	-1.47	0.177		GO_POSITIVE_REGULATION_OF_VASCULAR_ENDOTHELIAL_GROWTH_FACTOR_PRODUCTION	0.626619	1		GO_RECEPTOR_RECYCLING	-1.62375	0.0905092		GO_NEGATIVE_REGULATION_OF_RELEASE_OF_CYTOCHROME_C_FROM_MITOCHONDRIA	0.995915	0.930268
GO_NEGATIVE_REGULATION_OF_CELLULAR_RESPONSE_TO_TRANSFORMING_GROWTH_FACTOR_BETA_STIMULUS	-1.47	0.177		GO_G0_TO_G1_TRANSITION	0.625982	1		GO_ICOSANOID_METABOLIC_PROCESS	-1.62333	0.0904911		GO_REGULATION_OF_PROTEIN_MATURATION	0.995118	0.932282
GO_POSITIVE_REGULATION_OF_ACUTE_INFLAMMATORY_RESPONSE	-1.47	0.178		GO_MITOTIC_CHROMOSOME_CONDENSATION	0.625676	1		GO_NEGATIVE_REGULATION_OF_CELLULAR_RESPONSE_TO_GROWTH_FACTOR_STIMULUS	-1.62323	0.0902003		GO_ACYLGLYCEROL_METABOLIC_PROCESS	0.995001	0.931923
GO_RESPONSE_TO_COLD	-1.47	0.178		GO_POSITIVE_REGULATION_OF_CYCLIN_DEPENDENT_PROTEIN_KINASE_ACTIVITY	0.625305	1		GO_REGULATION_OF_GLUCONEOGENESIS	-1.62313	0.0899391		GO_REPRODUCTIVE_SYSTEM_DEVELOPMENT	0.994829	0.931781
GO_REGULATION_OF_LEUKOCYTE_MIGRATION	-1.47	0.178		GO_NEGATIVE_REGULATION_OF_TRANSCRIPTION_REGULATORY_REGION_DNA_BINDING	0.625138	1		GO_ACTIVATION_OF_PHOSPHOLIPASE_C_ACTIVITY	-1.62071	0.0916276		GO_PROSTAGLANDIN_TRANSPORT	0.994596	0.931856
GO_POSITIVE_REGULATION_OF_AMINO_ACID_TRANSPORT	-1.47	0.179		GO_VESICLE_MEDIATED_TRANSPORT_TO_THE_PLASMA_MEMBRANE	0.623648	1		GO_EMBRYONIC_PLACENTA_MORPHOGENESIS	-1.61705	0.0945703		GO_HIPPOCAMPUS_DEVELOPMENT	0.993844	0.933674
GO_NEUROTRANSMITTER_RECEPTOR_LOCALIZATION_TO_POSTSYNAPTIC_SPECIALIZATION_MEMBRANE	-1.47	0.179		GO_POSITIVE_REGULATION_OF_TELOMERE_MAINTENANCE	0.623347	1		GO_GLYCOPROTEIN_CATABOLIC_PROCESS	-1.61687	0.0943615		GO_REGULATION_OF_BIOMINERAL_TISSUE_DEVELOPMENT	0.992795	0.936505
GO_LEUKOCYTE_CHEMOTAXIS	-1.47	0.18		GO_AMYLOID_PRECURSOR_PROTEIN_METABOLIC_PROCESS	0.62324	1		GO_NEGATIVE_REGULATION_OF_LYMPHOCYTE_ACTIVATION	-1.61622	0.0945943		GO_POSITIVE_REGULATION_OF_REPRODUCTIVE_PROCESS	0.992662	0.936205
GO_REGULATION_OF_INFLAMMATORY_RESPONSE	-1.47	0.181		GO_REGULATION_OF_LONG_TERM_NEURONAL_SYNAPTIC_PLASTICITY	0.622779	1		GO_POSITIVE_REGULATION_OF_MACROPHAGE_MIGRATION	-1.61554	0.0947665		GO_CELLULAR_COMPONENT_DISASSEMBLY_INVOLVED_IN_EXECUTION_PHASE_OF_APOPTOSIS	0.992541	0.935826
GO_POSITIVE_REGULATION_OF_EPITHELIAL_CELL_APOPTOTIC_PROCESS	-1.47	0.181		GO_POSITIVE_REGULATION_OF_RNA_METABOLIC_PROCESS	0.622519	1		GO_MUSCLE_CELL_DIFFERENTIATION	-1.61552	0.0944131		GO_STEROID_HORMONE_SECRETION	0.99248	0.935289
GO_CELLULAR_IRON_ION_HOMEOSTASIS	-1.47	0.181		GO_CHEMOSENSORY_BEHAVIOR	0.621328	1		GO_NEGATIVE_REGULATION_OF_PROTEIN_POLYMERIZATION	-1.61527	0.0942669		GO_EPITHELIAL_CILIUM_MOVEMENT	0.992403	0.934803
GO_POSITIVE_REGULATION_OF_MONONUCLEAR_CELL_MIGRATION	-1.47	0.181		GO_CYTOPLASMIC_SEQUESTERING_OF_TRANSCRIPTION_FACTOR	0.620452	1		GO_RELAXATION_OF_CARDIAC_MUSCLE	-1.61441	0.0947758		GO_PLASMINOGEN_ACTIVATION	0.99239	0.934082
GO_IRON_ION_TRANSMEMBRANE_TRANSPORT	-1.46	0.182		GO_REGULATION_OF_PROTEIN_HOMOOLIGOMERIZATION	0.619092	1		GO_REGULATION_OF_B_CELL_PROLIFERATION	-1.61426	0.0946029		GO_RESPONSE_TO_INSECTICIDE	0.992257	0.93378
GO_REGULATION_OF_EPITHELIAL_CELL_APOPTOTIC_PROCESS	-1.46	0.182		GO_INTRACELLULAR_PROTEIN_TRANSMEMBRANE_TRANSPORT	0.618872	1		GO_REGULATION_OF_CELL_GROWTH_INVOLVED_IN_CARDIAC_MUSCLE_CELL_DEVELOPMENT	-1.61396	0.0944907		GO_NEGATIVE_REGULATION_OF_SIGNALING_RECEPTOR_ACTIVITY	0.99208	0.933635
GO_REGULATION_OF_LEUKOCYTE_CHEMOTAXIS	-1.46	0.183		GO_MRNA_MODIFICATION	0.618796	1		GO_CHRONIC_INFLAMMATORY_RESPONSE	-1.61311	0.0949036		GO_CELL_MIGRATION_INVOLVED_IN_HEART_DEVELOPMENT	0.991594	0.934573
GO_POSITIVE_REGULATION_OF_ENDOTHELIAL_CELL_PROLIFERATION	-1.46	0.183		GO_LEFT_RIGHT_PATTERN_FORMATION	0.618098	1		GO_REGULATION_OF_MYOTUBE_DIFFERENTIATION	-1.6123	0.0953087		GO_MICROTUBULE_CYTOSKELETON_ORGANIZATION_INVOLVED_IN_MITOSIS	0.991175	0.935317
GO_RESPONSE_TO_EXTRACELLULAR_STIMULUS	-1.46	0.184		GO_RIBOSOMAL_LARGE_SUBUNIT_BIOGENESIS	0.61801	1		GO_NEGATIVE_REGULATION_OF_BLOOD_CIRCULATION	-1.61194	0.0951512		GO_MODULATION_BY_HOST_OF_VIRAL_PROCESS	0.991153	0.93463
GO_NOREPINEPHRINE_SECRETION	-1.46	0.185		GO_NEGATIVE_REGULATION_OF_PROTEASOMAL_UBIQUITIN_DEPENDENT_PROTEIN_CATABOLIC_PROCESS	0.617688	1		GO_REGULATION_OF_CYTOSOLIC_CALCIUM_ION_CONCENTRATION	-1.61144	0.0953109		GO_ENDOCARDIAL_CUSHION_DEVELOPMENT	0.991105	0.934034
GO_POSITIVE_REGULATION_OF_RECEPTOR_MEDIATED_ENDOCYTOSIS	-1.46	0.185		GO_CELLULAR_RESPONSE_TO_OSMOTIC_STRESS	0.615131	1		GO_NEGATIVE_REGULATION_OF_MUSCLE_HYPERTROPHY	-1.61042	0.0958836		GO_POSITIVE_REGULATION_OF_TRANSCRIPTION_FROM_RNA_POLYMERASE_II_PROMOTER_INVOLVED_IN_CELLULAR_RESPONSE_TO_CHEMICAL_STIMULUS	0.991072	0.933396
GO_POSITIVE_REGULATION_OF_LIPASE_ACTIVITY	-1.46	0.185		GO_GOLGI_TO_PLASMA_MEMBRANE_PROTEIN_TRANSPORT	0.612829	1		GO_OSTEOBLAST_DIFFERENTIATION	-1.60712	0.0986403		GO_NEURON_PROJECTION_GUIDANCE	0.990876	0.93333
GO_IRON_ION_TRANSPORT	-1.46	0.185		GO_NEGATIVE_REGULATION_OF_LIPID_METABOLIC_PROCESS	0.612018	1		GO_SULFUR_COMPOUND_METABOLIC_PROCESS	-1.60634	0.0990665		GO_REGULATION_OF_ACTION_POTENTIAL	0.990584	0.933597
GO_RESPONSE_TO_MAGNESIUM_ION	-1.46	0.185		GO_MICROTUBULE_DEPOLYMERIZATION	0.611338	1		GO_T_CELL_DIFFERENTIATION_INVOLVED_IN_IMMUNE_RESPONSE	-1.60606	0.0990126		GO_DENDRITE_DEVELOPMENT	0.989704	0.935901
GO_CELLULAR_RESPONSE_TO_VITAMIN	-1.46	0.184		GO_RESPONSE_TO_MITOCHONDRIAL_DEPOLARISATION	0.610531	1		GO_REGULATION_OF_SMAD_PROTEIN_SIGNAL_TRANSDUCTION	-1.6059	0.0987941		GO_NEGATIVE_REGULATION_OF_DENDRITE_MORPHOGENESIS	0.989239	0.936708
GO_MESENCHYME_MORPHOGENESIS	-1.46	0.185		GO_REGULATION_OF_MITOPHAGY	0.610244	1		GO_REGULATION_OF_FATTY_ACID_BETA_OXIDATION	-1.60496	0.0993783		GO_SULFATE_TRANSPORT	0.98916	0.936221
GO_REGULATION_OF_POSTSYNAPTIC_MEMBRANE_POTENTIAL	-1.46	0.184		GO_REGULATION_OF_VESICLE_FUSION	0.609925	1		GO_REACTIVE_OXYGEN_SPECIES_METABOLIC_PROCESS	-1.60476	0.0992057		GO_WATER_HOMEOSTASIS	0.989155	0.935474
GO_LYMPHOCYTE_CHEMOTAXIS	-1.46	0.184		GO_CELL_COMMUNICATION_BY_ELECTRICAL_COUPLING_INVOLVED_IN_CARDIAC_CONDUCTION	0.607717	1		GO_PLATELET_DERIVED_GROWTH_FACTOR_RECEPTOR_SIGNALING_PATHWAY	-1.60356	0.0998441		GO_GLYCOLIPID_CATABOLIC_PROCESS	0.988866	0.935717
GO_RESPONSE_TO_LEPTIN	-1.46	0.184		GO_REGULATION_OF_CHROMATIN_ORGANIZATION	0.607705	1		GO_NEGATIVE_REGULATION_OF_RESPONSE_TO_CYTOKINE_STIMULUS	-1.60314	0.0998037		GO_SERINE_FAMILY_AMINO_ACID_METABOLIC_PROCESS	0.988477	0.936285
GO_POSITIVE_REGULATION_OF_LIPID_BIOSYNTHETIC_PROCESS	-1.46	0.185		GO_REGULATION_OF_CELLULAR_RESPONSE_TO_INSULIN_STIMULUS	0.607699	1		GO_REGULATION_OF_EXTRINSIC_APOPTOTIC_SIGNALING_PATHWAY_VIA_DEATH_DOMAIN_RECEPTORS	-1.60314	0.0994446		GO_POSITIVE_REGULATION_OF_GLUCOSE_METABOLIC_PROCESS	0.988184	0.936554
GO_REGULATION_OF_LIPID_BIOSYNTHETIC_PROCESS	-1.46	0.184		GO_ATRIAL_SEPTUM_DEVELOPMENT	0.607569	1		GO_REGULATION_OF_CELLULAR_EXTRAVASATION	-1.60242	0.0997577		GO_MONOVALENT_INORGANIC_CATION_HOMEOSTASIS	0.988115	0.936032
GO_REGULATION_OF_MUSCLE_ORGAN_DEVELOPMENT	-1.46	0.185		GO_RRNA_CATABOLIC_PROCESS	0.606334	1		GO_TOLL_LIKE_RECEPTOR_4_SIGNALING_PATHWAY	-1.60071	0.101062		GO_CARDIAC_CONDUCTION	0.98806	0.93547
GO_CELLULAR_RESPONSE_TO_INORGANIC_SUBSTANCE	-1.46	0.186		GO_CD4_POSITIVE_ALPHA_BETA_T_CELL_CYTOKINE_PRODUCTION	0.605551	1		GO_RESPONSE_TO_STIMULUS_INVOLVED_IN_REGULATION_OF_MUSCLE_ADAPTATION	-1.60055	0.100883		GO_REGULATION_OF_RESPIRATORY_GASEOUS_EXCHANGE	0.987961	0.93502
GO_ORGANOPHOSPHATE_CATABOLIC_PROCESS	-1.46	0.188		GO_COLUMNAR_CUBOIDAL_EPITHELIAL_CELL_DEVELOPMENT	0.605094	1		GO_CHEMOKINE_PRODUCTION	-1.59948	0.101439		GO_CELLULAR_GLUCOSE_HOMEOSTASIS	0.987309	0.936442
GO_MALE_GENITALIA_DEVELOPMENT	-1.46	0.188		GO_REVERSE_CHOLESTEROL_TRANSPORT	0.603886	1		GO_VASCULAR_ENDOTHELIAL_CELL_PROLIFERATION	-1.5991	0.101439		GO_REGULATION_OF_LYASE_ACTIVITY	0.987035	0.936586
GO_REGULATION_OF_FATTY_ACID_BIOSYNTHETIC_PROCESS	-1.45	0.189		GO_POSITIVE_REGULATION_OF_ERYTHROCYTE_DIFFERENTIATION	0.597366	1		GO_REGULATION_OF_NATURAL_KILLER_CELL_MEDIATED_IMMUNITY	-1.59893	0.1013		GO_REGULATION_OF_MUSCLE_SYSTEM_PROCESS	0.986864	0.936397
GO_CELLULAR_RESPONSE_TO_EXTRACELLULAR_STIMULUS	-1.45	0.188		GO_NEGATIVE_REGULATION_OF_RECEPTOR_SIGNALING_PATHWAY_VIA_STAT	0.595744	1		GO_CELLULAR_DEFENSE_RESPONSE	-1.59853	0.101329		GO_DEVELOPMENTAL_CELL_GROWTH	0.986812	0.935809
GO_REGULATION_OF_SYSTEMIC_ARTERIAL_BLOOD_PRESSURE_BY_HORMONE	-1.45	0.188		GO_NUCLEOSIDE_DIPHOSPHATE_METABOLIC_PROCESS	0.595729	1		GO_NEGATIVE_REGULATION_OF_DOUBLE_STRAND_BREAK_REPAIR_VIA_HOMOLOGOUS_RECOMBINATION	-1.59752	0.102091		GO_NEGATIVE_REGULATION_OF_NEURON_PROJECTION_REGENERATION	0.986585	0.935842
GO_ENDOCRINE_HORMONE_SECRETION	-1.45	0.191		GO_ACIDIC_AMINO_ACID_TRANSPORT	0.595217	1		GO_POSITIVE_REGULATION_OF_TOLL_LIKE_RECEPTOR_SIGNALING_PATHWAY	-1.59744	0.101834		GO_MESODERM_DEVELOPMENT	0.986487	0.935429
GO_CHOLESTEROL_STORAGE	-1.45	0.191		GO_NEGATIVE_REGULATION_OF_ACTIN_FILAMENT_POLYMERIZATION	0.594997	1		GO_SARCOMERE_ORGANIZATION	-1.59669	0.10211		GO_POSITIVE_REGULATION_OF_NEUROTRANSMITTER_SECRETION	0.986477	0.934716
GO_NEGATIVE_REGULATION_OF_INFLAMMATORY_RESPONSE	-1.45	0.191		GO_CENTROSOME_DUPLICATION	0.593819	1		GO_REGULATION_OF_REACTIVE_OXYGEN_SPECIES_METABOLIC_PROCESS	-1.59621	0.102167		GO_MORPHOGENESIS_OF_A_BRANCHING_STRUCTURE	0.986295	0.934587
GO_COLLAGEN_CATABOLIC_PROCESS	-1.45	0.191		GO_REGULATION_OF_RNA_METABOLIC_PROCESS	0.591663	1		GO_HUMORAL_IMMUNE_RESPONSE_MEDIATED_BY_CIRCULATING_IMMUNOGLOBULIN	-1.59558	0.102402		GO_POSITIVE_REGULATION_OF_AXONOGENESIS	0.986253	0.933983
GO_POSITIVE_REGULATION_OF_LIPID_CATABOLIC_PROCESS	-1.45	0.191		GO_NEGATIVE_REGULATION_OF_AXONOGENESIS	0.590197	1		GO_POSITIVE_REGULATION_OF_SMOOTH_MUSCLE_CELL_MIGRATION	-1.59392	0.103748		GO_INNER_EAR_AUDITORY_RECEPTOR_CELL_DIFFERENTIATION	0.985515	0.935828
GO_REGULATION_OF_MEMBRANE_POTENTIAL	-1.45	0.191		GO_CELLULAR_RESPONSE_TO_GONADOTROPIN_STIMULUS	0.589941	1		GO_REGULATION_OF_MACROPHAGE_ACTIVATION	-1.59321	0.104014		GO_REGULATION_OF_CELLULAR_RESPONSE_TO_TRANSFORMING_GROWTH_FACTOR_BETA_STIMULUS	0.985325	0.935723
GO_POSITIVE_REGULATION_OF_CARTILAGE_DEVELOPMENT	-1.45	0.191		GO_POSITIVE_REGULATION_OF_HISTONE_DEACETYLATION	0.589811	1		GO_REGULATION_OF_NEUROINFLAMMATORY_RESPONSE	-1.5932	0.103669		GO_EMBRYONIC_SKELETAL_SYSTEM_DEVELOPMENT	0.98508	0.935792
GO_VASCULAR_ENDOTHELIAL_GROWTH_FACTOR_PRODUCTION	-1.45	0.191		GO_NEGATIVE_REGULATION_OF_LIPID_CATABOLIC_PROCESS	0.58904	1		GO_REGULATION_OF_OXIDOREDUCTASE_ACTIVITY	-1.59318	0.103321		GO_REGULATION_OF_LIPID_TRANSPORT	0.984548	0.936922
GO_POSITIVE_REGULATION_OF_FIBROBLAST_PROLIFERATION	-1.45	0.191		GO_MITOTIC_METAPHASE_PLATE_CONGRESSION	0.588217	1		GO_PHAGOCYTOSIS	-1.59302	0.103124		GO_DEVELOPMENTAL_GROWTH_INVOLVED_IN_MORPHOGENESIS	0.984449	0.9365
GO_POSITIVE_REGULATION_OF_ORGAN_GROWTH	-1.45	0.193		GO_NEGATIVE_REGULATION_OF_EXOCYTOSIS	0.58805	1		GO_NEGATIVE_REGULATION_OF_CARDIAC_MUSCLE_TISSUE_GROWTH	-1.59143	0.104197		GO_POSITIVE_REGULATION_OF_MESONEPHROS_DEVELOPMENT	0.984322	0.936172
GO_REGULATION_OF_STEROID_METABOLIC_PROCESS	-1.45	0.194		GO_POSITIVE_REGULATION_OF_LEUKOCYTE_DEGRANULATION	0.587734	1		GO_MUSCLE_CELL_CELLULAR_HOMEOSTASIS	-1.59108	0.104158		GO_HAIR_FOLLICLE_MATURATION	0.984002	0.936479
GO_REGULATION_OF_MORPHOGENESIS_OF_A_BRANCHING_STRUCTURE	-1.45	0.194		GO_REGULATION_OF_TRIGLYCERIDE_BIOSYNTHETIC_PROCESS	0.587532	1		GO_REGULATION_OF_CARTILAGE_DEVELOPMENT	-1.59068	0.104167		GO_POSITIVE_REGULATION_OF_SIGNALING_RECEPTOR_ACTIVITY	0.98374	0.936625
GO_HEART_MORPHOGENESIS	-1.45	0.195		GO_CELLULAR_RESPONSE_TO_COPPER_ION	0.586862	1		GO_POSITIVE_REGULATION_OF_MYOTUBE_DIFFERENTIATION	-1.58957	0.104791		GO_AEROBIC_RESPIRATION	0.983702	0.93602
GO_PIGMENT_CELL_DIFFERENTIATION	-1.45	0.196		GO_NEGATIVE_REGULATION_OF_STRIATED_MUSCLE_CELL_APOPTOTIC_PROCESS	0.585966	1		GO_NEGATIVE_REGULATION_OF_ANTIGEN_RECEPTOR_MEDIATED_SIGNALING_PATHWAY	-1.58938	0.104681		GO_DEVELOPMENT_OF_PRIMARY_FEMALE_SEXUAL_CHARACTERISTICS	0.9828	0.938362
GO_PEPTIDE_CATABOLIC_PROCESS	-1.45	0.195		GO_REGULATION_OF_METANEPHROS_DEVELOPMENT	0.584026	1		GO_POSITIVE_REGULATION_OF_B_CELL_ACTIVATION	-1.58896	0.104778		GO_EPITHELIAL_TUBE_BRANCHING_INVOLVED_IN_LUNG_MORPHOGENESIS	0.982486	0.938744
GO_POSITIVE_REGULATION_OF_PROTEIN_TYROSINE_KINASE_ACTIVITY	-1.45	0.196		GO_SPLICEOSOMAL_SNRNP_ASSEMBLY	0.583487	1		GO_NEGATIVE_REGULATION_OF_TYPE_I_INTERFERON_PRODUCTION	-1.58722	0.106052		GO_HEART_VALVE_DEVELOPMENT	0.982298	0.938642
GO_ENDOTHELIAL_CELL_MIGRATION	-1.45	0.197		GO_REGULATION_OF_TRANSCRIPTION_INVOLVED_IN_G1_S_TRANSITION_OF_MITOTIC_CELL_CYCLE	0.580814	1		GO_ENERGY_COUPLED_PROTON_TRANSMEMBRANE_TRANSPORT_AGAINST_ELECTROCHEMICAL_GRADIENT	-1.58576	0.107102		GO_CELLULAR_RESPONSE_TO_CARBOHYDRATE_STIMULUS	0.981571	0.940298
GO_CELLULAR_RESPONSE_TO_OXIDATIVE_STRESS	-1.44	0.197		GO_CELLULAR_RESPONSE_TO_STEROL	0.58015	1		GO_SECONDARY_ALCOHOL_METABOLIC_PROCESS	-1.58504	0.107459		GO_APPENDAGE_DEVELOPMENT	0.98119	0.940882
GO_CARDIAC_MUSCLE_CELL_CONTRACTION	-1.44	0.196		GO_POSITIVE_REGULATION_OF_PROTEIN_EXPORT_FROM_NUCLEUS	0.580086	1		GO_TRABECULA_FORMATION	-1.58414	0.108003		GO_REGULATION_OF_GLYCOGEN_METABOLIC_PROCESS	0.980931	0.94103
GO_PEPTIDE_HORMONE_SECRETION	-1.44	0.197		GO_PYRIMIDINE_RIBONUCLEOTIDE_BIOSYNTHETIC_PROCESS	0.579945	1		GO_AMINOGLYCAN_METABOLIC_PROCESS	-1.58407	0.10771		GO_POSITIVE_REGULATION_OF_TYROSINE_PHOSPHORYLATION_OF_STAT_PROTEIN	0.980502	0.941767
GO_ORGANOPHOSPHATE_ESTER_TRANSPORT	-1.44	0.198		GO_NEGATIVE_REGULATION_OF_PROTEIN_LOCALIZATION_TO_CELL_PERIPHERY	0.57994	1		GO_NEGATIVE_REGULATION_OF_PROTEIN_COMPLEX_ASSEMBLY	-1.58144	0.109898		GO_DEVELOPMENT_OF_PRIMARY_SEXUAL_CHARACTERISTICS	0.980338	0.941565
GO_POSITIVE_REGULATION_OF_VASCULAR_SMOOTH_MUSCLE_CELL_PROLIFERATION	-1.44	0.198		GO_N_TERMINAL_PROTEIN_AMINO_ACID_MODIFICATION	0.579148	1		GO_POSITIVE_REGULATION_OF_INTERLEUKIN_8_PRODUCTION	-1.57763	0.11313		GO_GLUTAMATE_METABOLIC_PROCESS	0.980225	0.941212
GO_POSITIVE_REGULATION_OF_ACTIN_FILAMENT_BUNDLE_ASSEMBLY	-1.44	0.198		GO_MITOCHONDRIAL_CALCIUM_ION_HOMEOSTASIS	0.578117	1		GO_MONOSACCHARIDE_BIOSYNTHETIC_PROCESS	-1.57761	0.112786		GO_CARDIAC_SEPTUM_DEVELOPMENT	0.980224	0.940472
GO_REGULATION_OF_CARBOHYDRATE_BIOSYNTHETIC_PROCESS	-1.44	0.198		GO_RIBONUCLEOPROTEIN_COMPLEX_SUBUNIT_ORGANIZATION	0.576206	1		GO_REGULATION_OF_LYMPHOCYTE_DIFFERENTIATION	-1.57714	0.112871		GO_POSITIVE_REGULATION_OF_REGULATED_SECRETORY_PATHWAY	0.980175	0.939882
GO_REGULATION_OF_GENERATION_OF_PRECURSOR_METABOLITES_AND_ENERGY	-1.44	0.198		GO_MRNA_CLEAVAGE	0.57545	1		GO_ANTIGEN_RECEPTOR_MEDIATED_SIGNALING_PATHWAY	-1.57705	0.11258		GO_REGULATION_OF_STRIATED_MUSCLE_CONTRACTION	0.980007	0.939689
GO_RELAXATION_OF_MUSCLE	-1.44	0.199		GO_RNA_SPLICING_VIA_TRANSESTERIFICATION_REACTIONS	0.574226	1		GO_POSITIVE_REGULATION_OF_COLD_INDUCED_THERMOGENESIS	-1.57656	0.112728		GO_NEURONAL_STEM_CELL_POPULATION_MAINTENANCE	0.979403	0.94094
GO_REGULATION_OF_CHOLESTEROL_EFFLUX	-1.44	0.199		GO_POSITIVE_REGULATION_OF_TELOMERASE_ACTIVITY	0.573411	1		GO_RENAL_SYSTEM_PROCESS	-1.57377	0.115105		GO_POSITIVE_REGULATION_OF_CYTOKINE_PRODUCTION_INVOLVED_IN_IMMUNE_RESPONSE	0.979061	0.941407
GO_ROOF_OF_MOUTH_DEVELOPMENT	-1.44	0.2		GO_SERINE_PHOSPHORYLATION_OF_STAT_PROTEIN	0.571795	1		GO_CELLULAR_MONOVALENT_INORGANIC_CATION_HOMEOSTASIS	-1.57364	0.114881		GO_REGULATION_OF_RECEPTOR_LOCALIZATION_TO_SYNAPSE	0.978728	0.94179
GO_LABYRINTHINE_LAYER_DEVELOPMENT	-1.44	0.2		GO_RIBOSE_PHOSPHATE_BIOSYNTHETIC_PROCESS	0.571792	1		GO_REGULATION_OF_PH	-1.5735	0.114637		GO_REGULATION_OF_DENDRITE_MORPHOGENESIS	0.978229	0.942691
GO_PROTEIN_N_LINKED_GLYCOSYLATION	-1.44	0.2		GO_REGULATION_OF_MICROTUBULE_DEPOLYMERIZATION	0.571317	1		GO_ACTOMYOSIN_STRUCTURE_ORGANIZATION	-1.57301	0.114742		GO_FEMALE_SEX_DIFFERENTIATION	0.977633	0.943932
GO_UNSATURATED_FATTY_ACID_BIOSYNTHETIC_PROCESS	-1.44	0.2		GO_PROTEIN_CONTAINING_COMPLEX_LOCALIZATION	0.568324	1		GO_REGULATION_OF_LYMPHOCYTE_CHEMOTAXIS	-1.5722	0.115166		GO_POSITIVE_REGULATION_OF_ENDOTHELIAL_CELL_DIFFERENTIATION	0.977594	0.943312
GO_REGULATION_OF_HORMONE_BIOSYNTHETIC_PROCESS	-1.44	0.201		GO_MRNA_METABOLIC_PROCESS	0.567629	1		GO_EXTRINSIC_APOPTOTIC_SIGNALING_PATHWAY_VIA_DEATH_DOMAIN_RECEPTORS	-1.57204	0.114945		GO_RENAL_WATER_HOMEOSTASIS	0.97742	0.943127
GO_RESPONSE_TO_AMYLOID_BETA	-1.44	0.201		GO_TELOMERE_MAINTENANCE_VIA_TELOMERE_LENGTHENING	0.566587	1		GO_REGULATION_OF_CELL_SUBSTRATE_ADHESION	-1.57193	0.11469		GO_VASCULAR_SMOOTH_MUSCLE_CELL_DIFFERENTIATION	0.976817	0.944451
GO_RESPONSE_TO_MUSCLE_ACTIVITY	-1.44	0.201		GO_CELLULAR_METABOLIC_COMPOUND_SALVAGE	0.564546	1		GO_POSITIVE_REGULATION_OF_FATTY_ACID_METABOLIC_PROCESS	-1.57181	0.114468		GO_INNER_MITOCHONDRIAL_MEMBRANE_ORGANIZATION	0.976799	0.943777
GO_POSITIVE_REGULATION_OF_ORGANIC_ACID_TRANSPORT	-1.44	0.202		GO_NEUTRAL_LIPID_BIOSYNTHETIC_PROCESS	0.564154	1		GO_SMOOTH_MUSCLE_CELL_PROLIFERATION	-1.57158	0.114331		GO_VISUAL_BEHAVIOR	0.975726	0.946731
GO_PULMONARY_VALVE_DEVELOPMENT	-1.44	0.202		GO_POSITIVE_REGULATION_OF_SIGNAL_TRANSDUCTION_BY_P53_CLASS_MEDIATOR	0.562681	1		GO_EXTRACELLULAR_STRUCTURE_ORGANIZATION	-1.57051	0.11521		GO_REGULATION_OF_COLLAGEN_BIOSYNTHETIC_PROCESS	0.975593	0.946435
GO_ENDOCARDIAL_CUSHION_DEVELOPMENT	-1.44	0.202		GO_NEURAL_TUBE_PATTERNING	0.561754	1		GO_UBIQUITIN_DEPENDENT_ERAD_PATHWAY	-1.57031	0.115088		GO_POSITIVE_REGULATION_OF_CELL_PROJECTION_ORGANIZATION	0.975086	0.947374
GO_CELLULAR_RESPONSE_TO_ANTIBIOTIC	-1.44	0.202		GO_REFLEX	0.561753	1		GO_LEUKOCYTE_HOMEOSTASIS	-1.56971	0.115384		GO_POSITIVE_REGULATION_OF_GLIAL_CELL_DIFFERENTIATION	0.974499	0.948568
GO_SULFUR_COMPOUND_BIOSYNTHETIC_PROCESS	-1.44	0.202		GO_PROTEIN_LOCALIZATION_TO_MITOCHONDRION	0.561636	1		GO_LEUKOCYTE_TETHERING_OR_ROLLING	-1.56943	0.115367		GO_REGULATION_OF_CARDIAC_MUSCLE_CONTRACTION_BY_REGULATION_OF_THE_RELEASE_OF_SEQUESTERED_CALCIUM_ION	0.974405	0.948122
GO_TRABECULA_FORMATION	-1.44	0.202		GO_MOVEMENT_IN_ENVIRONMENT_OF_OTHER_ORGANISM_INVOLVED_IN_SYMBIOTIC_INTERACTION	0.561172	1		GO_MACROPHAGE_MIGRATION	-1.56831	0.116191		GO_POSITIVE_REGULATION_OF_GLYCOPROTEIN_BIOSYNTHETIC_PROCESS	0.974225	0.947988
GO_NEGATIVE_REGULATION_OF_CELL_CELL_ADHESION	-1.44	0.202		GO_REGULATION_OF_TRANSCRIPTION_ELONGATION_FROM_RNA_POLYMERASE_II_PROMOTER	0.560356	1		GO_CELLULAR_RESPONSE_TO_ALCOHOL	-1.56829	0.115866		GO_RESPONSE_TO_FUNGUS	0.974126	0.947607
GO_ANTIBIOTIC_BIOSYNTHETIC_PROCESS	-1.44	0.202		GO_NEGATIVE_REGULATION_OF_NUCLEOCYTOPLASMIC_TRANSPORT	0.560119	1		GO_REGULATION_OF_STEROID_METABOLIC_PROCESS	-1.56789	0.115967		GO_DEFENSE_RESPONSE_TO_FUNGUS	0.973507	0.948891
GO_NEGATIVE_REGULATION_OF_IMMUNE_EFFECTOR_PROCESS	-1.44	0.202		GO_POSITIVE_REGULATION_OF_NUCLEOTIDE_BIOSYNTHETIC_PROCESS	0.559323	1		GO_ORGANOPHOSPHATE_CATABOLIC_PROCESS	-1.56725	0.116268		GO_NEGATIVE_REGULATION_OF_CELL_MORPHOGENESIS_INVOLVED_IN_DIFFERENTIATION	0.973143	0.949395
GO_LYMPHOCYTE_MIGRATION	-1.44	0.203		GO_ACTIN_NUCLEATION	0.557981	1		GO_PROTEIN_DEMANNOSYLATION	-1.56689	0.116248		GO_REGULATION_OF_DENDRITE_DEVELOPMENT	0.973092	0.948833
GO_NEURON_RECOGNITION	-1.44	0.202		GO_NUCLEOSIDE_TRIPHOSPHATE_BIOSYNTHETIC_PROCESS	0.557873	1		GO_REGULATION_OF_PROTEIN_DEPOLYMERIZATION	-1.56644	0.116377		GO_SINGLE_FERTILIZATION	0.97308	0.948139
GO_REGULATION_OF_EXCRETION	-1.44	0.202		GO_MITOPHAGY	0.553061	1		GO_NEGATIVE_REGULATION_OF_CELL_MIGRATION_INVOLVED_IN_SPROUTING_ANGIOGENESIS	-1.56615	0.116319		GO_STRIATED_MUSCLE_CELL_APOPTOTIC_PROCESS	0.972791	0.948364
GO_REGULATION_OF_CARBOHYDRATE_CATABOLIC_PROCESS	-1.43	0.202		GO_POSITIVE_REGULATION_OF_LAMELLIPODIUM_ORGANIZATION	0.55204	1		GO_FOAM_CELL_DIFFERENTIATION	-1.56607	0.116041		GO_REGULATION_OF_MEIOTIC_CELL_CYCLE	0.972442	0.94871
GO_CARDIAC_SEPTUM_MORPHOGENESIS	-1.43	0.202		GO_LYMPH_VESSEL_DEVELOPMENT	0.552038	1		GO_NEGATIVE_REGULATION_OF_INTERLEUKIN_1_BETA_PRODUCTION	-1.56606	0.115715		GO_PROTON_TRANSMEMBRANE_TRANSPORT	0.972198	0.948819
GO_CARBOHYDRATE_TRANSMEMBRANE_TRANSPORT	-1.43	0.204		GO_REGULATION_OF_CELLULAR_RESPIRATION	0.551566	1		GO_PURINE_CONTAINING_COMPOUND_CATABOLIC_PROCESS	-1.56587	0.11558		GO_RESPONSE_TO_TOXIC_SUBSTANCE	0.971869	0.949155
GO_SYNAPTIC_TRANSMISSION_GABAERGIC	-1.43	0.204		GO_PROTEIN_CONTAINING_COMPLEX_DISASSEMBLY	0.54957	1		GO_NEGATIVE_REGULATION_OF_IMMUNE_EFFECTOR_PROCESS	-1.56547	0.115646		GO_NEGATIVE_REGULATION_OF_PEPTIDYL_THREONINE_PHOSPHORYLATION	0.971603	0.949269
GO_MONOCYTE_CHEMOTAXIS	-1.43	0.206		GO_CELL_VOLUME_HOMEOSTASIS	0.549519	1		GO_CELLULAR_IRON_ION_HOMEOSTASIS	-1.56436	0.116406		GO_REGULATION_OF_PH	0.97136	0.949338
GO_REGULATION_OF_CELLULAR_CARBOHYDRATE_METABOLIC_PROCESS	-1.43	0.206		GO_LYMPHANGIOGENESIS	0.549042	1		GO_CELLULAR_RESPONSE_TO_NITRIC_OXIDE	-1.56112	0.119598		GO_RNA_STABILIZATION	0.970559	0.951235
GO_POSITIVE_REGULATION_OF_MORPHOGENESIS_OF_AN_EPITHELIUM	-1.43	0.205		GO_CHROMOSOME_SEGREGATION	0.546288	1		GO_CELL_DIFFERENTIATION_INVOLVED_IN_EMBRYONIC_PLACENTA_DEVELOPMENT	-1.56107	0.119316		GO_REGULATION_OF_VENTRICULAR_CARDIAC_MUSCLE_CELL_ACTION_POTENTIAL	0.970286	0.951454
GO_CELLULAR_ALDEHYDE_METABOLIC_PROCESS	-1.43	0.205		GO_NEGATIVE_REGULATION_OF_MUSCLE_CELL_APOPTOTIC_PROCESS	0.546007	1		GO_REGULATION_OF_SYNCYTIUM_FORMATION_BY_PLASMA_MEMBRANE_FUSION	-1.56103	0.119015		GO_VENTRICULAR_SEPTUM_DEVELOPMENT	0.969977	0.951764
GO_POSITIVE_REGULATION_OF_CELL_CYCLE_G1_S_PHASE_TRANSITION	-1.43	0.205		GO_MITOCHONDRIAL_TRANSLATIONAL_TERMINATION	0.545132	1		GO_RESPONSE_TO_ACID_CHEMICAL	-1.56101	0.118682		GO_MUSCLE_TISSUE_DEVELOPMENT	0.968883	0.954631
GO_POSITIVE_REGULATION_OF_MAPK_CASCADE	-1.43	0.205		GO_PIGMENT_GRANULE_ORGANIZATION	0.543967	1		GO_PRIMARY_ALCOHOL_METABOLIC_PROCESS	-1.56079	0.118606		GO_GLANDULAR_EPITHELIAL_CELL_DIFFERENTIATION	0.968826	0.954077
GO_RESPONSE_TO_GROWTH_HORMONE	-1.43	0.204		GO_GLYCOSYL_COMPOUND_BIOSYNTHETIC_PROCESS	0.54153	1		GO_CGMP_MEDIATED_SIGNALING	-1.56007	0.119081		GO_REGULATION_OF_ICOSANOID_SECRETION	0.968612	0.95402
GO_NEGATIVE_REGULATION_OF_POTASSIUM_ION_TRANSPORT	-1.43	0.205		GO_POSITIVE_REGULATION_OF_PEPTIDYL_LYSINE_ACETYLATION	0.531304	1		GO_OVULATION	-1.55996	0.118853		GO_POSITIVE_REGULATION_OF_LIPID_TRANSPORT	0.968237	0.954518
GO_NEGATIVE_REGULATION_OF_IMMUNE_RESPONSE	-1.43	0.205		GO_MITOCHONDRIAL_RESPIRATORY_CHAIN_COMPLEX_IV_ASSEMBLY	0.527138	1		GO_ANIMAL_ORGAN_MATURATION	-1.55903	0.119435		GO_SUBPALLIUM_DEVELOPMENT	0.968207	0.953871
GO_ERK1_AND_ERK2_CASCADE	-1.43	0.205		GO_MYELOID_DENDRITIC_CELL_DIFFERENTIATION	0.526253	1		GO_MYELOID_DENDRITIC_CELL_ACTIVATION	-1.55812	0.120082		GO_NUCLEAR_BODY_ORGANIZATION	0.967614	0.955121
GO_HETEROPHILIC_CELL_CELL_ADHESION_VIA_PLASMA_MEMBRANE_CELL_ADHESION_MOLECULES	-1.43	0.205		GO_REGULATION_OF_CENTRIOLE_REPLICATION	0.52236	1		GO_GLYCOSYLATION	-1.55741	0.120438		GO_EXPLORATION_BEHAVIOR	0.967174	0.955808
GO_GLUCAN_METABOLIC_PROCESS	-1.43	0.205		GO_PURINE_NUCLEOSIDE_MONOPHOSPHATE_METABOLIC_PROCESS	0.521041	1		GO_NEGATIVE_REGULATION_OF_RESPONSE_TO_EXTERNAL_STIMULUS	-1.55687	0.120601		GO_REGULATION_OF_PEPTIDE_SECRETION	0.967061	0.955479
GO_REGULATION_OF_CYTOSOLIC_CALCIUM_ION_CONCENTRATION	-1.43	0.205		GO_POSITIVE_REGULATION_OF_TRANSCRIPTION_ELONGATION_FROM_RNA_POLYMERASE_II_PROMOTER	0.520471	1		GO_ANIMAL_ORGAN_REGENERATION	-1.55642	0.120717		GO_PROTEIN_LOCALIZATION_TO_CELL_PERIPHERY	0.967059	0.954757
GO_BRANCH_ELONGATION_OF_AN_EPITHELIUM	-1.43	0.205		GO_REGULATION_OF_GLIAL_CELL_PROLIFERATION	0.519652	1		GO_GLYCOLIPID_BIOSYNTHETIC_PROCESS	-1.55626	0.120517		GO_SECONDARY_PALATE_DEVELOPMENT	0.966928	0.954449
GO_SODIUM_ION_TRANSPORT	-1.43	0.206		GO_RNA_DESTABILIZATION	0.518609	1		GO_GERMINAL_CENTER_FORMATION	-1.55616	0.12027		GO_VESICLE_FUSION_TO_PLASMA_MEMBRANE	0.966696	0.954458
GO_BIOMINERAL_TISSUE_DEVELOPMENT	-1.43	0.208		GO_ANTIGEN_PROCESSING_AND_PRESENTATION_OF_EXOGENOUS_PEPTIDE_ANTIGEN_VIA_MHC_CLASS_I	0.516556	1		GO_NEGATIVE_REGULATION_OF_INFLAMMATORY_RESPONSE	-1.55368	0.122591		GO_NEGATIVE_REGULATION_OF_PROTEASOMAL_UBIQUITIN_DEPENDENT_PROTEIN_CATABOLIC_PROCESS	0.966499	0.954415
GO_PROTEOGLYCAN_BIOSYNTHETIC_PROCESS	-1.43	0.209		GO_TELOMERASE_RNA_LOCALIZATION	0.515415	1		GO_REGULATION_OF_TRANSMEMBRANE_RECEPTOR_PROTEIN_SERINE_THREONINE_KINASE_SIGNALING_PATHWAY	-1.55298	0.122885		GO_REGULATION_OF_LIPID_BIOSYNTHETIC_PROCESS	0.965813	0.95594
GO_NEGATIVE_REGULATION_OF_SECRETION	-1.43	0.209		GO_ACTIVATION_OF_PROTEIN_KINASE_B_ACTIVITY	0.514298	1		GO_MUSCLE_CELL_PROLIFERATION	-1.55232	0.123224		GO_METANEPHRIC_NEPHRON_DEVELOPMENT	0.965801	0.955238
GO_CELLULAR_RESPONSE_TO_LEPTIN_STIMULUS	-1.43	0.21		GO_THYMOCYTE_APOPTOTIC_PROCESS	0.513606	1		GO_RESPONSE_TO_OXYGEN_LEVELS	-1.55226	0.122932		GO_NEGATIVE_REGULATION_OF_SMOOTH_MUSCLE_CELL_DIFFERENTIATION	0.965536	0.955396
GO_NEGATIVE_REGULATION_OF_SYSTEMIC_ARTERIAL_BLOOD_PRESSURE	-1.43	0.21		GO_REGULATION_OF_TELOMERE_CAPPING	0.510733	1		GO_NEGATIVE_REGULATION_OF_CELL_KILLING	-1.55122	0.123577		GO_RECEPTOR_SIGNALING_PATHWAY_VIA_STAT	0.965505	0.954772
GO_OUTFLOW_TRACT_MORPHOGENESIS	-1.42	0.21		GO_REGULATION_OF_TELOMERASE_ACTIVITY	0.509477	1		GO_STRIATED_MUSCLE_CELL_DIFFERENTIATION	-1.55038	0.124073		GO_INTESTINAL_EPITHELIAL_CELL_DIFFERENTIATION	0.964372	0.95775
GO_ISOPRENOID_BIOSYNTHETIC_PROCESS	-1.42	0.212		GO_MITOTIC_G2_DNA_DAMAGE_CHECKPOINT	0.505864	1		GO_OLIGOSACCHARIDE_BIOSYNTHETIC_PROCESS	-1.55012	0.124029		GO_VENTRICULAR_CARDIAC_MUSCLE_CELL_DIFFERENTIATION	0.964327	0.957162
GO_ACIDIC_AMINO_ACID_TRANSPORT	-1.42	0.212		GO_LYMPH_VESSEL_MORPHOGENESIS	0.505525	1		GO_POSITIVE_REGULATION_OF_EXTRINSIC_APOPTOTIC_SIGNALING_PATHWAY_VIA_DEATH_DOMAIN_RECEPTORS	-1.54977	0.124084		GO_POLYSACCHARIDE_BIOSYNTHETIC_PROCESS	0.963355	0.959566
GO_REGULATION_OF_FIBROBLAST_GROWTH_FACTOR_RECEPTOR_SIGNALING_PATHWAY	-1.42	0.212		GO_GENE_SILENCING_BY_RNA	0.504841	1		GO_NEGATIVE_REGULATION_OF_ANION_TRANSPORT	-1.54941	0.124146		GO_NEURAL_NUCLEUS_DEVELOPMENT	0.962914	0.960319
GO_REGULATION_OF_PLASMA_LIPOPROTEIN_PARTICLE_LEVELS	-1.42	0.212		GO_NEGATIVE_REGULATION_OF_UBIQUITIN_DEPENDENT_PROTEIN_CATABOLIC_PROCESS	0.498008	1		GO_REGULATION_OF_MUSCLE_ORGAN_DEVELOPMENT	-1.54878	0.124515		GO_CARTILAGE_DEVELOPMENT_INVOLVED_IN_ENDOCHONDRAL_BONE_MORPHOGENESIS	0.962701	0.96031
GO_CELLULAR_RESPONSE_TO_DRUG	-1.42	0.212		GO_REGULATION_OF_INTRINSIC_APOPTOTIC_SIGNALING_PATHWAY_IN_RESPONSE_TO_DNA_DAMAGE_BY_P53_CLASS_MEDIATOR	0.495594	1		GO_REGULATION_OF_BONE_DEVELOPMENT	-1.54861	0.124287		GO_CARDIAC_CHAMBER_DEVELOPMENT	0.962207	0.96116
GO_SIGNAL_TRANSDUCTION_IN_ABSENCE_OF_LIGAND	-1.42	0.212		GO_POSITIVE_REGULATION_OF_TELOMERASE_RNA_LOCALIZATION_TO_CAJAL_BODY	0.47982	1		GO_SOMATIC_DIVERSIFICATION_OF_IMMUNE_RECEPTORS	-1.54825	0.124279		GO_CELLULAR_AMINO_ACID_METABOLIC_PROCESS	0.962144	0.96064
GO_DIGESTIVE_TRACT_MORPHOGENESIS	-1.42	0.212		GO_PROTEIN_LOCALIZATION_TO_MICROTUBULE	0.476422	1		GO_PROTEIN_KINASE_B_SIGNALING	-1.54739	0.124846		GO_POSITIVE_REGULATION_OF_PHOSPHATIDYLINOSITOL_3_KINASE_SIGNALING	0.962043	0.960256
GO_RESPONSE_TO_PLATELET_DERIVED_GROWTH_FACTOR	-1.42	0.213		GO_POSITIVE_REGULATION_OF_MACROAUTOPHAGY	0.474225	1		GO_REGULATION_OF_CARDIAC_CONDUCTION	-1.54608	0.125903		GO_REGULATION_OF_STEROL_TRANSPORT	0.961736	0.960518
GO_NEGATIVE_REGULATION_OF_HORMONE_SECRETION	-1.42	0.213		GO_INNATE_IMMUNE_RESPONSE_ACTIVATING_CELL_SURFACE_RECEPTOR_SIGNALING_PATHWAY	0.467658	1		GO_GLYCOPROTEIN_BIOSYNTHETIC_PROCESS	-1.54554	0.126044		GO_REGULATION_OF_POSTSYNAPTIC_DENSITY_ORGANIZATION	0.961702	0.9599
GO_REGULATION_OF_CARDIAC_MUSCLE_CELL_MEMBRANE_REPOLARIZATION	-1.42	0.216		GO_SISTER_CHROMATID_SEGREGATION	0.466649	1		GO_POSITIVE_REGULATION_OF_OSSIFICATION	-1.54547	0.12577		GO_ANIMAL_ORGAN_MATURATION	0.961668	0.959284
GO_NEGATIVE_REGULATION_OF_VASCULAR_SMOOTH_MUSCLE_CELL_PROLIFERATION	-1.42	0.218		GO_POSITIVE_REGULATION_OF_RESPONSE_TO_OXIDATIVE_STRESS	0.462491	1		GO_MONOVALENT_INORGANIC_CATION_HOMEOSTASIS	-1.54389	0.127226		GO_RESPONSE_TO_INTERLEUKIN_12	0.961487	0.959135
GO_POSITIVE_REGULATION_OF_LIPID_TRANSPORT	-1.42	0.217		GO_INNER_MITOCHONDRIAL_MEMBRANE_ORGANIZATION	0.460147	1		GO_RESPONSE_TO_EPINEPHRINE	-1.54361	0.127247		GO_NEGATIVE_REGULATION_OF_ACTIN_FILAMENT_BUNDLE_ASSEMBLY	0.960552	0.961418
GO_CELL_CHEMOTAXIS	-1.42	0.217		GO_CYTOPLASMIC_MRNA_PROCESSING_BODY_ASSEMBLY	0.449132	1		GO_MAINTENANCE_OF_PROTEIN_LOCATION	-1.54202	0.12865		GO_POSITIVE_REGULATION_OF_CELL_CYCLE_G1_S_PHASE_TRANSITION	0.960521	0.960783
GO_KETONE_BIOSYNTHETIC_PROCESS	-1.42	0.217		GO_REGULATION_OF_TELOMERE_MAINTENANCE_VIA_TELOMERE_LENGTHENING	0.444745	1		GO_REGULATION_OF_RHO_PROTEIN_SIGNAL_TRANSDUCTION	-1.5389	0.131746		GO_GLUCAN_METABOLIC_PROCESS	0.960419	0.960409
GO_NEGATIVE_REGULATION_OF_MYOBLAST_DIFFERENTIATION	-1.42	0.217		GO_NUCLEOTIDE_EXCISION_REPAIR_PREINCISION_COMPLEX_ASSEMBLY	0.444245	1		GO_PROTEIN_O_LINKED_GLYCOSYLATION	-1.53833	0.132053		GO_MYELIN_ASSEMBLY	0.959883	0.961444
GO_PURINERGIC_NUCLEOTIDE_RECEPTOR_SIGNALING_PATHWAY	-1.42	0.218		GO_HISTONE_MRNA_METABOLIC_PROCESS	0.439882	1		GO_PEROXISOME_PROLIFERATOR_ACTIVATED_RECEPTOR_SIGNALING_PATHWAY	-1.53781	0.13222		GO_ESTABLISHMENT_OF_MITOTIC_SPINDLE_LOCALIZATION	0.959817	0.960934
GO_AGING	-1.42	0.219		GO_INTERLEUKIN_6_MEDIATED_SIGNALING_PATHWAY	0.438439	1		GO_CELLULAR_LIPID_CATABOLIC_PROCESS	-1.5361	0.133719		GO_RELAXATION_OF_MUSCLE	0.959624	0.960817
GO_DRUG_METABOLIC_PROCESS	-1.42	0.219		GO_PYRIMIDINE_NUCLEOSIDE_TRIPHOSPHATE_BIOSYNTHETIC_PROCESS	0.436889	1		GO_PROTEIN_HYDROXYLATION	-1.53301	0.136851		GO_REGULATION_OF_CELL_DIVISION	0.959512	0.960465
GO_REGULATION_OF_HORMONE_SECRETION	-1.41	0.221		GO_REGULATION_OF_CYCLIN_DEPENDENT_PROTEIN_KINASE_ACTIVITY	0.419237	1		GO_NEGATIVE_REGULATION_OF_BINDING	-1.53207	0.137639		GO_NEGATIVE_REGULATION_OF_ADHERENS_JUNCTION_ORGANIZATION	0.95912	0.961021
GO_MORPHOGENESIS_OF_EMBRYONIC_EPITHELIUM	-1.41	0.22		GO_RIBONUCLEOSIDE_TRIPHOSPHATE_BIOSYNTHETIC_PROCESS	0.417595	1		GO_AMINO_ACID_IMPORT	-1.53162	0.137773		GO_REGULATION_OF_HORMONE_METABOLIC_PROCESS	0.95847	0.962422
GO_POSITIVE_REGULATION_OF_REACTIVE_OXYGEN_SPECIES_BIOSYNTHETIC_PROCESS	-1.41	0.224		GO_ATP_BIOSYNTHETIC_PROCESS	0.401553	1		GO_IRON_ION_TRANSMEMBRANE_TRANSPORT	-1.53156	0.137465		GO_POSITIVE_REGULATION_OF_SMALL_GTPASE_MEDIATED_SIGNAL_TRANSDUCTION	0.958237	0.962469
GO_REGULATION_OF_GLUCONEOGENESIS	-1.41	0.224		GO_CRISTAE_FORMATION	0.399185	1		GO_CELLULAR_RESPONSE_TO_VITAMIN	-1.53125	0.137458		GO_REGULATION_OF_DIGESTIVE_SYSTEM_PROCESS	0.957383	0.964572
GO_ODONTOGENESIS	-1.41	0.223		GO_SPINDLE_ASSEMBLY	0.393141	1		GO_LEUKOCYTE_ADHESION_TO_VASCULAR_ENDOTHELIAL_CELL	-1.53072	0.137647		GO_EPITHELIAL_TO_MESENCHYMAL_TRANSITION	0.956798	0.965762
GO_PHOSPHATIDYLCHOLINE_METABOLIC_PROCESS	-1.41	0.223		GO_REGULATION_OF_MRNA_CATABOLIC_PROCESS	0.3911	1		GO_POSITIVE_REGULATION_OF_I_KAPPAB_KINASE_NF_KAPPAB_SIGNALING	-1.53032	0.137794		GO_NEGATIVE_REGULATION_OF_SMOOTHENED_SIGNALING_PATHWAY	0.956612	0.965628
GO_POSITIVE_REGULATION_OF_RESPONSE_TO_WOUNDING	-1.41	0.224		GO_RESPONSE_TO_STEROL	0.39024	1		GO_REGULATORY_T_CELL_DIFFERENTIATION	-1.5301	0.13768		GO_POSITIVE_REGULATION_OF_OSSIFICATION	0.956578	0.965014
GO_ENERGY_COUPLED_PROTON_TRANSMEMBRANE_TRANSPORT_AGAINST_ELECTROCHEMICAL_GRADIENT	-1.41	0.224		GO_REGULATION_OF_PROTEIN_SUMOYLATION	0.384921	1		GO_TRANSMEMBRANE_RECEPTOR_PROTEIN_SERINE_THREONINE_KINASE_SIGNALING_PATHWAY	-1.52997	0.13745		GO_MAINTENANCE_OF_GASTROINTESTINAL_EPITHELIUM	0.955899	0.966466
GO_PHYSIOLOGICAL_CARDIAC_MUSCLE_HYPERTROPHY	-1.41	0.224		GO_SPINDLE_LOCALIZATION	0.37864	1		GO_RESPONSE_TO_ALCOHOL	-1.52956	0.137594		GO_DIVALENT_INORGANIC_CATION_HOMEOSTASIS	0.955866	0.96585
GO_NEGATIVE_REGULATION_OF_TRANSPORT	-1.41	0.224		GO_NEGATIVE_REGULATION_OF_CELL_CYCLE_G2_M_PHASE_TRANSITION	0.376512	1		GO_REGULATION_OF_MEMBRANE_INVAGINATION	-1.52938	0.137423		GO_EYE_PHOTORECEPTOR_CELL_DIFFERENTIATION	0.955817	0.965297
GO_REGULATION_OF_MUSCLE_HYPERTROPHY	-1.41	0.223		GO_RNA_DEPENDENT_DNA_BIOSYNTHETIC_PROCESS	0.375363	1		GO_POSITIVE_REGULATION_OF_HEMOPOIESIS	-1.52893	0.13761		GO_NEURONAL_ACTION_POTENTIAL	0.955687	0.965003
GO_PROTEIN_HOMOTRIMERIZATION	-1.41	0.223		GO_MITOTIC_SPINDLE_ASSEMBLY	0.357275	1		GO_RESPONSE_TO_ACIDIC_PH	-1.52879	0.137436		GO_MUSCLE_CELL_APOPTOTIC_PROCESS	0.954718	0.967408
GO_OSTEOCLAST_DIFFERENTIATION	-1.41	0.224		GO_MITOTIC_SPINDLE_ORGANIZATION	0.334839	1		GO_REGULATION_OF_COFACTOR_METABOLIC_PROCESS	-1.52847	0.13747		GO_METANEPHRIC_RENAL_VESICLE_MORPHOGENESIS	0.953985	0.969064
GO_REGULATION_OF_ENDOTHELIAL_CELL_MIGRATION	-1.41	0.223		GO_ARP2_3_COMPLEX_MEDIATED_ACTIN_NUCLEATION	0.3326	0.999985		GO_CELL_COMMUNICATION_BY_ELECTRICAL_COUPLING_INVOLVED_IN_CARDIAC_CONDUCTION	-1.52817	0.137457		GO_PYRIMIDINE_NUCLEOTIDE_BIOSYNTHETIC_PROCESS	0.953909	0.968607
GO_FEMALE_SEX_DIFFERENTIATION	-1.41	0.223		GO_NEGATIVE_REGULATION_OF_CYTOKINE_SECRETION	-2.00002	0.145007		GO_NEGATIVE_REGULATION_OF_MUSCLE_CELL_DIFFERENTIATION	-1.52772	0.137696		GO_POSITIVE_REGULATION_OF_MACROPHAGE_DERIVED_FOAM_CELL_DIFFERENTIATION	0.953276	0.969939
GO_CELLULAR_MONOVALENT_INORGANIC_CATION_HOMEOSTASIS	-1.41	0.223		GO_INTERLEUKIN_6_SECRETION	-1.96331	0.130345		GO_MAINTENANCE_OF_PROTEIN_LOCATION_IN_NUCLEUS	-1.52737	0.137736		GO_EXOGENOUS_DRUG_CATABOLIC_PROCESS	0.953209	0.969433
GO_POSITIVE_REGULATION_OF_ENDOCYTOSIS	-1.41	0.223		GO_CARDIAC_EPITHELIAL_TO_MESENCHYMAL_TRANSITION	-1.88672	0.304914		GO_REGULATION_OF_NIK_NF_KAPPAB_SIGNALING	-1.52698	0.137805		GO_NEGATIVE_REGULATION_OF_OSTEOBLAST_DIFFERENTIATION	0.953103	0.969049
GO_PHOSPHOLIPID_DEPHOSPHORYLATION	-1.41	0.223		GO_RESPONSE_TO_CHEMOKINE	-1.87015	0.291705		GO_REGULATION_OF_IMMUNOGLOBULIN_PRODUCTION	-1.52666	0.137798		GO_NEGATIVE_REGULATION_OF_CYCLIN_DEPENDENT_PROTEIN_KINASE_ACTIVITY	0.952721	0.969569
GO_LIPID_HOMEOSTASIS	-1.41	0.223		GO_CELLULAR_DEFENSE_RESPONSE	-1.86744	0.241435		GO_ACTIVATED_T_CELL_PROLIFERATION	-1.52552	0.138779		GO_L_GLUTAMATE_TRANSMEMBRANE_TRANSPORT	0.95158	0.972504
GO_L_AMINO_ACID_TRANSPORT	-1.41	0.225		GO_REGULATION_OF_NATURAL_KILLER_CELL_MEDIATED_IMMUNITY	-1.86561	0.205536		GO_SMALL_MOLECULE_CATABOLIC_PROCESS	-1.52467	0.139472		GO_NEGATIVE_REGULATION_OF_PEPTIDYL_LYSINE_ACETYLATION	0.950403	0.975596
GO_MORPHOGENESIS_OF_AN_EPITHELIAL_FOLD	-1.41	0.23		GO_NEGATIVE_REGULATION_OF_ANION_TRANSPORT	-1.85907	0.195095		GO_NEGATIVE_REGULATION_OF_OXIDOREDUCTASE_ACTIVITY	-1.5245	0.139369		GO_EMBRYONIC_PLACENTA_MORPHOGENESIS	0.950258	0.975353
GO_NEGATIVE_REGULATION_OF_BEHAVIOR	-1.4	0.23		GO_PROTEIN_HYDROXYLATION	-1.84174	0.213465		GO_REGULATION_OF_VASCULAR_SMOOTH_MUSCLE_CELL_PROLIFERATION	-1.52313	0.1405		GO_CRANIAL_NERVE_DEVELOPMENT	0.950044	0.975307
GO_REGULATION_OF_POSITIVE_CHEMOTAXIS	-1.4	0.231		GO_PEPTIDYL_PROLINE_MODIFICATION	-1.83879	0.197813		GO_MAGNESIUM_ION_TRANSPORT	-1.52187	0.141629		GO_MATING_BEHAVIOR	0.949959	0.974883
GO_GENERATION_OF_PRECURSOR_METABOLITES_AND_ENERGY	-1.4	0.232		GO_REGULATION_OF_POSITIVE_CHEMOTAXIS	-1.83014	0.199736		GO_REGULATION_OF_TUMOR_NECROSIS_FACTOR_MEDIATED_SIGNALING_PATHWAY	-1.5217	0.141503		GO_NEUROTRANSMITTER_BIOSYNTHETIC_PROCESS	0.949896	0.974364
GO_RESPONSE_TO_OXIDATIVE_STRESS	-1.4	0.232		GO_LEUKOCYTE_CHEMOTAXIS	-1.82466	0.195781		GO_POSITIVE_REGULATION_OF_RHO_PROTEIN_SIGNAL_TRANSDUCTION	-1.52109	0.141876		GO_PYRIMIDINE_NUCLEOSIDE_CATABOLIC_PROCESS	0.94939	0.975287
GO_ALCOHOL_BIOSYNTHETIC_PROCESS	-1.4	0.232		GO_REGULATION_OF_KETONE_BIOSYNTHETIC_PROCESS	-1.81879	0.193535		GO_REGULATION_OF_T_CELL_DIFFERENTIATION	-1.52077	0.141873		GO_RESPONSE_TO_ACIDIC_PH	0.94906	0.975593
GO_METANEPHRIC_NEPHRON_EPITHELIUM_DEVELOPMENT	-1.4	0.233		GO_REGULATION_OF_MONOCYTE_CHEMOTAXIS	-1.81697	0.182251		GO_NEGATIVE_REGULATION_OF_PROTEIN_BINDING	-1.52067	0.141628		GO_PLASMA_LIPOPROTEIN_PARTICLE_CLEARANCE	0.948836	0.975622
GO_TISSUE_MIGRATION	-1.4	0.233		GO_REGULATION_OF_LEUKOCYTE_CHEMOTAXIS	-1.80808	0.189855		GO_ARACHIDONIC_ACID_METABOLIC_PROCESS	-1.51999	0.142105		GO_REGULATION_OF_PROTON_TRANSPORT	0.94822	0.976868
GO_AMEBOIDAL_TYPE_CELL_MIGRATION	-1.4	0.233		GO_INTERLEUKIN_6_PRODUCTION	-1.80229	0.191772		GO_REGULATION_OF_BLOOD_PRESSURE	-1.51995	0.141795		GO_GROWTH_HORMONE_SECRETION	0.94725	0.979283
GO_LIPOXYGENASE_PATHWAY	-1.4	0.233		GO_INACTIVATION_OF_MAPK_ACTIVITY	-1.79671	0.193927		GO_REGULATION_OF_RESPONSE_TO_REACTIVE_OXYGEN_SPECIES	-1.51945	0.142086		GO_NEGATIVE_REGULATION_OF_IMMUNE_RESPONSE	0.946934	0.979558
GO_EXOGENOUS_DRUG_CATABOLIC_PROCESS	-1.4	0.233		GO_T_CELL_DIFFERENTIATION_INVOLVED_IN_IMMUNE_RESPONSE	-1.78721	0.204336		GO_INTERLEUKIN_8_SECRETION	-1.5191	0.14218		GO_REGULATION_OF_CELL_SIZE	0.946523	0.9801
GO_POSITIVE_REGULATION_OF_LAMELLIPODIUM_ORGANIZATION	-1.4	0.234		GO_NEUROTRANSMITTER_RECEPTOR_LOCALIZATION_TO_POSTSYNAPTIC_SPECIALIZATION_MEMBRANE	-1.78622	0.19508		GO_LYMPHOCYTE_HOMEOSTASIS	-1.51889	0.142051		GO_SULFUR_COMPOUND_CATABOLIC_PROCESS	0.94605	0.980851
GO_CARDIAC_MUSCLE_CELL_DIFFERENTIATION	-1.4	0.236		GO_NATURAL_KILLER_CELL_MEDIATED_IMMUNITY	-1.78577	0.185843		GO_POSITIVE_REGULATION_OF_LIPID_METABOLIC_PROCESS	-1.51836	0.14228		GO_RESPONSE_TO_TRANSFORMING_GROWTH_FACTOR_BETA	0.945292	0.982541
GO_RESPONSE_TO_NITRIC_OXIDE	-1.4	0.237		GO_MACROPHAGE_ACTIVATION	-1.78398	0.180384		GO_POSITIVE_REGULATION_OF_PROTEIN_KINASE_B_SIGNALING	-1.51832	0.141984		GO_HEPATOCYTE_GROWTH_FACTOR_RECEPTOR_SIGNALING_PATHWAY	0.944894	0.983071
GO_GLUTAMINE_METABOLIC_PROCESS	-1.4	0.237		GO_POSITIVE_REGULATION_OF_MONOCYTE_CHEMOTAXIS	-1.78056	0.179726		GO_POSITIVE_REGULATION_OF_MACROPHAGE_ACTIVATION	-1.51788	0.142159		GO_RESPONSE_TO_HYDROPEROXIDE	0.944686	0.983019
GO_REGULATION_OF_MEMBRANE_INVAGINATION	-1.4	0.239		GO_NEGATIVE_REGULATION_OF_RESPONSE_TO_DNA_DAMAGE_STIMULUS	-1.78031	0.172148		GO_GLUTATHIONE_DERIVATIVE_BIOSYNTHETIC_PROCESS	-1.51751	0.142227		GO_CLATHRIN_COAT_ASSEMBLY	0.944587	0.982641
GO_FOLIC_ACID_METABOLIC_PROCESS	-1.4	0.238		GO_LYMPHOCYTE_ACTIVATION_INVOLVED_IN_IMMUNE_RESPONSE	-1.7702	0.185995		GO_REGULATION_OF_LIPID_STORAGE	-1.51722	0.142247		GO_COPPER_ION_TRANSPORT	0.943846	0.984248
GO_DRUG_CATABOLIC_PROCESS	-1.4	0.239		GO_LYMPHOCYTE_MIGRATION	-1.76564	0.189214		GO_POSITIVE_REGULATION_OF_CELL_ADHESION_MEDIATED_BY_INTEGRIN	-1.51681	0.142328		GO_L_ALPHA_AMINO_ACID_TRANSMEMBRANE_TRANSPORT	0.94378	0.983743
GO_FIBROBLAST_MIGRATION	-1.4	0.239		GO_MYELOID_LEUKOCYTE_MIGRATION	-1.76136	0.19121		GO_REGULATION_OF_TOLL_LIKE_RECEPTOR_4_SIGNALING_PATHWAY	-1.51529	0.143827		GO_VENTRICULAR_CARDIAC_MUSCLE_TISSUE_DEVELOPMENT	0.942665	0.98655
GO_CARBOHYDRATE_DERIVATIVE_TRANSPORT	-1.4	0.24		GO_LYMPHOCYTE_COSTIMULATION	-1.76066	0.185609		GO_T_CELL_ACTIVATION_INVOLVED_IN_IMMUNE_RESPONSE	-1.51511	0.14368		GO_STRIATUM_DEVELOPMENT	0.94183	0.988508
GO_WOUND_HEALING	-1.4	0.239		GO_T_CELL_ACTIVATION_INVOLVED_IN_IMMUNE_RESPONSE	-1.75614	0.188443		GO_DRUG_TRANSMEMBRANE_TRANSPORT	-1.51441	0.144172		GO_POSITIVE_REGULATION_OF_STEROL_TRANSPORT	0.941493	0.988838
GO_EMBRYONIC_CAMERA_TYPE_EYE_DEVELOPMENT	-1.4	0.24		GO_NEGATIVE_REGULATION_OF_GTPASE_ACTIVITY	-1.75412	0.184915		GO_NEGATIVE_REGULATION_OF_IMMUNE_RESPONSE	-1.51417	0.14413		GO_MODIFICATION_OF_SYNAPTIC_STRUCTURE	0.941388	0.988455
GO_RESPONSE_TO_MOLECULE_OF_BACTERIAL_ORIGIN	-1.39	0.24		GO_POSITIVE_REGULATION_OF_LEUKOCYTE_CHEMOTAXIS	-1.75109	0.185134		GO_POSITIVE_REGULATION_OF_LYMPHOCYTE_CHEMOTAXIS	-1.51399	0.143997		GO_POSITIVE_REGULATION_OF_HORMONE_METABOLIC_PROCESS	0.939858	0.992527
GO_POSITIVE_REGULATION_OF_CARDIOCYTE_DIFFERENTIATION	-1.39	0.24		GO_LIPID_MODIFICATION	-1.7465	0.189577		GO_NEGATIVE_REGULATION_OF_SUPRAMOLECULAR_FIBER_ORGANIZATION	-1.51336	0.144348		GO_CEREBRAL_CORTEX_RADIALLY_ORIENTED_CELL_MIGRATION	0.939705	0.992283
GO_REGULATION_OF_PEPTIDE_HORMONE_SECRETION	-1.39	0.24		GO_POSITIVE_REGULATION_OF_MONONUCLEAR_CELL_MIGRATION	-1.74393	0.189001		GO_REGULATION_OF_LIPID_BIOSYNTHETIC_PROCESS	-1.51333	0.144035		GO_DICARBOXYLIC_ACID_METABOLIC_PROCESS	0.939508	0.992183
GO_ACTIVATION_OF_JANUS_KINASE_ACTIVITY	-1.39	0.239		GO_LEUKOCYTE_ACTIVATION_INVOLVED_IN_INFLAMMATORY_RESPONSE	-1.73937	0.192697		GO_I_KAPPAB_KINASE_NF_KAPPAB_SIGNALING	-1.51179	0.145601		GO_NEGATIVE_REGULATION_OF_TRANSPORTER_ACTIVITY	0.938799	0.993701
GO_CARDIAC_CELL_DEVELOPMENT	-1.39	0.239		GO_PROTEIN_ACTIVATION_CASCADE	-1.73258	0.20076		GO_HOMEOSTASIS_OF_NUMBER_OF_CELLS	-1.51165	0.145383		GO_RESPONSE_TO_TESTOSTERONE	0.93874	0.993165
GO_CARBOHYDRATE_HOMEOSTASIS	-1.39	0.239		GO_LIPID_OXIDATION	-1.72365	0.216411		GO_CELLULAR_RESPONSE_TO_HYDROGEN_PEROXIDE	-1.51073	0.146147		GO_NEGATIVE_REGULATION_OF_ENDOCYTOSIS	0.938548	0.993049
GO_NEUROTRANSMITTER_CATABOLIC_PROCESS	-1.39	0.24		GO_RESPONSE_TO_LEPTIN	-1.72349	0.210453		GO_SEMI_LUNAR_VALVE_DEVELOPMENT	-1.51041	0.146207		GO_ENERGY_COUPLED_PROTON_TRANSPORT_DOWN_ELECTROCHEMICAL_GRADIENT	0.93847	0.992583
GO_NEGATIVE_REGULATION_OF_SMALL_MOLECULE_METABOLIC_PROCESS	-1.39	0.239		GO_PH_REDUCTION	-1.72274	0.206773		GO_RESPONSE_TO_KETONE	-1.51033	0.145943		GO_POSITIVE_REGULATION_OF_PATHWAY_RESTRICTED_SMAD_PROTEIN_PHOSPHORYLATION	0.938412	0.99205
GO_NEUROTRANSMITTER_METABOLIC_PROCESS	-1.39	0.239		GO_LYMPHOCYTE_CHEMOTAXIS	-1.72193	0.203113		GO_NEGATIVE_REGULATION_OF_SMALL_MOLECULE_METABOLIC_PROCESS	-1.50999	0.145977		GO_NEGATIVE_REGULATION_OF_CALCIUM_ION_TRANSMEMBRANE_TRANSPORT	0.937228	0.994974
GO_REGULATION_OF_COFACTOR_METABOLIC_PROCESS	-1.39	0.239		GO_CELL_CHEMOTAXIS	-1.71944	0.204448		GO_INTERFERON_GAMMA_PRODUCTION	-1.50993	0.145685		GO_REGULATION_OF_CALCINEURIN_MEDIATED_SIGNALING	0.936476	0.996595
GO_ASTROCYTE_DIFFERENTIATION	-1.39	0.239		GO_POSITIVE_REGULATION_OF_CHEMOTAXIS	-1.71826	0.202304		GO_STEM_CELL_DIVISION	-1.50961	0.145732		GO_MICROTUBULE_POLYMERIZATION_OR_DEPOLYMERIZATION	0.936147	0.996876
GO_REGULATION_OF_CARDIAC_CONDUCTION	-1.39	0.239		GO_GLYCOLIPID_BIOSYNTHETIC_PROCESS	-1.71169	0.211517		GO_MAINTENANCE_OF_PROTEIN_LOCATION_IN_CELL	-1.50879	0.14624		GO_PEPTIDE_HORMONE_PROCESSING	0.935313	0.998761
GO_PROTEIN_CONTAINING_COMPLEX_REMODELING	-1.39	0.238		GO_CYTOKINE_SECRETION	-1.70836	0.214408		GO_ENDOTHELIAL_CELL_PROLIFERATION	-1.50867	0.14607		GO_REGENERATION	0.934891	0.999413
GO_MUSCLE_TISSUE_DEVELOPMENT	-1.39	0.238		GO_NEGATIVE_REGULATION_OF_INTERLEUKIN_6_PRODUCTION	-1.70775	0.210635		GO_POSITIVE_REGULATION_OF_TUMOR_NECROSIS_FACTOR_SUPERFAMILY_CYTOKINE_PRODUCTION	-1.50863	0.145783		GO_PEROXISOMAL_TRANSPORT	0.934801	0.998944
GO_ORGAN_GROWTH	-1.39	0.239		GO_POSITIVE_REGULATION_OF_GRANULOCYTE_CHEMOTAXIS	-1.69727	0.231089		GO_REGULATION_OF_B_CELL_MEDIATED_IMMUNITY	-1.50772	0.146603		GO_GLYCOSYL_COMPOUND_CATABOLIC_PROCESS	0.934449	0.999304
GO_CYTOKINE_PRODUCTION_INVOLVED_IN_IMMUNE_RESPONSE	-1.39	0.24		GO_NEUTROPHIL_MIGRATION	-1.69558	0.229081		GO_LIPID_STORAGE	-1.50742	0.146657		GO_NUCLEAR_CHROMOSOME_SEGREGATION	0.934355	0.998865
GO_CELL_AGGREGATION	-1.39	0.24		GO_PHOSPHATIDYLCHOLINE_BIOSYNTHETIC_PROCESS	-1.69545	0.224279		GO_REGULATION_OF_PROTEIN_COMPLEX_DISASSEMBLY	-1.50699	0.146785		GO_STEROL_METABOLIC_PROCESS	0.934018	0.999226
GO_NEGATIVE_REGULATION_OF_CARTILAGE_DEVELOPMENT	-1.39	0.24		GO_HYALURONAN_CATABOLIC_PROCESS	-1.6898	0.233856		GO_REGULATION_OF_CELL_ADHESION_MEDIATED_BY_INTEGRIN	-1.50665	0.146911		GO_SISTER_CHROMATID_SEGREGATION	0.933993	0.998583
GO_PROTEIN_LIPID_COMPLEX_SUBUNIT_ORGANIZATION	-1.39	0.241		GO_POSITIVE_REGULATION_OF_VASCULATURE_DEVELOPMENT	-1.68773	0.233857		GO_REGULATION_OF_ISOTYPE_SWITCHING	-1.50588	0.147492		GO_CRISTAE_FORMATION	0.93343	0.999577
GO_SKELETAL_SYSTEM_DEVELOPMENT	-1.39	0.24		GO_NEGATIVE_REGULATION_OF_DNA_REPAIR	-1.68741	0.22977		GO_NEGATIVE_REGULATION_OF_INTRACELLULAR_SIGNAL_TRANSDUCTION	-1.50539	0.147731		GO_C4_DICARBOXYLATE_TRANSPORT	0.932929	1
GO_GASTRIC_ACID_SECRETION	-1.39	0.24		GO_CELLULAR_RESPONSE_TO_PROSTAGLANDIN_STIMULUS	-1.68201	0.238939		GO_REGULATION_OF_LEUKOCYTE_DIFFERENTIATION	-1.5052	0.147613		GO_DETECTION_OF_VISIBLE_LIGHT	0.932829	0.999984
GO_NEGATIVE_REGULATION_OF_SUPRAMOLECULAR_FIBER_ORGANIZATION	-1.39	0.24		GO_REGULATION_OF_T_CELL_RECEPTOR_SIGNALING_PATHWAY	-1.68168	0.234838		GO_REGULATION_OF_RECEPTOR_BINDING	-1.50482	0.147716		GO_POSITIVE_REGULATION_OF_COLLAGEN_BIOSYNTHETIC_PROCESS	0.932526	1
GO_FIBROBLAST_GROWTH_FACTOR_RECEPTOR_SIGNALING_PATHWAY	-1.39	0.242		GO_REGULATION_OF_T_CELL_MIGRATION	-1.67534	0.244933		GO_ENDOCARDIAL_CUSHION_DEVELOPMENT	-1.50468	0.147546		GO_RESPONSE_TO_AMINE	0.932423	0.999815
GO_RESPONSE_TO_VITAMIN	-1.39	0.242		GO_T_HELPER_1_TYPE_IMMUNE_RESPONSE	-1.67341	0.245555		GO_COFACTOR_METABOLIC_PROCESS	-1.50459	0.14733		GO_C_TERMINAL_PROTEIN_AMINO_ACID_MODIFICATION	0.931289	1
GO_CELL_MIGRATION_INVOLVED_IN_GASTRULATION	-1.39	0.242		GO_REGULATION_OF_NEUTROPHIL_MIGRATION	-1.67259	0.242738		GO_REGULATION_OF_STEROID_BIOSYNTHETIC_PROCESS	-1.50433	0.147292		GO_NEGATIVE_REGULATION_OF_NEURON_PROJECTION_DEVELOPMENT	0.931158	1
GO_RESPONSE_TO_TOXIC_SUBSTANCE	-1.39	0.242		GO_REGULATION_OF_ANTIGEN_RECEPTOR_MEDIATED_SIGNALING_PATHWAY	-1.67174	0.240146		GO_POSITIVE_REGULATION_OF_ACTIN_FILAMENT_BUNDLE_ASSEMBLY	-1.50431	0.146985		GO_ADIPOSE_TISSUE_DEVELOPMENT	0.931155	1
GO_REGULATION_OF_EPITHELIAL_CELL_MIGRATION	-1.39	0.242		GO_GLIAL_CELL_ACTIVATION	-1.67129	0.236964		GO_POSITIVE_REGULATION_OF_NITRIC_OXIDE_BIOSYNTHETIC_PROCESS	-1.50397	0.1471		GO_POSITIVE_REGULATION_OF_PROTEIN_TYROSINE_KINASE_ACTIVITY	0.930527	1
GO_NEUTRAL_AMINO_ACID_TRANSPORT	-1.39	0.242		GO_GLUTATHIONE_METABOLIC_PROCESS	-1.66886	0.238632		GO_NATURAL_KILLER_CELL_DIFFERENTIATION	-1.50342	0.147459		GO_RESPONSE_TO_AMPHETAMINE	0.930082	1
GO_POSITIVE_REGULATION_OF_MAP_KINASE_ACTIVITY	-1.39	0.242		GO_FATTY_ACID_CATABOLIC_PROCESS	-1.66293	0.248954		GO_LAMELLIPODIUM_MORPHOGENESIS	-1.50286	0.147699		GO_POSITIVE_REGULATION_OF_KIDNEY_DEVELOPMENT	0.930006	1
GO_OVULATION_CYCLE_PROCESS	-1.39	0.242		GO_B_CELL_ACTIVATION_INVOLVED_IN_IMMUNE_RESPONSE	-1.65689	0.26004		GO_REGULATION_OF_CELL_CELL_ADHESION_MEDIATED_BY_CADHERIN	-1.50266	0.147598		GO_REGULATION_OF_MACROPHAGE_ACTIVATION	0.929977	1
GO_NEGATIVE_REGULATION_OF_MUSCLE_CELL_DIFFERENTIATION	-1.39	0.242		GO_REGULATION_OF_CELL_KILLING	-1.65429	0.262763		GO_WNT_SIGNALING_PATHWAY_CALCIUM_MODULATING_PATHWAY	-1.50235	0.147633		GO_REGULATION_OF_EMBRYONIC_DEVELOPMENT	0.929456	1
GO_NUCLEOTIDE_TRANSPORT	-1.39	0.242		GO_LEUKOCYTE_MIGRATION	-1.64941	0.271139		GO_REGULATION_OF_ANION_TRANSPORT	-1.50221	0.147473		GO_ORGANELLE_FISSION	0.929047	1
GO_NEGATIVE_REGULATION_OF_ENDOTHELIAL_CELL_APOPTOTIC_PROCESS	-1.39	0.242		GO_NAD_METABOLIC_PROCESS	-1.64671	0.273279		GO_PRODUCTION_OF_MOLECULAR_MEDIATOR_INVOLVED_IN_INFLAMMATORY_RESPONSE	-1.50208	0.147324		GO_POSITIVE_REGULATION_OF_DENDRITE_DEVELOPMENT	0.927565	1
GO_RESPONSE_TO_PEPTIDE	-1.39	0.241		GO_LEUKOCYTE_MEDIATED_CYTOTOXICITY	-1.64253	0.279749		GO_MYOBLAST_DIFFERENTIATION	-1.50133	0.147946		GO_MITOTIC_SPINDLE_ORGANIZATION	0.927063	1
GO_NEGATIVE_REGULATION_OF_CARDIAC_MUSCLE_CELL_DIFFERENTIATION	-1.39	0.243		GO_INTERLEUKIN_12_PRODUCTION	-1.63873	0.285025		GO_T_CELL_SELECTION	-1.50125	0.147725		GO_POSITIVE_REGULATION_OF_STEM_CELL_DIFFERENTIATION	0.926218	1
GO_RESPONSE_TO_INSULIN	-1.39	0.244		GO_SOMATIC_RECOMBINATION_OF_IMMUNOGLOBULIN_GENE_SEGMENTS	-1.63776	0.283147		GO_CELLULAR_RESPONSE_TO_AMINO_ACID_STIMULUS	-1.50124	0.147411		GO_PH_REDUCTION	0.925263	1
GO_GLIAL_CELL_ACTIVATION	-1.39	0.244		GO_CELLULAR_RESPONSE_TO_FATTY_ACID	-1.63731	0.280112		GO_SULFUR_COMPOUND_BIOSYNTHETIC_PROCESS	-1.49929	0.149374		GO_PLASMA_MEMBRANE_ORGANIZATION	0.924658	1
GO_REACTIVE_OXYGEN_SPECIES_BIOSYNTHETIC_PROCESS	-1.38	0.244		GO_REGULATION_OF_GRANULOCYTE_CHEMOTAXIS	-1.63639	0.278527		GO_NEGATIVE_REGULATION_OF_INTRINSIC_APOPTOTIC_SIGNALING_PATHWAY_IN_RESPONSE_TO_DNA_DAMAGE	-1.49893	0.149451		GO_POSITIVE_REGULATION_OF_P38MAPK_CASCADE	0.924608	1
GO_REGULATION_OF_GLUTAMATE_SECRETION	-1.38	0.244		GO_PHOSPHOLIPID_BIOSYNTHETIC_PROCESS	-1.63483	0.278581		GO_REGULATION_OF_VASCULAR_PERMEABILITY	-1.49816	0.150064		GO_GLUTATHIONE_METABOLIC_PROCESS	0.924451	1
GO_POLYSACCHARIDE_METABOLIC_PROCESS	-1.38	0.244		GO_REGULATION_OF_CELL_ACTIVATION	-1.62945	0.289803		GO_REGULATION_OF_CARDIAC_MUSCLE_TISSUE_DEVELOPMENT	-1.49801	0.14992		GO_NEGATIVE_REGULATION_OF_MITOCHONDRION_ORGANIZATION	0.924076	1
GO_PURINE_CONTAINING_COMPOUND_CATABOLIC_PROCESS	-1.38	0.244		GO_REGULATION_OF_T_HELPER_CELL_DIFFERENTIATION	-1.62503	0.298089		GO_REGULATION_OF_MONOOXYGENASE_ACTIVITY	-1.4973	0.150472		GO_BLOOD_VESSEL_ENDOTHELIAL_CELL_PROLIFERATION_INVOLVED_IN_SPROUTING_ANGIOGENESIS	0.923619	1
GO_NEGATIVE_REGULATION_OF_PEPTIDE_SECRETION	-1.38	0.244		GO_POSITIVE_REGULATION_OF_RESPONSE_TO_EXTERNAL_STIMULUS	-1.62435	0.295539		GO_DETECTION_OF_BIOTIC_STIMULUS	-1.49717	0.150328		GO_POSITIVE_REGULATION_OF_UBIQUITIN_PROTEIN_TRANSFERASE_ACTIVITY	0.92333	1
GO_CELLULAR_RESPONSE_TO_STARVATION	-1.38	0.244		GO_NEGATIVE_REGULATION_OF_INTERLEUKIN_1_PRODUCTION	-1.62064	0.301798		GO_VACUOLAR_ACIDIFICATION	-1.4965	0.150774		GO_ASTROCYTE_DEVELOPMENT	0.923181	1
GO_ENERGY_RESERVE_METABOLIC_PROCESS	-1.38	0.245		GO_FATTY_ACID_METABOLIC_PROCESS	-1.62044	0.298273		GO_NEGATIVE_REGULATION_OF_VASCULAR_SMOOTH_MUSCLE_CELL_PROLIFERATION	-1.49642	0.150548		GO_REGULATION_OF_SMALL_MOLECULE_METABOLIC_PROCESS	0.923005	1
GO_NEUTRAL_LIPID_METABOLIC_PROCESS	-1.38	0.245		GO_CELLULAR_RESPONSE_TO_LEPTIN_STIMULUS	-1.62023	0.294759		GO_AMINOGLYCAN_BIOSYNTHETIC_PROCESS	-1.49557	0.151292		GO_VASCULAR_ENDOTHELIAL_GROWTH_FACTOR_PRODUCTION	0.922544	1
GO_ORGANIC_HYDROXY_COMPOUND_TRANSPORT	-1.38	0.245		GO_NEGATIVE_REGULATION_OF_CYTOKINE_PRODUCTION	-1.6186	0.295526		GO_CYCLIC_NUCLEOTIDE_MEDIATED_SIGNALING	-1.49319	0.153867		GO_REGULATION_OF_TRANSPOSITION	0.922541	1
GO_RESPONSE_TO_RETINOIC_ACID	-1.38	0.245		GO_CELL_CELL_ADHESION_MEDIATED_BY_INTEGRIN	-1.61565	0.299263		GO_REGULATION_OF_CELLULAR_RESPONSE_TO_GROWTH_FACTOR_STIMULUS	-1.49303	0.153712		GO_ENERGY_HOMEOSTASIS	0.921121	1
GO_POSITIVE_REGULATION_OF_PATHWAY_RESTRICTED_SMAD_PROTEIN_PHOSPHORYLATION	-1.38	0.245		GO_REGULATION_OF_TORC1_SIGNALING	-1.61493	0.29743		GO_TUMOR_NECROSIS_FACTOR_BIOSYNTHETIC_PROCESS	-1.493	0.153411		GO_EPITHELIAL_CELL_APOPTOTIC_PROCESS	0.921029	1
GO_REGULATION_OF_CALCIUM_ION_IMPORT	-1.38	0.247		GO_NEGATIVE_REGULATION_OF_DOUBLE_STRAND_BREAK_REPAIR_VIA_HOMOLOGOUS_RECOMBINATION	-1.61251	0.30073		GO_REGULATION_OF_PRODUCTION_OF_MOLECULAR_MEDIATOR_OF_IMMUNE_RESPONSE	-1.4929	0.153173		GO_NEGATIVE_REGULATION_OF_PEPTIDASE_ACTIVITY	0.920081	1
GO_MONOVALENT_INORGANIC_CATION_TRANSPORT	-1.38	0.246		GO_MICROVILLUS_ORGANIZATION	-1.60984	0.303689		GO_POSITIVE_REGULATION_OF_COAGULATION	-1.49234	0.15352		GO_NEGATIVE_REGULATION_OF_DENDRITE_DEVELOPMENT	0.919375	1
GO_REGULATION_OF_SENSORY_PERCEPTION	-1.38	0.246		GO_NEGATIVE_REGULATION_OF_LEUKOCYTE_MIGRATION	-1.60501	0.313443		GO_DENDRITIC_CELL_MIGRATION	-1.49228	0.153255		GO_ACTIVATION_OF_MAPK_ACTIVITY	0.919013	1
GO_REGULATION_OF_CELLULAR_EXTRAVASATION	-1.38	0.246		GO_POSITIVE_REGULATION_OF_CELL_ACTIVATION	-1.60383	0.312423		GO_VENTRICULAR_CARDIAC_MUSCLE_CELL_MEMBRANE_REPOLARIZATION	-1.49223	0.153015		GO_PHOSPHATIDYLSERINE_METABOLIC_PROCESS	0.918342	1
GO_REGULATION_OF_CELLULAR_KETONE_METABOLIC_PROCESS	-1.38	0.246		GO_TORC1_SIGNALING	-1.60271	0.311949		GO_IMMUNOGLOBULIN_SECRETION	-1.49179	0.153211		GO_RESPONSE_TO_THYROID_HORMONE	0.918338	1
GO_RESPONSE_TO_CAFFEINE	-1.38	0.246		GO_MONOCYTE_CHEMOTAXIS	-1.6027	0.308177		GO_INTERLEUKIN_8_PRODUCTION	-1.49082	0.154064		GO_RENAL_VESICLE_DEVELOPMENT	0.918188	1
GO_RESPONSE_TO_ACTIVITY	-1.38	0.246		GO_NEGATIVE_REGULATION_OF_ORGANIC_ACID_TRANSPORT	-1.60109	0.30889		GO_PROTEIN_ACTIVATION_CASCADE	-1.49078	0.153786		GO_COBALAMIN_METABOLIC_PROCESS	0.917987	1
GO_COENZYME_METABOLIC_PROCESS	-1.38	0.246		GO_NEGATIVE_REGULATION_OF_INTERLEUKIN_1_BETA_PRODUCTION	-1.5989	0.311312		GO_HEART_TRABECULA_MORPHOGENESIS	-1.49001	0.154401		GO_RESPONSE_TO_PEPTIDE_HORMONE	0.917795	1
GO_CARDIAC_CONDUCTION	-1.38	0.246		GO_LIPOPROTEIN_METABOLIC_PROCESS	-1.59868	0.308461		GO_REGULATION_OF_OXIDATIVE_PHOSPHORYLATION	-1.48903	0.155266		GO_AZOLE_TRANSPORT	0.917763	1
GO_POSITIVE_REGULATION_OF_WOUND_HEALING	-1.38	0.246		GO_POSITIVE_REGULATION_OF_LYMPHOCYTE_ACTIVATION	-1.59835	0.30586		GO_MEMBRANE_PROTEIN_PROTEOLYSIS	-1.48881	0.155232		GO_CARDIAC_MUSCLE_CONTRACTION	0.917091	1
GO_NEGATIVE_REGULATION_OF_WNT_SIGNALING_PATHWAY	-1.38	0.246		GO_REGULATION_OF_T_HELPER_1_TYPE_IMMUNE_RESPONSE	-1.59807	0.303045		GO_SOMATIC_DIVERSIFICATION_OF_IMMUNE_RECEPTORS_VIA_GERMLINE_RECOMBINATION_WITHIN_A_SINGLE_LOCUS	-1.48878	0.154938		GO_REGULATION_OF_EPITHELIAL_CELL_DIFFERENTIATION	0.916548	1
GO_RESPONSE_TO_PEPTIDE_HORMONE	-1.38	0.246		GO_PYRIDINE_CONTAINING_COMPOUND_METABOLIC_PROCESS	-1.58816	0.32633		GO_RESPONSE_TO_X_RAY	-1.48797	0.155572		GO_REGULATION_OF_EXTENT_OF_CELL_GROWTH	0.916513	1
GO_ENDOCARDIAL_CUSHION_FORMATION	-1.38	0.245		GO_INTEGRIN_ACTIVATION	-1.58693	0.326111		GO_REGULATION_OF_STRIATED_MUSCLE_CELL_DIFFERENTIATION	-1.48767	0.155612		GO_RESPONSE_TO_CALCIUM_ION	0.916274	1
GO_AORTA_DEVELOPMENT	-1.38	0.245		GO_MAGNESIUM_ION_TRANSPORT	-1.58665	0.323411		GO_REGULATION_OF_SYSTEMIC_ARTERIAL_BLOOD_PRESSURE_BY_CIRCULATORY_RENIN_ANGIOTENSIN	-1.48679	0.156373		GO_NEGATIVE_REGULATION_OF_PROTEIN_ACETYLATION	0.915237	1
GO_POSITIVE_REGULATION_OF_COAGULATION	-1.38	0.246		GO_POSITIVE_REGULATION_OF_ANTIGEN_RECEPTOR_MEDIATED_SIGNALING_PATHWAY	-1.58524	0.323601		GO_NEGATIVE_REGULATION_OF_ORGAN_GROWTH	-1.48663	0.156293		GO_OUTFLOW_TRACT_SEPTUM_MORPHOGENESIS	0.915177	1
GO_REGULATION_OF_SYSTEMIC_ARTERIAL_BLOOD_PRESSURE_BY_RENIN_ANGIOTENSIN	-1.38	0.247		GO_IMMUNOGLOBULIN_PRODUCTION	-1.58496	0.320833		GO_PROTEIN_N_LINKED_GLYCOSYLATION	-1.48602	0.156615		GO_NUCLEOSIDE_MONOPHOSPHATE_METABOLIC_PROCESS	0.915155	1
GO_UROGENITAL_SYSTEM_DEVELOPMENT	-1.38	0.247		GO_HEAT_GENERATION	-1.58496	0.317384		GO_POSITIVE_REGULATION_OF_CYTOKINE_BIOSYNTHETIC_PROCESS	-1.486	0.156299		GO_TOXIN_TRANSPORT	0.915092	1
GO_PLASMA_MEMBRANE_PHOSPHOLIPID_SCRAMBLING	-1.38	0.248		GO_TRNA_METABOLIC_PROCESS	-1.58429	0.316041		GO_RESPONSE_TO_INSULIN	-1.48586	0.156153		GO_AORTA_MORPHOGENESIS	0.914919	1
GO_REGULATION_OF_ANOIKIS	-1.38	0.248		GO_CELLULAR_RESPONSE_TO_PROSTAGLANDIN_E_STIMULUS	-1.58187	0.31941		GO_NEGATIVE_REGULATION_OF_MAP_KINASE_ACTIVITY	-1.48562	0.156069		GO_POSITIVE_REGULATION_OF_CELL_GROWTH	0.914657	1
GO_POSITIVE_REGULATION_OF_EPITHELIAL_TO_MESENCHYMAL_TRANSITION	-1.38	0.248		GO_NEGATIVE_REGULATION_OF_COLD_INDUCED_THERMOGENESIS	-1.5808	0.318997		GO_NEGATIVE_REGULATION_OF_STRIATED_MUSCLE_CELL_DIFFERENTIATION	-1.48546	0.155947		GO_DNA_METHYLATION	0.914568	1
GO_ENDOCARDIAL_CUSHION_MORPHOGENESIS	-1.38	0.248		GO_ALPHA_BETA_T_CELL_DIFFERENTIATION	-1.58071	0.315896		GO_GLYCOPROTEIN_METABOLIC_PROCESS	-1.48542	0.155652		GO_MESENCHYMAL_TO_EPITHELIAL_TRANSITION	0.914129	1
GO_REGULATION_OF_ACTIN_FILAMENT_BASED_PROCESS	-1.38	0.248		GO_ADAPTIVE_IMMUNE_RESPONSE	-1.57976	0.315221		GO_NUCLEOTIDE_SUGAR_METABOLIC_PROCESS	-1.48492	0.15591		GO_VIRION_ASSEMBLY	0.91385	1
GO_EOSINOPHIL_MIGRATION	-1.38	0.249		GO_REGULATION_OF_BONE_DEVELOPMENT	-1.57799	0.31717		GO_REGULATION_OF_BMP_SIGNALING_PATHWAY	-1.48466	0.15588		GO_REGULATION_OF_PROTEIN_EXIT_FROM_ENDOPLASMIC_RETICULUM	0.913761	1
GO_RESPONSE_TO_HYDROPEROXIDE	-1.38	0.249		GO_T_CELL_MIGRATION	-1.57691	0.31664		GO_CARBOHYDRATE_DERIVATIVE_CATABOLIC_PROCESS	-1.48429	0.156033		GO_CILIUM_MOVEMENT_INVOLVED_IN_CELL_MOTILITY	0.913472	1
GO_REGULATION_OF_LONG_TERM_SYNAPTIC_POTENTIATION	-1.37	0.25		GO_T_HELPER_17_TYPE_IMMUNE_RESPONSE	-1.57602	0.315981		GO_EPITHELIAL_TO_MESENCHYMAL_TRANSITION	-1.48379	0.156324		GO_REGULATION_OF_PHOSPHOLIPASE_C_ACTIVITY	0.912331	1
GO_CORTICOSTEROID_HORMONE_SECRETION	-1.37	0.25		GO_TOLERANCE_INDUCTION	-1.57452	0.317048		GO_REGULATION_OF_RECEPTOR_RECYCLING	-1.4833	0.156625		GO_GLIAL_CELL_MIGRATION	0.912141	1
GO_NEGATIVE_REGULATION_OF_BMP_SIGNALING_PATHWAY	-1.37	0.251		GO_REGULATION_OF_LEUKOCYTE_MIGRATION	-1.57337	0.317053		GO_REGULATION_OF_MACROPHAGE_MIGRATION	-1.48327	0.156358		GO_CALCINEURIN_MEDIATED_SIGNALING	0.91184	1
GO_NEGATIVE_REGULATION_OF_PEPTIDE_HORMONE_SECRETION	-1.37	0.251		GO_PRODUCTION_OF_MOLECULAR_MEDIATOR_OF_IMMUNE_RESPONSE	-1.57307	0.314783		GO_POSITIVE_REGULATION_OF_INFLAMMATORY_RESPONSE	-1.4832	0.156123		GO_EPIDERMIS_MORPHOGENESIS	0.911526	1
GO_COFACTOR_BIOSYNTHETIC_PROCESS	-1.37	0.251		GO_NUCLEOTIDE_SUGAR_METABOLIC_PROCESS	-1.57185	0.315195		GO_REGULATION_OF_CARDIAC_MUSCLE_CELL_DIFFERENTIATION	-1.48287	0.156232		GO_MUSCLE_CONTRACTION	0.911344	1
GO_STEM_CELL_DIVISION	-1.37	0.251		GO_INTERLEUKIN_4_PRODUCTION	-1.57116	0.314372		GO_RHO_PROTEIN_SIGNAL_TRANSDUCTION	-1.48254	0.156312		GO_MEMBRANE_BIOGENESIS	0.910921	1
GO_POSITIVE_REGULATION_OF_STEROID_BIOSYNTHETIC_PROCESS	-1.37	0.251		GO_REGULATION_OF_INTERLEUKIN_4_PRODUCTION	-1.57041	0.313467		GO_INTERLEUKIN_1_SECRETION	-1.48213	0.156474		GO_MAINTENANCE_OF_CELL_NUMBER	0.910239	1
GO_CARDIAC_ATRIUM_DEVELOPMENT	-1.37	0.251		GO_PEROXISOME_PROLIFERATOR_ACTIVATED_RECEPTOR_SIGNALING_PATHWAY	-1.56972	0.312418		GO_CELLULAR_RESPONSE_TO_INSULIN_STIMULUS	-1.48147	0.156976		GO_DETECTION_OF_TEMPERATURE_STIMULUS_INVOLVED_IN_SENSORY_PERCEPTION	0.910191	1
GO_POSITIVE_REGULATION_OF_SYNAPTIC_TRANSMISSION	-1.37	0.253		GO_REGULATION_OF_TOLL_LIKE_RECEPTOR_SIGNALING_PATHWAY	-1.56943	0.310517		GO_VACUOLE_ORGANIZATION	-1.48109	0.157108		GO_CELL_COMMUNICATION_BY_ELECTRICAL_COUPLING	0.909257	1
GO_REGULATION_OF_CELL_SUBSTRATE_ADHESION	-1.37	0.253		GO_NEGATIVE_REGULATION_OF_ANTIGEN_RECEPTOR_MEDIATED_SIGNALING_PATHWAY	-1.56889	0.30922		GO_PATTERN_RECOGNITION_RECEPTOR_SIGNALING_PATHWAY	-1.48045	0.157506		GO_SEMI_LUNAR_VALVE_DEVELOPMENT	0.90895	1
GO_AMINO_SUGAR_METABOLIC_PROCESS	-1.37	0.255		GO_POSITIVE_REGULATION_OF_T_CELL_PROLIFERATION	-1.56792	0.309022		GO_REGULATION_OF_EPITHELIAL_CELL_APOPTOTIC_PROCESS	-1.48034	0.15734		GO_RETINA_MORPHOGENESIS_IN_CAMERA_TYPE_EYE	0.908872	1
GO_DERMATAN_SULFATE_PROTEOGLYCAN_BIOSYNTHETIC_PROCESS	-1.37	0.255		GO_RELAXATION_OF_CARDIAC_MUSCLE	-1.56478	0.314936		GO_NUCLEOBASE_CONTAINING_SMALL_MOLECULE_CATABOLIC_PROCESS	-1.48023	0.157158		GO_ESTABLISHMENT_OF_ORGANELLE_LOCALIZATION	0.908604	1
GO_LEUKOCYTE_ACTIVATION_INVOLVED_IN_INFLAMMATORY_RESPONSE	-1.37	0.256		GO_PHOTORECEPTOR_CELL_DEVELOPMENT	-1.56392	0.314313		GO_SECOND_MESSENGER_MEDIATED_SIGNALING	-1.47956	0.157673		GO_NUCLEAR_MIGRATION	0.907767	1
GO_LENS_MORPHOGENESIS_IN_CAMERA_TYPE_EYE	-1.37	0.256		GO_LABYRINTHINE_LAYER_DEVELOPMENT	-1.56253	0.315309		GO_POSITIVE_REGULATION_OF_ADAPTIVE_IMMUNE_RESPONSE	-1.47951	0.157401		GO_NEGATIVE_REGULATION_OF_CARTILAGE_DEVELOPMENT	0.907763	1
GO_POSITIVE_REGULATION_OF_PHOSPHATIDYLINOSITOL_3_KINASE_SIGNALING	-1.37	0.255		GO_REGULATION_OF_CHEMOTAXIS	-1.55902	0.32206		GO_INTERLEUKIN_1_BETA_PRODUCTION	-1.47923	0.157413		GO_NEUROMUSCULAR_SYNAPTIC_TRANSMISSION	0.907019	1
GO_FATTY_ACID_TRANSPORT	-1.37	0.257		GO_REGULATION_OF_IMMUNE_EFFECTOR_PROCESS	-1.5586	0.32048		GO_TOR_SIGNALING	-1.47827	0.158224		GO_COCHLEA_MORPHOGENESIS	0.90586	1
GO_RESPONSE_TO_FIBROBLAST_GROWTH_FACTOR	-1.37	0.256		GO_T_CELL_ACTIVATION	-1.55855	0.317874		GO_DIVALENT_INORGANIC_CATION_HOMEOSTASIS	-1.47805	0.158229		GO_MITOTIC_METAPHASE_PLATE_CONGRESSION	0.905373	1
GO_REGULATION_OF_MAP_KINASE_ACTIVITY	-1.37	0.257		GO_PROTEIN_N_LINKED_GLYCOSYLATION	-1.5582	0.316085		GO_CELLULAR_RESPONSE_TO_ANTIBIOTIC	-1.47758	0.158425		GO_MITOCHONDRIAL_DEPOLARIZATION	0.905313	1
GO_REGULATION_OF_CELLULAR_RESPONSE_TO_VASCULAR_ENDOTHELIAL_GROWTH_FACTOR_STIMULUS	-1.37	0.257		GO_RESPONSE_TO_FATTY_ACID	-1.55725	0.315679		GO_CALCIUM_ION_IMPORT	-1.47727	0.158465		GO_ACUTE_INFLAMMATORY_RESPONSE_TO_ANTIGENIC_STIMULUS	0.905	1
GO_POSITIVE_REGULATION_OF_EXTRINSIC_APOPTOTIC_SIGNALING_PATHWAY	-1.37	0.26		GO_POSITIVE_REGULATION_OF_LYMPHOCYTE_CHEMOTAXIS	-1.55523	0.318561		GO_REGULATION_OF_HOMOTYPIC_CELL_CELL_ADHESION	-1.47681	0.158694		GO_NEGATIVE_REGULATION_OF_CHROMOSOME_SEGREGATION	0.904849	1
GO_METANEPHRIC_EPITHELIUM_DEVELOPMENT	-1.37	0.26		GO_REGULATION_OF_CD4_POSITIVE_ALPHA_BETA_T_CELL_DIFFERENTIATION	-1.55444	0.317913		GO_PROTEIN_TARGETING_TO_LYSOSOME	-1.47636	0.15892		GO_MITOCHONDRIAL_TRANSLATIONAL_TERMINATION	0.904746	1
GO_WNT_SIGNALING_PATHWAY_CALCIUM_MODULATING_PATHWAY	-1.37	0.26		GO_REGULATION_OF_LYMPHOCYTE_MIGRATION	-1.55078	0.325238		GO_REGULATION_OF_LYMPHOCYTE_MEDIATED_IMMUNITY	-1.47613	0.158876		GO_REGULATION_OF_MACROPHAGE_DIFFERENTIATION	0.904537	1
GO_POSITIVE_REGULATION_OF_BLOOD_PRESSURE	-1.37	0.26		GO_SMOOTH_MUSCLE_CELL_MIGRATION	-1.55076	0.322647		GO_PH_REDUCTION	-1.47572	0.158994		GO_POSITIVE_REGULATION_OF_MUSCLE_TISSUE_DEVELOPMENT	0.904163	1
GO_REGULATION_OF_ENDOTHELIAL_CELL_CHEMOTAXIS	-1.36	0.261		GO_REGULATION_OF_NIK_NF_KAPPAB_SIGNALING	-1.54522	0.335721		GO_MUSCLE_SYSTEM_PROCESS	-1.47544	0.15899		GO_CARDIAC_MUSCLE_CELL_ACTION_POTENTIAL	0.904011	1
GO_NEGATIVE_REGULATION_OF_DNA_REPAIR	-1.36	0.261		GO_RESPONSE_TO_REACTIVE_OXYGEN_SPECIES	-1.54512	0.333338		GO_CELLULAR_CARBOHYDRATE_METABOLIC_PROCESS	-1.47445	0.159887		GO_ENDOTHELIAL_CELL_APOPTOTIC_PROCESS	0.90399	1
GO_REGULATION_OF_NITRIC_OXIDE_SYNTHASE_ACTIVITY	-1.36	0.261		GO_GRANULOCYTE_MIGRATION	-1.54496	0.331118		GO_OLIGOSACCHARIDE_LIPID_INTERMEDIATE_BIOSYNTHETIC_PROCESS	-1.47343	0.160812		GO_MUSCLE_ORGAN_DEVELOPMENT	0.903622	1
GO_CELLULAR_RESPONSE_TO_EXOGENOUS_DSRNA	-1.36	0.261		GO_POSITIVE_REGULATION_OF_CYTOKINE_SECRETION	-1.54473	0.329107		GO_REGULATION_OF_GTPASE_ACTIVITY	-1.47294	0.161052		GO_RESPONSE_TO_OXYGEN_LEVELS	0.903579	1
GO_MUSCLE_ORGAN_DEVELOPMENT	-1.36	0.261		GO_POSITIVE_REGULATION_OF_LEUKOCYTE_CELL_CELL_ADHESION	-1.54431	0.327684		GO_REGULATION_OF_CELL_MATRIX_ADHESION	-1.47265	0.161075		GO_DIVALENT_INORGANIC_CATION_TRANSPORT	0.903411	1
GO_DETECTION_OF_CHEMICAL_STIMULUS_INVOLVED_IN_SENSORY_PERCEPTION_OF_TASTE	-1.36	0.261		GO_BLOOD_COAGULATION_INTRINSIC_PATHWAY	-1.54379	0.326667		GO_ALCOHOL_METABOLIC_PROCESS	-1.47252	0.160946		GO_REGULATION_OF_FILOPODIUM_ASSEMBLY	0.903266	1
GO_POSITIVE_REGULATION_OF_ENDOTHELIAL_CELL_APOPTOTIC_PROCESS	-1.36	0.261		GO_REGULATION_OF_LYMPHOCYTE_ACTIVATION	-1.54299	0.326446		GO_REGULATION_OF_HEART_RATE	-1.47197	0.161283		GO_CIRCADIAN_RHYTHM	0.903199	1
GO_RESPONSE_TO_UV_B	-1.36	0.262		GO_MEMBRANE_LIPID_METABOLIC_PROCESS	-1.54017	0.332017		GO_RESPIRATORY_BURST	-1.47132	0.161789		GO_PYRIMIDINE_NUCLEOSIDE_MONOPHOSPHATE_BIOSYNTHETIC_PROCESS	0.903035	1
GO_POSITIVE_REGULATION_OF_GRANULOCYTE_CHEMOTAXIS	-1.36	0.262		GO_NEGATIVE_REGULATION_OF_CARDIAC_MUSCLE_CELL_DIFFERENTIATION	-1.53926	0.331837		GO_POSITIVE_REGULATION_OF_ALPHA_BETA_T_CELL_PROLIFERATION	-1.46962	0.163677		GO_ORGANOPHOSPHATE_CATABOLIC_PROCESS	0.902852	1
GO_PROTEIN_DESTABILIZATION	-1.36	0.262		GO_FATTY_ACID_BETA_OXIDATION	-1.53891	0.330144		GO_CHONDROITIN_SULFATE_BIOSYNTHETIC_PROCESS	-1.46911	0.16403		GO_REGULATION_OF_FIBROBLAST_MIGRATION	0.902443	1
GO_RESPONSE_TO_NUTRIENT	-1.36	0.263		GO_RESPONSE_TO_PROSTAGLANDIN	-1.5364	0.334952		GO_REGULATION_OF_MICROGLIAL_CELL_ACTIVATION	-1.46887	0.163975		GO_PATHWAY_RESTRICTED_SMAD_PROTEIN_PHOSPHORYLATION	0.900939	1
GO_ACUTE_INFLAMMATORY_RESPONSE	-1.36	0.263		GO_STEROL_BIOSYNTHETIC_PROCESS	-1.53638	0.332539		GO_REGULATION_OF_COAGULATION	-1.46746	0.165413		GO_POLYSACCHARIDE_METABOLIC_PROCESS	0.900733	1
GO_REGULATION_OF_MYOBLAST_FUSION	-1.36	0.263		GO_POSITIVE_REGULATION_OF_NEUTROPHIL_MIGRATION	-1.53596	0.331098		GO_STEROL_METABOLIC_PROCESS	-1.46718	0.165443		GO_REGULATION_OF_PHOSPHATIDYLINOSITOL_3_KINASE_SIGNALING	0.90072	1
GO_RESPONSE_TO_CATECHOLAMINE	-1.36	0.263		GO_POSITIVE_REGULATION_OF_INTERLEUKIN_6_SECRETION	-1.53329	0.336285		GO_POSITIVE_REGULATION_OF_MUSCLE_CELL_DIFFERENTIATION	-1.46668	0.1657		GO_PYRIMIDINE_CONTAINING_COMPOUND_BIOSYNTHETIC_PROCESS	0.900687	1
GO_GLYCOLIPID_BIOSYNTHETIC_PROCESS	-1.36	0.264		GO_TOLL_LIKE_RECEPTOR_3_SIGNALING_PATHWAY	-1.53287	0.335112		GO_VASCULAR_ENDOTHELIAL_GROWTH_FACTOR_PRODUCTION	-1.46642	0.165728		GO_ENDOTHELIAL_CELL_MIGRATION	0.900195	1
GO_REGULATION_OF_OSSIFICATION	-1.36	0.265		GO_POSITIVE_REGULATION_OF_LEUKOCYTE_PROLIFERATION	-1.53233	0.334123		GO_CHOLESTEROL_STORAGE	-1.46585	0.166206		GO_POSITIVE_REGULATION_OF_PEPTIDYL_TYROSINE_PHOSPHORYLATION	0.899865	1
GO_EPITHELIAL_CELL_APOPTOTIC_PROCESS	-1.36	0.265		GO_RNA_5_END_PROCESSING	-1.53095	0.335527		GO_TUMOR_NECROSIS_FACTOR_SECRETION	-1.46564	0.166134		GO_MODIFICATION_OF_MORPHOLOGY_OR_PHYSIOLOGY_OF_OTHER_ORGANISM	0.899572	1
GO_POSITIVE_REGULATION_OF_PROTEIN_SERINE_THREONINE_KINASE_ACTIVITY	-1.36	0.266		GO_RENAL_ABSORPTION	-1.53063	0.334032		GO_EMBRYONIC_PLACENTA_DEVELOPMENT	-1.46507	0.166597		GO_PULMONARY_VALVE_DEVELOPMENT	0.899266	1
GO_MAMMARY_GLAND_MORPHOGENESIS	-1.36	0.266		GO_ICOSANOID_METABOLIC_PROCESS	-1.52613	0.344002		GO_B_CELL_HOMEOSTASIS	-1.46391	0.16784		GO_REGULATION_OF_GLIAL_CELL_PROLIFERATION	0.899006	1
GO_CELLULAR_AMINO_ACID_BIOSYNTHETIC_PROCESS	-1.36	0.265		GO_RIG_I_SIGNALING_PATHWAY	-1.52602	0.341906		GO_CHONDROITIN_SULFATE_PROTEOGLYCAN_BIOSYNTHETIC_PROCESS	-1.46375	0.167705		GO_GLANDULAR_EPITHELIAL_CELL_DEVELOPMENT	0.898787	1
GO_CELLULAR_RESPONSE_TO_AMINO_ACID_STIMULUS	-1.36	0.266		GO_POSITIVE_REGULATION_OF_LEUKOCYTE_MIGRATION	-1.52467	0.343181		GO_POSITIVE_REGULATION_OF_FAT_CELL_DIFFERENTIATION	-1.4636	0.167564		GO_TYROSINE_PHOSPHORYLATION_OF_STAT_PROTEIN	0.89815	1
GO_MYOTUBE_CELL_DEVELOPMENT	-1.36	0.267		GO_REGULATION_OF_HORMONE_BIOSYNTHETIC_PROCESS	-1.52462	0.340974		GO_PEPTIDYL_PROLINE_MODIFICATION	-1.46278	0.168294		GO_REGULATION_OF_POTASSIUM_ION_TRANSMEMBRANE_TRANSPORTER_ACTIVITY	0.898042	1
GO_CANONICAL_WNT_SIGNALING_PATHWAY	-1.36	0.266		GO_VACUOLAR_ACIDIFICATION	-1.5236	0.341414		GO_CELL_RECOGNITION	-1.46216	0.168726		GO_CELLULAR_COMPONENT_MAINTENANCE	0.898037	1
GO_POSITIVE_REGULATION_OF_GLUCOSE_TRANSMEMBRANE_TRANSPORT	-1.36	0.266		GO_ANGIOGENESIS_INVOLVED_IN_WOUND_HEALING	-1.523	0.340809		GO_MONOCARBOXYLIC_ACID_METABOLIC_PROCESS	-1.46093	0.17001		GO_NEURON_FATE_SPECIFICATION	0.897848	1
GO_POSITIVE_REGULATION_OF_OSSIFICATION	-1.36	0.267		GO_POSITIVE_REGULATION_OF_CELL_ADHESION_MEDIATED_BY_INTEGRIN	-1.52231	0.340317		GO_COAGULATION	-1.46091	0.169709		GO_REGULATION_OF_MEMBRANE_DEPOLARIZATION	0.897747	1
GO_PURINE_CONTAINING_COMPOUND_METABOLIC_PROCESS	-1.36	0.267		GO_POSITIVE_REGULATION_OF_HEART_RATE	-1.52189	0.339124		GO_RESPONSE_TO_TRANSFORMING_GROWTH_FACTOR_BETA	-1.46057	0.169805		GO_REGULATION_OF_MESONEPHROS_DEVELOPMENT	0.897607	1
GO_TRANSCYTOSIS	-1.36	0.268		GO_MATURE_B_CELL_DIFFERENTIATION	-1.51993	0.342278		GO_LEUKOCYTE_MEDIATED_CYTOTOXICITY	-1.4601	0.170023		GO_DETERMINATION_OF_ADULT_LIFESPAN	0.896373	1
GO_VASCULAR_ENDOTHELIAL_GROWTH_FACTOR_SIGNALING_PATHWAY	-1.36	0.268		GO_ACTIVATION_OF_PHOSPHOLIPASE_C_ACTIVITY	-1.51983	0.340347		GO_RESPONSE_TO_OSMOTIC_STRESS	-1.45974	0.170151		GO_XENOBIOTIC_METABOLIC_PROCESS	0.89556	1
GO_ACTIN_FILAMENT_BUNDLE_ORGANIZATION	-1.36	0.268		GO_T_CELL_DIFFERENTIATION	-1.51948	0.339226		GO_REGULATION_OF_SMOOTH_MUSCLE_CELL_DIFFERENTIATION	-1.45943	0.170245		GO_EXOCRINE_SYSTEM_DEVELOPMENT	0.895534	1
GO_REGENERATION	-1.36	0.268		GO_REGULATION_OF_CYTOPLASMIC_TRANSPORT	-1.51723	0.342903		GO_RENAL_SYSTEM_DEVELOPMENT	-1.45873	0.170841		GO_VITAMIN_METABOLIC_PROCESS	0.89535	1
GO_TOR_SIGNALING	-1.35	0.27		GO_LEUKOCYTE_DIFFERENTIATION	-1.51706	0.341092		GO_NEGATIVE_REGULATION_OF_CYTOSKELETON_ORGANIZATION	-1.45701	0.172678		GO_PANCREAS_DEVELOPMENT	0.895146	1
GO_ACID_SECRETION	-1.35	0.27		GO_UNSATURATED_FATTY_ACID_BIOSYNTHETIC_PROCESS	-1.51607	0.341838		GO_RESPONSE_TO_AMYLOID_BETA	-1.45612	0.17349		GO_REGULATION_OF_CYTOKINE_PRODUCTION_INVOLVED_IN_IMMUNE_RESPONSE	0.894936	1
GO_EPITHELIAL_CELL_PROLIFERATION	-1.35	0.27		GO_FAT_CELL_DIFFERENTIATION	-1.51529	0.341898		GO_CELLULAR_RESPONSE_TO_RETINOIC_ACID	-1.45564	0.173897		GO_PHOTORECEPTOR_CELL_DIFFERENTIATION	0.894687	1
GO_C21_STEROID_HORMONE_METABOLIC_PROCESS	-1.35	0.27		GO_MEMBRANE_LIPID_BIOSYNTHETIC_PROCESS	-1.51521	0.339969		GO_DRUG_CATABOLIC_PROCESS	-1.45562	0.173589		GO_CELLULAR_RESPONSE_TO_KETONE	0.894536	1
GO_BONE_DEVELOPMENT	-1.35	0.27		GO_ARACHIDONIC_ACID_METABOLIC_PROCESS	-1.515	0.33845		GO_NEGATIVE_REGULATION_OF_SPROUTING_ANGIOGENESIS	-1.45541	0.17359		GO_ENDOTHELIAL_CELL_CHEMOTAXIS	0.894148	1
GO_COFACTOR_CATABOLIC_PROCESS	-1.35	0.27		GO_REGULATION_OF_LYMPHOCYTE_MEDIATED_IMMUNITY	-1.51476	0.336919		GO_RESPONSE_TO_OXYGEN_RADICAL	-1.45467	0.174298		GO_RESPONSE_TO_MECHANICAL_STIMULUS	0.894014	1
GO_GLYCOSYL_COMPOUND_CATABOLIC_PROCESS	-1.35	0.27		GO_REGULATION_OF_VASCULATURE_DEVELOPMENT	-1.51387	0.337266		GO_CELLULAR_RESPONSE_TO_NUTRIENT	-1.45429	0.174444		GO_NUCLEOTIDE_PHOSPHORYLATION	0.893893	1
GO_POSITIVE_REGULATION_OF_HORMONE_METABOLIC_PROCESS	-1.35	0.27		GO_LIPOPOLYSACCHARIDE_MEDIATED_SIGNALING_PATHWAY	-1.51351	0.335947		GO_REGULATION_OF_EPITHELIAL_CELL_MIGRATION	-1.45426	0.174178		GO_MODIFIED_AMINO_ACID_TRANSPORT	0.893238	1
GO_REGULATION_OF_PHOSPHATIDYLINOSITOL_3_KINASE_SIGNALING	-1.35	0.27		GO_B_CELL_ACTIVATION	-1.51288	0.335391		GO_POSITIVE_REGULATION_OF_LAMELLIPODIUM_ORGANIZATION	-1.45398	0.174253		GO_CELLULAR_RESPONSE_TO_DRUG	0.893099	1
GO_TRIGLYCERIDE_CATABOLIC_PROCESS	-1.35	0.269		GO_REGULATION_OF_CELL_CELL_ADHESION	-1.51075	0.339389		GO_NEGATIVE_REGULATION_OF_ACTIN_FILAMENT_POLYMERIZATION	-1.45394	0.174013		GO_FORMATION_OF_PRIMARY_GERM_LAYER	0.893053	1
GO_POSITIVE_REGULATION_OF_NEUTROPHIL_MIGRATION	-1.35	0.27		GO_RESPONSE_TO_ACIDIC_PH	-1.51066	0.337582		GO_POSITIVE_REGULATION_OF_DNA_REPAIR	-1.45268	0.175385		GO_POSITIVE_REGULATION_OF_GLIOGENESIS	0.892873	1
GO_ENDOCHONDRAL_BONE_MORPHOGENESIS	-1.35	0.271		GO_NEGATIVE_REGULATION_OF_CYTOKINE_PRODUCTION_INVOLVED_IN_IMMUNE_RESPONSE	-1.50878	0.341203		GO_BONE_MATURATION	-1.45233	0.175512		GO_REGULATION_OF_CARDIAC_MUSCLE_CELL_MEMBRANE_REPOLARIZATION	0.892384	1
GO_NEGATIVE_REGULATION_OF_EPITHELIAL_CELL_APOPTOTIC_PROCESS	-1.35	0.271		GO_IMMUNOGLOBULIN_SECRETION	-1.50873	0.339272		GO_POSITIVE_REGULATION_OF_PROTEIN_AUTOPHOSPHORYLATION	-1.45205	0.175552		GO_PALLIUM_DEVELOPMENT	0.891879	1
GO_RIBONUCLEOTIDE_CATABOLIC_PROCESS	-1.35	0.271		GO_PROSTANOID_BIOSYNTHETIC_PROCESS	-1.50755	0.340208		GO_POSITIVE_REGULATION_OF_B_CELL_MEDIATED_IMMUNITY	-1.45084	0.176863		GO_MEMBRANE_DEPOLARIZATION	0.891588	1
GO_NEGATIVE_REGULATION_OF_CELL_SUBSTRATE_ADHESION	-1.35	0.271		GO_NEGATIVE_REGULATION_OF_CELL_MATRIX_ADHESION	-1.5075	0.338362		GO_POSITIVE_REGULATION_OF_ALPHA_BETA_T_CELL_ACTIVATION	-1.45057	0.176884		GO_POSITIVE_REGULATION_OF_MAP_KINASE_ACTIVITY	0.890833	1
GO_INTERLEUKIN_8_PRODUCTION	-1.35	0.274		GO_TRACHEA_DEVELOPMENT	-1.50607	0.340582		GO_ENDOPLASMIC_RETICULUM_MANNOSE_TRIMMING	-1.4496	0.17782		GO_CYCLIC_NUCLEOTIDE_BIOSYNTHETIC_PROCESS	0.889874	1
GO_DEVELOPMENT_OF_PRIMARY_FEMALE_SEXUAL_CHARACTERISTICS	-1.35	0.273		GO_REGULATION_OF_MONONUCLEAR_CELL_MIGRATION	-1.50582	0.339336		GO_HEART_VALVE_DEVELOPMENT	-1.44904	0.178242		GO_AMINE_BIOSYNTHETIC_PROCESS	0.889294	1
GO_REGULATION_OF_CYTOKINE_PRODUCTION_INVOLVED_IN_IMMUNE_RESPONSE	-1.35	0.275		GO_LYMPHOCYTE_DIFFERENTIATION	-1.50554	0.338134		GO_REGULATION_OF_ACTOMYOSIN_STRUCTURE_ORGANIZATION	-1.44882	0.178242		GO_SPINAL_CORD_MOTOR_NEURON_DIFFERENTIATION	0.889279	1
GO_DRUG_TRANSPORT	-1.35	0.275		GO_POSITIVE_REGULATION_OF_LYMPHOCYTE_DIFFERENTIATION	-1.50476	0.338188		GO_REGULATION_OF_AMINO_ACID_TRANSPORT	-1.44846	0.178386		GO_RESPONSE_TO_EXTRACELLULAR_STIMULUS	0.889158	1
GO_SMOOTH_MUSCLE_CONTRACTION	-1.35	0.275		GO_GLYCOSPHINGOLIPID_BIOSYNTHETIC_PROCESS	-1.50448	0.33697		GO_REGULATION_OF_SYSTEMIC_ARTERIAL_BLOOD_PRESSURE_BY_RENIN_ANGIOTENSIN	-1.44827	0.178339		GO_RESPONSE_TO_ANTIBIOTIC	0.888929	1
GO_REGULATION_OF_MUSCLE_SYSTEM_PROCESS	-1.35	0.276		GO_POSITIVE_REGULATION_OF_T_CELL_MIGRATION	-1.50388	0.336632		GO_POSITIVE_REGULATION_OF_INTERFERON_GAMMA_PRODUCTION	-1.44819	0.178145		GO_REGULATION_OF_NUCLEAR_DIVISION	0.888859	1
GO_NEGATIVE_REGULATION_OF_ENDOTHELIAL_CELL_PROLIFERATION	-1.35	0.279		GO_POSITIVE_REGULATION_OF_INTERLEUKIN_8_PRODUCTION	-1.50317	0.336644		GO_POSITIVE_REGULATION_OF_CELLULAR_PROTEIN_CATABOLIC_PROCESS	-1.44762	0.178621		GO_MUSCLE_SYSTEM_PROCESS	0.888705	1
GO_C21_STEROID_HORMONE_BIOSYNTHETIC_PROCESS	-1.35	0.28		GO_NEGATIVE_REGULATION_OF_DNA_METABOLIC_PROCESS	-1.50274	0.335803		GO_CELL_SUBSTRATE_JUNCTION_ASSEMBLY	-1.44744	0.178534		GO_NEGATIVE_REGULATION_OF_CELL_PROJECTION_ORGANIZATION	0.888126	1
GO_NEGATIVE_REGULATION_OF_CATABOLIC_PROCESS	-1.35	0.28		GO_CELLULAR_RESPONSE_TO_STARVATION	-1.50056	0.339862		GO_NITRIC_OXIDE_BIOSYNTHETIC_PROCESS	-1.447	0.178748		GO_ACTIVATION_OF_PROTEIN_KINASE_ACTIVITY	0.887985	1
GO_SENSORY_PERCEPTION_OF_TASTE	-1.34	0.281		GO_INTERLEUKIN_1_SECRETION	-1.50041	0.338427		GO_LIPOPROTEIN_METABOLIC_PROCESS	-1.44643	0.179102		GO_CELLULAR_RESPONSE_TO_TOXIC_SUBSTANCE	0.887607	1
GO_SIGNAL_RELEASE	-1.34	0.281		GO_REGULATION_OF_LYMPHOCYTE_CHEMOTAXIS	-1.49884	0.340291		GO_POSITIVE_REGULATION_OF_GTPASE_ACTIVITY	-1.44631	0.178963		GO_MONOCARBOXYLIC_ACID_CATABOLIC_PROCESS	0.887494	1
GO_POSITIVE_REGULATION_OF_INTERLEUKIN_6_PRODUCTION	-1.34	0.28		GO_TUMOR_NECROSIS_FACTOR_SECRETION	-1.49749	0.342052		GO_REGULATION_OF_INTRINSIC_APOPTOTIC_SIGNALING_PATHWAY_IN_RESPONSE_TO_DNA_DAMAGE	-1.44605	0.178984		GO_SOMITOGENESIS	0.887392	1
GO_RENAL_SODIUM_EXCRETION	-1.34	0.281		GO_GOLGI_ORGANIZATION	-1.49336	0.351456		GO_G_PROTEIN_COUPLED_PURINERGIC_RECEPTOR_SIGNALING_PATHWAY	-1.44581	0.179033		GO_POSITIVE_REGULATION_OF_FILOPODIUM_ASSEMBLY	0.887051	1
GO_REGULATION_OF_MORPHOGENESIS_OF_AN_EPITHELIUM	-1.34	0.282		GO_REGULATION_OF_VIRAL_INDUCED_CYTOPLASMIC_PATTERN_RECOGNITION_RECEPTOR_SIGNALING_PATHWAY	-1.49036	0.35795		GO_DETERMINATION_OF_ADULT_LIFESPAN	-1.44541	0.179212		GO_RESPONSE_TO_PEPTIDE	0.886506	1
GO_MUSCLE_FIBER_DEVELOPMENT	-1.34	0.282		GO_INTERLEUKIN_1_BETA_SECRETION	-1.48866	0.360424		GO_NEGATIVE_REGULATION_OF_OSTEOBLAST_DIFFERENTIATION	-1.44518	0.179246		GO_GLIAL_CELL_PROLIFERATION	0.886253	1
GO_MUSCLE_ADAPTATION	-1.34	0.282		GO_T_CELL_CHEMOTAXIS	-1.48764	0.361603		GO_RESPONSE_TO_BMP	-1.44469	0.179652		GO_EPITHELIAL_CELL_MORPHOGENESIS	0.886135	1
GO_VITAMIN_METABOLIC_PROCESS	-1.34	0.282		GO_NATURAL_KILLER_CELL_ACTIVATION	-1.48748	0.36005		GO_POSITIVE_REGULATION_OF_STEROL_TRANSPORT	-1.4446	0.179457		GO_NEGATIVE_REGULATION_OF_INFLAMMATORY_RESPONSE	0.885831	1
GO_REGULATION_OF_CARDIAC_MUSCLE_CONTRACTION	-1.34	0.283		GO_REGULATION_OF_STEROID_METABOLIC_PROCESS	-1.48703	0.359451		GO_NUCLEOSIDE_PHOSPHATE_CATABOLIC_PROCESS	-1.44388	0.180095		GO_NEGATIVE_REGULATION_OF_BMP_SIGNALING_PATHWAY	0.885653	1
GO_INOSITOL_TRISPHOSPHATE_BIOSYNTHETIC_PROCESS	-1.34	0.284		GO_PREASSEMBLY_OF_GPI_ANCHOR_IN_ER_MEMBRANE	-1.48683	0.357995		GO_REGULATION_OF_SMALL_GTPASE_MEDIATED_SIGNAL_TRANSDUCTION	-1.4436	0.180132		GO_BLASTODERM_SEGMENTATION	0.885582	1
GO_STEROID_BIOSYNTHETIC_PROCESS	-1.34	0.285		GO_POSITIVE_REGULATION_OF_EXTRINSIC_APOPTOTIC_SIGNALING_PATHWAY_VIA_DEATH_DOMAIN_RECEPTORS	-1.4868	0.356166		GO_POSITIVE_REGULATION_OF_PROTEIN_DEPOLYMERIZATION	-1.44337	0.180106		GO_BILE_ACID_BIOSYNTHETIC_PROCESS	0.885425	1
GO_PHOSPHATIDYLCHOLINE_BIOSYNTHETIC_PROCESS	-1.34	0.285		GO_PRI_MIRNA_TRANSCRIPTION_BY_RNA_POLYMERASE_II	-1.48676	0.35442		GO_T_CELL_HOMEOSTASIS	-1.4431	0.180103		GO_SPERM_CAPACITATION	0.88501	1
GO_BONE_GROWTH	-1.34	0.286		GO_LYMPHOCYTE_MEDIATED_IMMUNITY	-1.48651	0.353037		GO_POSITIVE_REGULATION_OF_CARTILAGE_DEVELOPMENT	-1.44308	0.179822		GO_PHOSPHOLIPID_DEPHOSPHORYLATION	0.884697	1
GO_REGULATION_OF_SMALL_MOLECULE_METABOLIC_PROCESS	-1.34	0.285		GO_PROTEIN_LOCALIZATION_TO_LYSOSOME	-1.48544	0.353929		GO_OSTEOCLAST_DIFFERENTIATION	-1.44287	0.179795		GO_STEROL_TRANSPORT	0.884454	1
GO_REGULATION_OF_ENDOCRINE_PROCESS	-1.34	0.288		GO_REGULATION_OF_MACROPHAGE_ACTIVATION	-1.48498	0.353359		GO_FC_RECEPTOR_MEDIATED_STIMULATORY_SIGNALING_PATHWAY	-1.44269	0.17973		GO_SULFUR_COMPOUND_BIOSYNTHETIC_PROCESS	0.884091	1
GO_NEGATIVE_REGULATION_OF_CELL_JUNCTION_ASSEMBLY	-1.34	0.287		GO_REACTIVE_OXYGEN_SPECIES_METABOLIC_PROCESS	-1.48463	0.35229		GO_MACROPHAGE_CHEMOTAXIS	-1.44199	0.180332		GO_REGULATION_OF_EXTRINSIC_APOPTOTIC_SIGNALING_PATHWAY_IN_ABSENCE_OF_LIGAND	0.884085	1
GO_RESPIRATORY_GASEOUS_EXCHANGE	-1.34	0.289		GO_POSITIVE_REGULATION_OF_RESPONSE_TO_BIOTIC_STIMULUS	-1.48333	0.353915		GO_MAINTENANCE_OF_LOCATION	-1.44162	0.180513		GO_NEURON_PROJECTION_EXTENSION	0.883947	1
GO_ANTIBIOTIC_CATABOLIC_PROCESS	-1.34	0.29		GO_REGULATION_OF_NEURON_PROJECTION_REGENERATION	-1.4826	0.354221		GO_POSITIVE_REGULATION_OF_CHEMOKINE_SECRETION	-1.4411	0.180859		GO_AORTA_DEVELOPMENT	0.883644	1
GO_POSITIVE_REGULATION_OF_DENDRITE_MORPHOGENESIS	-1.34	0.291		GO_OLIGOSACCHARIDE_LIPID_INTERMEDIATE_BIOSYNTHETIC_PROCESS	-1.48225	0.353467		GO_LYMPH_NODE_DEVELOPMENT	-1.44091	0.180809		GO_CARDIAC_MUSCLE_CELL_DIFFERENTIATION	0.88329	1
GO_NEGATIVE_REGULATION_OF_GLUCONEOGENESIS	-1.34	0.291		GO_CHOLESTEROL_STORAGE	-1.48146	0.353934		GO_NEGATIVE_REGULATION_OF_MICROTUBULE_POLYMERIZATION_OR_DEPOLYMERIZATION	-1.44089	0.180534		GO_MUSCLE_HYPERTROPHY	0.883073	1
GO_NEUROBLAST_PROLIFERATION	-1.34	0.29		GO_CELLULAR_RESPONSE_TO_BIOTIC_STIMULUS	-1.48104	0.353225		GO_POSITIVE_REGULATION_OF_REACTIVE_OXYGEN_SPECIES_METABOLIC_PROCESS	-1.44058	0.180612		GO_NEGATIVE_REGULATION_OF_LIPID_BIOSYNTHETIC_PROCESS	0.882746	1
GO_EMBRYO_IMPLANTATION	-1.34	0.29		GO_REGULATION_OF_B_CELL_ACTIVATION	-1.48079	0.352182		GO_TRANSFERRIN_TRANSPORT	-1.44055	0.180329		GO_METANEPHRIC_GLOMERULUS_DEVELOPMENT	0.882294	1
GO_EPOXYGENASE_P450_PATHWAY	-1.34	0.29		GO_NEUROINFLAMMATORY_RESPONSE	-1.48032	0.351551		GO_TISSUE_MIGRATION	-1.44046	0.180147		GO_TOOTH_MINERALIZATION	0.881781	1
GO_EPITHELIAL_TO_MESENCHYMAL_TRANSITION_INVOLVED_IN_ENDOCARDIAL_CUSHION_FORMATION	-1.34	0.291		GO_REGULATION_OF_T_HELPER_17_TYPE_IMMUNE_RESPONSE	-1.48016	0.350192		GO_POSITIVE_REGULATION_OF_STRESS_FIBER_ASSEMBLY	-1.43962	0.180821		GO_POSITIVE_REGULATION_OF_SMOOTH_MUSCLE_CELL_MIGRATION	0.88137	1
GO_NEGATIVE_REGULATION_OF_CYTOKINE_PRODUCTION	-1.34	0.291		GO_HEART_VALVE_DEVELOPMENT	-1.47948	0.350439		GO_GLIAL_CELL_MIGRATION	-1.43937	0.180879		GO_NEGATIVE_REGULATION_OF_GLUCOSE_TRANSMEMBRANE_TRANSPORT	0.88039	1
GO_RESPONSE_TO_FOLLICLE_STIMULATING_HORMONE	-1.34	0.291		GO_POSITIVE_REGULATION_OF_INTERLEUKIN_6_PRODUCTION	-1.47903	0.349892		GO_RESPONSE_TO_TUMOR_NECROSIS_FACTOR	-1.43934	0.180607		GO_PIGMENT_CELL_DIFFERENTIATION	0.880306	1
GO_EMBRYONIC_PLACENTA_DEVELOPMENT	-1.34	0.291		GO_REGULATION_OF_PLATELET_DERIVED_GROWTH_FACTOR_RECEPTOR_SIGNALING_PATHWAY	-1.47903	0.348203		GO_RESPONSE_TO_MUSCLE_ACTIVITY	-1.43871	0.181119		GO_MODIFICATION_BY_SYMBIONT_OF_HOST_MORPHOLOGY_OR_PHYSIOLOGY	0.879491	1
GO_NEUTRAL_LIPID_CATABOLIC_PROCESS	-1.33	0.291		GO_REGULATION_OF_DNA_REPAIR	-1.47875	0.347087		GO_POSITIVE_REGULATION_OF_PHOSPHATIDYLINOSITOL_3_KINASE_SIGNALING	-1.43863	0.180918		GO_RESPONSE_TO_CORTICOSTERONE	0.879212	1
GO_REGULATION_OF_ACTIN_FILAMENT_ORGANIZATION	-1.33	0.291		GO_MONOCARBOXYLIC_ACID_CATABOLIC_PROCESS	-1.4787	0.34551		GO_MUSCLE_ORGAN_DEVELOPMENT	-1.43849	0.180796		GO_REGULATION_OF_TYPE_2_IMMUNE_RESPONSE	0.879072	1
GO_NUCLEOSIDE_CATABOLIC_PROCESS	-1.33	0.293		GO_POSITIVE_REGULATION_OF_G1_S_TRANSITION_OF_MITOTIC_CELL_CYCLE	-1.47866	0.343955		GO_REGULATION_OF_BLOOD_CIRCULATION	-1.43822	0.180841		GO_REGULATION_OF_FATTY_ACID_TRANSPORT	0.877608	1
GO_REGULATION_OF_PROTEIN_MATURATION	-1.33	0.292		GO_MONONUCLEAR_CELL_MIGRATION	-1.47773	0.344591		GO_NEGATIVE_REGULATION_OF_MYOBLAST_DIFFERENTIATION	-1.43707	0.182099		GO_POSITIVE_REGULATION_OF_DENDRITE_MORPHOGENESIS	0.877343	1
GO_REGULATION_OF_MUSCLE_ADAPTATION	-1.33	0.293		GO_SOMATIC_DIVERSIFICATION_OF_IMMUNE_RECEPTORS_VIA_GERMLINE_RECOMBINATION_WITHIN_A_SINGLE_LOCUS	-1.47764	0.343191		GO_NEGATIVE_REGULATION_OF_SECRETION	-1.43672	0.182265		GO_PLATELET_AGGREGATION	0.877146	1
GO_INTERLEUKIN_6_PRODUCTION	-1.33	0.294		GO_RESPONSE_TO_HYDROGEN_PEROXIDE	-1.47741	0.342132		GO_AORTIC_VALVE_DEVELOPMENT	-1.43667	0.182029		GO_COFACTOR_BIOSYNTHETIC_PROCESS	0.876796	1
GO_OLIGOSACCHARIDE_LIPID_INTERMEDIATE_BIOSYNTHETIC_PROCESS	-1.33	0.295		GO_NEUTRAL_AMINO_ACID_TRANSPORT	-1.4767	0.342403		GO_CELLULAR_RESPONSE_TO_LOW_DENSITY_LIPOPROTEIN_PARTICLE_STIMULUS	-1.43613	0.182527		GO_REGULATION_OF_EPITHELIAL_CELL_APOPTOTIC_PROCESS	0.876756	1
GO_NEGATIVE_REGULATION_OF_OXIDOREDUCTASE_ACTIVITY	-1.33	0.294		GO_NEGATIVE_REGULATION_OF_T_CELL_RECEPTOR_SIGNALING_PATHWAY	-1.47634	0.341725		GO_AROMATIC_AMINO_ACID_FAMILY_CATABOLIC_PROCESS	-1.4361	0.182249		GO_SECRETORY_GRANULE_ORGANIZATION	0.876424	1
GO_POSITIVE_REGULATION_OF_MUSCLE_TISSUE_DEVELOPMENT	-1.33	0.296		GO_ERAD_PATHWAY	-1.47616	0.340529		GO_VASCULAR_SMOOTH_MUSCLE_CELL_DIFFERENTIATION	-1.436	0.182074		GO_CEREBELLAR_CORTEX_MORPHOGENESIS	0.876107	1
GO_RESPONSE_TO_EPINEPHRINE	-1.33	0.297		GO_POSITIVE_REGULATION_OF_LYMPHOCYTE_MIGRATION	-1.47605	0.339192		GO_PROTEIN_HOMOTRIMERIZATION	-1.43597	0.181831		GO_REGULATION_OF_GLUCONEOGENESIS	0.875965	1
GO_EMBRYONIC_CAMERA_TYPE_EYE_MORPHOGENESIS	-1.33	0.298		GO_NEGATIVE_REGULATION_OF_IMMUNE_RESPONSE	-1.47566	0.338536		GO_REGULATION_OF_HEART_GROWTH	-1.43586	0.181681		GO_NEGATIVE_REGULATION_OF_SIGNAL_TRANSDUCTION_IN_ABSENCE_OF_LIGAND	0.875896	1
GO_DIVALENT_INORGANIC_CATION_HOMEOSTASIS	-1.33	0.297		GO_VASCULAR_ENDOTHELIAL_CELL_PROLIFERATION	-1.47548	0.337415		GO_REGULATION_OF_LEUKOCYTE_MEDIATED_IMMUNITY	-1.43525	0.182167		GO_GLAND_MORPHOGENESIS	0.875808	1
GO_LONG_TERM_SYNAPTIC_POTENTIATION	-1.33	0.298		GO_NEGATIVE_REGULATION_OF_CELL_ADHESION	-1.47463	0.338011		GO_NEGATIVE_REGULATION_OF_CYSTEINE_TYPE_ENDOPEPTIDASE_ACTIVITY	-1.43499	0.182205		GO_RIBOSOMAL_LARGE_SUBUNIT_BIOGENESIS	0.875524	1
GO_TYPE_B_PANCREATIC_CELL_PROLIFERATION	-1.33	0.298		GO_EXTRACELLULAR_MATRIX_ASSEMBLY	-1.4743	0.33726		GO_REGULATION_OF_ACTIN_FILAMENT_BUNDLE_ASSEMBLY	-1.43479	0.182154		GO_ALCOHOL_CATABOLIC_PROCESS	0.875345	1
GO_TUBE_CLOSURE	-1.33	0.298		GO_CYTOKINE_PRODUCTION_INVOLVED_IN_IMMUNE_RESPONSE	-1.47328	0.33844		GO_ORGANOPHOSPHATE_METABOLIC_PROCESS	-1.43462	0.182072		GO_TRANSFORMING_GROWTH_FACTOR_BETA_RECEPTOR_SIGNALING_PATHWAY	0.874973	1
GO_REGULATION_OF_NEUROTRANSMITTER_TRANSPORT	-1.33	0.3		GO_PHAGOSOME_MATURATION	-1.47153	0.341335		GO_MULTICELLULAR_ORGANISMAL_HOMEOSTASIS	-1.4338	0.18291		GO_OOCYTE_DIFFERENTIATION	0.874757	1
GO_NON_CANONICAL_WNT_SIGNALING_PATHWAY	-1.33	0.3		GO_RESPONSE_TO_MOLECULE_OF_BACTERIAL_ORIGIN	-1.47135	0.340314		GO_CELL_COMMUNICATION_BY_ELECTRICAL_COUPLING	-1.43343	0.183168		GO_PHOSPHATIDYLINOSITOL_3_KINASE_SIGNALING	0.874414	1
GO_MUSCLE_SYSTEM_PROCESS	-1.33	0.3		GO_REGULATION_OF_PRODUCTION_OF_MOLECULAR_MEDIATOR_OF_IMMUNE_RESPONSE	-1.47009	0.341985		GO_POSITIVE_REGULATION_OF_CYTOKINE_SECRETION	-1.43225	0.184407		GO_REGULATION_OF_ENDOTHELIAL_CELL_MIGRATION	0.873964	1
GO_PHAGOSOME_ACIDIFICATION	-1.33	0.3		GO_POSITIVE_REGULATION_OF_BLOOD_VESSEL_DIAMETER	-1.46719	0.348031		GO_POSITIVE_REGULATION_OF_PROTEIN_CATABOLIC_PROCESS	-1.4319	0.184595		GO_POSITIVE_REGULATION_OF_INSULIN_SECRETION_INVOLVED_IN_CELLULAR_RESPONSE_TO_GLUCOSE_STIMULUS	0.873939	1
GO_CELL_CELL_SIGNALING_BY_WNT	-1.33	0.3		GO_POSITIVE_REGULATION_OF_GLYCOPROTEIN_BIOSYNTHETIC_PROCESS	-1.46639	0.348607		GO_PROTEOGLYCAN_METABOLIC_PROCESS	-1.4316	0.184649		GO_REGULATION_OF_CHROMOSOME_SEGREGATION	0.873891	1
GO_REGULATION_OF_POTASSIUM_ION_TRANSPORT	-1.33	0.3		GO_POSITIVE_REGULATION_OF_T_HELPER_CELL_DIFFERENTIATION	-1.46514	0.350249		GO_CELL_COMMUNICATION_INVOLVED_IN_CARDIAC_CONDUCTION	-1.43107	0.185019		GO_CERAMIDE_METABOLIC_PROCESS	0.873746	1
GO_REGULATION_OF_NEUROTRANSMITTER_SECRETION	-1.33	0.303		GO_SECONDARY_ALCOHOL_METABOLIC_PROCESS	-1.46343	0.352961		GO_POSITIVE_REGULATION_OF_PATHWAY_RESTRICTED_SMAD_PROTEIN_PHOSPHORYLATION	-1.431	0.184823		GO_RENAL_SYSTEM_PROCESS_INVOLVED_IN_REGULATION_OF_SYSTEMIC_ARTERIAL_BLOOD_PRESSURE	0.873729	1
GO_REGULATION_OF_SMOOTH_MUSCLE_CELL_DIFFERENTIATION	-1.33	0.303		GO_LEUKOCYTE_CELL_CELL_ADHESION	-1.46313	0.352138		GO_MEMBRANE_LIPID_BIOSYNTHETIC_PROCESS	-1.43022	0.185535		GO_CELL_CELL_SIGNALING_BY_WNT	0.872921	1
GO_VENTRICULAR_CARDIAC_MUSCLE_TISSUE_DEVELOPMENT	-1.33	0.303		GO_OSTEOCLAST_DIFFERENTIATION	-1.46253	0.352139		GO_RESPONSE_TO_FLUID_SHEAR_STRESS	-1.43014	0.185334		GO_TUBE_CLOSURE	0.872768	1
GO_CELLULAR_AMINO_ACID_METABOLIC_PROCESS	-1.32	0.304		GO_TRNA_PROCESSING	-1.46199	0.351883		GO_REGULATION_OF_BONE_REMODELING	-1.43012	0.185071		GO_LONG_TERM_MEMORY	0.872723	1
GO_CARDIAC_CHAMBER_MORPHOGENESIS	-1.32	0.304		GO_BROWN_FAT_CELL_DIFFERENTIATION	-1.46118	0.352542		GO_CYTOKINE_PRODUCTION_INVOLVED_IN_IMMUNE_RESPONSE	-1.42989	0.185056		GO_REGULATION_OF_CELL_GROWTH_INVOLVED_IN_CARDIAC_MUSCLE_CELL_DEVELOPMENT	0.872267	1
GO_BLOOD_VESSEL_ENDOTHELIAL_CELL_MIGRATION	-1.32	0.303		GO_NEGATIVE_REGULATION_OF_SIGNAL_TRANSDUCTION_BY_P53_CLASS_MEDIATOR	-1.46117	0.351021		GO_TOLERANCE_INDUCTION	-1.42925	0.185665		GO_TRIGLYCERIDE_METABOLIC_PROCESS	0.871861	1
GO_POSITIVE_REGULATION_OF_NITRIC_OXIDE_BIOSYNTHETIC_PROCESS	-1.32	0.304		GO_REGULATION_OF_ENDOTHELIAL_CELL_DIFFERENTIATION	-1.46099	0.35003		GO_POSITIVE_REGULATION_OF_CALCIUM_ION_TRANSMEMBRANE_TRANSPORT	-1.4292	0.185425		GO_POSITIVE_REGULATION_OF_PROTEIN_TARGETING_TO_MEMBRANE	0.87186	1
GO_REGULATION_OF_SUPRAMOLECULAR_FIBER_ORGANIZATION	-1.32	0.304		GO_MYELOID_LEUKOCYTE_CYTOKINE_PRODUCTION	-1.46025	0.350512		GO_MEMBRANE_LIPID_METABOLIC_PROCESS	-1.42875	0.18576		GO_EMBRYONIC_DIGIT_MORPHOGENESIS	0.871194	1
GO_PHOSPHATIDYLINOSITOL_DEPHOSPHORYLATION	-1.32	0.304		GO_ADAPTIVE_IMMUNE_RESPONSE_BASED_ON_SOMATIC_RECOMBINATION_OF_IMMUNE_RECEPTORS_BUILT_FROM_IMMUNOGLOBULIN_SUPERFAMILY_DOMAINS	-1.45905	0.352095		GO_ENDOTHELIAL_CELL_MIGRATION	-1.42686	0.188048		GO_INOSITOL_PHOSPHATE_MEDIATED_SIGNALING	0.871151	1
GO_IMPORT_ACROSS_PLASMA_MEMBRANE	-1.32	0.304		GO_NEGATIVE_REGULATION_OF_INNATE_IMMUNE_RESPONSE	-1.45733	0.354998		GO_VASCULAR_PROCESS_IN_CIRCULATORY_SYSTEM	-1.42679	0.187862		GO_CERAMIDE_BIOSYNTHETIC_PROCESS	0.86995	1
GO_REGULATION_OF_FIBROBLAST_MIGRATION	-1.32	0.304		GO_NEGATIVE_REGULATION_OF_ION_TRANSPORT	-1.45699	0.354474		GO_ENDOCARDIAL_CUSHION_FORMATION	-1.4266	0.187791		GO_SALIVARY_GLAND_DEVELOPMENT	0.869939	1
GO_REGULATION_OF_HUMORAL_IMMUNE_RESPONSE	-1.32	0.304		GO_POSITIVE_REGULATION_OF_CELL_KILLING	-1.45658	0.354042		GO_T_CELL_CHEMOTAXIS	-1.42656	0.187572		GO_SYNAPTIC_VESICLE_RECYCLING	0.869811	1
GO_POSITIVE_REGULATION_OF_VASCULAR_ASSOCIATED_SMOOTH_MUSCLE_CELL_MIGRATION	-1.32	0.304		GO_NEGATIVE_REGULATION_OF_IMMUNE_SYSTEM_PROCESS	-1.4565	0.352763		GO_ADENYLATE_CYCLASE_ACTIVATING_G_PROTEIN_COUPLED_RECEPTOR_SIGNALING_PATHWAY	-1.426	0.188067		GO_CHROMATIN_DISASSEMBLY	0.867901	1
GO_EYE_MORPHOGENESIS	-1.32	0.304		GO_PHOSPHATIDYLINOSITOL_PHOSPHORYLATION	-1.45459	0.356102		GO_OSSIFICATION	-1.42571	0.188144		GO_BILE_ACID_METABOLIC_PROCESS	0.86709	1
GO_COMPLEMENT_ACTIVATION	-1.32	0.304		GO_NEGATIVE_REGULATION_OF_TUMOR_NECROSIS_FACTOR_SUPERFAMILY_CYTOKINE_PRODUCTION	-1.45417	0.355653		GO_VASCULAR_ASSOCIATED_SMOOTH_MUSCLE_CELL_MIGRATION	-1.4257	0.18785		GO_REGULATION_OF_FATTY_ACID_METABOLIC_PROCESS	0.865646	1
GO_NEGATIVE_REGULATION_OF_MUSCLE_HYPERTROPHY	-1.32	0.304		GO_LEUKOCYTE_PROLIFERATION	-1.4537	0.355451		GO_T_HELPER_17_TYPE_IMMUNE_RESPONSE	-1.4255	0.187808		GO_NUCLEOSOME_ORGANIZATION	0.865113	1
GO_CARBOHYDRATE_CATABOLIC_PROCESS	-1.32	0.304		GO_HISTONE_H3_ACETYLATION	-1.45312	0.355546		GO_MELANOCYTE_DIFFERENTIATION	-1.42491	0.188315		GO_NEGATIVE_REGULATION_OF_PROTEIN_LOCALIZATION_TO_CELL_PERIPHERY	0.864904	1
GO_RESPONSE_TO_STEROID_HORMONE	-1.32	0.305		GO_AMINO_ACID_ACTIVATION	-1.45247	0.355754		GO_CONTRACTILE_ACTIN_FILAMENT_BUNDLE_ASSEMBLY	-1.42429	0.188763		GO_METANEPHROS_DEVELOPMENT	0.864448	1
GO_ADIPOSE_TISSUE_DEVELOPMENT	-1.32	0.304		GO_NEGATIVE_REGULATION_OF_NUCLEOBASE_CONTAINING_COMPOUND_METABOLIC_PROCESS	-1.45213	0.355202		GO_POSITIVE_REGULATION_OF_CARDIOCYTE_DIFFERENTIATION	-1.42386	0.189056		GO_REGULATION_OF_SMAD_PROTEIN_SIGNAL_TRANSDUCTION	0.864378	1
GO_DIGESTIVE_SYSTEM_DEVELOPMENT	-1.32	0.304		GO_EPITHELIAL_TO_MESENCHYMAL_TRANSITION_INVOLVED_IN_ENDOCARDIAL_CUSHION_FORMATION	-1.45102	0.356779		GO_COLLAGEN_METABOLIC_PROCESS	-1.42369	0.188987		GO_NEGATIVE_REGULATION_OF_WNT_SIGNALING_PATHWAY	0.862919	1
GO_ATRIAL_CARDIAC_MUSCLE_CELL_TO_AV_NODE_CELL_SIGNALING	-1.32	0.304		GO_REGULATION_OF_T_CELL_ACTIVATION	-1.45066	0.356195		GO_POSITIVE_REGULATION_OF_MUSCLE_TISSUE_DEVELOPMENT	-1.42315	0.189436		GO_NEGATIVE_REGULATION_OF_LIPASE_ACTIVITY	0.862495	1
GO_REGULATION_OF_MONOCYTE_CHEMOTAXIS	-1.32	0.304		GO_PLATELET_DEGRANULATION	-1.45062	0.354832		GO_REGULATION_OF_ADAPTIVE_IMMUNE_RESPONSE	-1.42249	0.190036		GO_NEPHRIC_DUCT_DEVELOPMENT	0.861797	1
GO_VENTRICULAR_CARDIAC_MUSCLE_CELL_ACTION_POTENTIAL	-1.32	0.304		GO_PHOSPHATIDYLINOSITOL_BIOSYNTHETIC_PROCESS	-1.4504	0.353927		GO_NEGATIVE_REGULATION_OF_TOR_SIGNALING	-1.42184	0.190658		GO_LIPOSACCHARIDE_METABOLIC_PROCESS	0.860839	1
GO_PLASMA_MEMBRANE_ORGANIZATION	-1.32	0.305		GO_ENDOTHELIAL_CELL_PROLIFERATION	-1.44829	0.358113		GO_GLYCOSPHINGOLIPID_BIOSYNTHETIC_PROCESS	-1.42147	0.190817		GO_AMINO_ACID_IMPORT	0.86055	1
GO_REGULATION_OF_CELL_CELL_ADHESION	-1.32	0.304		GO_POSITIVE_REGULATION_OF_CYTOKINE_PRODUCTION	-1.44706	0.359762		GO_BONE_REMODELING	-1.4213	0.190732		GO_PURINE_NUCLEOSIDE_MONOPHOSPHATE_METABOLIC_PROCESS	0.860187	1
GO_CELL_CELL_ADHESION_VIA_PLASMA_MEMBRANE_ADHESION_MOLECULES	-1.32	0.304		GO_POSITIVE_REGULATION_OF_INTERLEUKIN_4_PRODUCTION	-1.44672	0.359239		GO_NEGATIVE_REGULATION_OF_ACTIN_FILAMENT_DEPOLYMERIZATION	-1.42091	0.190968		GO_REGULATION_OF_KIDNEY_DEVELOPMENT	0.860124	1
GO_ACTIVATION_OF_PROTEIN_KINASE_ACTIVITY	-1.32	0.308		GO_REGULATION_OF_IMMUNOGLOBULIN_PRODUCTION	-1.44647	0.358454		GO_REGULATION_OF_PROTEIN_BINDING	-1.42021	0.191643		GO_REGULATION_OF_EXOSOMAL_SECRETION	0.859126	1
GO_L_ALPHA_AMINO_ACID_TRANSMEMBRANE_TRANSPORT	-1.32	0.308		GO_POSITIVE_REGULATION_OF_ALPHA_BETA_T_CELL_PROLIFERATION	-1.446	0.358215		GO_UROGENITAL_SYSTEM_DEVELOPMENT	-1.42004	0.191609		GO_NUCLEOSIDE_CATABOLIC_PROCESS	0.858841	1
GO_NEGATIVE_REGULATION_OF_CELL_MIGRATION_INVOLVED_IN_SPROUTING_ANGIOGENESIS	-1.32	0.308		GO_PROGRAMMED_NECROTIC_CELL_DEATH	-1.44547	0.358106		GO_PHOSPHATIDYLCHOLINE_BIOSYNTHETIC_PROCESS	-1.41993	0.191464		GO_POSITIVE_REGULATION_OF_REACTIVE_OXYGEN_SPECIES_BIOSYNTHETIC_PROCESS	0.858315	1
GO_MORPHOGENESIS_OF_AN_EPITHELIAL_BUD	-1.32	0.309		GO_CD8_POSITIVE_ALPHA_BETA_T_CELL_ACTIVATION	-1.44506	0.357738		GO_HOMOTYPIC_CELL_CELL_ADHESION	-1.41972	0.191466		GO_NEGATIVE_REGULATION_OF_RNA_CATABOLIC_PROCESS	0.857327	1
GO_LIPID_DROPLET_ORGANIZATION	-1.32	0.308		GO_REGULATORY_T_CELL_DIFFERENTIATION	-1.44493	0.356625		GO_CHONDROCYTE_DIFFERENTIATION	-1.41875	0.192398		GO_INOSITOL_LIPID_MEDIATED_SIGNALING	0.85718	1
GO_NEGATIVE_REGULATION_OF_EXOCYTOSIS	-1.32	0.309		GO_RESPONSE_TO_NITRIC_OXIDE	-1.44351	0.358846		GO_RESPONSE_TO_PH	-1.41873	0.19214		GO_SOMATIC_STEM_CELL_POPULATION_MAINTENANCE	0.856955	1
GO_POSITIVE_REGULATION_OF_ALCOHOL_BIOSYNTHETIC_PROCESS	-1.32	0.309		GO_AORTIC_VALVE_DEVELOPMENT	-1.44303	0.35873		GO_CYTOKINE_PRODUCTION_INVOLVED_IN_INFLAMMATORY_RESPONSE	-1.41855	0.192076		GO_RNA_INTERFERENCE	0.856518	1
GO_ACTIN_FILAMENT_BASED_MOVEMENT	-1.32	0.309		GO_POSITIVE_REGULATION_OF_ENDOTHELIAL_CELL_PROLIFERATION	-1.44213	0.359761		GO_NUCLEOBASE_CONTAINING_SMALL_MOLECULE_METABOLIC_PROCESS	-1.41847	0.191886		GO_HOMOTYPIC_CELL_CELL_ADHESION	0.856456	1
GO_SMAD_PROTEIN_SIGNAL_TRANSDUCTION	-1.32	0.309		GO_REGULATION_OF_RESPONSE_TO_DNA_DAMAGE_STIMULUS	-1.44184	0.359182		GO_CELLULAR_RESPONSE_TO_GROWTH_HORMONE_STIMULUS	-1.41836	0.191736		GO_POSITIVE_REGULATION_OF_CELL_CYCLE_PHASE_TRANSITION	0.856235	1
GO_REGULATION_OF_SPROUTING_ANGIOGENESIS	-1.32	0.309		GO_ALCOHOL_METABOLIC_PROCESS	-1.44046	0.361537		GO_NEGATIVE_REGULATION_OF_RESPONSE_TO_DRUG	-1.41829	0.191519		GO_DNA_CATABOLIC_PROCESS_ENDONUCLEOLYTIC	0.854938	1
GO_ACTIVATION_OF_PROTEIN_KINASE_B_ACTIVITY	-1.32	0.31		GO_ACTIVATED_T_CELL_PROLIFERATION	-1.4404	0.360322		GO_POSITIVE_REGULATION_OF_EPITHELIAL_CELL_MIGRATION	-1.41814	0.191436		GO_TISSUE_HOMEOSTASIS	0.854871	1
GO_DETOXIFICATION	-1.32	0.31		GO_GPI_ANCHOR_BIOSYNTHETIC_PROCESS	-1.44021	0.359417		GO_ORGANIC_CATION_TRANSPORT	-1.41655	0.193321		GO_NUCLEOSIDE_PHOSPHATE_CATABOLIC_PROCESS	0.854418	1
GO_CELLULAR_DETOXIFICATION	-1.32	0.31		GO_REGULATION_OF_TOLL_LIKE_RECEPTOR_4_SIGNALING_PATHWAY	-1.44006	0.358449		GO_LABYRINTHINE_LAYER_DEVELOPMENT	-1.41555	0.194379		GO_BRANCHED_CHAIN_AMINO_ACID_CATABOLIC_PROCESS	0.853968	1
GO_CELLULAR_KETONE_METABOLIC_PROCESS	-1.32	0.31		GO_NEGATIVE_REGULATION_OF_T_HELPER_CELL_DIFFERENTIATION	-1.43993	0.357415		GO_REGULATION_OF_RESPONSE_TO_CYTOKINE_STIMULUS	-1.41488	0.194999		GO_REGULATION_OF_HEART_MORPHOGENESIS	0.853891	1
GO_PEPTIDE_METABOLIC_PROCESS	-1.32	0.31		GO_COLLAGEN_FIBRIL_ORGANIZATION	-1.4391	0.358227		GO_NEGATIVE_REGULATION_OF_NEUROTRANSMITTER_TRANSPORT	-1.41476	0.194875		GO_NUCLEOSIDE_MONOPHOSPHATE_BIOSYNTHETIC_PROCESS	0.853449	1
GO_REGULATION_OF_PROTEIN_AUTOPHOSPHORYLATION	-1.32	0.31		GO_NEGATIVE_REGULATION_OF_RESPONSE_TO_WOUNDING	-1.43783	0.360301		GO_GLUCAN_CATABOLIC_PROCESS	-1.41449	0.194951		GO_NEGATIVE_REGULATION_OF_EPITHELIAL_CELL_DIFFERENTIATION	0.852504	1
GO_MEIOTIC_CHROMOSOME_SEPARATION	-1.31	0.309		GO_REGULATION_OF_RECEPTOR_RECYCLING	-1.43764	0.359457		GO_NEGATIVE_REGULATION_OF_CARDIAC_MUSCLE_CELL_DIFFERENTIATION	-1.41441	0.194746		GO_POSITIVE_REGULATION_OF_CALCIUM_ION_IMPORT	0.852347	1
GO_REGULATION_OF_SMAD_PROTEIN_SIGNAL_TRANSDUCTION	-1.31	0.31		GO_COLLAGEN_METABOLIC_PROCESS	-1.43722	0.359286		GO_REGULATION_OF_CELLULAR_KETONE_METABOLIC_PROCESS	-1.4139	0.195203		GO_REGULATION_OF_STEROID_METABOLIC_PROCESS	0.852292	1
GO_MACROPHAGE_MIGRATION	-1.31	0.312		GO_DRUG_CATABOLIC_PROCESS	-1.43695	0.358586		GO_EPOXYGENASE_P450_PATHWAY	-1.4137	0.195116		GO_NEGATIVE_REGULATION_OF_RESPONSE_TO_CYTOKINE_STIMULUS	0.852109	1
GO_ODONTOGENESIS_OF_DENTIN_CONTAINING_TOOTH	-1.31	0.312		GO_REGULATION_OF_PH	-1.43672	0.357758		GO_XENOBIOTIC_METABOLIC_PROCESS	-1.41345	0.195144		GO_CELLULAR_RESPONSE_TO_GONADOTROPIN_STIMULUS	0.851764	1
GO_REGULATION_OF_ANATOMICAL_STRUCTURE_SIZE	-1.31	0.314		GO_REGULATION_OF_REACTIVE_OXYGEN_SPECIES_METABOLIC_PROCESS	-1.43627	0.357566		GO_RESPONSE_TO_PEPTIDE	-1.41234	0.196396		GO_TYPE_2_IMMUNE_RESPONSE	0.851233	1
GO_RESPONSE_TO_X_RAY	-1.31	0.313		GO_REGULATION_OF_HUMORAL_IMMUNE_RESPONSE	-1.43621	0.356466		GO_NEGATIVE_REGULATION_OF_T_CELL_RECEPTOR_SIGNALING_PATHWAY	-1.41128	0.197563		GO_CELLULAR_CARBOHYDRATE_BIOSYNTHETIC_PROCESS	0.850422	1
GO_CARDIAC_SEPTUM_DEVELOPMENT	-1.31	0.313		GO_VACUOLE_ORGANIZATION	-1.43617	0.355241		GO_POSITIVE_CHEMOTAXIS	-1.41113	0.197446		GO_PROTEIN_HYDROXYLATION	0.850219	1
GO_POSITIVE_REGULATION_OF_MONOCYTE_CHEMOTAXIS	-1.31	0.315		GO_EXOCRINE_SYSTEM_DEVELOPMENT	-1.43583	0.35495		GO_NEGATIVE_REGULATION_OF_ORGANIC_ACID_TRANSPORT	-1.41104	0.197276		GO_MITOTIC_SPINDLE_ASSEMBLY	0.849831	1
GO_NEGATIVE_REGULATION_OF_MUSCLE_TISSUE_DEVELOPMENT	-1.31	0.315		GO_MITOTIC_CELL_CYCLE_CHECKPOINT	-1.43476	0.356321		GO_CARDIOBLAST_DIFFERENTIATION	-1.4105	0.197764		GO_STEM_CELL_DIVISION	0.8496	1
GO_CELLULAR_RESPONSE_TO_NITRIC_OXIDE	-1.31	0.315		GO_IMMUNOGLOBULIN_PRODUCTION_INVOLVED_IN_IMMUNOGLOBULIN_MEDIATED_IMMUNE_RESPONSE	-1.43406	0.356923		GO_UNSATURATED_FATTY_ACID_METABOLIC_PROCESS	-1.41041	0.197594		GO_REGULATION_OF_VASCULATURE_DEVELOPMENT	0.849582	1
GO_RESPONSE_TO_DEXAMETHASONE	-1.31	0.316		GO_SEMI_LUNAR_VALVE_DEVELOPMENT	-1.4333	0.357521		GO_REGULATION_OF_PHOSPHATIDYLINOSITOL_3_KINASE_SIGNALING	-1.41039	0.197321		GO_RESPONSE_TO_TEMPERATURE_STIMULUS	0.849418	1
GO_NUCLEOSIDE_BISPHOSPHATE_METABOLIC_PROCESS	-1.31	0.316		GO_NEGATIVE_REGULATION_OF_NEURON_PROJECTION_REGENERATION	-1.43274	0.357679		GO_RETINOL_METABOLIC_PROCESS	-1.40939	0.198502		GO_BONE_RESORPTION	0.849238	1
GO_NEGATIVE_REGULATION_OF_CELL_MATRIX_ADHESION	-1.31	0.316		GO_REGULATION_OF_INFLAMMATORY_RESPONSE	-1.4317	0.359199		GO_MEMBRANE_REPOLARIZATION	-1.40849	0.199475		GO_CELLULAR_RESPONSE_TO_HYDROGEN_PEROXIDE	0.848868	1
GO_POSITIVE_REGULATION_OF_EXTRINSIC_APOPTOTIC_SIGNALING_PATHWAY_VIA_DEATH_DOMAIN_RECEPTORS	-1.31	0.316		GO_COFACTOR_METABOLIC_PROCESS	-1.43138	0.358741		GO_POSITIVE_REGULATION_OF_PROTEIN_BINDING	-1.40844	0.19924		GO_SIGNAL_TRANSDUCTION_IN_ABSENCE_OF_LIGAND	0.848089	1
GO_CELLULAR_RESPONSE_TO_VASCULAR_ENDOTHELIAL_GROWTH_FACTOR_STIMULUS	-1.31	0.317		GO_POSITIVE_REGULATION_OF_ENDOTHELIAL_CELL_APOPTOTIC_PROCESS	-1.43131	0.35769		GO_POSITIVE_REGULATION_OF_B_CELL_PROLIFERATION	-1.40821	0.199252		GO_CALCIUM_ION_IMPORT	0.847072	1
GO_SODIUM_ION_HOMEOSTASIS	-1.31	0.317		GO_POSITIVE_REGULATION_OF_CELL_CYCLE_G1_S_PHASE_TRANSITION	-1.43121	0.356641		GO_DENDRITE_SELF_AVOIDANCE	-1.40788	0.199398		GO_MOVEMENT_IN_ENVIRONMENT_OF_OTHER_ORGANISM_INVOLVED_IN_SYMBIOTIC_INTERACTION	0.846845	1
GO_INSULIN_SECRETION	-1.31	0.317		GO_NEGATIVE_REGULATION_OF_CELL_ACTIVATION	-1.43118	0.35545		GO_REGULATION_OF_ERAD_PATHWAY	-1.40711	0.20018		GO_REGULATION_OF_STEM_CELL_POPULATION_MAINTENANCE	0.846073	1
GO_RESPONSE_TO_CHEMOKINE	-1.31	0.317		GO_POSITIVE_REGULATION_OF_CHEMOKINE_SECRETION	-1.43016	0.356768		GO_CELLULAR_RESPONSE_TO_XENOBIOTIC_STIMULUS	-1.40698	0.200083		GO_POSITIVE_REGULATION_OF_PRI_MIRNA_TRANSCRIPTION_BY_RNA_POLYMERASE_II	0.845958	1
GO_REGULATION_OF_OXIDOREDUCTASE_ACTIVITY	-1.31	0.317		GO_REGULATION_OF_EXECUTION_PHASE_OF_APOPTOSIS	-1.42966	0.356708		GO_COENZYME_METABOLIC_PROCESS	-1.40601	0.20104		GO_CELLULAR_RESPONSE_TO_EXOGENOUS_DSRNA	0.845933	1
GO_REGULATION_OF_MUSCLE_CONTRACTION	-1.31	0.32		GO_AMINOGLYCAN_BIOSYNTHETIC_PROCESS	-1.42923	0.356589		GO_MUSCLE_CONTRACTION	-1.40592	0.200881		GO_AMINO_SUGAR_METABOLIC_PROCESS	0.845718	1
GO_RESPONSE_TO_XENOBIOTIC_STIMULUS	-1.31	0.32		GO_POSITIVE_REGULATION_OF_DNA_REPAIR	-1.42918	0.355491		GO_REGULATION_OF_MACROPHAGE_CHEMOTAXIS	-1.40588	0.200643		GO_MITOCHONDRIAL_RESPIRATORY_CHAIN_COMPLEX_ASSEMBLY	0.845691	1
GO_CELLULAR_RESPONSE_TO_INSULIN_STIMULUS	-1.31	0.32		GO_REGULATION_OF_STEROID_BIOSYNTHETIC_PROCESS	-1.42862	0.35554		GO_HEART_GROWTH	-1.40546	0.200933		GO_PROTEIN_HOMOOLIGOMERIZATION	0.84526	1
GO_POSITIVE_REGULATION_OF_EPITHELIAL_CELL_MIGRATION	-1.31	0.319		GO_REGULATION_OF_GTPASE_ACTIVITY	-1.4258	0.361493		GO_TOLL_LIKE_RECEPTOR_SIGNALING_PATHWAY	-1.40427	0.202259		GO_METAPHASE_ANAPHASE_TRANSITION_OF_CELL_CYCLE	0.844579	1
GO_REGULATION_OF_INSULIN_SECRETION	-1.31	0.32		GO_SULFUR_COMPOUND_METABOLIC_PROCESS	-1.4242	0.364245		GO_REGULATION_OF_EPITHELIAL_TO_MESENCHYMAL_TRANSITION	-1.40419	0.202106		GO_NEGATIVE_REGULATION_OF_AXON_EXTENSION	0.843884	1
GO_REGULATION_OF_CARDIAC_MUSCLE_CONTRACTION_BY_REGULATION_OF_THE_RELEASE_OF_SEQUESTERED_CALCIUM_ION	-1.31	0.32		GO_REGULATION_OF_CYTOKINE_PRODUCTION_INVOLVED_IN_IMMUNE_RESPONSE	-1.42406	0.363336		GO_NEGATIVE_REGULATION_OF_NEUROLOGICAL_SYSTEM_PROCESS	-1.40347	0.202845		GO_EXPORT_ACROSS_PLASMA_MEMBRANE	0.843392	1
GO_AMINE_TRANSPORT	-1.31	0.321		GO_REGULATION_OF_HORMONE_METABOLIC_PROCESS	-1.42274	0.365678		GO_POSITIVE_REGULATION_OF_CARDIAC_MUSCLE_TISSUE_DEVELOPMENT	-1.40276	0.203613		GO_SPINDLE_ORGANIZATION	0.841647	1
GO_POSITIVE_REGULATION_OF_NEUROLOGICAL_SYSTEM_PROCESS	-1.31	0.321		GO_DNA_DEPENDENT_DNA_REPLICATION	-1.42224	0.365723		GO_IRON_ION_TRANSPORT	-1.40273	0.203354		GO_METANEPHRIC_EPITHELIUM_DEVELOPMENT	0.841632	1
GO_NEGATIVE_REGULATION_OF_TOR_SIGNALING	-1.31	0.32		GO_ALPHA_BETA_T_CELL_ACTIVATION	-1.42171	0.365933		GO_ACTIN_FILAMENT_DEPOLYMERIZATION	-1.40219	0.203825		GO_NEURAL_TUBE_FORMATION	0.841384	1
GO_NEGATIVE_REGULATION_OF_ACTIN_FILAMENT_BUNDLE_ASSEMBLY	-1.31	0.321		GO_POSITIVE_REGULATION_OF_B_CELL_ACTIVATION	-1.42108	0.366183		GO_POSITIVE_REGULATION_OF_STEROID_METABOLIC_PROCESS	-1.4013	0.204781		GO_REGULATION_OF_HOMOTYPIC_CELL_CELL_ADHESION	0.840946	1
GO_SYNAPTIC_TRANSMISSION_GLUTAMATERGIC	-1.3	0.321		GO_REGULATION_OF_FATTY_ACID_OXIDATION	-1.42076	0.365801		GO_REGULATION_OF_OSSIFICATION	-1.40046	0.205645		GO_GLYCOSPHINGOLIPID_BIOSYNTHETIC_PROCESS	0.840857	1
GO_CARDIAC_MUSCLE_CELL_ACTION_POTENTIAL_INVOLVED_IN_CONTRACTION	-1.3	0.322		GO_AMINOGLYCAN_METABOLIC_PROCESS	-1.42076	0.364577		GO_INSULIN_RECEPTOR_SIGNALING_PATHWAY	-1.40016	0.20578		GO_IRON_ION_TRANSPORT	0.840832	1
GO_PHOSPHATIDYLSERINE_ACYL_CHAIN_REMODELING	-1.3	0.321		GO_TUMOR_NECROSIS_FACTOR_SUPERFAMILY_CYTOKINE_PRODUCTION	-1.42039	0.364376		GO_SMAD_PROTEIN_SIGNAL_TRANSDUCTION	-1.39981	0.205963		GO_CANONICAL_WNT_SIGNALING_PATHWAY	0.839816	1
GO_REGULATION_OF_CARDIAC_MUSCLE_CELL_DIFFERENTIATION	-1.3	0.322		GO_ALCOHOL_BIOSYNTHETIC_PROCESS	-1.41967	0.365074		GO_REGULATION_OF_AUTOPHAGY	-1.39956	0.205993		GO_NUCLEOSIDE_PHOSPHATE_BIOSYNTHETIC_PROCESS	0.839574	1
GO_RESPONSE_TO_ESTRADIOL	-1.3	0.323		GO_POSITIVE_REGULATION_OF_CELL_CELL_ADHESION	-1.41925	0.364927		GO_REGULATION_OF_CARDIAC_MUSCLE_CELL_MEMBRANE_REPOLARIZATION	-1.39929	0.206088		GO_GROWTH_PLATE_CARTILAGE_DEVELOPMENT	0.839214	1
GO_COPPER_ION_TRANSPORT	-1.3	0.322		GO_PLATELET_DERIVED_GROWTH_FACTOR_RECEPTOR_SIGNALING_PATHWAY	-1.41836	0.365998		GO_POSITIVE_REGULATION_OF_MYOBLAST_DIFFERENTIATION	-1.39873	0.206586		GO_AXON_EXTENSION	0.83908	1
GO_CELLULAR_RESPONSE_TO_CARBOHYDRATE_STIMULUS	-1.3	0.324		GO_CYTOPLASMIC_PATTERN_RECOGNITION_RECEPTOR_SIGNALING_PATHWAY_IN_RESPONSE_TO_VIRUS	-1.41782	0.366201		GO_RESPONSE_TO_PEPTIDE_HORMONE	-1.39855	0.206529		GO_PROTEIN_LOCALIZATION_TO_PLASMA_MEMBRANE	0.838546	1
GO_VENTRICULAR_CARDIAC_MUSCLE_CELL_MEMBRANE_REPOLARIZATION	-1.3	0.324		GO_PHAGOSOME_ACIDIFICATION	-1.4169	0.367385		GO_PHAGOSOME_MATURATION	-1.39842	0.20639		GO_POSITIVE_REGULATION_OF_ENDOTHELIAL_CELL_MIGRATION	0.838513	1
GO_CELLULAR_RESPONSE_TO_BIOTIC_STIMULUS	-1.3	0.324		GO_UBIQUITIN_DEPENDENT_ERAD_PATHWAY	-1.41677	0.366568		GO_AXIS_ELONGATION	-1.39786	0.206879		GO_GENETIC_IMPRINTING	0.838436	1
GO_MAGNESIUM_ION_TRANSPORT	-1.3	0.325		GO_NEGATIVE_REGULATION_OF_CELL_KILLING	-1.41675	0.365416		GO_NEGATIVE_REGULATION_OF_MACROAUTOPHAGY	-1.39756	0.207036		GO_NEGATIVE_REGULATION_OF_EPITHELIAL_CELL_PROLIFERATION	0.838165	1
GO_POSITIVE_REGULATION_OF_SECRETION	-1.3	0.325		GO_POSITIVE_REGULATION_OF_INTERLEUKIN_10_PRODUCTION	-1.41663	0.36451		GO_PROTEIN_DESTABILIZATION	-1.39751	0.206818		GO_NEGATIVE_REGULATION_OF_CARDIAC_MUSCLE_TISSUE_GROWTH	0.838026	1
GO_POSITIVE_REGULATION_OF_RECEPTOR_INTERNALIZATION	-1.3	0.325		GO_POSITIVE_REGULATION_OF_BONE_MINERALIZATION	-1.41508	0.367155		GO_NEGATIVE_REGULATION_OF_OXIDATIVE_STRESS_INDUCED_INTRINSIC_APOPTOTIC_SIGNALING_PATHWAY	-1.3974	0.206655		GO_POSITIVE_REGULATION_OF_ADHERENS_JUNCTION_ORGANIZATION	0.837787	1
GO_REGULATION_OF_NEURONAL_SYNAPTIC_PLASTICITY	-1.3	0.325		GO_POSITIVE_REGULATION_OF_FATTY_ACID_METABOLIC_PROCESS	-1.41475	0.366829		GO_REGULATION_OF_ALPHA_BETA_T_CELL_ACTIVATION	-1.39726	0.206548		GO_ATP_BIOSYNTHETIC_PROCESS	0.83775	1
GO_FIBROBLAST_PROLIFERATION	-1.3	0.324		GO_NUCLEOTIDE_SUGAR_BIOSYNTHETIC_PROCESS	-1.41456	0.36604		GO_REGULATION_OF_ACTIN_FILAMENT_ORGANIZATION	-1.39693	0.206728		GO_CELLULAR_RESPONSE_TO_VASCULAR_ENDOTHELIAL_GROWTH_FACTOR_STIMULUS	0.837632	1
GO_POSITIVE_REGULATION_OF_EXTRACELLULAR_MATRIX_ORGANIZATION	-1.3	0.325		GO_GLYCEROLIPID_BIOSYNTHETIC_PROCESS	-1.41371	0.367217		GO_O_GLYCAN_PROCESSING	-1.39655	0.20698		GO_RIBOSE_PHOSPHATE_BIOSYNTHETIC_PROCESS	0.837554	1
GO_POSITIVE_REGULATION_OF_DNA_TEMPLATED_TRANSCRIPTION_INITIATION	-1.3	0.325		GO_TRABECULA_MORPHOGENESIS	-1.41158	0.371727		GO_REGULATION_OF_B_CELL_DIFFERENTIATION	-1.3962	0.207172		GO_WATER_TRANSPORT	0.836722	1
GO_MAINTENANCE_OF_LOCATION	-1.3	0.325		GO_SOMATIC_DIVERSIFICATION_OF_IMMUNE_RECEPTORS	-1.41124	0.371417		GO_WOUND_HEALING	-1.39578	0.20744		GO_PURINE_CONTAINING_COMPOUND_BIOSYNTHETIC_PROCESS	0.836331	1
GO_REGULATION_OF_CALCINEURIN_MEDIATED_SIGNALING	-1.3	0.326		GO_POSITIVE_REGULATION_OF_EPITHELIAL_CELL_APOPTOTIC_PROCESS	-1.41044	0.372375		GO_GLOMERULUS_DEVELOPMENT	-1.39512	0.208116		GO_TRANSEPITHELIAL_TRANSPORT	0.835177	1
GO_CHEMICAL_SYNAPTIC_TRANSMISSION_POSTSYNAPTIC	-1.3	0.325		GO_TEMPERATURE_HOMEOSTASIS	-1.41038	0.371324		GO_RESPONSE_TO_ETHANOL	-1.39469	0.208439		GO_SPLEEN_DEVELOPMENT	0.834945	1
GO_POSITIVE_REGULATION_OF_EPITHELIAL_CELL_PROLIFERATION	-1.3	0.325		GO_INTERLEUKIN_10_PRODUCTION	-1.40977	0.371697		GO_MEMBRANE_PROTEIN_ECTODOMAIN_PROTEOLYSIS	-1.39467	0.20816		GO_PHOSPHATE_ION_TRANSPORT	0.834536	1
GO_DENDRITIC_CELL_DIFFERENTIATION	-1.3	0.325		GO_POSITIVE_REGULATION_OF_T_HELPER_1_TYPE_IMMUNE_RESPONSE	-1.40943	0.371373		GO_MYELOID_LEUKOCYTE_DIFFERENTIATION	-1.39463	0.207915		GO_SMOOTH_MUSCLE_TISSUE_DEVELOPMENT	0.834136	1
GO_POSITIVE_REGULATION_OF_AMINE_TRANSPORT	-1.3	0.325		GO_NEGATIVE_REGULATION_OF_IMMUNE_EFFECTOR_PROCESS	-1.40929	0.370557		GO_ZYMOGEN_ACTIVATION	-1.39453	0.207766		GO_PHOSPHOLIPID_CATABOLIC_PROCESS	0.833705	1
GO_NEUROINFLAMMATORY_RESPONSE	-1.3	0.325		GO_ALPHA_AMINO_ACID_METABOLIC_PROCESS	-1.40922	0.369583		GO_REGULATION_OF_FATTY_ACID_BIOSYNTHETIC_PROCESS	-1.39435	0.207705		GO_PEROXISOME_ORGANIZATION	0.833625	1
GO_REGULATION_OF_MITOCHONDRIAL_FISSION	-1.3	0.326		GO_MUSCLE_CELL_MIGRATION	-1.40897	0.369066		GO_REGULATION_OF_RESPONSE_TO_OXIDATIVE_STRESS	-1.3939	0.20798		GO_COENZYME_METABOLIC_PROCESS	0.833497	1
GO_REGULATION_OF_TOLL_LIKE_RECEPTOR_4_SIGNALING_PATHWAY	-1.3	0.327		GO_NEGATIVE_REGULATION_OF_MAP_KINASE_ACTIVITY	-1.40845	0.369263		GO_REGULATION_OF_CELL_MATURATION	-1.3937	0.207978		GO_CELLULAR_RESPONSE_TO_STEROID_HORMONE_STIMULUS	0.833362	1
GO_NITRIC_OXIDE_BIOSYNTHETIC_PROCESS	-1.3	0.327		GO_GERMINAL_CENTER_FORMATION	-1.40713	0.371431		GO_POSITIVE_REGULATION_OF_CYTOSOLIC_CALCIUM_ION_CONCENTRATION_INVOLVED_IN_PHOSPHOLIPASE_C_ACTIVATING_G_PROTEIN_COUPLED_SIGNALING_PATHWAY	-1.39325	0.208325		GO_RENAL_SYSTEM_VASCULATURE_DEVELOPMENT	0.832925	1
GO_RETROGRADE_TRANSPORT_ENDOSOME_TO_GOLGI	-1.3	0.327		GO_POSITIVE_REGULATION_OF_HEART_CONTRACTION	-1.4071	0.370374		GO_RESPONSE_TO_CATECHOLAMINE	-1.3931	0.208242		GO_EMBRYONIC_SKELETAL_SYSTEM_MORPHOGENESIS	0.83188	1
GO_RECEPTOR_MEDIATED_ENDOCYTOSIS	-1.3	0.327		GO_POSITIVE_REGULATION_OF_LEUKOCYTE_DIFFERENTIATION	-1.40709	0.369255		GO_REGULATION_OF_ACTIN_FILAMENT_BASED_PROCESS	-1.39251	0.208752		GO_PLATELET_ACTIVATION	0.831632	1
GO_REGULATION_OF_LIPID_TRANSPORT	-1.3	0.327		GO_CELLULAR_RESPONSE_TO_EXTERNAL_STIMULUS	-1.4066	0.369328		GO_CELLULAR_RESPONSE_TO_TOXIC_SUBSTANCE	-1.39182	0.209433		GO_GLUTAMINE_METABOLIC_PROCESS	0.831379	1
GO_REGULATION_OF_MITOCHONDRIAL_MEMBRANE_POTENTIAL	-1.3	0.328		GO_REGULATION_OF_LEUKOCYTE_MEDIATED_IMMUNITY	-1.40508	0.371992		GO_REGULATION_OF_T_CELL_DIFFERENTIATION_IN_THYMUS	-1.39174	0.209248		GO_POSITIVE_REGULATION_OF_PROTEIN_SERINE_THREONINE_KINASE_ACTIVITY	0.83093	1
GO_POSITIVE_REGULATION_OF_TUMOR_NECROSIS_FACTOR_SUPERFAMILY_CYTOKINE_PRODUCTION	-1.3	0.328		GO_ISOPRENOID_METABOLIC_PROCESS	-1.40336	0.375458		GO_REGULATION_OF_ESTABLISHMENT_OR_MAINTENANCE_OF_CELL_POLARITY	-1.39125	0.20965		GO_POSITIVE_REGULATION_OF_DNA_BINDING	0.830546	1
GO_CELLULAR_RESPONSE_TO_PEPTIDE	-1.3	0.328		GO_POSITIVE_REGULATION_OF_GTPASE_ACTIVITY	-1.40313	0.374816		GO_EPITHELIAL_TO_MESENCHYMAL_TRANSITION_INVOLVED_IN_ENDOCARDIAL_CUSHION_FORMATION	-1.39092	0.209834		GO_MITOCHONDRIAL_FUSION	0.830263	1
GO_CELLULAR_RESPONSE_TO_MECHANICAL_STIMULUS	-1.3	0.327		GO_CD4_POSITIVE_ALPHA_BETA_T_CELL_LINEAGE_COMMITMENT	-1.40311	0.373712		GO_INTERFERON_ALPHA_PRODUCTION	-1.39078	0.209756		GO_TISSUE_MIGRATION	0.829981	1
GO_REGULATION_OF_COLLAGEN_BIOSYNTHETIC_PROCESS	-1.3	0.327		GO_INTERLEUKIN_13_PRODUCTION	-1.40303	0.372776		GO_NEGATIVE_REGULATION_OF_LEUKOCYTE_PROLIFERATION	-1.39078	0.209466		GO_NEGATIVE_REGULATION_OF_SYNAPSE_ORGANIZATION	0.82923	1
GO_REGULATION_OF_PROTEIN_SERINE_THREONINE_KINASE_ACTIVITY	-1.3	0.327		GO_ANIMAL_ORGAN_MATURATION	-1.40275	0.372377		GO_POSITIVE_REGULATION_OF_ENDOTHELIAL_CELL_DIFFERENTIATION	-1.39043	0.209673		GO_IRON_ION_HOMEOSTASIS	0.827704	1
GO_SKELETAL_SYSTEM_MORPHOGENESIS	-1.3	0.327		GO_ANATOMICAL_STRUCTURE_ARRANGEMENT	-1.40257	0.371765		GO_NEGATIVE_REGULATION_OF_PEPTIDE_SECRETION	-1.38964	0.210529		GO_REGULATION_OF_T_CELL_CYTOKINE_PRODUCTION	0.82747	1
GO_REGULATION_OF_REACTIVE_OXYGEN_SPECIES_METABOLIC_PROCESS	-1.3	0.327		GO_EPITHELIAL_TO_MESENCHYMAL_TRANSITION	-1.4009	0.375094		GO_SODIUM_ION_HOMEOSTASIS	-1.38934	0.210697		GO_SEGMENTATION	0.827231	1
GO_RESPONSE_TO_STIMULUS_INVOLVED_IN_REGULATION_OF_MUSCLE_ADAPTATION	-1.3	0.327		GO_TOLL_LIKE_RECEPTOR_2_SIGNALING_PATHWAY	-1.40006	0.376189		GO_REGULATION_OF_PLATELET_AGGREGATION	-1.38886	0.211069		GO_NEGATIVE_REGULATION_OF_ERK1_AND_ERK2_CASCADE	0.826802	1
GO_LONG_CHAIN_FATTY_ACID_TRANSPORT	-1.3	0.327		GO_NEGATIVE_REGULATION_OF_DNA_RECOMBINATION	-1.39921	0.377244		GO_REGULATION_OF_SUPRAMOLECULAR_FIBER_ORGANIZATION	-1.38872	0.211041		GO_REGULATION_OF_CARDIAC_MUSCLE_CELL_DIFFERENTIATION	0.826538	1
GO_VENTRICULAR_SEPTUM_DEVELOPMENT	-1.3	0.327		GO_ORGANOPHOSPHATE_METABOLIC_PROCESS	-1.39919	0.37623		GO_NEGATIVE_REGULATION_OF_ION_TRANSPORT	-1.38871	0.210767		GO_MICROTUBULE_POLYMERIZATION	0.826187	1
GO_LEUKOCYTE_MIGRATION	-1.3	0.327		GO_RETINOL_METABOLIC_PROCESS	-1.39916	0.375156		GO_POSITIVE_REGULATION_OF_MAPK_CASCADE	-1.38867	0.210527		GO_PURINERGIC_NUCLEOTIDE_RECEPTOR_SIGNALING_PATHWAY	0.825809	1
GO_POSITIVE_REGULATION_OF_HORMONE_SECRETION	-1.3	0.326		GO_CELLULAR_RESPONSE_TO_MECHANICAL_STIMULUS	-1.399	0.374462		GO_REGULATION_OF_MEMBRANE_REPOLARIZATION	-1.38858	0.210365		GO_NEGATIVE_REGULATION_OF_BLOOD_VESSEL_ENDOTHELIAL_CELL_MIGRATION	0.825408	1
GO_XENOBIOTIC_METABOLIC_PROCESS	-1.3	0.326		GO_CELL_MATRIX_ADHESION	-1.39897	0.373415		GO_POSITIVE_REGULATION_OF_ERAD_PATHWAY	-1.38803	0.210925		GO_MODIFICATION_OF_MORPHOLOGY_OR_PHYSIOLOGY_OF_OTHER_ORGANISM_INVOLVED_IN_SYMBIOTIC_INTERACTION	0.825247	1
GO_POSITIVE_REGULATION_OF_KIDNEY_DEVELOPMENT	-1.3	0.326		GO_CELLULAR_RESPONSE_TO_GLUCOSE_STARVATION	-1.3977	0.37549		GO_REGULATION_OF_CALCIUM_MEDIATED_SIGNALING	-1.38801	0.210663		GO_CELLULAR_METABOLIC_COMPOUND_SALVAGE	0.824944	1
GO_REGULATION_OF_MICROGLIAL_CELL_ACTIVATION	-1.29	0.327		GO_NEGATIVE_REGULATION_OF_CELL_MOTILITY	-1.39718	0.375777		GO_RESPONSE_TO_TOXIC_SUBSTANCE	-1.38741	0.211263		GO_CELLULAR_RESPONSE_TO_OXYGEN_LEVELS	0.824871	1
GO_POSITIVE_REGULATION_OF_CANONICAL_WNT_SIGNALING_PATHWAY	-1.29	0.327		GO_LABYRINTHINE_LAYER_MORPHOGENESIS	-1.39671	0.375884		GO_POSITIVE_REGULATION_OF_STEROID_BIOSYNTHETIC_PROCESS	-1.38718	0.211297		GO_CHONDROCYTE_DEVELOPMENT	0.824765	1
GO_REGULATION_OF_STEROID_BIOSYNTHETIC_PROCESS	-1.29	0.328		GO_POSITIVE_REGULATION_OF_INFLAMMATORY_RESPONSE	-1.39584	0.377204		GO_FATTY_ACID_TRANSMEMBRANE_TRANSPORT	-1.38693	0.21136		GO_REACTIVE_OXYGEN_SPECIES_METABOLIC_PROCESS	0.823002	1
GO_ORGANOPHOSPHATE_METABOLIC_PROCESS	-1.29	0.328		GO_COFACTOR_CATABOLIC_PROCESS	-1.39569	0.376482		GO_RESPONSE_TO_DEXAMETHASONE	-1.38617	0.212236		GO_RESPONSE_TO_PLATELET_DERIVED_GROWTH_FACTOR	0.822515	1
GO_TOLL_LIKE_RECEPTOR_4_SIGNALING_PATHWAY	-1.29	0.328		GO_RESPONSE_TO_OXYGEN_LEVELS	-1.39568	0.375399		GO_ENERGY_RESERVE_METABOLIC_PROCESS	-1.38608	0.212106		GO_NEGATIVE_REGULATION_OF_HYDROLASE_ACTIVITY	0.821778	1
GO_CHRONIC_INFLAMMATORY_RESPONSE	-1.29	0.328		GO_NEGATIVE_REGULATION_OF_NEUROTRANSMITTER_TRANSPORT	-1.39309	0.381042		GO_GLYCOSYL_COMPOUND_CATABOLIC_PROCESS	-1.38599	0.211909		GO_REGULATION_OF_ENDOPLASMIC_RETICULUM_STRESS_INDUCED_INTRINSIC_APOPTOTIC_SIGNALING_PATHWAY	0.821533	1
GO_POSITIVE_REGULATION_OF_SMALL_GTPASE_MEDIATED_SIGNAL_TRANSDUCTION	-1.29	0.328		GO_FIBROBLAST_MIGRATION	-1.39305	0.380049		GO_POSITIVE_REGULATION_OF_CHEMOKINE_PRODUCTION	-1.38594	0.211697		GO_POSITIVE_REGULATION_OF_DEPHOSPHORYLATION	0.821477	1
GO_POSITIVE_REGULATION_OF_NEUROBLAST_PROLIFERATION	-1.29	0.329		GO_REGULATION_OF_LIPID_METABOLIC_PROCESS	-1.39278	0.379701		GO_REGULATION_OF_ENDOTHELIAL_CELL_DIFFERENTIATION	-1.38535	0.212267		GO_VESICLE_MEDIATED_TRANSPORT_TO_THE_PLASMA_MEMBRANE	0.821458	1
GO_MUSCLE_HYPERTROPHY	-1.29	0.329		GO_POSITIVE_REGULATION_OF_CD4_POSITIVE_ALPHA_BETA_T_CELL_ACTIVATION	-1.39214	0.380348		GO_NEGATIVE_REGULATION_OF_PROTEIN_SERINE_THREONINE_KINASE_ACTIVITY	-1.38532	0.212025		GO_POSITIVE_REGULATION_OF_FATTY_ACID_METABOLIC_PROCESS	0.821288	1
GO_CELLULAR_CARBOHYDRATE_BIOSYNTHETIC_PROCESS	-1.29	0.329		GO_NEGATIVE_REGULATION_OF_LEUKOCYTE_CHEMOTAXIS	-1.39205	0.379491		GO_POSITIVE_REGULATION_OF_CELL_SUBSTRATE_ADHESION	-1.3852	0.211908		GO_LONG_CHAIN_FATTY_ACYL_COA_BIOSYNTHETIC_PROCESS	0.819576	1
GO_ARTERY_DEVELOPMENT	-1.29	0.329		GO_NEGATIVE_REGULATION_OF_PEPTIDE_SECRETION	-1.39197	0.378588		GO_ENDOCRINE_PROCESS	-1.38513	0.211743		GO_ORGANOPHOSPHATE_METABOLIC_PROCESS	0.818952	1
GO_GLUCAN_CATABOLIC_PROCESS	-1.29	0.329		GO_UNSATURATED_FATTY_ACID_METABOLIC_PROCESS	-1.39193	0.377638		GO_REGULATION_OF_MYOBLAST_FUSION	-1.38427	0.212769		GO_CD4_POSITIVE_ALPHA_BETA_T_CELL_CYTOKINE_PRODUCTION	0.818773	1
GO_WATER_SOLUBLE_VITAMIN_METABOLIC_PROCESS	-1.29	0.328		GO_SPROUTING_ANGIOGENESIS	-1.39172	0.377065		GO_INTERLEUKIN_1_BETA_SECRETION	-1.38401	0.212868		GO_ARTERY_DEVELOPMENT	0.818264	1
GO_NEGATIVE_REGULATION_OF_INSULIN_SECRETION	-1.29	0.328		GO_LIPOPROTEIN_BIOSYNTHETIC_PROCESS	-1.39139	0.376851		GO_PHOSPHATE_ION_TRANSPORT	-1.3837	0.213049		GO_DORSAL_VENTRAL_NEURAL_TUBE_PATTERNING	0.818246	1
GO_REGULATION_OF_PEPTIDE_SECRETION	-1.29	0.328		GO_MELANOCYTE_DIFFERENTIATION	-1.39135	0.3759		GO_REGULATION_OF_MORPHOGENESIS_OF_A_BRANCHING_STRUCTURE	-1.38316	0.21358		GO_TYPE_B_PANCREATIC_CELL_PROLIFERATION	0.81818	1
GO_POSITIVE_REGULATION_OF_CHEMOKINE_PRODUCTION	-1.29	0.328		GO_B_CELL_RECEPTOR_SIGNALING_PATHWAY	-1.39084	0.376149		GO_HEART_PROCESS	-1.38311	0.213393		GO_NUCLEUS_LOCALIZATION	0.818063	1
GO_PHOSPHATIDYLINOSITOL_3_KINASE_SIGNALING	-1.29	0.327		GO_NEGATIVE_REGULATION_OF_CELL_CELL_ADHESION	-1.39064	0.375624		GO_ANTIBIOTIC_METABOLIC_PROCESS	-1.3818	0.21505		GO_VIRAL_BUDDING_VIA_HOST_ESCRT_COMPLEX	0.817765	1
GO_NEGATIVE_REGULATION_OF_TRANSMEMBRANE_TRANSPORT	-1.29	0.327		GO_VASODILATION	-1.39021	0.375699		GO_COLLAGEN_BIOSYNTHETIC_PROCESS	-1.38152	0.21517		GO_MULTI_ORGANISM_LOCALIZATION	0.817533	1
GO_STRIATED_MUSCLE_CELL_DIFFERENTIATION	-1.29	0.328		GO_PULMONARY_VALVE_DEVELOPMENT	-1.38902	0.377706		GO_NEGATIVE_REGULATION_OF_CHEMOTAXIS	-1.38144	0.21498		GO_ORGANISM_EMERGENCE_FROM_PROTECTIVE_STRUCTURE	0.816763	1
GO_CELLULAR_RESPONSE_TO_XENOBIOTIC_STIMULUS	-1.29	0.328		GO_NEGATIVE_REGULATION_OF_SMOOTH_MUSCLE_CELL_MIGRATION	-1.38897	0.376775		GO_POSITIVE_REGULATION_OF_INTERLEUKIN_6_PRODUCTION	-1.38103	0.215259		GO_HISTONE_EXCHANGE	0.81637	1
GO_MICROVILLUS_ORGANIZATION	-1.29	0.328		GO_PHAGOCYTOSIS_RECOGNITION	-1.38842	0.377053		GO_MEMBRANE_REPOLARIZATION_DURING_ACTION_POTENTIAL	-1.37971	0.216988		GO_RIBOSOME_ASSEMBLY	0.816199	1
GO_ELECTRON_TRANSPORT_CHAIN	-1.29	0.328		GO_ALPHA_BETA_T_CELL_LINEAGE_COMMITMENT	-1.38758	0.378166		GO_TRANSFORMING_GROWTH_FACTOR_BETA_RECEPTOR_SIGNALING_PATHWAY	-1.37962	0.216847		GO_PIGMENTATION	0.815953	1
GO_KIDNEY_MESENCHYME_DEVELOPMENT	-1.29	0.329		GO_MAINTENANCE_OF_PROTEIN_LOCATION_IN_NUCLEUS	-1.38639	0.380099		GO_RESPONSE_TO_INCREASED_OXYGEN_LEVELS	-1.3795	0.216739		GO_CORONARY_VASCULATURE_DEVELOPMENT	0.815639	1
GO_CELLULAR_RESPONSE_TO_LIPOPROTEIN_PARTICLE_STIMULUS	-1.29	0.329		GO_ORGANIC_ACID_CATABOLIC_PROCESS	-1.38618	0.379612		GO_POSITIVE_REGULATION_OF_STEM_CELL_DIFFERENTIATION	-1.37928	0.216726		GO_SUPEROXIDE_ANION_GENERATION	0.815594	1
GO_ORGANIC_CATION_TRANSPORT	-1.29	0.329		GO_NEGATIVE_REGULATION_OF_PROTEIN_BINDING	-1.38465	0.382685		GO_CHAPERONE_MEDIATED_PROTEIN_FOLDING	-1.37914	0.216631		GO_NUCLEOBASE_CONTAINING_SMALL_MOLECULE_METABOLIC_PROCESS	0.814855	1
GO_POSITIVE_REGULATION_OF_DEVELOPMENTAL_GROWTH	-1.29	0.33		GO_MANNOSYLATION	-1.38128	0.390658		GO_PEPTIDYL_TYROSINE_MODIFICATION	-1.37854	0.217172		GO_CARDIAC_MUSCLE_TISSUE_MORPHOGENESIS	0.814564	1
GO_BRANCHING_INVOLVED_IN_MAMMARY_GLAND_DUCT_MORPHOGENESIS	-1.29	0.331		GO_REGULATION_OF_ACTIN_FILAMENT_BUNDLE_ASSEMBLY	-1.38109	0.390143		GO_REGULATION_OF_CARBOHYDRATE_METABOLIC_PROCESS	-1.37846	0.217009		GO_ENTEROENDOCRINE_CELL_DIFFERENTIATION	0.814411	1
GO_POST_ANAL_TAIL_MORPHOGENESIS	-1.29	0.331		GO_TRNA_5_END_PROCESSING	-1.38093	0.389553		GO_REGULATION_OF_MITOCHONDRIAL_MEMBRANE_PERMEABILITY_INVOLVED_IN_APOPTOTIC_PROCESS	-1.37756	0.218108		GO_REGULATION_OF_NEURON_PROJECTION_REGENERATION	0.814206	1
GO_NEGATIVE_REGULATION_OF_NEUROLOGICAL_SYSTEM_PROCESS	-1.29	0.331		GO_REGULATION_OF_LEUKOCYTE_PROLIFERATION	-1.38068	0.389132		GO_PEPTIDYL_CYSTEINE_MODIFICATION	-1.37697	0.218635		GO_POSITIVE_REGULATION_OF_CELL_SUBSTRATE_ADHESION	0.812649	1
GO_POSITIVE_REGULATION_OF_SMOOTHENED_SIGNALING_PATHWAY	-1.29	0.331		GO_MONOCARBOXYLIC_ACID_METABOLIC_PROCESS	-1.38047	0.388614		GO_NUCLEOTIDE_SUGAR_BIOSYNTHETIC_PROCESS	-1.37599	0.219831		GO_POSITIVE_REGULATION_OF_CYTOKINESIS	0.81262	1
GO_BONE_REMODELING	-1.29	0.331		GO_REGULATION_OF_GLUCONEOGENESIS	-1.38004	0.38865		GO_MYELOID_CELL_DIFFERENTIATION	-1.37583	0.219753		GO_NEGATIVE_REGULATION_OF_CHEMOKINE_PRODUCTION	0.812469	1
GO_ACTIN_MEDIATED_CELL_CONTRACTION	-1.29	0.331		GO_NATURAL_KILLER_CELL_DIFFERENTIATION	-1.37941	0.389188		GO_NEGATIVE_REGULATION_OF_HORMONE_SECRETION	-1.3753	0.220282		GO_STEROID_CATABOLIC_PROCESS	0.812396	1
GO_NEGATIVE_REGULATION_OF_DOUBLE_STRAND_BREAK_REPAIR_VIA_HOMOLOGOUS_RECOMBINATION	-1.29	0.331		GO_EMBRYONIC_PLACENTA_MORPHOGENESIS	-1.37927	0.388465		GO_RESPONSE_TO_EXTRACELLULAR_STIMULUS	-1.37519	0.220159		GO_TISSUE_REMODELING	0.812367	1
GO_NEGATIVE_REGULATION_OF_CELL_ACTIVATION	-1.29	0.331		GO_CELLULAR_RESPONSE_TO_ARSENIC_CONTAINING_SUBSTANCE	-1.37827	0.390153		GO_NEGATIVE_REGULATION_OF_B_CELL_ACTIVATION	-1.37415	0.221477		GO_PYRIMIDINE_RIBONUCLEOTIDE_BIOSYNTHETIC_PROCESS	0.812151	1
GO_POTASSIUM_ION_TRANSPORT	-1.29	0.331		GO_CYTOCHROME_COMPLEX_ASSEMBLY	-1.37686	0.392689		GO_FIBROBLAST_APOPTOTIC_PROCESS	-1.37308	0.222852		GO_POSITIVE_REGULATION_OF_EPITHELIAL_TO_MESENCHYMAL_TRANSITION	0.812042	1
GO_POSITIVE_REGULATION_OF_ION_TRANSPORT	-1.29	0.333		GO_REGULATION_OF_DOUBLE_STRAND_BREAK_REPAIR	-1.37645	0.392658		GO_POSITIVE_REGULATION_OF_LYMPHOCYTE_APOPTOTIC_PROCESS	-1.37301	0.222673		GO_DENDRITIC_CELL_DIFFERENTIATION	0.812028	1
GO_NUCLEOTIDE_SUGAR_BIOSYNTHETIC_PROCESS	-1.29	0.333		GO_POSITIVE_REGULATION_OF_TUMOR_NECROSIS_FACTOR_SUPERFAMILY_CYTOKINE_PRODUCTION	-1.37572	0.393552		GO_CELLULAR_DETOXIFICATION	-1.37262	0.222938		GO_CELLULAR_RESPONSE_TO_XENOBIOTIC_STIMULUS	0.811773	1
GO_NEGATIVE_REGULATION_OF_REACTIVE_OXYGEN_SPECIES_METABOLIC_PROCESS	-1.29	0.333		GO_PROTEIN_LOCALIZATION_TO_VACUOLE	-1.37554	0.392969		GO_PHOSPHATIDYLINOSITOL_3_KINASE_SIGNALING	-1.37256	0.222745		GO_REGULATION_OF_CHROMOSOME_SEPARATION	0.811101	1
GO_REGULATION_OF_LIPOPROTEIN_LIPASE_ACTIVITY	-1.29	0.333		GO_TETRAPYRROLE_BIOSYNTHETIC_PROCESS	-1.37511	0.393029		GO_REGULATION_OF_APPETITE	-1.37245	0.222631		GO_REGULATION_OF_CELLULAR_KETONE_METABOLIC_PROCESS	0.810687	1
GO_POSITIVE_REGULATION_OF_MUSCLE_HYPERTROPHY	-1.29	0.334		GO_CELLULAR_RESPONSE_TO_REACTIVE_NITROGEN_SPECIES	-1.37338	0.39648		GO_TRACHEA_DEVELOPMENT	-1.37149	0.223747		GO_3_UTR_MEDIATED_MRNA_STABILIZATION	0.810487	1
GO_ASTROCYTE_DEVELOPMENT	-1.29	0.334		GO_KERATINOCYTE_MIGRATION	-1.37292	0.396515		GO_REGULATION_OF_DIGESTIVE_SYSTEM_PROCESS	-1.37099	0.224245		GO_REGULATION_OF_MACROPHAGE_DERIVED_FOAM_CELL_DIFFERENTIATION	0.810473	1
GO_NEGATIVE_REGULATION_OF_BLOOD_VESSEL_ENDOTHELIAL_CELL_MIGRATION	-1.29	0.334		GO_REGULATION_OF_PHOSPHOLIPASE_C_ACTIVITY	-1.372	0.397993		GO_RETROGRADE_TRANSPORT_ENDOSOME_TO_GOLGI	-1.37075	0.224343		GO_MACROPHAGE_ACTIVATION	0.810452	1
GO_SENSORY_PERCEPTION_OF_PAIN	-1.28	0.335		GO_NAD_BIOSYNTHETIC_PROCESS	-1.37137	0.398593		GO_NEGATIVE_REGULATION_OF_TOLL_LIKE_RECEPTOR_SIGNALING_PATHWAY	-1.37074	0.224087		GO_PROTEIN_TRANSMEMBRANE_IMPORT_INTO_INTRACELLULAR_ORGANELLE	0.809908	1
GO_RENAL_SYSTEM_VASCULATURE_DEVELOPMENT	-1.28	0.334		GO_T_CELL_SELECTION	-1.37119	0.397941		GO_VASCULOGENESIS	-1.3707	0.223838		GO_REGULATION_OF_LIPID_METABOLIC_PROCESS	0.809779	1
GO_EMBRYONIC_HINDLIMB_MORPHOGENESIS	-1.28	0.334		GO_ACTIN_FILAMENT_BUNDLE_ORGANIZATION	-1.37066	0.398311		GO_NEGATIVE_REGULATION_OF_MUSCLE_TISSUE_DEVELOPMENT	-1.37059	0.223713		GO_CHONDROCYTE_PROLIFERATION	0.809365	1
GO_EOSINOPHIL_CHEMOTAXIS	-1.28	0.335		GO_GLYCOSYLATION	-1.36962	0.40006		GO_REGULATION_OF_PROTEIN_AUTOPHOSPHORYLATION	-1.37003	0.22422		GO_REGULATION_OF_MUSCLE_ADAPTATION	0.809286	1
GO_ORGANIC_HYDROXY_COMPOUND_BIOSYNTHETIC_PROCESS	-1.28	0.335		GO_NEGATIVE_REGULATION_OF_LOCOMOTION	-1.36801	0.403147		GO_EXECUTION_PHASE_OF_APOPTOSIS	-1.36923	0.225131		GO_NEGATIVE_REGULATION_OF_RECEPTOR_MEDIATED_ENDOCYTOSIS	0.809267	1
GO_REGULATION_OF_STEROL_TRANSPORT	-1.28	0.335		GO_PYRIDINE_CONTAINING_COMPOUND_BIOSYNTHETIC_PROCESS	-1.36718	0.404238		GO_REGULATION_OF_EXTRINSIC_APOPTOTIC_SIGNALING_PATHWAY	-1.36919	0.224907		GO_NEGATIVE_REGULATION_OF_OXIDATIVE_STRESS_INDUCED_INTRINSIC_APOPTOTIC_SIGNALING_PATHWAY	0.809087	1
GO_REGULATION_OF_SYNAPSE_STRUCTURE_OR_ACTIVITY	-1.28	0.336		GO_REGULATION_OF_DNA_RECOMBINATION	-1.36713	0.403336		GO_ORGANIC_ACID_TRANSMEMBRANE_TRANSPORT	-1.36884	0.225205		GO_SYNCYTIUM_FORMATION	0.808997	1
GO_ENDOTHELIAL_CELL_CHEMOTAXIS	-1.28	0.337		GO_RETROGRADE_VESICLE_MEDIATED_TRANSPORT_GOLGI_TO_ENDOPLASMIC_RETICULUM	-1.36613	0.405047		GO_RENAL_FILTRATION	-1.36802	0.226126		GO_REGULATION_OF_CELL_SHAPE	0.808984	1
GO_ACTOMYOSIN_STRUCTURE_ORGANIZATION	-1.28	0.337		GO_TRICARBOXYLIC_ACID_CYCLE	-1.36601	0.404314		GO_FEMALE_SEX_DIFFERENTIATION	-1.36787	0.226047		GO_VIRAL_BUDDING	0.808971	1
GO_REGULATION_OF_HORMONE_METABOLIC_PROCESS	-1.28	0.338		GO_ACTIVATION_OF_GTPASE_ACTIVITY	-1.366	0.403332		GO_CELLULAR_RESPONSE_TO_PEPTIDE_HORMONE_STIMULUS	-1.3678	0.22585		GO_POSITIVE_REGULATION_OF_T_CELL_CYTOKINE_PRODUCTION	0.808665	1
GO_TUBE_FORMATION	-1.28	0.338		GO_NEGATIVE_REGULATION_OF_CELL_SUBSTRATE_ADHESION	-1.36572	0.403088		GO_NATURAL_KILLER_CELL_MEDIATED_IMMUNITY	-1.3674	0.226177		GO_NEUROMUSCULAR_JUNCTION_DEVELOPMENT	0.808482	1
GO_TETRAPYRROLE_BIOSYNTHETIC_PROCESS	-1.28	0.338		GO_CHONDROITIN_SULFATE_BIOSYNTHETIC_PROCESS	-1.36533	0.40322		GO_NEGATIVE_REGULATION_OF_CELL_SUBSTRATE_ADHESION	-1.36685	0.226704		GO_OSTEOCLAST_DIFFERENTIATION	0.808013	1
GO_REGULATION_OF_SMOOTH_MUSCLE_CONTRACTION	-1.28	0.34		GO_REGULATION_OF_STEROL_TRANSPORT	-1.36515	0.40274		GO_RESPONSE_TO_ESTROGEN	-1.3667	0.226645		GO_FIBROBLAST_PROLIFERATION	0.807945	1
GO_REGULATION_OF_BONE_MINERALIZATION	-1.28	0.34		GO_REGULATION_OF_OSTEOBLAST_DIFFERENTIATION	-1.36508	0.401926		GO_RESPONSE_TO_FOLLICLE_STIMULATING_HORMONE	-1.36663	0.226479		GO_CARDIAC_VENTRICLE_DEVELOPMENT	0.807773	1
GO_STEM_CELL_PROLIFERATION	-1.28	0.34		GO_CONTRACTILE_ACTIN_FILAMENT_BUNDLE_ASSEMBLY	-1.365	0.401134		GO_PROTEIN_AUTOPHOSPHORYLATION	-1.36583	0.227302		GO_REGULATION_OF_INTRACELLULAR_TRANSPORT	0.807007	1
GO_TUMOR_NECROSIS_FACTOR_SUPERFAMILY_CYTOKINE_PRODUCTION	-1.28	0.339		GO_NEGATIVE_REGULATION_OF_TOLL_LIKE_RECEPTOR_SIGNALING_PATHWAY	-1.36477	0.40076		GO_REGULATION_OF_LAMELLIPODIUM_ORGANIZATION	-1.36558	0.227395		GO_ENDOCRINE_PANCREAS_DEVELOPMENT	0.806755	1
GO_BONE_MORPHOGENESIS	-1.28	0.34		GO_POSITIVE_REGULATION_OF_PROTEIN_TYROSINE_KINASE_ACTIVITY	-1.3635	0.403142		GO_DIGESTIVE_TRACT_MORPHOGENESIS	-1.3654	0.227355		GO_ALPHA_AMINO_ACID_BIOSYNTHETIC_PROCESS	0.806251	1
GO_REGULATION_OF_ALCOHOL_BIOSYNTHETIC_PROCESS	-1.28	0.34		GO_T_CELL_PROLIFERATION	-1.36327	0.402728		GO_REGULATION_OF_MUSCLE_SYSTEM_PROCESS	-1.36537	0.227109		GO_REGULATION_OF_GONAD_DEVELOPMENT	0.806107	1
GO_NEGATIVE_REGULATION_OF_MACROAUTOPHAGY	-1.28	0.343		GO_NEGATIVE_REGULATION_OF_INTRACELLULAR_SIGNAL_TRANSDUCTION	-1.36301	0.402466		GO_CARDIAC_MUSCLE_TISSUE_DEVELOPMENT	-1.36525	0.22704		GO_CELLULAR_RESPONSE_TO_CHOLESTEROL	0.805876	1
GO_REGULATION_OF_BIOMINERAL_TISSUE_DEVELOPMENT	-1.28	0.343		GO_MEMBRANE_INVAGINATION	-1.36167	0.405057		GO_MUSCLE_ADAPTATION	-1.36518	0.226848		GO_PARAXIAL_MESODERM_DEVELOPMENT	0.805727	1
GO_NONRIBOSOMAL_PEPTIDE_BIOSYNTHETIC_PROCESS	-1.28	0.345		GO_COENZYME_METABOLIC_PROCESS	-1.36106	0.405763		GO_PHOSPHATIDYLINOSITOL_PHOSPHORYLATION	-1.36496	0.226902		GO_POSITIVE_REGULATION_OF_CHEMOKINE_PRODUCTION	0.804509	1
GO_INACTIVATION_OF_MAPK_ACTIVITY	-1.28	0.345		GO_REGULATION_OF_B_CELL_RECEPTOR_SIGNALING_PATHWAY	-1.36103	0.404822		GO_MUSCLE_TISSUE_DEVELOPMENT	-1.36354	0.228742		GO_REGULATION_OF_RESPIRATORY_SYSTEM_PROCESS	0.804456	1
GO_REGULATION_OF_ORGAN_GROWTH	-1.28	0.345		GO_ANTIGEN_RECEPTOR_MEDIATED_SIGNALING_PATHWAY	-1.36098	0.403906		GO_POSITIVE_REGULATION_OF_DEFENSE_RESPONSE	-1.3632	0.229003		GO_CHROMOSOME_SEGREGATION	0.804412	1
GO_MUSCLE_CONTRACTION	-1.28	0.345		GO_RESPONSE_TO_INCREASED_OXYGEN_LEVELS	-1.36028	0.404808		GO_CELLULAR_SODIUM_ION_HOMEOSTASIS	-1.36298	0.229008		GO_REGULATION_OF_PROTEIN_LOCALIZATION_TO_CELL_PERIPHERY	0.804224	1
GO_NEGATIVE_REGULATION_OF_INTERLEUKIN_1_PRODUCTION	-1.28	0.345		GO_TRANSFERRIN_TRANSPORT	-1.35916	0.406943		GO_DETOXIFICATION	-1.36129	0.231298		GO_ADHERENS_JUNCTION_ORGANIZATION	0.804058	1
GO_MYELOID_LEUKOCYTE_DIFFERENTIATION	-1.28	0.346		GO_CELL_SUBSTRATE_ADHESION	-1.35802	0.409062		GO_MATURE_B_CELL_DIFFERENTIATION	-1.36116	0.231193		GO_POSITIVE_REGULATION_OF_VASCULAR_SMOOTH_MUSCLE_CELL_PROLIFERATION	0.804047	1
GO_VESICLE_DOCKING_INVOLVED_IN_EXOCYTOSIS	-1.28	0.346		GO_PEROXISOME_ORGANIZATION	-1.35612	0.413052		GO_REGULATION_OF_OXIDATIVE_STRESS_INDUCED_CELL_DEATH	-1.36021	0.23231		GO_CELLULAR_MONOVALENT_INORGANIC_CATION_HOMEOSTASIS	0.804009	1
GO_NEGATIVE_REGULATION_OF_IMMUNE_SYSTEM_PROCESS	-1.28	0.346		GO_COMPLEMENT_ACTIVATION	-1.35602	0.412286		GO_SPHINGOLIPID_BIOSYNTHETIC_PROCESS	-1.3599	0.232473		GO_AMINOGLYCAN_CATABOLIC_PROCESS	0.803991	1
GO_REGULATION_OF_CELLULAR_RESPIRATION	-1.28	0.346		GO_RESPONSE_TO_INTERLEUKIN_1	-1.35598	0.41139		GO_AMINO_SUGAR_METABOLIC_PROCESS	-1.35985	0.232265		GO_REGULATION_OF_RESPONSE_TO_INTERFERON_GAMMA	0.803247	1
GO_NEGATIVE_REGULATION_OF_NUCLEAR_DIVISION	-1.28	0.346		GO_CELL_KILLING	-1.35585	0.410732		GO_RESPONSE_TO_NUTRIENT	-1.35811	0.234653		GO_LABYRINTHINE_LAYER_MORPHOGENESIS	0.803012	1
GO_NEGATIVE_REGULATION_OF_CALCIUM_ION_TRANSPORT	-1.28	0.346		GO_MONOSACCHARIDE_BIOSYNTHETIC_PROCESS	-1.35578	0.409847		GO_REGULATION_OF_FAT_CELL_DIFFERENTIATION	-1.35762	0.235096		GO_CELL_DIFFERENTIATION_IN_HINDBRAIN	0.802527	1
GO_REGULATION_OF_TRIGLYCERIDE_BIOSYNTHETIC_PROCESS	-1.28	0.345		GO_DETECTION_OF_BIOTIC_STIMULUS	-1.35499	0.411095		GO_REGULATION_OF_AUTOPHAGOSOME_ASSEMBLY	-1.3575	0.234999		GO_NEGATIVE_REGULATION_OF_ESTABLISHMENT_OF_PROTEIN_LOCALIZATION	0.802331	1
GO_NEGATIVE_REGULATION_OF_LIPID_STORAGE	-1.28	0.345		GO_POSITIVE_REGULATION_OF_STRESS_FIBER_ASSEMBLY	-1.3549	0.410326		GO_PHAGOSOME_ACIDIFICATION	-1.35713	0.235377		GO_ATP_HYDROLYSIS_COUPLED_CATION_TRANSMEMBRANE_TRANSPORT	0.801409	1
GO_REGULATION_OF_WNT_SIGNALING_PATHWAY	-1.27	0.346		GO_REGULATION_OF_ALPHA_BETA_T_CELL_DIFFERENTIATION	-1.35448	0.410477		GO_ATP_HYDROLYSIS_COUPLED_CATION_TRANSMEMBRANE_TRANSPORT	-1.35699	0.235265		GO_REGULATION_OF_NECROTIC_CELL_DEATH	0.801138	1
GO_NUCLEOSIDE_PHOSPHATE_CATABOLIC_PROCESS	-1.27	0.348		GO_PROTEIN_PEPTIDYL_PROLYL_ISOMERIZATION	-1.35385	0.411072		GO_NEGATIVE_REGULATION_OF_BLOOD_VESSEL_ENDOTHELIAL_CELL_MIGRATION	-1.35674	0.235399		GO_REGULATION_OF_PEPTIDYL_SERINE_PHOSPHORYLATION	0.801074	1
GO_POSITIVE_REGULATION_OF_ENDOTHELIAL_CELL_MIGRATION	-1.27	0.349		GO_REGULATION_OF_LIPID_BIOSYNTHETIC_PROCESS	-1.35321	0.411766		GO_UNSATURATED_FATTY_ACID_BIOSYNTHETIC_PROCESS	-1.35573	0.236744		GO_POSITIVE_REGULATION_OF_CELL_CYCLE_PROCESS	0.800803	1
GO_REGULATION_OF_STRIATED_MUSCLE_CONTRACTION	-1.27	0.349		GO_POSITIVE_REGULATION_OF_CELLULAR_RESPONSE_TO_TRANSFORMING_GROWTH_FACTOR_BETA_STIMULUS	-1.35299	0.411419		GO_ANION_HOMEOSTASIS	-1.35566	0.236566		GO_TRANSLATIONAL_ELONGATION	0.800508	1
GO_ACTIVATION_OF_MAPK_ACTIVITY	-1.27	0.349		GO_REGULATION_OF_EPIDERMAL_GROWTH_FACTOR_ACTIVATED_RECEPTOR_ACTIVITY	-1.35273	0.411093		GO_FIBROBLAST_MIGRATION	-1.35532	0.236764		GO_RESPONSE_TO_UV_B	0.800474	1
GO_REGULATION_OF_CELL_MATURATION	-1.27	0.351		GO_PODOSOME_ASSEMBLY	-1.35226	0.411311		GO_CELLULAR_RESPONSE_TO_PEPTIDE	-1.35531	0.236496		GO_RESPONSE_TO_AUDITORY_STIMULUS	0.80037	1
GO_PLACENTA_DEVELOPMENT	-1.27	0.351		GO_MYELOID_LEUKOCYTE_DIFFERENTIATION	-1.35126	0.41302		GO_CYTOKINE_METABOLIC_PROCESS	-1.35493	0.236753		GO_CELLULAR_IRON_ION_HOMEOSTASIS	0.799991	1
GO_POSITIVE_REGULATION_OF_MULTICELLULAR_ORGANISM_GROWTH	-1.27	0.351		GO_POSITIVE_REGULATION_OF_EXTRINSIC_APOPTOTIC_SIGNALING_PATHWAY	-1.34988	0.415671		GO_NEGATIVE_REGULATION_OF_CARTILAGE_DEVELOPMENT	-1.35457	0.236995		GO_NEGATIVE_REGULATION_OF_DEFENSE_RESPONSE_TO_VIRUS	0.799624	1
GO_EPITHELIAL_TUBE_MORPHOGENESIS	-1.27	0.351		GO_INTERFERON_GAMMA_PRODUCTION	-1.3494	0.415951		GO_NEGATIVE_REGULATION_OF_GROWTH	-1.35452	0.236773		GO_AORTIC_VALVE_DEVELOPMENT	0.799207	1
GO_CELLULAR_RESPONSE_TO_ABIOTIC_STIMULUS	-1.27	0.351		GO_NEGATIVE_REGULATION_OF_LEUKOCYTE_APOPTOTIC_PROCESS	-1.34832	0.417735		GO_NAD_BIOSYNTHETIC_PROCESS	-1.35451	0.236487		GO_REGULATION_OF_OXIDATIVE_STRESS_INDUCED_INTRINSIC_APOPTOTIC_SIGNALING_PATHWAY	0.798754	1
GO_REGULATION_OF_SMALL_GTPASE_MEDIATED_SIGNAL_TRANSDUCTION	-1.27	0.352		GO_RECOMBINATIONAL_REPAIR	-1.34796	0.417793		GO_POSITIVE_REGULATION_OF_LEUKOCYTE_APOPTOTIC_PROCESS	-1.35315	0.238278		GO_CELLULAR_RESPONSE_TO_STEROL	0.796777	1
GO_HYALURONAN_CATABOLIC_PROCESS	-1.27	0.352		GO_POSITIVE_REGULATION_OF_TOLL_LIKE_RECEPTOR_SIGNALING_PATHWAY	-1.34768	0.417623		GO_EPITHELIAL_CELL_APOPTOTIC_PROCESS	-1.35293	0.238358		GO_NEGATIVE_REGULATION_OF_AXON_GUIDANCE	0.796358	1
GO_ANOIKIS	-1.27	0.352		GO_REGULATION_OF_AUTOPHAGOSOME_ASSEMBLY	-1.34762	0.416797		GO_CELLULAR_RESPONSE_TO_CAMP	-1.35237	0.238956		GO_PROTEIN_STABILIZATION	0.796128	1
GO_NEURAL_CREST_CELL_DIFFERENTIATION	-1.27	0.355		GO_POSITIVE_REGULATION_OF_NATURAL_KILLER_CELL_MEDIATED_IMMUNITY	-1.34755	0.416023		GO_NUCLEOSIDE_PHOSPHATE_METABOLIC_PROCESS	-1.35223	0.238882		GO_BETA_CATENIN_DESTRUCTION_COMPLEX_DISASSEMBLY	0.79573	1
GO_PHOSPHOLIPID_CATABOLIC_PROCESS	-1.27	0.355		GO_LYSOSOMAL_TRANSPORT	-1.34709	0.416266		GO_POSITIVE_REGULATION_OF_NIK_NF_KAPPAB_SIGNALING	-1.35182	0.239202		GO_MEMBRANE_DOCKING	0.795251	1
GO_AMMONIUM_ION_METABOLIC_PROCESS	-1.27	0.355		GO_NEGATIVE_REGULATION_OF_INTERFERON_GAMMA_PRODUCTION	-1.34652	0.416851		GO_REGULATION_OF_HEART_RATE_BY_CARDIAC_CONDUCTION	-1.35161	0.239249		GO_RESPONSE_TO_VITAMIN	0.794851	1
GO_REGULATION_OF_PROTEIN_TYROSINE_KINASE_ACTIVITY	-1.27	0.356		GO_NEGATIVE_REGULATION_OF_TOR_SIGNALING	-1.34637	0.416287		GO_POSITIVE_REGULATION_BY_HOST_OF_VIRAL_TRANSCRIPTION	-1.35129	0.239465		GO_POSITIVE_REGULATION_OF_PEPTIDE_SECRETION	0.794709	1
GO_ACTIVIN_RECEPTOR_SIGNALING_PATHWAY	-1.27	0.355		GO_POSITIVE_REGULATION_OF_NIK_NF_KAPPAB_SIGNALING	-1.34626	0.415641		GO_PROTEIN_DEMETHYLATION	-1.35039	0.240623		GO_STORE_OPERATED_CALCIUM_ENTRY	0.794679	1
GO_REGULATION_OF_VACUOLE_ORGANIZATION	-1.27	0.357		GO_REGULATION_OF_CARDIOCYTE_DIFFERENTIATION	-1.34444	0.419768		GO_REGULATION_OF_PHOSPHOLIPASE_ACTIVITY	-1.35035	0.240393		GO_NEGATIVE_REGULATION_OF_MUSCLE_CELL_DIFFERENTIATION	0.793758	1
GO_REGULATION_OF_SODIUM_ION_TRANSPORT	-1.27	0.357		GO_NEGATIVE_REGULATION_OF_PEPTIDYL_THREONINE_PHOSPHORYLATION	-1.34432	0.419154		GO_REGULATION_OF_ANOIKIS	-1.35035	0.240107		GO_N_GLYCAN_PROCESSING	0.793266	1
GO_NEGATIVE_REGULATION_OF_CYTOSKELETON_ORGANIZATION	-1.27	0.358		GO_POSITIVE_REGULATION_OF_CALCIUM_ION_TRANSPORT	-1.34373	0.41969		GO_CARDIAC_MUSCLE_CELL_CONTRACTION	-1.34968	0.240797		GO_BLOOD_VESSEL_ENDOTHELIAL_CELL_MIGRATION	0.792613	1
GO_REGULATION_OF_BONE_REMODELING	-1.27	0.359		GO_POSITIVE_REGULATION_OF_CELL_ADHESION	-1.34358	0.419042		GO_MAINTENANCE_OF_PROTEIN_LOCALIZATION_IN_ORGANELLE	-1.34966	0.24054		GO_CALCIUM_ION_TRANSMEMBRANE_TRANSPORT	0.792562	1
GO_EMBRYONIC_FORELIMB_MORPHOGENESIS	-1.27	0.359		GO_MAINTENANCE_OF_PROTEIN_LOCALIZATION_IN_ORGANELLE	-1.34276	0.420187		GO_RESPONSE_TO_VIRUS	-1.34825	0.242614		GO_RESPONSE_TO_PROSTAGLANDIN_E	0.792427	1
GO_REGULATION_OF_CELL_KILLING	-1.27	0.359		GO_REGULATION_OF_CHOLESTEROL_BIOSYNTHETIC_PROCESS	-1.34184	0.421843		GO_POSITIVE_REGULATION_OF_STRIATED_MUSCLE_CELL_DIFFERENTIATION	-1.34811	0.242521		GO_CELL_GROWTH	0.792283	1
[truncated: 2,082 more rows]
