# Supplementary material for: β-Hydroxy-β-Methylbutyrate Supplementation Promotes Antitumor Immunity in an Obesity Responsive Mouse Model of Pancreatic Ductal Adenocarcinoma
Source: Cancers (Basel). 2021 Dec 18;13(24):6359. doi: 10.3390/cancers13246359 (PMC8699071; doi:10.3390/cancers13246359)
Supplement: Supplementary file 1 [file cancers-13-06359-s001.zip › Table S3-Study 2 GSEA enrichments.xlsx]

## Sheet: Hallmarks
Control (positive) vs HMB (negative)				Control (positive) vs PD1 (negative)				Control (positive) vs PD1+HMB (negative)				PD1 (positive) vs PD1+HMB (negative)
Gene set	NES	FDRq		Gene set	NES	FDRq		Gene set	NES	FDRq		Gene set	NES	FDRq
HALLMARK_INTERFERON_GAMMA_RESPONSE	2.06	0		HALLMARK_PANCREAS_BETA_CELLS	1.62	0.032		HALLMARK_PANCREAS_BETA_CELLS	1.53	0.065		HALLMARK_G2M_CHECKPOINT	1.4	0.347
HALLMARK_INTERFERON_ALPHA_RESPONSE	1.88	0.001		HALLMARK_BILE_ACID_METABOLISM	1.45	0.089		HALLMARK_BILE_ACID_METABOLISM	1.24	0.423		HALLMARK_EPITHELIAL_MESENCHYMAL_TRANSITION	1.38	0.204
HALLMARK_ALLOGRAFT_REJECTION	1.77	0.002		HALLMARK_COAGULATION	1.2	0.57		HALLMARK_PROTEIN_SECRETION	1.12	0.722		HALLMARK_KRAS_SIGNALING_DN	1.32	0.254
HALLMARK_PANCREAS_BETA_CELLS	1.36	0.09		HALLMARK_XENOBIOTIC_METABOLISM	1.15	0.622		HALLMARK_HEDGEHOG_SIGNALING	0.98	1		HALLMARK_ESTROGEN_RESPONSE_EARLY	1.29	0.248
HALLMARK_IL6_JAK_STAT3_SIGNALING	1.31	0.115		HALLMARK_WNT_BETA_CATENIN_SIGNALING	1.01	1		HALLMARK_NOTCH_SIGNALING	0.95	1		HALLMARK_MYC_TARGETS_V1	1.26	0.254
HALLMARK_INFLAMMATORY_RESPONSE	1.23	0.202		HALLMARK_NOTCH_SIGNALING	0.94	1		HALLMARK_COAGULATION	0.95	1		HALLMARK_E2F_TARGETS	1.26	0.211
HALLMARK_SPERMATOGENESIS	0.92	1		HALLMARK_HEDGEHOG_SIGNALING	0.94	1		HALLMARK_MITOTIC_SPINDLE	0.85	1		HALLMARK_UV_RESPONSE_UP	1.25	0.2
HALLMARK_HEDGEHOG_SIGNALING	0.91	1		HALLMARK_PEROXISOME	0.89	1		HALLMARK_TGF_BETA_SIGNALING	0.83	1		HALLMARK_DNA_REPAIR	1.22	0.221
HALLMARK_MTORC1_SIGNALING	0.77	1		HALLMARK_SPERMATOGENESIS	0.86	1		HALLMARK_MYC_TARGETS_V1	0.77	1		HALLMARK_ESTROGEN_RESPONSE_LATE	1.13	0.42
HALLMARK_E2F_TARGETS	0.74	1		HALLMARK_GLYCOLYSIS	0.77	1		HALLMARK_UNFOLDED_PROTEIN_RESPONSE	0.69	1		HALLMARK_TNFA_SIGNALING_VIA_NFKB	1.08	0.562
HALLMARK_UNFOLDED_PROTEIN_RESPONSE	0.72	1		HALLMARK_HEME_METABOLISM	0.74	1		HALLMARK_DNA_REPAIR	0.53	0.999		HALLMARK_APICAL_SURFACE	1.06	0.608
HALLMARK_MYC_TARGETS_V1	0.64	1		HALLMARK_PROTEIN_SECRETION	0.68	1		HALLMARK_MYOGENESIS	-2.43	0		HALLMARK_MITOTIC_SPINDLE	1.04	0.619
HALLMARK_MITOTIC_SPINDLE	0.46	1		HALLMARK_UNFOLDED_PROTEIN_RESPONSE	0.62	1		HALLMARK_ALLOGRAFT_REJECTION	-2.17	0		HALLMARK_ANDROGEN_RESPONSE	0.99	0.79
HALLMARK_MYC_TARGETS_V2	0.4	1		HALLMARK_TGF_BETA_SIGNALING	0.52	1		HALLMARK_INTERFERON_GAMMA_RESPONSE	-2.02	0		HALLMARK_HEDGEHOG_SIGNALING	0.97	0.866
HALLMARK_G2M_CHECKPOINT	0.39	1		HALLMARK_MITOTIC_SPINDLE	0.39	1		HALLMARK_INTERFERON_ALPHA_RESPONSE	-1.86	0		HALLMARK_UV_RESPONSE_DN	0.96	0.834
HALLMARK_MYOGENESIS	-2.45	0		HALLMARK_INTERFERON_GAMMA_RESPONSE	-2.08	0		HALLMARK_IL2_STAT5_SIGNALING	-1.79	0.001		HALLMARK_P53_PATHWAY	0.92	0.964
HALLMARK_EPITHELIAL_MESENCHYMAL_TRANSITION	-2.4	0		HALLMARK_ALLOGRAFT_REJECTION	-2.05	0		HALLMARK_KRAS_SIGNALING_UP	-1.69	0.005		HALLMARK_CHOLESTEROL_HOMEOSTASIS	0.9	0.957
HALLMARK_ADIPOGENESIS	-1.9	0		HALLMARK_INTERFERON_ALPHA_RESPONSE	-1.94	0		HALLMARK_ADIPOGENESIS	-1.57	0.019		HALLMARK_ANGIOGENESIS	0.87	1
HALLMARK_APICAL_JUNCTION	-1.8	0.001		HALLMARK_EPITHELIAL_MESENCHYMAL_TRANSITION	-1.87	0.001		HALLMARK_INFLAMMATORY_RESPONSE	-1.51	0.031		HALLMARK_TGF_BETA_SIGNALING	0.72	1
HALLMARK_UV_RESPONSE_DN	-1.66	0.004		HALLMARK_MYOGENESIS	-1.75	0.003		HALLMARK_TNFA_SIGNALING_VIA_NFKB	-1.49	0.034		HALLMARK_PROTEIN_SECRETION	0.71	1
HALLMARK_HYPOXIA	-1.65	0.005		HALLMARK_TNFA_SIGNALING_VIA_NFKB	-1.7	0.005		HALLMARK_EPITHELIAL_MESENCHYMAL_TRANSITION	-1.44	0.058		HALLMARK_MYC_TARGETS_V2	0.62	1
HALLMARK_ESTROGEN_RESPONSE_LATE	-1.62	0.007		HALLMARK_KRAS_SIGNALING_UP	-1.6	0.012		HALLMARK_APOPTOSIS	-1.43	0.055		HALLMARK_UNFOLDED_PROTEIN_RESPONSE	0.32	1
HALLMARK_KRAS_SIGNALING_UP	-1.49	0.028		HALLMARK_UV_RESPONSE_UP	-1.51	0.03		HALLMARK_COMPLEMENT	-1.43	0.05		HALLMARK_MYOGENESIS	-2.35	0
HALLMARK_ESTROGEN_RESPONSE_EARLY	-1.48	0.028		HALLMARK_ESTROGEN_RESPONSE_LATE	-1.42	0.06		HALLMARK_APICAL_JUNCTION	-1.37	0.089		HALLMARK_WNT_BETA_CATENIN_SIGNALING	-1.48	0.1
HALLMARK_FATTY_ACID_METABOLISM	-1.47	0.028		HALLMARK_P53_PATHWAY	-1.38	0.08		HALLMARK_IL6_JAK_STAT3_SIGNALING	-1.35	0.103		HALLMARK_IL2_STAT5_SIGNALING	-1.48	0.068
HALLMARK_ANGIOGENESIS	-1.33	0.136		HALLMARK_IL2_STAT5_SIGNALING	-1.36	0.089		HALLMARK_WNT_BETA_CATENIN_SIGNALING	-1.25	0.231		HALLMARK_ADIPOGENESIS	-1.47	0.058
HALLMARK_GLYCOLYSIS	-1.3	0.165		HALLMARK_E2F_TARGETS	-1.34	0.096		HALLMARK_P53_PATHWAY	-1.23	0.268		HALLMARK_ALLOGRAFT_REJECTION	-1.45	0.059
HALLMARK_XENOBIOTIC_METABOLISM	-1.27	0.202		HALLMARK_G2M_CHECKPOINT	-1.32	0.104		HALLMARK_ESTROGEN_RESPONSE_LATE	-1.22	0.27		HALLMARK_INFLAMMATORY_RESPONSE	-1.38	0.11
HALLMARK_KRAS_SIGNALING_DN	-1.24	0.239		HALLMARK_APICAL_JUNCTION	-1.3	0.116		HALLMARK_HYPOXIA	-1.21	0.282		HALLMARK_SPERMATOGENESIS	-1.32	0.178
HALLMARK_OXIDATIVE_PHOSPHORYLATION	-1.19	0.325		HALLMARK_APOPTOSIS	-1.29	0.123		HALLMARK_UV_RESPONSE_DN	-1.18	0.332		HALLMARK_XENOBIOTIC_METABOLISM	-1.25	0.284
HALLMARK_ANDROGEN_RESPONSE	-1.16	0.393		HALLMARK_APICAL_SURFACE	-1.28	0.12		HALLMARK_SPERMATOGENESIS	-1.17	0.33		HALLMARK_KRAS_SIGNALING_UP	-1.13	0.693
HALLMARK_COAGULATION	-1.12	0.502		HALLMARK_IL6_JAK_STAT3_SIGNALING	-1.26	0.144		HALLMARK_APICAL_SURFACE	-1.11	0.474		HALLMARK_APICAL_JUNCTION	-1.12	0.635
HALLMARK_NOTCH_SIGNALING	-1.05	0.691		HALLMARK_INFLAMMATORY_RESPONSE	-1.21	0.208		HALLMARK_HEME_METABOLISM	-1.1	0.467		HALLMARK_PEROXISOME	-1.11	0.628
HALLMARK_APICAL_SURFACE	-1.04	0.691		HALLMARK_ESTROGEN_RESPONSE_EARLY	-1.2	0.213		HALLMARK_KRAS_SIGNALING_DN	-1.06	0.566		HALLMARK_BILE_ACID_METABOLISM	-1.1	0.603
HALLMARK_P53_PATHWAY	-1.03	0.717		HALLMARK_HYPOXIA	-1.19	0.215		HALLMARK_UV_RESPONSE_UP	-1.04	0.629		HALLMARK_IL6_JAK_STAT3_SIGNALING	-1.07	0.68
HALLMARK_HEME_METABOLISM	-1.01	0.722		HALLMARK_COMPLEMENT	-1.19	0.208		HALLMARK_XENOBIOTIC_METABOLISM	-1.03	0.62		HALLMARK_HEME_METABOLISM	-1.06	0.689
HALLMARK_PEROXISOME	-1	0.74		HALLMARK_KRAS_SIGNALING_DN	-1.18	0.213		HALLMARK_OXIDATIVE_PHOSPHORYLATION	-0.98	0.749		HALLMARK_COAGULATION	-1.04	0.694
HALLMARK_UV_RESPONSE_UP	-0.94	0.906		HALLMARK_UV_RESPONSE_DN	-1.18	0.204		HALLMARK_REACTIVE_OXYGEN_SPECIES_PATHWAY	-0.97	0.767		HALLMARK_COMPLEMENT	-1.03	0.706
HALLMARK_APOPTOSIS	-0.91	0.957		HALLMARK_ADIPOGENESIS	-1.07	0.42		HALLMARK_PI3K_AKT_MTOR_SIGNALING	-0.96	0.767		HALLMARK_FATTY_ACID_METABOLISM	-1.01	0.715
HALLMARK_IL2_STAT5_SIGNALING	-0.91	0.946		HALLMARK_MYC_TARGETS_V2	-1.02	0.568		HALLMARK_ESTROGEN_RESPONSE_EARLY	-0.96	0.744		HALLMARK_APOPTOSIS	-0.9	1
HALLMARK_COMPLEMENT	-0.9	0.932		HALLMARK_ANGIOGENESIS	-0.99	0.623		HALLMARK_FATTY_ACID_METABOLISM	-0.89	0.923		HALLMARK_PANCREAS_BETA_CELLS	-0.89	1
HALLMARK_BILE_ACID_METABOLISM	-0.88	0.949		HALLMARK_REACTIVE_OXYGEN_SPECIES_PATHWAY	-0.9	0.93		HALLMARK_PEROXISOME	-0.86	0.979		HALLMARK_GLYCOLYSIS	-0.88	1
HALLMARK_WNT_BETA_CATENIN_SIGNALING	-0.87	0.929		HALLMARK_MYC_TARGETS_V1	-0.86	1		HALLMARK_ANGIOGENESIS	-0.82	1		HALLMARK_HYPOXIA	-0.83	1
HALLMARK_TNFA_SIGNALING_VIA_NFKB	-0.87	0.911		HALLMARK_DNA_REPAIR	-0.85	1		HALLMARK_CHOLESTEROL_HOMEOSTASIS	-0.8	1		HALLMARK_OXIDATIVE_PHOSPHORYLATION	-0.83	1
HALLMARK_PI3K_AKT_MTOR_SIGNALING	-0.83	0.971		HALLMARK_PI3K_AKT_MTOR_SIGNALING	-0.84	0.995		HALLMARK_GLYCOLYSIS	-0.73	1		HALLMARK_PI3K_AKT_MTOR_SIGNALING	-0.82	1
HALLMARK_CHOLESTEROL_HOMEOSTASIS	-0.79	1		HALLMARK_CHOLESTEROL_HOMEOSTASIS	-0.81	1		HALLMARK_ANDROGEN_RESPONSE	-0.67	1		HALLMARK_INTERFERON_GAMMA_RESPONSE	-0.7	1
HALLMARK_TGF_BETA_SIGNALING	-0.77	1		HALLMARK_ANDROGEN_RESPONSE	-0.72	1		HALLMARK_MYC_TARGETS_V2	-0.63	1		HALLMARK_NOTCH_SIGNALING	-0.67	1
HALLMARK_PROTEIN_SECRETION	-0.63	1		HALLMARK_FATTY_ACID_METABOLISM	-0.67	1		HALLMARK_E2F_TARGETS	-0.63	1		HALLMARK_INTERFERON_ALPHA_RESPONSE	-0.64	1
HALLMARK_REACTIVE_OXYGEN_SPECIES_PATHWAY	-0.62	1		HALLMARK_MTORC1_SIGNALING	-0.62	1		HALLMARK_MTORC1_SIGNALING	-0.61	1		HALLMARK_REACTIVE_OXYGEN_SPECIES_PATHWAY	-0.56	1
HALLMARK_DNA_REPAIR	-0.37	1		HALLMARK_OXIDATIVE_PHOSPHORYLATION	-0.48	1		HALLMARK_G2M_CHECKPOINT	-0.47	1		HALLMARK_MTORC1_SIGNALING	-0.4	1

## Sheet: GO_BP
	Control (postive) vs PD1 (negative)				Control (postive) vs HMB (negative)				Control (postive) vs PD1+HMB (negative)				PD1 (postive) vs PD1+HMB (negative)
	Gene set	NES	FDRq		Gene set	NES	FDRq		Gene set	NES	FDRq		Gene set	NES	FDRq
	GO_SENSORY_PERCEPTION_OF_SMELL	1.97	0.098		GO_SENSORY_PERCEPTION_OF_SMELL	2.07599	0.0153683		GO_INTRACILIARY_TRANSPORT	2.0294	0.0576808		GO_G_PROTEIN_COUPLED_ACETYLCHOLINE_RECEPTOR_SIGNALING_PATHWAY	1.95547	0.216572
	GO_SENSORY_PERCEPTION_OF_CHEMICAL_STIMULUS	1.96	0.058		GO_SENSORY_PERCEPTION_OF_CHEMICAL_STIMULUS	2.00778	0.0385776		GO_REGULATION_OF_ODONTOGENESIS_OF_DENTIN_CONTAINING_TOOTH	1.96956	0.0792665		GO_CORNIFICATION	1.94888	0.115089
	GO_CELLULAR_RESPONSE_TO_THYROID_HORMONE_STIMULUS	1.88	0.135		GO_POSITIVE_REGULATION_OF_INTERFERON_GAMMA_PRODUCTION	1.92035	0.117383		GO_LABYRINTHINE_LAYER_BLOOD_VESSEL_DEVELOPMENT	1.96402	0.058183		GO_KERATINOCYTE_DIFFERENTIATION	1.82253	0.544232
	GO_DETECTION_OF_STIMULUS_INVOLVED_IN_SENSORY_PERCEPTION	1.86	0.143		GO_THYMIC_T_CELL_SELECTION	1.85075	0.236924		GO_ATRIAL_SEPTUM_MORPHOGENESIS	1.95383	0.0515885		GO_KERATINIZATION	1.80899	0.484463
	GO_PREPULSE_INHIBITION	1.81	0.234		GO_TOLERANCE_INDUCTION	1.84953	0.192437		GO_REGULATION_OF_ODONTOGENESIS	1.91028	0.0825242		GO_POSITIVE_REGULATION_OF_EPIDERMIS_DEVELOPMENT	1.80258	0.419847
	GO_PHASIC_SMOOTH_MUSCLE_CONTRACTION	1.76	0.374		GO_IMMUNE_RESPONSE_TO_TUMOR_CELL	1.84028	0.183559		GO_PLACENTA_BLOOD_VESSEL_DEVELOPMENT	1.88876	0.0919339		GO_RETINAL_GANGLION_CELL_AXON_GUIDANCE	1.80158	0.354653
	GO_BILE_ACID_AND_BILE_SALT_TRANSPORT	1.75	0.348		GO_MOTILE_CILIUM_ASSEMBLY	1.83292	0.175292		GO_HEART_VALVE_DEVELOPMENT	1.87547	0.0946476		GO_NEGATIVE_REGULATION_OF_ERBB_SIGNALING_PATHWAY	1.79845	0.315661
	GO_POSITIVE_REGULATION_OF_INTRINSIC_APOPTOTIC_SIGNALING_PATHWAY	1.74	0.354		GO_POSITIVE_REGULATION_OF_MRNA_SPLICING_VIA_SPLICEOSOME	1.80968	0.207637		GO_SENSORY_PERCEPTION_OF_SMELL	1.87322	0.0859657		GO_SPINDLE_LOCALIZATION	1.78491	0.328884
	GO_HIGH_DENSITY_LIPOPROTEIN_PARTICLE_REMODELING	1.71	0.443		GO_ANTIMICROBIAL_HUMORAL_IMMUNE_RESPONSE_MEDIATED_BY_ANTIMICROBIAL_PEPTIDE	1.79209	0.228554		GO_INTRACILIARY_TRANSPORT_INVOLVED_IN_CILIUM_ASSEMBLY	1.86234	0.0854472		GO_RNA_5_END_PROCESSING	1.77852	0.316499
	GO_PROTEIN_CONTAINING_COMPLEX_REMODELING	1.7	0.438		GO_DETECTION_OF_STIMULUS_INVOLVED_IN_SENSORY_PERCEPTION	1.79013	0.211084		GO_CARDIAC_ATRIUM_MORPHOGENESIS	1.854	0.0872022		GO_NEGATIVE_REGULATION_OF_PEPTIDYL_TYROSINE_PHOSPHORYLATION	1.7781	0.286795
	GO_2_OXOGLUTARATE_METABOLIC_PROCESS	1.69	0.449		GO_POSITIVE_REGULATION_OF_NATURAL_KILLER_CELL_MEDIATED_CYTOTOXICITY	1.7697	0.244867		GO_SENSORY_PERCEPTION_OF_CHEMICAL_STIMULUS	1.83236	0.1058		GO_COLLAGEN_FIBRIL_ORGANIZATION	1.76306	0.30693
	GO_NEGATIVE_REGULATION_OF_LIPASE_ACTIVITY	1.69	0.421		GO_POSITIVE_REGULATION_OF_NATURAL_KILLER_CELL_MEDIATED_IMMUNITY	1.75377	0.264103		GO_HIGH_DENSITY_LIPOPROTEIN_PARTICLE_REMODELING	1.82244	0.10946		GO_EPIDERMAL_CELL_DIFFERENTIATION	1.75441	0.310206
	GO_POSITIVE_REGULATION_OF_VASOCONSTRICTION	1.64	0.649		GO_INTERFERON_GAMMA_PRODUCTION	1.7403	0.280835		GO_DETECTION_OF_STIMULUS_INVOLVED_IN_SENSORY_PERCEPTION	1.78839	0.150146		GO_OSTEOBLAST_DEVELOPMENT	1.74728	0.309639
	GO_STEROID_ESTERIFICATION	1.63	0.701		GO_NEGATIVE_REGULATION_OF_MYELOID_CELL_APOPTOTIC_PROCESS	1.73854	0.265783		GO_SEQUESTERING_OF_METAL_ION	1.76861	0.174224		GO_REGULATION_OF_EPIDERMIS_DEVELOPMENT	1.73475	0.327997
	GO_PROTEIN_LIPID_COMPLEX_SUBUNIT_ORGANIZATION	1.62	0.692		GO_NATURAL_KILLER_CELL_MEDIATED_IMMUNITY	1.7384	0.248401		GO_INTESTINAL_ABSORPTION	1.73158	0.242941		GO_REGULATION_OF_HAIR_CYCLE	1.73442	0.307525
	GO_VOCALIZATION_BEHAVIOR	1.62	0.65		GO_HIGH_DENSITY_LIPOPROTEIN_PARTICLE_REMODELING	1.73668	0.237068		GO_LEFT_RIGHT_PATTERN_FORMATION	1.73141	0.22828		GO_CELL_AGGREGATION	1.73133	0.297913
	GO_ESTROGEN_METABOLIC_PROCESS	1.62	0.634		GO_NEGATIVE_REGULATION_OF_TYPE_I_INTERFERON_PRODUCTION	1.72653	0.248675		GO_PROTEIN_LIPID_COMPLEX_ASSEMBLY	1.72644	0.226424		GO_POSITIVE_REGULATION_OF_BIOMINERALIZATION	1.71629	0.326384
	GO_CELL_MIGRATION_IN_HINDBRAIN	1.61	0.609		GO_DEFENSE_RESPONSE_TO_GRAM_POSITIVE_BACTERIUM	1.72015	0.251153		GO_NEUROTRANSMITTER_BIOSYNTHETIC_PROCESS	1.70983	0.257391		GO_EPIDERMAL_GROWTH_FACTOR_RECEPTOR_SIGNALING_PATHWAY	1.7048	0.349614
	GO_NEGATIVE_REGULATION_OF_INTERLEUKIN_1_BETA_PRODUCTION	1.61	0.587		GO_TYPE_I_INTERFERON_PRODUCTION	1.70703	0.276875		GO_SPINAL_CORD_PATTERNING	1.70233	0.261816		GO_EPIDERMIS_DEVELOPMENT	1.70023	0.346866
	GO_GLYCEROLIPID_CATABOLIC_PROCESS	1.61	0.573		GO_POSITIVE_REGULATION_OF_B_CELL_MEDIATED_IMMUNITY	1.70549	0.26671		GO_ATRIOVENTRICULAR_VALVE_DEVELOPMENT	1.69025	0.278708		GO_CELL_DIFFERENTIATION_INVOLVED_IN_EMBRYONIC_PLACENTA_DEVELOPMENT	1.68526	0.386293
	GO_SENSORY_PERCEPTION_OF_BITTER_TASTE	1.61	0.55		GO_T_CELL_CHEMOTAXIS	1.69867	0.273229		GO_VENTRAL_SPINAL_CORD_DEVELOPMENT	1.6448	0.41011		GO_OVULATION	1.68439	0.37081
	GO_EMBRYONIC_AXIS_SPECIFICATION	1.6	0.57		GO_POSITIVE_REGULATION_OF_LYMPHOCYTE_MEDIATED_IMMUNITY	1.69171	0.279961		GO_CELL_DIFFERENTIATION_IN_SPINAL_CORD	1.64112	0.404298		GO_REGULATION_OF_ERBB_SIGNALING_PATHWAY	1.67442	0.38899
	GO_TERPENOID_METABOLIC_PROCESS	1.6	0.553		GO_CD8_POSITIVE_ALPHA_BETA_T_CELL_ACTIVATION	1.69087	0.270292		GO_CARDIAC_ATRIUM_DEVELOPMENT	1.63931	0.392427		GO_RESPONSE_TO_ACETYLCHOLINE	1.6702	0.388188
	GO_VENTRAL_SPINAL_CORD_DEVELOPMENT	1.6	0.534		GO_REGULATION_OF_NATURAL_KILLER_CELL_MEDIATED_IMMUNITY	1.68324	0.280266		GO_ATRIAL_SEPTUM_DEVELOPMENT	1.63571	0.387915		GO_POSITIVE_REGULATION_OF_ERBB_SIGNALING_PATHWAY	1.66564	0.388712
	GO_PLASMA_LIPOPROTEIN_PARTICLE_CLEARANCE	1.59	0.536		GO_POSITIVE_REGULATION_OF_RNA_SPLICING	1.68205	0.271786		GO_GROWTH_HORMONE_SECRETION	1.62993	0.391712		GO_POSITIVE_REGULATION_OF_OSSIFICATION	1.66469	0.376647
	GO_PROTEIN_LIPID_COMPLEX_ASSEMBLY	1.59	0.534		GO_RESPONSE_TO_PROTOZOAN	1.67203	0.288653		GO_REVERSE_CHOLESTEROL_TRANSPORT	1.62444	0.394617		GO_POSITIVE_REGULATION_OF_CELL_JUNCTION_ASSEMBLY	1.66393	0.365082
	GO_GLYCEROPHOSPHOLIPID_CATABOLIC_PROCESS	1.58	0.554		GO_T_CELL_SELECTION	1.66889	0.286657		GO_INTESTINAL_LIPID_ABSORPTION	1.60097	0.465291		GO_POSITIVE_REGULATION_OF_SYNAPSE_ASSEMBLY	1.65674	0.37731
	GO_REGULATION_OF_VASOCONSTRICTION	1.58	0.546		GO_CD8_POSITIVE_ALPHA_BETA_T_CELL_DIFFERENTIATION	1.66621	0.283001		GO_RETINA_VASCULATURE_DEVELOPMENT_IN_CAMERA_TYPE_EYE	1.59605	0.467415		GO_ESTABLISHMENT_OF_SPINDLE_ORIENTATION	1.65075	0.385746
	GO_DETECTION_OF_CHEMICAL_STIMULUS_INVOLVED_IN_SENSORY_PERCEPTION_OF_TASTE	1.57	0.555		GO_AMINE_CATABOLIC_PROCESS	1.66609	0.273451		GO_DORSAL_VENTRAL_PATTERN_FORMATION	1.58855	0.480462		GO_REGULATION_OF_HAIR_FOLLICLE_DEVELOPMENT	1.64684	0.38601
	GO_GLUCOSAMINE_CONTAINING_COMPOUND_METABOLIC_PROCESS	1.56	0.601		GO_REGULATION_OF_RESPONSE_TO_TUMOR_CELL	1.66255	0.273437		GO_LIPID_DIGESTION	1.58788	0.466647		GO_LEFT_RIGHT_PATTERN_FORMATION	1.64283	0.387098
	GO_REGULATION_OF_SKELETAL_MUSCLE_CELL_DIFFERENTIATION	1.56	0.582		GO_CELLULAR_RESPONSE_TO_MOLECULE_OF_BACTERIAL_ORIGIN	1.65498	0.284649		GO_PULMONARY_VALVE_MORPHOGENESIS	1.58576	0.4587		GO_REGULATION_OF_ODONTOGENESIS_OF_DENTIN_CONTAINING_TOOTH	1.64212	0.377311
	GO_INTERMEMBRANE_LIPID_TRANSFER	1.56	0.582		GO_DEFENSE_RESPONSE_TO_BACTERIUM	1.65137	0.286475		GO_PULMONARY_VALVE_DEVELOPMENT	1.58533	0.446095		GO_PEPTIDE_CROSS_LINKING	1.63842	0.378209
	GO_INTESTINAL_LIPID_ABSORPTION	1.54	0.655		GO_POSITIVE_T_CELL_SELECTION	1.65097	0.2787		GO_AXIS_SPECIFICATION	1.58375	0.43819		GO_POSITIVE_REGULATION_OF_SMOOTHENED_SIGNALING_PATHWAY	1.63807	0.367758
	GO_PLACENTA_BLOOD_VESSEL_DEVELOPMENT	1.54	0.651		GO_PYRIMIDINE_NUCLEOSIDE_MONOPHOSPHATE_METABOLIC_PROCESS	1.64215	0.293717		GO_POSITIVE_REGULATION_OF_BIOMINERALIZATION	1.58237	0.430207		GO_REGULATION_OF_CENTROSOME_CYCLE	1.6332	0.373038
	GO_REGULATION_OF_PLASMA_LIPOPROTEIN_PARTICLE_LEVELS	1.53	0.645		GO_ANTIMICROBIAL_HUMORAL_RESPONSE	1.64146	0.286742		GO_INTERMEMBRANE_LIPID_TRANSFER	1.58119	0.42162		GO_INTRACILIARY_TRANSPORT_INVOLVED_IN_CILIUM_ASSEMBLY	1.63253	0.364595
	GO_SYMPATHETIC_NERVOUS_SYSTEM_DEVELOPMENT	1.53	0.638		GO_NEGATIVE_REGULATION_OF_CD4_POSITIVE_ALPHA_BETA_T_CELL_ACTIVATION	1.63853	0.286726		GO_BETA_CATENIN_DESTRUCTION_COMPLEX_DISASSEMBLY	1.57352	0.436141		GO_SKIN_DEVELOPMENT	1.62686	0.374071
	GO_PEROXISOMAL_TRANSPORT	1.53	0.622		GO_REGULATION_OF_LYMPHOCYTE_MEDIATED_IMMUNITY	1.63233	0.295038		GO_VENTRAL_SPINAL_CORD_INTERNEURON_DIFFERENTIATION	1.5706	0.434568		GO_REGULATION_OF_KERATINOCYTE_PROLIFERATION	1.62332	0.375989
	GO_EMBRYONIC_HEMOPOIESIS	1.53	0.608		GO_NATURAL_KILLER_CELL_ACTIVATION_INVOLVED_IN_IMMUNE_RESPONSE	1.62185	0.316527		GO_CELL_JUNCTION_MAINTENANCE	1.56414	0.445591		GO_GLAND_MORPHOGENESIS	1.62153	0.371953
	GO_NUCLEOBASE_CONTAINING_SMALL_MOLECULE_CATABOLIC_PROCESS	1.53	0.602		GO_REGULATION_OF_LEUKOCYTE_MEDIATED_IMMUNITY	1.62019	0.313531		GO_HIPPO_SIGNALING	1.5569	0.459653		GO_PYRIMIDINE_DEOXYRIBONUCLEOTIDE_METABOLIC_PROCESS	1.62039	0.365797
	GO_PEROXISOME_ORGANIZATION	1.53	0.592		GO_ADAPTIVE_IMMUNE_RESPONSE	1.58653	0.412124		GO_PHOTOTRANSDUCTION_VISIBLE_LIGHT	1.5506	0.469546		GO_KERATINOCYTE_PROLIFERATION	1.6168	0.368219
	GO_RESPONSE_TO_THYROID_HORMONE	1.53	0.585		GO_CELLULAR_RESPONSE_TO_BIOTIC_STIMULUS	1.58414	0.410802		GO_POSITIVE_REGULATION_OF_INTRINSIC_APOPTOTIC_SIGNALING_PATHWAY	1.54501	0.478809		GO_INNERVATION	1.61519	0.364774
	GO_ACETYL_COA_METABOLIC_PROCESS	1.52	0.581		GO_REGULATION_OF_PHAGOCYTOSIS	1.57824	0.419817		GO_PROGESTERONE_METABOLIC_PROCESS	1.5438	0.471593		GO_EXTRACELLULAR_TRANSPORT	1.60279	0.398166
	GO_ISOPRENOID_METABOLIC_PROCESS	1.52	0.569		GO_STEROID_ESTERIFICATION	1.57584	0.418286		GO_PRESYNAPSE_ORGANIZATION	1.54292	0.463774		GO_OSTEOBLAST_DIFFERENTIATION	1.60189	0.391937
	GO_REGULATION_OF_SKELETAL_MUSCLE_TISSUE_DEVELOPMENT	1.52	0.557		GO_PYRIMIDINE_RIBONUCLEOTIDE_METABOLIC_PROCESS	1.57542	0.410159		GO_CILIUM_MOVEMENT	1.53845	0.469151		GO_INTRACILIARY_TRANSPORT	1.59874	0.393865
	GO_REGULATION_OF_PROTEIN_EXIT_FROM_ENDOPLASMIC_RETICULUM	1.52	0.546		GO_CELL_KILLING	1.57403	0.405642		GO_TRANSCRIPTION_ELONGATION_FROM_RNA_POLYMERASE_I_PROMOTER	1.53446	0.473363		GO_REGULATION_OF_EPIDERMAL_GROWTH_FACTOR_ACTIVATED_RECEPTOR_ACTIVITY	1.58902	0.418794
	GO_REGULATION_OF_LONG_TERM_SYNAPTIC_POTENTIATION	1.52	0.553		GO_REGULATION_OF_ADAPTIVE_IMMUNE_RESPONSE	1.57335	0.399442		GO_EMBRYONIC_AXIS_SPECIFICATION	1.53281	0.468986		GO_INTRA_S_DNA_DAMAGE_CHECKPOINT	1.58696	0.417635
	GO_CELL_DIFFERENTIATION_IN_SPINAL_CORD	1.52	0.545		GO_POSITIVE_REGULATION_OF_PHAGOCYTOSIS	1.57317	0.391406		GO_EXTRACELLULAR_TRANSPORT	1.51645	0.521437		GO_POSITIVE_REGULATION_OF_OSTEOBLAST_DIFFERENTIATION	1.58149	0.428576
	GO_POSITIVE_REGULATION_OF_MULTICELLULAR_ORGANISM_GROWTH	1.52	0.548		GO_T_CELL_RECEPTOR_SIGNALING_PATHWAY	1.57128	0.389236		GO_BILE_ACID_AND_BILE_SALT_TRANSPORT	1.51303	0.524421		GO_NEGATIVE_REGULATION_OF_POSTTRANSCRIPTIONAL_GENE_SILENCING	1.5812	0.420791
	GO_VISUAL_BEHAVIOR	1.51	0.54		GO_INTERLEUKIN_17_PRODUCTION	1.56711	0.395148		GO_CELLULAR_RESPONSE_TO_CADMIUM_ION	1.50927	0.52865		GO_TRNA_5_END_PROCESSING	1.57957	0.417852
	GO_SENSORY_PERCEPTION_OF_TASTE	1.51	0.544		GO_POSITIVE_REGULATION_OF_INTRINSIC_APOPTOTIC_SIGNALING_PATHWAY	1.5654	0.39255		GO_PLASMINOGEN_ACTIVATION	1.50621	0.529498		GO_REGULATION_OF_PROTEIN_LOCALIZATION_TO_SYNAPSE	1.57594	0.422376
	GO_VENTRAL_SPINAL_CORD_INTERNEURON_DIFFERENTIATION	1.51	0.544		GO_PROTEIN_LIPID_COMPLEX_ASSEMBLY	1.564	0.389178		GO_NEGATIVE_REGULATION_OF_DENDRITE_MORPHOGENESIS	1.50147	0.537449		GO_REGULATION_OF_ACTIN_CYTOSKELETON_REORGANIZATION	1.57467	0.417841
	GO_CHOLESTEROL_EFFLUX	1.5	0.55		GO_MHC_CLASS_II_BIOSYNTHETIC_PROCESS	1.56371	0.382508		GO_G_PROTEIN_COUPLED_ACETYLCHOLINE_RECEPTOR_SIGNALING_PATHWAY	1.49993	0.533232		GO_CELL_PROLIFERATION_IN_HINDBRAIN	1.56902	0.429382
	GO_POSITIVE_REGULATION_OF_LONG_TERM_SYNAPTIC_POTENTIATION	1.5	0.539		GO_DETECTION_OF_OTHER_ORGANISM	1.56205	0.380202		GO_STEROL_TRANSPORT	1.49971	0.523912		GO_EPIDERMIS_MORPHOGENESIS	1.56793	0.42446
	GO_NEUROTRANSMITTER_BIOSYNTHETIC_PROCESS	1.5	0.536		GO_NEGATIVE_REGULATION_OF_T_CELL_APOPTOTIC_PROCESS	1.56012	0.379366		GO_SEMI_LUNAR_VALVE_DEVELOPMENT	1.49513	0.53216		GO_SERINE_PHOSPHORYLATION_OF_STAT_PROTEIN	1.56057	0.441381
	GO_MAGNESIUM_ION_TRANSPORT	1.5	0.529		GO_NEGATIVE_REGULATION_OF_LYMPHOCYTE_APOPTOTIC_PROCESS	1.55423	0.38977		GO_PROTEIN_CONTAINING_COMPLEX_REMODELING	1.49299	0.530737		GO_NEGATIVE_REGULATION_OF_CELL_AGING	1.54348	0.496647
	GO_NEGATIVE_REGULATION_OF_FATTY_ACID_BIOSYNTHETIC_PROCESS	1.5	0.532		GO_PYRIMIDINE_NUCLEOTIDE_BIOSYNTHETIC_PROCESS	1.55337	0.385296		GO_POTASSIUM_ION_EXPORT_ACROSS_PLASMA_MEMBRANE	1.48971	0.533933		GO_PROTEOGLYCAN_METABOLIC_PROCESS	1.53837	0.506614
	GO_GLUTAMATE_METABOLIC_PROCESS	1.5	0.53		GO_NEGATIVE_REGULATION_OF_ALPHA_BETA_T_CELL_ACTIVATION	1.55334	0.378572		GO_RESPONSE_TO_ESTROGEN	1.48633	0.537948		GO_KIDNEY_MORPHOGENESIS	1.53479	0.511293
	GO_DETECTION_OF_VISIBLE_LIGHT	1.5	0.528		GO_INFLAMMATORY_RESPONSE_TO_ANTIGENIC_STIMULUS	1.54807	0.389438		GO_POSITIVE_REGULATION_OF_SYNAPSE_ASSEMBLY	1.4836	0.538881		GO_NERVE_DEVELOPMENT	1.53467	0.502957
	GO_VASCULOGENESIS	1.48	0.592		GO_CELLULAR_RESPONSE_TO_INTERFERON_BETA	1.54694	0.386005		GO_PHASIC_SMOOTH_MUSCLE_CONTRACTION	1.48292	0.532548		GO_CYTOLYSIS	1.53184	0.505577
	GO_ENGULFMENT_OF_APOPTOTIC_CELL	1.47	0.605		GO_REGULATION_OF_LYMPHOCYTE_CHEMOTAXIS	1.54529	0.384956		GO_DETECTION_OF_CHEMICAL_STIMULUS_INVOLVED_IN_SENSORY_PERCEPTION_OF_TASTE	1.48259	0.524789		GO_NEURON_CELLULAR_HOMEOSTASIS	1.53104	0.500551
	GO_NEGATIVE_REGULATION_OF_INTERLEUKIN_1_PRODUCTION	1.47	0.596		GO_MALE_MEIOTIC_NUCLEAR_DIVISION	1.54274	0.386469		GO_SENSORY_PERCEPTION_OF_BITTER_TASTE	1.48193	0.51859		GO_PRESYNAPSE_ORGANIZATION	1.52791	0.504376
	GO_CRANIOFACIAL_SUTURE_MORPHOGENESIS	1.47	0.619		GO_ALPHA_BETA_T_CELL_DIFFERENTIATION	1.53962	0.389465		GO_PROTEIN_TRANSPORT_ALONG_MICROTUBULE	1.479	0.521179		GO_NEGATIVE_REGULATION_OF_CELLULAR_SENESCENCE	1.52681	0.500457
	GO_PHOTORECEPTOR_CELL_DEVELOPMENT	1.46	0.626		GO_LYMPHOCYTE_MEDIATED_IMMUNITY	1.53796	0.38887		GO_PROTEIN_LOCALIZATION_TO_CILIUM	1.47628	0.522922		GO_REGULATION_OF_CENTROSOME_DUPLICATION	1.52632	0.494373
	GO_POSITIVE_REGULATION_OF_SMOOTH_MUSCLE_CONTRACTION	1.46	0.631		GO_PHOSPHOLIPID_CATABOLIC_PROCESS	1.53776	0.383467		GO_2_OXOGLUTARATE_METABOLIC_PROCESS	1.47524	0.518551		GO_ESTABLISHMENT_OF_MITOTIC_SPINDLE_LOCALIZATION	1.5246	0.492917
	GO_NEGATIVE_REGULATION_OF_SPROUTING_ANGIOGENESIS	1.46	0.628		GO_REGULATION_OF_INFLAMMATORY_RESPONSE_TO_ANTIGENIC_STIMULUS	1.53412	0.388481		GO_REGULATION_OF_PLASMA_MEMBRANE_ORGANIZATION	1.47348	0.516577		GO_POSTSYNAPTIC_SIGNAL_TRANSDUCTION	1.52359	0.489073
	GO_NEUROTRANSMITTER_METABOLIC_PROCESS	1.46	0.634		GO_REGULATION_OF_LEUKOCYTE_MEDIATED_CYTOTOXICITY	1.53105	0.391449		GO_EPHRIN_RECEPTOR_SIGNALING_PATHWAY	1.46783	0.528772		GO_NEGATIVE_REGULATION_OF_EPITHELIAL_TO_MESENCHYMAL_TRANSITION	1.52313	0.483455
	GO_NEUTRAL_LIPID_CATABOLIC_PROCESS	1.46	0.626		GO_INTERFERON_ALPHA_PRODUCTION	1.52895	0.391774		GO_NEGATIVE_REGULATION_OF_FATTY_ACID_BIOSYNTHETIC_PROCESS	1.46065	0.547512		GO_SEROTONIN_RECEPTOR_SIGNALING_PATHWAY	1.51616	0.502904
	GO_INNATE_IMMUNE_RESPONSE_IN_MUCOSA	1.45	0.629		GO_REGULATION_OF_B_CELL_MEDIATED_IMMUNITY	1.52529	0.397113		GO_PLASMA_LIPOPROTEIN_PARTICLE_CLEARANCE	1.45765	0.551069		GO_CYTOKINETIC_PROCESS	1.51571	0.497306
	GO_REGULATION_OF_CHROMATIN_ASSEMBLY	1.45	0.633		GO_INTERLEUKIN_10_PRODUCTION	1.523	0.3977		GO_REGULATION_OF_CHOLESTEROL_BIOSYNTHETIC_PROCESS	1.45669	0.546781		GO_DORSAL_VENTRAL_NEURAL_TUBE_PATTERNING	1.50887	0.516271
	GO_RESPONSE_TO_ELECTRICAL_STIMULUS	1.44	0.65		GO_TYPE_2_IMMUNE_RESPONSE	1.52153	0.396317		GO_SPINAL_CORD_MOTOR_NEURON_DIFFERENTIATION	1.45585	0.542098		GO_MORPHOGENESIS_OF_AN_EPITHELIAL_BUD	1.50428	0.526653
	GO_BILE_ACID_METABOLIC_PROCESS	1.44	0.648		GO_REGULATION_OF_INNATE_IMMUNE_RESPONSE	1.52097	0.392554		GO_CARDIAC_RIGHT_VENTRICLE_MORPHOGENESIS	1.45462	0.539458		GO_REGULATION_OF_OSTEOBLAST_DIFFERENTIATION	1.50421	0.519624
	GO_POSITIVE_REGULATION_OF_SKELETAL_MUSCLE_TISSUE_DEVELOPMENT	1.44	0.639		GO_POSITIVE_REGULATION_OF_INTERFERON_ALPHA_PRODUCTION	1.5203	0.389223		GO_DETECTION_OF_VISIBLE_LIGHT	1.45428	0.53321		GO_RENAL_ABSORPTION	1.4989	0.533682
	GO_ADAPTATION_OF_SIGNALING_PATHWAY	1.44	0.638		GO_T_CELL_LINEAGE_COMMITMENT	1.51749	0.391995		GO_EMBRYONIC_HEART_TUBE_DEVELOPMENT	1.44797	0.548714		GO_FIBRINOLYSIS	1.49669	0.535192
	GO_REPRODUCTIVE_BEHAVIOR	1.44	0.633		GO_MORPHOGENESIS_OF_AN_ENDOTHELIUM	1.51703	0.388296		GO_POSITIVE_REGULATION_OF_MULTICELLULAR_ORGANISM_GROWTH	1.44616	0.547904		GO_ENDODERM_FORMATION	1.49602	0.530313
	GO_PHOTOTRANSDUCTION_VISIBLE_LIGHT	1.44	0.626		GO_POSITIVE_REGULATION_OF_ISOTYPE_SWITCHING	1.51551	0.387331		GO_POSITIVE_REGULATION_OF_CELL_JUNCTION_ASSEMBLY	1.4423	0.554996		GO_POSITIVE_REGULATION_OF_BONE_MINERALIZATION	1.49439	0.529357
	GO_LIPID_DIGESTION	1.44	0.62		GO_KILLING_OF_CELLS_OF_OTHER_ORGANISM	1.51551	0.382263		GO_GLYCINE_METABOLIC_PROCESS	1.43893	0.561209		GO_NEGATIVE_REGULATION_OF_VIRAL_TRANSCRIPTION	1.49392	0.524525
	GO_VENTRICULAR_SYSTEM_DEVELOPMENT	1.44	0.625		GO_POSITIVE_REGULATION_OF_ADAPTIVE_IMMUNE_RESPONSE	1.51499	0.3788		GO_REGULATION_OF_CALCIUM_ION_DEPENDENT_EXOCYTOSIS	1.43324	0.575595		GO_ENDODERMAL_CELL_DIFFERENTIATION	1.49359	0.518992
	GO_NADP_METABOLIC_PROCESS	1.44	0.619		GO_NATURAL_KILLER_CELL_ACTIVATION	1.51313	0.379281		GO_MAMMARY_GLAND_EPITHELIAL_CELL_DIFFERENTIATION	1.43281	0.569569		GO_PIRNA_METABOLIC_PROCESS	1.49165	0.519413
	GO_VASCULAR_ENDOTHELIAL_GROWTH_FACTOR_SIGNALING_PATHWAY	1.44	0.613		GO_LEUKOCYTE_MEDIATED_CYTOTOXICITY	1.51247	0.376541		GO_NEGATIVE_REGULATION_OF_LIPASE_ACTIVITY	1.43183	0.565736		GO_REGULATION_OF_UBIQUITIN_PROTEIN_LIGASE_ACTIVITY	1.49101	0.515548
	GO_PROTEIN_EXIT_FROM_ENDOPLASMIC_RETICULUM	1.44	0.61		GO_RRNA_METHYLATION	1.51135	0.375302		GO_NEGATIVE_REGULATION_OF_AXON_EXTENSION	1.42797	0.573354		GO_DIOL_METABOLIC_PROCESS	1.48906	0.516501
	GO_ISOPRENOID_BIOSYNTHETIC_PROCESS	1.43	0.61		GO_POSITIVE_REGULATION_OF_GLIAL_CELL_PROLIFERATION	1.50755	0.381855		GO_NEGATIVE_REGULATION_OF_AXONOGENESIS	1.42436	0.580272		GO_POSITIVE_REGULATION_OF_CARTILAGE_DEVELOPMENT	1.48663	0.518883
	GO_LABYRINTHINE_LAYER_BLOOD_VESSEL_DEVELOPMENT	1.43	0.626		GO_REGULATION_OF_AMYLOID_BETA_CLEARANCE	1.507	0.378731		GO_PHOSPHOLIPID_TRANSPORT	1.41416	0.613396		GO_REGULATION_OF_OSSIFICATION	1.4858	0.51595
	GO_SEQUESTERING_OF_METAL_ION	1.42	0.644		GO_REGULATION_OF_B_CELL_PROLIFERATION	1.50683	0.374837		GO_CHOLESTEROL_EFFLUX	1.41283	0.611049		GO_MICROTUBULE_BASED_TRANSPORT	1.48477	0.514002
	GO_TRIGLYCERIDE_CATABOLIC_PROCESS	1.42	0.645		GO_REPRODUCTIVE_BEHAVIOR	1.50483	0.376237		GO_NEURAL_TUBE_PATTERNING	1.40985	0.615482		GO_RESPONSE_TO_CATECHOLAMINE	1.47903	0.529565
	GO_POSTSYNAPTIC_MEMBRANE_ORGANIZATION	1.42	0.643		GO_POSITIVE_REGULATION_OF_T_CELL_PROLIFERATION	1.49982	0.38638		GO_SEROTONIN_RECEPTOR_SIGNALING_PATHWAY	1.40501	0.628321		GO_DENDRITE_EXTENSION	1.47788	0.527743
	GO_RETINA_VASCULATURE_DEVELOPMENT_IN_CAMERA_TYPE_EYE	1.42	0.636		GO_PROTEIN_CONTAINING_COMPLEX_REMODELING	1.49796	0.387091		GO_RESPONSE_TO_ACIDIC_PH	1.40016	0.641003		GO_MAMMARY_GLAND_EPITHELIUM_DEVELOPMENT	1.47232	0.543743
	GO_POSITIVE_REGULATION_OF_GRANULOCYTE_CHEMOTAXIS	1.42	0.638		GO_PROTEIN_LIPID_COMPLEX_SUBUNIT_ORGANIZATION	1.4953	0.389939		GO_CELLULAR_COMPONENT_MAINTENANCE	1.39654	0.64912		GO_PROSTATE_GLAND_MORPHOGENESIS	1.46965	0.548085
	GO_REVERSE_CHOLESTEROL_TRANSPORT	1.42	0.634		GO_NEGATIVE_REGULATION_OF_T_HELPER_CELL_DIFFERENTIATION	1.49506	0.386236		GO_NEGATIVE_REGULATION_OF_CELL_MORPHOGENESIS_INVOLVED_IN_DIFFERENTIATION	1.39559	0.645967		GO_RESPONSE_TO_ESTROGEN	1.46652	0.554161
	GO_REGULATION_OF_NUCLEAR_CELL_CYCLE_DNA_REPLICATION	1.41	0.636		GO_ALPHA_BETA_T_CELL_ACTIVATION	1.49342	0.38648		GO_ZYMOGEN_ACTIVATION	1.38559	0.680169		GO_POSITIVE_REGULATION_OF_ACTIN_CYTOSKELETON_REORGANIZATION	1.46601	0.549879
	GO_LONG_CHAIN_FATTY_ACID_BIOSYNTHETIC_PROCESS	1.41	0.633		GO_RESPONSE_TO_INTERFERON_GAMMA	1.49299	0.383396		GO_POSITIVE_REGULATION_OF_TRANSCRIPTION_INITIATION_FROM_RNA_POLYMERASE_II_PROMOTER	1.37622	0.713578		GO_PROTEOGLYCAN_BIOSYNTHETIC_PROCESS	1.46488	0.548601
	GO_ALPHA_AMINO_ACID_METABOLIC_PROCESS	1.41	0.626		GO_POSITIVE_REGULATION_OF_LEUKOCYTE_MEDIATED_IMMUNITY	1.49228	0.381198		GO_PROTEIN_LIPID_COMPLEX_SUBUNIT_ORGANIZATION	1.3753	0.709085		GO_ZYMOGEN_ACTIVATION	1.46425	0.545105
	GO_GROWTH_HORMONE_SECRETION	1.41	0.63		GO_AROMATIC_AMINO_ACID_FAMILY_CATABOLIC_PROCESS	1.49058	0.381371		GO_NEUROTRANSMITTER_RECEPTOR_INTERNALIZATION	1.37113	0.720231		GO_ACTIVATION_OF_CYSTEINE_TYPE_ENDOPEPTIDASE_ACTIVITY	1.46324	0.542671
	GO_DNA_METHYLATION_DEPENDENT_HETEROCHROMATIN_ASSEMBLY	1.41	0.623		GO_NEGATIVE_REGULATION_OF_CELL_KILLING	1.48785	0.385144		GO_MICROTUBULE_BASED_MOVEMENT	1.36921	0.721177		GO_CORTICAL_ACTIN_CYTOSKELETON_ORGANIZATION	1.46202	0.541267
	GO_SENSORY_PERCEPTION_OF_LIGHT_STIMULUS	1.41	0.64		GO_NEGATIVE_REGULATION_OF_IMMUNE_RESPONSE	1.4861	0.386231		GO_SYNAPTIC_MEMBRANE_ADHESION	1.36742	0.721746		GO_REGULATION_OF_BIOMINERALIZATION	1.46113	0.538755
	GO_BLOOD_VESSEL_ENDOTHELIAL_CELL_PROLIFERATION_INVOLVED_IN_SPROUTING_ANGIOGENESIS	1.41	0.635		GO_INTERMEMBRANE_LIPID_TRANSFER	1.48306	0.390686		GO_CILIUM_OR_FLAGELLUM_DEPENDENT_CELL_MOTILITY	1.3663	0.719251		GO_GASTRULATION	1.45724	0.547801
	GO_CELLULAR_AMINO_ACID_CATABOLIC_PROCESS	1.4	0.641		GO_POSITIVE_REGULATION_OF_CELL_KILLING	1.48185	0.390166		GO_TERMINATION_OF_RNA_POLYMERASE_I_TRANSCRIPTION	1.36624	0.71202		GO_DEOXYRIBOSE_PHOSPHATE_CATABOLIC_PROCESS	1.45458	0.552271
	GO_BETA_CATENIN_DESTRUCTION_COMPLEX_DISASSEMBLY	1.4	0.635		GO_RNA_METHYLATION	1.47847	0.39574		GO_SYNAPSE_ASSEMBLY	1.36394	0.714735		GO_HEPARAN_SULFATE_PROTEOGLYCAN_BIOSYNTHETIC_PROCESS	1.45384	0.549352
	GO_ALPHA_AMINO_ACID_CATABOLIC_PROCESS	1.39	0.691		GO_NEGATIVE_REGULATION_OF_CD4_POSITIVE_ALPHA_BETA_T_CELL_DIFFERENTIATION	1.4741	0.40465		GO_MICROTUBULE_BUNDLE_FORMATION	1.3632	0.710542		GO_REGULATION_OF_ODONTOGENESIS	1.45286	0.547831
	GO_RESPONSE_TO_DEXAMETHASONE	1.39	0.69		GO_ANTIGEN_PROCESSING_AND_PRESENTATION_OF_PEPTIDE_ANTIGEN_VIA_MHC_CLASS_I	1.47384	0.401385		GO_CRANIOFACIAL_SUTURE_MORPHOGENESIS	1.3626	0.705994		GO_PROTEIN_TRANSPORT_ALONG_MICROTUBULE	1.45111	0.549127
	GO_CARDIAC_ATRIUM_MORPHOGENESIS	1.39	0.686		GO_REGULATION_OF_TYPE_2_IMMUNE_RESPONSE	1.46797	0.414862		GO_MOTILE_CILIUM_ASSEMBLY	1.36106	0.705902		GO_CYTOSKELETON_DEPENDENT_INTRACELLULAR_TRANSPORT	1.44918	0.550912
	GO_REGULATION_OF_SPROUTING_ANGIOGENESIS	1.39	0.683		GO_AROMATIC_AMINO_ACID_FAMILY_METABOLIC_PROCESS	1.4659	0.417021		GO_REGULATION_OF_DIGESTIVE_SYSTEM_PROCESS	1.361	0.699201		GO_REGULATION_OF_VESICLE_FUSION	1.44918	0.545469
	GO_REGULATION_OF_RHO_PROTEIN_SIGNAL_TRANSDUCTION	1.38	0.684		GO_ECTODERM_DEVELOPMENT	1.46317	0.42078		GO_ANTIMICROBIAL_HUMORAL_IMMUNE_RESPONSE_MEDIATED_BY_ANTIMICROBIAL_PEPTIDE	1.35608	0.713743		GO_ERBB_SIGNALING_PATHWAY	1.44647	0.549805
	GO_ATRIAL_SEPTUM_MORPHOGENESIS	1.38	0.678		GO_RESPONSE_TO_CHEMOKINE	1.46075	0.424047		GO_RETINAL_GANGLION_CELL_AXON_GUIDANCE	1.35429	0.715068		GO_SALIVARY_GLAND_DEVELOPMENT	1.44525	0.549434
	GO_STEROL_TRANSPORT	1.38	0.675		GO_DEFENSE_RESPONSE_TO_VIRUS	1.45957	0.423673		GO_EMBRYONIC_HEART_TUBE_MORPHOGENESIS	1.35333	0.712291		GO_REGULATION_OF_EPIDERMAL_CELL_DIFFERENTIATION	1.44425	0.547742
	GO_ECTODERM_DEVELOPMENT	1.38	0.679		GO_SPINAL_CORD_PATTERNING	1.45943	0.42011		GO_ZINC_ION_HOMEOSTASIS	1.34773	0.730348		GO_XENOBIOTIC_TRANSPORT	1.44281	0.547614
	GO_REGULATION_OF_FERTILIZATION	1.38	0.7		GO_T_CELL_PROLIFERATION	1.4555	0.427745		GO_METANEPHRIC_EPITHELIUM_DEVELOPMENT	1.34369	0.741609		GO_ESTABLISHMENT_OF_PLANAR_POLARITY_OF_EMBRYONIC_EPITHELIUM	1.4401	0.552038
	GO_RETINOL_METABOLIC_PROCESS	1.37	0.714		GO_TRANSEPITHELIAL_TRANSPORT	1.45163	0.435863		GO_POSTSYNAPSE_ASSEMBLY	1.34323	0.736838		GO_BRANCH_ELONGATION_OF_AN_EPITHELIUM	1.43981	0.548218
	GO_PHOTORECEPTOR_CELL_DIFFERENTIATION	1.37	0.708		GO_MYD88_INDEPENDENT_TOLL_LIKE_RECEPTOR_SIGNALING_PATHWAY	1.45137	0.43265		GO_REGULATION_OF_LONG_TERM_NEURONAL_SYNAPTIC_PLASTICITY	1.33987	0.745243		GO_REGULATION_OF_HEART_MORPHOGENESIS	1.43968	0.543608
	GO_LOW_DENSITY_LIPOPROTEIN_PARTICLE_CLEARANCE	1.37	0.706		GO_INTERFERON_GAMMA_MEDIATED_SIGNALING_PATHWAY	1.45037	0.431547		GO_AXONEME_ASSEMBLY	1.33946	0.740088		GO_CELLULAR_RESPONSE_TO_CADMIUM_ION	1.43899	0.54139
	GO_RHODOPSIN_MEDIATED_SIGNALING_PATHWAY	1.37	0.702		GO_LYMPHOCYTE_CHEMOTAXIS	1.44871	0.432939		GO_TRANSCYTOSIS	1.33648	0.74666		GO_ORGANELLE_MEMBRANE_FUSION	1.43792	0.541183
	GO_SPINAL_CORD_PATTERNING	1.36	0.736		GO_REGULATION_OF_CHOLESTEROL_BIOSYNTHETIC_PROCESS	1.44746	0.433084		GO_RHODOPSIN_MEDIATED_SIGNALING_PATHWAY	1.33498	0.747014		GO_POSITIVE_REGULATION_OF_RESPONSE_TO_WOUNDING	1.43417	0.550306
	GO_POSITIVE_REGULATION_OF_RHO_PROTEIN_SIGNAL_TRANSDUCTION	1.36	0.73		GO_POSITIVE_REGULATION_OF_RECEPTOR_SIGNALING_PATHWAY_VIA_STAT	1.44599	0.433752		GO_REPRODUCTIVE_BEHAVIOR	1.33398	0.744745		GO_RESPONSE_TO_DOPAMINE	1.43236	0.552058
	GO_DICARBOXYLIC_ACID_METABOLIC_PROCESS	1.36	0.726		GO_GLYCINE_METABOLIC_PROCESS	1.4454	0.431584		GO_CELLULAR_RESPONSE_TO_ATP	1.32443	0.781596		GO_RESPONSE_TO_NERVE_GROWTH_FACTOR	1.43201	0.548662
	GO_REGULATION_OF_NEURONAL_SYNAPTIC_PLASTICITY	1.36	0.738		GO_REGULATION_OF_CD8_POSITIVE_ALPHA_BETA_T_CELL_ACTIVATION	1.44469	0.42969		GO_REGULATION_OF_PRESYNAPSE_ORGANIZATION	1.32395	0.777029		GO_SEQUESTERING_OF_METAL_ION	1.43101	0.547833
	GO_NUCLEOBASE_CONTAINING_SMALL_MOLECULE_INTERCONVERSION	1.36	0.736		GO_NEGATIVE_REGULATION_OF_INTERLEUKIN_10_PRODUCTION	1.44414	0.427341		GO_REGULATION_OF_HAIR_CYCLE	1.3176	0.800313		GO_POSITIVE_REGULATION_OF_EXTRINSIC_APOPTOTIC_SIGNALING_PATHWAY	1.431	0.543139
	GO_WALKING_BEHAVIOR	1.35	0.755		GO_LYMPHOCYTE_COSTIMULATION	1.44387	0.424573		GO_RESPONSE_TO_STEROL_DEPLETION	1.31645	0.79892		GO_REGULATION_OF_CALCIUM_ION_DEPENDENT_EXOCYTOSIS	1.43078	0.539307
	GO_NEGATIVE_REGULATION_OF_AXONOGENESIS	1.35	0.758		GO_NEUROPEPTIDE_SIGNALING_PATHWAY	1.44288	0.424088		GO_GLUTAMINE_FAMILY_AMINO_ACID_CATABOLIC_PROCESS	1.31613	0.793742		GO_MOLTING_CYCLE	1.42623	0.551381
	GO_MEGAKARYOCYTE_DEVELOPMENT	1.35	0.754		GO_DENDRITIC_SPINE_MAINTENANCE	1.44098	0.426244		GO_ACUTE_PHASE_RESPONSE	1.31554	0.789633		GO_MICROTUBULE_BASED_MOVEMENT	1.42616	0.546882
	GO_PROTEIN_NEDDYLATION	1.35	0.756		GO_ANDROGEN_METABOLIC_PROCESS	1.4408	0.423173		GO_AXONAL_FASCICULATION	1.31495	0.785664		GO_MATURATION_OF_5_8S_RRNA	1.42333	0.552883
	GO_EMBRYONIC_HEART_TUBE_DEVELOPMENT	1.35	0.755		GO_LEUKOCYTE_HOMEOSTASIS	1.44018	0.421572		GO_BASEMENT_MEMBRANE_ORGANIZATION	1.3147	0.780254		GO_MESONEPHROS_DEVELOPMENT	1.42284	0.550136
	GO_REGULATION_OF_GLUTAMATE_SECRETION	1.35	0.749		GO_REGULATION_OF_RESPONSE_TO_INTERFERON_GAMMA	1.44006	0.418412		GO_AORTIC_VALVE_DEVELOPMENT	1.31199	0.786569		GO_VESICLE_FUSION_TO_PLASMA_MEMBRANE	1.41807	0.56387
	GO_CELLULAR_RESPONSE_TO_ATP	1.35	0.744		GO_POSITIVE_REGULATION_OF_TYROSINE_PHOSPHORYLATION_OF_STAT_PROTEIN	1.43971	0.416088		GO_PATTERN_SPECIFICATION_PROCESS	1.30958	0.791572		GO_NEGATIVE_REGULATION_OF_RECEPTOR_SIGNALING_PATHWAY_VIA_JAK_STAT	1.41496	0.571528
	GO_NEGATIVE_REGULATION_OF_AXON_EXTENSION	1.34	0.749		GO_CD4_POSITIVE_ALPHA_BETA_T_CELL_DIFFERENTIATION	1.43808	0.417448		GO_GLYCEROLIPID_CATABOLIC_PROCESS	1.30907	0.787495		GO_BASE_EXCISION_REPAIR	1.41446	0.568787
	GO_PHOSPHOLIPID_CATABOLIC_PROCESS	1.34	0.744		GO_NEGATIVE_REGULATION_OF_ADAPTIVE_IMMUNE_RESPONSE	1.43658	0.418438		GO_ENAMEL_MINERALIZATION	1.30802	0.785869		GO_POSITIVE_REGULATION_OF_PROTEIN_MATURATION	1.41237	0.572173
	GO_POSITIVE_REGULATION_OF_MRNA_SPLICING_VIA_SPLICEOSOME	1.34	0.749		GO_POSITIVE_REGULATION_OF_B_CELL_ACTIVATION	1.43618	0.416237		GO_POSITIVE_REGULATION_OF_BONE_MINERALIZATION	1.30743	0.782157		GO_MAMMARY_GLAND_DUCT_MORPHOGENESIS	1.4098	0.577732
	GO_PULMONARY_VALVE_MORPHOGENESIS	1.34	0.743		GO_ANTIBACTERIAL_HUMORAL_RESPONSE	1.43549	0.415035		GO_REGULATION_OF_TRANSCRIPTION_INITIATION_FROM_RNA_POLYMERASE_II_PROMOTER	1.30739	0.77613		GO_DEVELOPMENT_OF_PRIMARY_FEMALE_SEXUAL_CHARACTERISTICS	1.40846	0.578217
	GO_BILE_ACID_BIOSYNTHETIC_PROCESS	1.34	0.748		GO_REGULATION_OF_ALPHA_BETA_T_CELL_DIFFERENTIATION	1.43236	0.420639		GO_NEUROTRANSMITTER_RECEPTOR_LOCALIZATION_TO_POSTSYNAPTIC_SPECIALIZATION_MEMBRANE	1.30298	0.790223		GO_METANEPHROS_MORPHOGENESIS	1.40489	0.587256
	GO_VASCULAR_ASSOCIATED_SMOOTH_MUSCLE_CELL_DIFFERENTIATION	1.34	0.746		GO_PYRIMIDINE_CONTAINING_COMPOUND_BIOSYNTHETIC_PROCESS	1.43169	0.419227		GO_ORGANOPHOSPHATE_ESTER_TRANSPORT	1.3029	0.784348		GO_INTESTINAL_ABSORPTION	1.40399	0.586152
	GO_REGULATION_OF_LIPOPROTEIN_PARTICLE_CLEARANCE	1.34	0.742		GO_POSITIVE_REGULATION_OF_MRNA_PROCESSING	1.43152	0.416385		GO_NEUROTRANSMITTER_METABOLIC_PROCESS	1.30195	0.782485		GO_VIRAL_BUDDING	1.40298	0.585273
	GO_SULFUR_COMPOUND_CATABOLIC_PROCESS	1.33	0.751		GO_GLUCOSAMINE_CONTAINING_COMPOUND_METABOLIC_PROCESS	1.42567	0.430053		GO_FIBRINOLYSIS	1.30066	0.782379		GO_REGULATION_OF_BICELLULAR_TIGHT_JUNCTION_ASSEMBLY	1.40268	0.581812
	GO_REGULATION_OF_VASCULOGENESIS	1.33	0.749		GO_SUPEROXIDE_ANION_GENERATION	1.42344	0.43338		GO_REGULATION_OF_EPITHELIAL_CELL_DIFFERENTIATION_INVOLVED_IN_KIDNEY_DEVELOPMENT	1.30003	0.779273		GO_REGULATION_OF_SMOOTHENED_SIGNALING_PATHWAY	1.40254	0.577904
	GO_REGULATION_OF_TUBE_SIZE	1.33	0.75		GO_CELL_REDOX_HOMEOSTASIS	1.42214	0.433806		GO_ENDOCRINE_PANCREAS_DEVELOPMENT	1.29853	0.780657		GO_NEUROTRANSMITTER_RECEPTOR_LOCALIZATION_TO_POSTSYNAPTIC_SPECIALIZATION_MEMBRANE	1.40003	0.58301
	GO_G_PROTEIN_COUPLED_RECEPTOR_INTERNALIZATION	1.33	0.746		GO_CHEMOKINE_BIOSYNTHETIC_PROCESS	1.41981	0.437063		GO_ORGANIC_HYDROXY_COMPOUND_TRANSPORT	1.29708	0.781027		GO_FEMALE_SEX_DIFFERENTIATION	1.39946	0.580876
	GO_CELLULAR_COMPONENT_MAINTENANCE	1.33	0.745		GO_POSITIVE_REGULATION_OF_B_CELL_PROLIFERATION	1.41957	0.434516		GO_ENTEROENDOCRINE_CELL_DIFFERENTIATION	1.297	0.775665		GO_MULTIVESICULAR_BODY_ORGANIZATION	1.39822	0.581499
	GO_NEGATIVE_REGULATION_OF_BLOOD_VESSEL_DIAMETER	1.33	0.74		GO_INTERFERON_BETA_PRODUCTION	1.41899	0.432872		GO_VENTRICULAR_TRABECULA_MYOCARDIUM_MORPHOGENESIS	1.29586	0.775009		GO_DOPAMINE_TRANSPORT	1.39755	0.579965
	GO_PROGESTERONE_METABOLIC_PROCESS	1.33	0.739		GO_REGULATION_OF_ACUTE_INFLAMMATORY_RESPONSE	1.41859	0.430898		GO_NEGATIVE_REGULATION_OF_EPIDERMIS_DEVELOPMENT	1.29203	0.787103		GO_OSSIFICATION	1.39695	0.578009
	GO_POSITIVE_REGULATION_OF_CELL_DIVISION	1.33	0.734		GO_POSITIVE_REGULATION_OF_ACUTE_INFLAMMATORY_RESPONSE	1.4178	0.429813		GO_VASCULOGENESIS	1.29171	0.782825		GO_CELL_FATE_COMMITMENT	1.39619	0.576455
	GO_RIBONUCLEOSIDE_METABOLIC_PROCESS	1.33	0.73		GO_ALPHA_BETA_T_CELL_PROLIFERATION	1.41642	0.430896		GO_CALCIUM_DEPENDENT_CELL_CELL_ADHESION_VIA_PLASMA_MEMBRANE_CELL_ADHESION_MOLECULES	1.29087	0.780857		GO_SPHINGOID_METABOLIC_PROCESS	1.39592	0.573356
	GO_CELLULAR_RESPONSE_TO_VASCULAR_ENDOTHELIAL_GROWTH_FACTOR_STIMULUS	1.33	0.73		GO_POSITIVE_REGULATION_OF_IMMUNOGLOBULIN_PRODUCTION	1.41604	0.4289		GO_VOCALIZATION_BEHAVIOR	1.28862	0.785675		GO_VENOUS_BLOOD_VESSEL_DEVELOPMENT	1.39587	0.569471
	GO_LIPOXYGENASE_PATHWAY	1.33	0.729		GO_TYROSINE_PHOSPHORYLATION_OF_STAT_PROTEIN	1.4158	0.426458		GO_PHOTORECEPTOR_CELL_MAINTENANCE	1.28808	0.782658		GO_PROTEIN_LOCALIZATION_TO_MICROTUBULE_ORGANIZING_CENTER	1.39573	0.565911
	GO_CELLULAR_RESPONSE_TO_CORTICOSTEROID_STIMULUS	1.33	0.733		GO_REGULATION_OF_CELL_KILLING	1.41329	0.43057		GO_REGULATION_OF_BIOMINERALIZATION	1.28471	0.791774		GO_CLEAVAGE_INVOLVED_IN_RRNA_PROCESSING	1.39503	0.564346
	GO_REGULATION_OF_ATP_BIOSYNTHETIC_PROCESS	1.32	0.729		GO_LYMPHOCYTE_HOMEOSTASIS	1.4131	0.427987		GO_N_ACETYLGLUCOSAMINE_METABOLIC_PROCESS	1.28462	0.786634		GO_MICROTUBULE_NUCLEATION	1.39039	0.577495
	GO_FLUID_TRANSPORT	1.32	0.748		GO_MEIOSIS_I_CELL_CYCLE_PROCESS	1.4124	0.426848		GO_POSITIVE_REGULATION_OF_SUBSTRATE_ADHESION_DEPENDENT_CELL_SPREADING	1.28428	0.782722		GO_SECONDARY_METABOLITE_BIOSYNTHETIC_PROCESS	1.38986	0.575518
	GO_POSITIVE_REGULATION_OF_MUSCLE_CELL_DIFFERENTIATION	1.32	0.753		GO_EOSINOPHIL_MIGRATION	1.40954	0.43205		GO_GASTRULATION_WITH_MOUTH_FORMING_SECOND	1.28331	0.781522		GO_DNA_CATABOLIC_PROCESS	1.38858	0.576028
	GO_NEGATIVE_REGULATION_OF_NOTCH_SIGNALING_PATHWAY	1.32	0.751		GO_VISUAL_BEHAVIOR	1.40951	0.429199		GO_REGULATION_OF_KERATINOCYTE_DIFFERENTIATION	1.28208	0.781573		GO_MATURATION_OF_5_8S_RRNA_FROM_TRICISTRONIC_RRNA_TRANSCRIPT_SSU_RRNA_5_8S_RRNA_LSU_RRNA	1.38816	0.573652
	GO_CELLULAR_HORMONE_METABOLIC_PROCESS	1.32	0.749		GO_POSITIVE_REGULATION_OF_INTERLEUKIN_10_PRODUCTION	1.40909	0.427376		GO_ZINC_ION_TRANSPORT	1.28163	0.778269		GO_REGULATION_OF_POSTSYNAPTIC_NEUROTRANSMITTER_RECEPTOR_ACTIVITY	1.38751	0.572299
	GO_VASCULAR_PROCESS_IN_CIRCULATORY_SYSTEM	1.32	0.744		GO_REGULATION_OF_ALPHA_BETA_T_CELL_ACTIVATION	1.40624	0.432862		GO_NEGATIVE_REGULATION_OF_LIPID_TRANSPORT	1.27924	0.783403		GO_PHOSPHATIDYLINOSITOL_DEPHOSPHORYLATION	1.38602	0.574045
	GO_SUBPALLIUM_DEVELOPMENT	1.32	0.744		GO_INTERLEUKIN_4_PRODUCTION	1.40614	0.430173		GO_STEROID_ESTERIFICATION	1.27801	0.783541		GO_BRANCHING_MORPHOGENESIS_OF_AN_EPITHELIAL_TUBE	1.38586	0.570834
	GO_NEGATIVE_REGULATION_OF_CELL_SUBSTRATE_JUNCTION_ORGANIZATION	1.31	0.742		GO_NEGATIVE_REGULATION_OF_ALPHA_BETA_T_CELL_DIFFERENTIATION	1.40366	0.434168		GO_VENTRICULAR_SEPTUM_DEVELOPMENT	1.27578	0.78835		GO_OVULATION_CYCLE	1.38274	0.578221
	GO_NEGATIVE_REGULATION_OF_NUCLEOTIDE_METABOLIC_PROCESS	1.31	0.738		GO_REGULATORY_T_CELL_DIFFERENTIATION	1.3971	0.450524		GO_MEMBRANE_REPOLARIZATION_DURING_ACTION_POTENTIAL	1.27569	0.783505		GO_SMOOTHENED_SIGNALING_PATHWAY	1.38114	0.580592
	GO_RESPONSE_TO_NICOTINE	1.31	0.735		GO_T_CELL_MIGRATION	1.39555	0.452228		GO_PLASMA_MEMBRANE_PHOSPHOLIPID_SCRAMBLING	1.27479	0.782303		GO_NEPHRON_MORPHOGENESIS	1.38037	0.579553
	GO_N_ACETYLGLUCOSAMINE_METABOLIC_PROCESS	1.31	0.731		GO_TOLL_LIKE_RECEPTOR_9_SIGNALING_PATHWAY	1.39467	0.451809		GO_REGIONALIZATION	1.27238	0.78756		GO_LIVER_MORPHOGENESIS	1.37776	0.585332
	GO_AXONEME_ASSEMBLY	1.31	0.731		GO_IMMUNOGLOBULIN_SECRETION	1.39437	0.44971		GO_NEGATIVE_REGULATION_OF_INTERLEUKIN_1_BETA_PRODUCTION	1.26808	0.802061		GO_AXIS_ELONGATION	1.37705	0.584422
	GO_NEGATIVE_REGULATION_OF_RESPONSE_TO_WOUNDING	1.31	0.731		GO_NEGATIVE_REGULATION_OF_CYTOKINE_PRODUCTION_INVOLVED_IN_IMMUNE_RESPONSE	1.39362	0.449063		GO_GLUTAMATE_METABOLIC_PROCESS	1.26759	0.799151		GO_TOOTH_MINERALIZATION	1.37558	0.586294
	GO_RESPONSE_TO_AMINE	1.31	0.743		GO_TRANSCRIPTION_PREINITIATION_COMPLEX_ASSEMBLY	1.39353	0.446392		GO_PIRNA_METABOLIC_PROCESS	1.26514	0.805087		GO_NEGATIVE_REGULATION_OF_POTASSIUM_ION_TRANSPORT	1.37328	0.59105
	GO_PULMONARY_VALVE_DEVELOPMENT	1.31	0.745		GO_RESPONSE_TO_STEROL_DEPLETION	1.3926	0.446212		GO_PREPULSE_INHIBITION	1.26367	0.806324		GO_CHONDROCYTE_DEVELOPMENT	1.37221	0.591205
	GO_PHOTOTRANSDUCTION	1.31	0.746		GO_CYTOPLASMIC_PATTERN_RECOGNITION_RECEPTOR_SIGNALING_PATHWAY	1.39014	0.450644		GO_POSITIVE_REGULATION_OF_DENDRITIC_SPINE_MORPHOGENESIS	1.26288	0.804612		GO_ENDONUCLEOLYTIC_CLEAVAGE_INVOLVED_IN_RRNA_PROCESSING	1.36946	0.597736
	GO_TRANSCYTOSIS	1.3	0.746		GO_EOSINOPHIL_CHEMOTAXIS	1.38951	0.449565		GO_MAGNESIUM_ION_TRANSPORT	1.26189	0.803866		GO_REGULATION_OF_WATER_LOSS_VIA_SKIN	1.36752	0.601328
	GO_NEGATIVE_REGULATION_OF_GLYCOLYTIC_PROCESS	1.3	0.747		GO_CELL_DIFFERENTIATION_IN_SPINAL_CORD	1.38912	0.447921		GO_CILIUM_ORGANIZATION	1.26149	0.800589		GO_RESPONSE_TO_VITAMIN_D	1.36734	0.598224
	GO_PYRIMIDINE_NUCLEOSIDE_CATABOLIC_PROCESS	1.3	0.743		GO_NEGATIVE_REGULATION_OF_PRODUCTION_OF_MOLECULAR_MEDIATOR_OF_IMMUNE_RESPONSE	1.38777	0.449103		GO_REGULATION_OF_GLIAL_CELL_DIFFERENTIATION	1.25885	0.80757		GO_NEGATIVE_REGULATION_OF_TISSUE_REMODELING	1.36692	0.596139
	GO_SUPEROXIDE_ANION_GENERATION	1.3	0.75		GO_POSITIVE_REGULATION_OF_DNA_RECOMBINATION	1.38694	0.448779		GO_POSITIVE_REGULATION_OF_OSSIFICATION	1.25707	0.810698		GO_DEVELOPMENTAL_GROWTH_INVOLVED_IN_MORPHOGENESIS	1.36685	0.592684
	GO_RESPONSE_TO_ACIDIC_PH	1.3	0.758		GO_NEGATIVE_REGULATION_OF_B_CELL_PROLIFERATION	1.38501	0.451293		GO_HISTONE_H2A_UBIQUITINATION	1.25556	0.812432		GO_NEGATIVE_REGULATION_OF_BONE_REMODELING	1.36567	0.593549
	GO_KERATAN_SULFATE_METABOLIC_PROCESS	1.3	0.763		GO_LYMPHOCYTE_APOPTOTIC_PROCESS	1.38493	0.448733		GO_SECONDARY_METABOLITE_BIOSYNTHETIC_PROCESS	1.25506	0.809757		GO_INOSITOL_PHOSPHATE_CATABOLIC_PROCESS	1.3643	0.594707
	GO_NUCLEOSIDE_PHOSPHATE_CATABOLIC_PROCESS	1.29	0.768		GO_POSITIVE_REGULATION_OF_INNATE_IMMUNE_RESPONSE	1.38421	0.447984		GO_CELL_MIGRATION_IN_HINDBRAIN	1.25396	0.809895		GO_MAINTENANCE_OF_BLOOD_BRAIN_BARRIER	1.36394	0.592474
	GO_POSITIVE_REGULATION_OF_NOTCH_SIGNALING_PATHWAY	1.29	0.772		GO_REGULATION_OF_CD4_POSITIVE_ALPHA_BETA_T_CELL_DIFFERENTIATION	1.38381	0.446338		GO_CELLULAR_AMINO_ACID_CATABOLIC_PROCESS	1.2528	0.809991		GO_CHEMOKINE_BIOSYNTHETIC_PROCESS	1.36282	0.593353
	GO_PROTEIN_HOMOOLIGOMERIZATION	1.29	0.779		GO_MYELOID_DENDRITIC_CELL_ACTIVATION	1.38254	0.447389		GO_DIGESTION	1.25119	0.812745		GO_MAMMARY_GLAND_EPITHELIAL_CELL_DIFFERENTIATION	1.36272	0.59011
	GO_REGULATION_OF_ODONTOGENESIS	1.29	0.775		GO_DETECTION_OF_EXTERNAL_BIOTIC_STIMULUS	1.3815	0.447905		GO_SPINAL_CORD_DEVELOPMENT	1.25024	0.812272		GO_MICROTUBULE_ORGANIZING_CENTER_LOCALIZATION	1.36262	0.587024
	GO_REGULATION_OF_NEUTROPHIL_CHEMOTAXIS	1.29	0.78		GO_POSITIVE_REGULATION_OF_CREB_TRANSCRIPTION_FACTOR_ACTIVITY	1.38028	0.449295		GO_MICROTUBULE_BASED_TRANSPORT	1.24639	0.824636		GO_POSITIVE_REGULATION_OF_PEPTIDYL_SERINE_PHOSPHORYLATION	1.36127	0.588464
	GO_SYNAPTIC_TRANSMISSION_GLUTAMATERGIC	1.29	0.78		GO_RESPONSE_TO_THYROID_HORMONE	1.37842	0.451683		GO_REGULATION_OF_POSTSYNAPTIC_NEUROTRANSMITTER_RECEPTOR_ACTIVITY	1.24509	0.825672		GO_CALCIUM_ION_REGULATED_EXOCYTOSIS_OF_NEUROTRANSMITTER	1.3612	0.585334
	GO_SPINAL_CORD_DEVELOPMENT	1.28	0.78		GO_RIBONUCLEOSIDE_METABOLIC_PROCESS	1.3758	0.456653		GO_BILE_ACID_METABOLIC_PROCESS	1.24409	0.82552		GO_PROTEIN_LOCALIZATION_TO_CYTOSKELETON	1.36071	0.583509
	GO_INTRASPECIES_INTERACTION_BETWEEN_ORGANISMS	1.28	0.776		GO_IMMUNOGLOBULIN_PRODUCTION	1.37558	0.454573		GO_POSITIVE_REGULATION_OF_NOTCH_SIGNALING_PATHWAY	1.24215	0.829704		GO_PRI_MIRNA_TRANSCRIPTION_BY_RNA_POLYMERASE_II	1.35747	0.591677
	GO_POSITIVE_REGULATION_OF_DENDRITIC_SPINE_MORPHOGENESIS	1.28	0.774		GO_POSITIVE_REGULATION_OF_VASOCONSTRICTION	1.37502	0.453323		GO_DENDRITE_MORPHOGENESIS	1.23965	0.836263		GO_REGULATION_OF_DOPAMINE_SECRETION	1.35683	0.590518
	GO_STEROL_HOMEOSTASIS	1.28	0.771		GO_PHAGOCYTOSIS	1.37497	0.450959		GO_SENSORY_PERCEPTION_OF_TASTE	1.23869	0.836098		GO_NEGATIVE_REGULATION_OF_RECEPTOR_SIGNALING_PATHWAY_VIA_STAT	1.3555	0.591972
	GO_CELLULAR_RESPONSE_TO_GONADOTROPIN_STIMULUS	1.28	0.769		GO_T_CELL_ACTIVATION	1.37413	0.450663		GO_SPERMATID_DIFFERENTIATION	1.23741	0.837291		GO_LABYRINTHINE_LAYER_BLOOD_VESSEL_DEVELOPMENT	1.35329	0.59642
	GO_INTERLEUKIN_17_PRODUCTION	1.28	0.768		GO_HUMORAL_IMMUNE_RESPONSE	1.37168	0.455086		GO_POSITIVE_REGULATION_OF_CELL_DIVISION	1.23725	0.833197		GO_REGULATION_OF_CELL_CELL_ADHESION_MEDIATED_BY_CADHERIN	1.35241	0.596138
	GO_AMINO_SUGAR_METABOLIC_PROCESS	1.28	0.765		GO_POSITIVE_REGULATION_OF_RELEASE_OF_CYTOCHROME_C_FROM_MITOCHONDRIA	1.36957	0.458682		GO_MICROTUBULE_ANCHORING	1.23367	0.844659		GO_APICAL_JUNCTION_ASSEMBLY	1.35219	0.593533
	GO_CELL_FATE_DETERMINATION	1.28	0.762		GO_PATTERN_RECOGNITION_RECEPTOR_SIGNALING_PATHWAY	1.36836	0.459495		GO_NEURON_FATE_SPECIFICATION	1.23265	0.844481		GO_NEGATIVE_REGULATION_OF_PROTEIN_LOCALIZATION_TO_MEMBRANE	1.35201	0.590841
	GO_SYNCYTIUM_FORMATION	1.28	0.764		GO_ANTIGEN_PROCESSING_AND_PRESENTATION_OF_PEPTIDE_OR_POLYSACCHARIDE_ANTIGEN_VIA_MHC_CLASS_II	1.36566	0.465269		GO_POSITIVE_REGULATION_OF_DENDRITE_MORPHOGENESIS	1.23221	0.841872		GO_COPULATION	1.34885	0.599222
	GO_ACETYL_COA_BIOSYNTHETIC_PROCESS	1.28	0.76		GO_VENTRAL_SPINAL_CORD_DEVELOPMENT	1.36536	0.463671		GO_GLUCOSAMINE_CONTAINING_COMPOUND_METABOLIC_PROCESS	1.23038	0.84564		GO_CARTILAGE_DEVELOPMENT	1.34704	0.602774
	GO_RESPONSE_TO_STEROL_DEPLETION	1.28	0.756		GO_POSITIVE_REGULATION_OF_RESPONSE_TO_BIOTIC_STIMULUS	1.36127	0.47319		GO_PROTEIN_NEDDYLATION	1.22819	0.850979		GO_HISTONE_H2A_MONOUBIQUITINATION	1.34676	0.600392
	GO_RESPONSE_TO_PH	1.28	0.754		GO_ANTIGEN_PROCESSING_AND_PRESENTATION	1.36112	0.471089		GO_KERATINOCYTE_DIFFERENTIATION	1.22803	0.847059		GO_FORMATION_OF_PRIMARY_GERM_LAYER	1.34502	0.60386
	GO_NEUTROPHIL_CHEMOTAXIS	1.28	0.751		GO_RESPIRATORY_BURST	1.36083	0.469346		GO_NEUTRAL_LIPID_CATABOLIC_PROCESS	1.22788	0.843026		GO_POSITIVE_REGULATION_OF_EPIDERMAL_CELL_DIFFERENTIATION	1.34464	0.601862
	GO_PURINERGIC_NUCLEOTIDE_RECEPTOR_SIGNALING_PATHWAY	1.28	0.759		GO_REGULATION_OF_EXOSOMAL_SECRETION	1.36041	0.468031		GO_REGULATION_OF_OLIGODENDROCYTE_DIFFERENTIATION	1.22719	0.841504		GO_CELL_JUNCTION_MAINTENANCE	1.34311	0.604123
	GO_MALE_MEIOTIC_NUCLEAR_DIVISION	1.28	0.76		GO_BENZENE_CONTAINING_COMPOUND_METABOLIC_PROCESS	1.35895	0.469773		GO_REGULATION_OF_AMPA_RECEPTOR_ACTIVITY	1.22637	0.840475		GO_MIDBODY_ABSCISSION	1.34287	0.601673
	GO_POSITIVE_REGULATION_OF_NEUTROPHIL_MIGRATION	1.27	0.777		GO_ACUTE_INFLAMMATORY_RESPONSE	1.35805	0.469867		GO_STEROL_HOMEOSTASIS	1.22433	0.845668		GO_TRANSPORT_ALONG_MICROTUBULE	1.34287	0.598421
	GO_CAMERA_TYPE_EYE_PHOTORECEPTOR_CELL_DIFFERENTIATION	1.27	0.775		GO_AXONEMAL_DYNEIN_COMPLEX_ASSEMBLY	1.35644	0.471999		GO_RNA_5_END_PROCESSING	1.22211	0.851366		GO_GERM_CELL_DEVELOPMENT	1.33995	0.606215
	GO_GTP_METABOLIC_PROCESS	1.27	0.774		GO_REGULATION_OF_TRANSMISSION_OF_NERVE_IMPULSE	1.3557	0.471532		GO_ALPHA_AMINO_ACID_CATABOLIC_PROCESS	1.22156	0.849459		GO_HISTONE_EXCHANGE	1.33925	0.605582
	GO_LEARNING	1.27	0.777		GO_REGULATION_OF_PODOSOME_ASSEMBLY	1.35525	0.470373		GO_ANDROGEN_METABOLIC_PROCESS	1.22085	0.848083		GO_OVARIAN_FOLLICLE_DEVELOPMENT	1.33921	0.602529
	GO_SULFUR_AMINO_ACID_METABOLIC_PROCESS	1.27	0.774		GO_CD4_POSITIVE_ALPHA_BETA_T_CELL_ACTIVATION	1.35487	0.469079		GO_AMINO_ACID_ACTIVATION	1.21799	0.857017		GO_ATRIAL_SEPTUM_MORPHOGENESIS	1.33745	0.606136
	GO_ENDOTHELIUM_DEVELOPMENT	1.27	0.771		GO_POSITIVE_REGULATION_OF_LEUKOCYTE_CELL_CELL_ADHESION	1.35353	0.470684		GO_CHAPERONE_MEDIATED_PROTEIN_COMPLEX_ASSEMBLY	1.21684	0.857643		GO_ENDOSOME_ORGANIZATION	1.33436	0.614256
	GO_INTERLEUKIN_5_PRODUCTION	1.27	0.781		GO_RNA_POLYMERASE_II_PREINITIATION_COMPLEX_ASSEMBLY	1.35264	0.470718		GO_CALCIUM_ION_REGULATED_EXOCYTOSIS_OF_NEUROTRANSMITTER	1.21643	0.855113		GO_CELLULAR_RESPONSE_TO_VITAMIN	1.33288	0.616083
	GO_REGULATION_OF_CHROMATIN_ASSEMBLY_OR_DISASSEMBLY	1.27	0.777		GO_ADAPTIVE_IMMUNE_RESPONSE_BASED_ON_SOMATIC_RECOMBINATION_OF_IMMUNE_RECEPTORS_BUILT_FROM_IMMUNOGLOBULIN_SUPERFAMILY_DOMAINS	1.35194	0.470276		GO_NEGATIVE_REGULATION_OF_POTASSIUM_ION_TRANSPORT	1.21554	0.854843		GO_DIGESTIVE_SYSTEM_PROCESS	1.3318	0.616832
	GO_NEGATIVE_REGULATION_OF_PROTEIN_BINDING	1.26	0.78		GO_ANTIGEN_PROCESSING_AND_PRESENTATION_OF_PEPTIDE_ANTIGEN	1.35026	0.472734		GO_MULTICELLULAR_ORGANISM_GROWTH	1.21232	0.865295		GO_PHOSPHORYLATED_CARBOHYDRATE_DEPHOSPHORYLATION	1.33098	0.616764
	GO_SPROUTING_ANGIOGENESIS	1.26	0.792		GO_AXONEME_ASSEMBLY	1.34836	0.475867		GO_BILE_ACID_BIOSYNTHETIC_PROCESS	1.21219	0.8614		GO_ATRIAL_SEPTUM_DEVELOPMENT	1.33064	0.61499
	GO_PLASMINOGEN_ACTIVATION	1.26	0.792		GO_AMYLOID_BETA_CLEARANCE	1.34697	0.477668		GO_NEGATIVE_REGULATION_OF_RESPONSE_TO_WOUNDING	1.21073	0.863906		GO_REGULATION_OF_BONE_MINERALIZATION	1.33038	0.612792
	GO_HEART_VALVE_DEVELOPMENT	1.26	0.789		GO_POSITIVE_REGULATION_OF_GLIOGENESIS	1.34375	0.484805		GO_POSITIVE_REGULATION_OF_GLIAL_CELL_DIFFERENTIATION	1.21043	0.860893		GO_POSITIVE_REGULATION_OF_POSTTRANSCRIPTIONAL_GENE_SILENCING	1.33002	0.611143
	GO_COGNITION	1.26	0.792		GO_NEGATIVE_REGULATION_OF_RECEPTOR_SIGNALING_PATHWAY_VIA_JAK_STAT	1.34346	0.483281		GO_REGULATION_OF_POSTSYNAPSE_ORGANIZATION	1.20992	0.85899		GO_REGULATION_OF_ASTROCYTE_DIFFERENTIATION	1.32961	0.609558
	GO_RIBONUCLEOTIDE_CATABOLIC_PROCESS	1.26	0.789		GO_PYRIMIDINE_NUCLEOTIDE_METABOLIC_PROCESS	1.34132	0.487377		GO_NEUROTRANSMITTER_RECEPTOR_TRANSPORT	1.20936	0.85734		GO_PLACENTA_DEVELOPMENT	1.3289	0.609063
	GO_ORGANOPHOSPHATE_CATABOLIC_PROCESS	1.26	0.793		GO_REGULATION_OF_LEUKOCYTE_PROLIFERATION	1.33959	0.490382		GO_NEUROTRANSMITTER_SECRETION	1.20893	0.854958		GO_NEURAL_TUBE_PATTERNING	1.3283	0.608127
	GO_NEGATIVE_REGULATION_OF_CELL_MORPHOGENESIS_INVOLVED_IN_DIFFERENTIATION	1.25	0.794		GO_RRNA_CATABOLIC_PROCESS	1.33903	0.489564		GO_NEGATIVE_REGULATION_OF_NERVOUS_SYSTEM_DEVELOPMENT	1.20775	0.856265		GO_VESICLE_ORGANIZATION	1.32761	0.607622
	GO_POSITIVE_REGULATION_OF_TRANSCRIPTION_FROM_RNA_POLYMERASE_II_PROMOTER_INVOLVED_IN_CELLULAR_RESPONSE_TO_CHEMICAL_STIMULUS	1.25	0.79		GO_PROTEASOMAL_UBIQUITIN_INDEPENDENT_PROTEIN_CATABOLIC_PROCESS	1.33888	0.487631		GO_SYNAPTIC_TRANSMISSION_GLUTAMATERGIC	1.20756	0.852944		GO_REGULATION_OF_SYNAPSE_ASSEMBLY	1.32549	0.612439
	GO_REGULATION_OF_AMPA_RECEPTOR_ACTIVITY	1.25	0.789		GO_PYRIDINE_CONTAINING_COMPOUND_METABOLIC_PROCESS	1.3375	0.489479		GO_SULFUR_AMINO_ACID_METABOLIC_PROCESS	1.20606	0.85575		GO_ATP_DEPENDENT_CHROMATIN_REMODELING	1.32539	0.609749
	GO_RESPONSE_TO_AMPHETAMINE	1.25	0.787		GO_RESPONSE_TO_TESTOSTERONE	1.33486	0.494929		GO_RETROGRADE_VESICLE_MEDIATED_TRANSPORT_GOLGI_TO_ENDOPLASMIC_RETICULUM	1.19875	0.885435		GO_POSITIVE_REGULATION_OF_CIRCADIAN_RHYTHM	1.32408	0.611545
	GO_DETECTION_OF_LIGHT_STIMULUS	1.25	0.783		GO_REGULATION_OF_RESPONSE_TO_BIOTIC_STIMULUS	1.33382	0.495692		GO_EXCITATORY_SYNAPSE_ASSEMBLY	1.19781	0.885924		GO_VESICLE_DOCKING_INVOLVED_IN_EXOCYTOSIS	1.32348	0.610711
	GO_TYPE_B_PANCREATIC_CELL_DEVELOPMENT	1.25	0.78		GO_ASTROCYTE_ACTIVATION	1.33166	0.49972		GO_CENTRAL_NERVOUS_SYSTEM_NEURON_AXONOGENESIS	1.19717	0.884892		GO_DIGESTIVE_SYSTEM_DEVELOPMENT	1.32296	0.609633
	GO_HISTONE_H4_K5_ACETYLATION	1.25	0.787		GO_REGULATION_OF_LYMPHOCYTE_APOPTOTIC_PROCESS	1.3313	0.498366		GO_VENTRICULAR_SEPTUM_MORPHOGENESIS	1.1943	0.893981		GO_REGULATION_OF_PRESYNAPSE_ORGANIZATION	1.32257	0.608002
	GO_NUCLEOSIDE_CATABOLIC_PROCESS	1.25	0.784		GO_NATURAL_KILLER_CELL_DIFFERENTIATION	1.32922	0.502414		GO_VENTRICULAR_CARDIAC_MUSCLE_CELL_ACTION_POTENTIAL	1.19311	0.895374		GO_KIDNEY_EPITHELIUM_DEVELOPMENT	1.32068	0.612162
	GO_POSTSYNAPTIC_MODULATION_OF_CHEMICAL_SYNAPTIC_TRANSMISSION	1.25	0.806		GO_TRANSPOSITION	1.32864	0.501573		GO_DECIDUALIZATION	1.19287	0.892239		GO_FEMALE_GAMETE_GENERATION	1.32025	0.610826
	GO_NUCLEOBASE_CONTAINING_SMALL_MOLECULE_BIOSYNTHETIC_PROCESS	1.25	0.803		GO_N_ACETYLGLUCOSAMINE_METABOLIC_PROCESS	1.32858	0.499374		GO_TRICARBOXYLIC_ACID_CYCLE	1.19183	0.892871		GO_DNA_LIGATION	1.31924	0.611599
	GO_POTASSIUM_ION_EXPORT_ACROSS_PLASMA_MEMBRANE	1.24	0.803		GO_REGULATION_OF_T_CELL_MEDIATED_IMMUNITY	1.32634	0.503733		GO_REGULATION_OF_STEROL_TRANSPORT	1.19181	0.888687		GO_BRANCHING_INVOLVED_IN_MAMMARY_GLAND_DUCT_MORPHOGENESIS	1.31869	0.61079
	GO_EMBRYONIC_HEART_TUBE_MORPHOGENESIS	1.24	0.813		GO_REGULATION_OF_CD4_POSITIVE_ALPHA_BETA_T_CELL_ACTIVATION	1.32604	0.502243		GO_ANTERIOR_POSTERIOR_AXIS_SPECIFICATION	1.1905	0.890755		GO_CELLULAR_RESPONSE_TO_VITAMIN_D	1.31845	0.608693
	GO_RETINA_MORPHOGENESIS_IN_CAMERA_TYPE_EYE	1.24	0.812		GO_CD4_POSITIVE_OR_CD8_POSITIVE_ALPHA_BETA_T_CELL_LINEAGE_COMMITMENT	1.32495	0.503297		GO_RESPONSE_TO_NICOTINE	1.18876	0.894843		GO_REGULATION_OF_CELL_JUNCTION_ASSEMBLY	1.31684	0.611672
	GO_GLUTAMINE_FAMILY_AMINO_ACID_METABOLIC_PROCESS	1.24	0.827		GO_POSITIVE_REGULATION_OF_STEROID_METABOLIC_PROCESS	1.32296	0.507052		GO_SPHINGOID_METABOLIC_PROCESS	1.18835	0.892584		GO_KINETOCHORE_ASSEMBLY	1.31559	0.613241
	GO_MICROTUBULE_BUNDLE_FORMATION	1.24	0.825		GO_REGULATION_OF_PATTERN_RECOGNITION_RECEPTOR_SIGNALING_PATHWAY	1.32154	0.508943		GO_MAMMARY_GLAND_ALVEOLUS_DEVELOPMENT	1.18793	0.89039		GO_ENDODERM_DEVELOPMENT	1.31352	0.618102
	GO_PHOSPHATIDYLETHANOLAMINE_METABOLIC_PROCESS	1.23	0.852		GO_SERINE_FAMILY_AMINO_ACID_BIOSYNTHETIC_PROCESS	1.32059	0.509621		GO_BASIC_AMINO_ACID_TRANSPORT	1.18745	0.888575		GO_SECRETORY_GRANULE_ORGANIZATION	1.31292	0.617493
	GO_FEAR_RESPONSE	1.23	0.856		GO_POSITIVE_REGULATION_OF_LEUKOCYTE_PROLIFERATION	1.32037	0.507987		GO_DIGESTIVE_SYSTEM_PROCESS	1.18664	0.88853		GO_DETECTION_OF_MECHANICAL_STIMULUS_INVOLVED_IN_SENSORY_PERCEPTION	1.31287	0.614777
	GO_NEGATIVE_REGULATION_OF_CELL_MATRIX_ADHESION	1.23	0.856		GO_NEGATIVE_REGULATION_OF_LYMPHOCYTE_MEDIATED_IMMUNITY	1.31908	0.509747		GO_CARDIAC_VENTRICLE_DEVELOPMENT	1.18657	0.884735		GO_SKIN_EPIDERMIS_DEVELOPMENT	1.31039	0.621622
	GO_ENTEROENDOCRINE_CELL_DIFFERENTIATION	1.22	0.873		GO_POSITIVE_REGULATION_OF_LYMPHOCYTE_ACTIVATION	1.31857	0.509047		GO_POSTSYNAPTIC_SPECIALIZATION_ORGANIZATION	1.18653	0.880823		GO_BIOMINERALIZATION	1.30985	0.620899
	GO_CARDIAC_ATRIUM_DEVELOPMENT	1.22	0.872		GO_LIPOPOLYSACCHARIDE_MEDIATED_SIGNALING_PATHWAY	1.31849	0.506938		GO_KERATAN_SULFATE_METABOLIC_PROCESS	1.18557	0.881186		GO_ORGANELLE_FUSION	1.30967	0.618657
	GO_NEGATIVE_REGULATION_OF_LIPID_TRANSPORT	1.22	0.879		GO_RESPONSE_TO_ACIDIC_PH	1.31748	0.507746		GO_POSITIVE_REGULATION_OF_SMOOTH_MUSCLE_CONTRACTION	1.1851	0.879434		GO_RENAL_TUBULE_DEVELOPMENT	1.30872	0.619337
	GO_CILIUM_MOVEMENT	1.22	0.876		GO_NEGATIVE_REGULATION_OF_INTERFERON_GAMMA_PRODUCTION	1.31639	0.508636		GO_METANEPHRIC_NEPHRON_EPITHELIUM_DEVELOPMENT	1.18476	0.877125		GO_EXCITATORY_SYNAPSE_ASSEMBLY	1.30812	0.618874
	GO_POSITIVE_REGULATION_OF_BLOOD_VESSEL_DIAMETER	1.22	0.878		GO_POSITIVE_REGULATION_OF_DEFENSE_RESPONSE	1.3146	0.511861		GO_PURINE_NUCLEOSIDE_BIOSYNTHETIC_PROCESS	1.18472	0.873407		GO_ODONTOGENESIS	1.30806	0.616257
	GO_NUCLEOBASE_METABOLIC_PROCESS	1.22	0.89		GO_POSITIVE_REGULATION_OF_INFLAMMATORY_RESPONSE	1.31357	0.512713		GO_NEGATIVE_REGULATION_OF_NEURON_DIFFERENTIATION	1.18322	0.876482		GO_SYNAPSE_ASSEMBLY	1.30784	0.614341
	GO_POSITIVE_REGULATION_OF_COLLAGEN_METABOLIC_PROCESS	1.22	0.891		GO_POSITIVE_REGULATION_OF_NITRIC_OXIDE_METABOLIC_PROCESS	1.31259	0.513332		GO_INTERLEUKIN_5_PRODUCTION	1.18318	0.872749		GO_REGULATION_OF_CENTRIOLE_REPLICATION	1.30742	0.613194
	GO_GRANULOCYTE_DIFFERENTIATION	1.21	0.889		GO_DNA_STRAND_ELONGATION_INVOLVED_IN_DNA_REPLICATION	1.31154	0.514391		GO_REGULATION_OF_DELAYED_RECTIFIER_POTASSIUM_CHANNEL_ACTIVITY	1.18286	0.870348		GO_MECHANORECEPTOR_DIFFERENTIATION	1.30678	0.612739
	GO_KERATAN_SULFATE_BIOSYNTHETIC_PROCESS	1.21	0.897		GO_SYNAPTIC_VESICLE_CYTOSKELETAL_TRANSPORT	1.31144	0.512517		GO_POSTSYNAPTIC_SIGNAL_TRANSDUCTION	1.18077	0.876187		GO_EMBRYONIC_PLACENTA_DEVELOPMENT	1.30489	0.617243
	GO_RESPONSE_TO_IRON_ION	1.21	0.899		GO_ANTIGEN_PROCESSING_AND_PRESENTATION_OF_EXOGENOUS_PEPTIDE_ANTIGEN_VIA_MHC_CLASS_I	1.31094	0.511774		GO_CELLULAR_RESPONSE_TO_GONADOTROPIN_STIMULUS	1.1799	0.876335		GO_POLARIZED_EPITHELIAL_CELL_DIFFERENTIATION	1.30394	0.618154
	GO_PHOSPHOLIPID_TRANSPORT	1.21	0.896		GO_POSITIVE_REGULATION_OF_GLUTAMATE_RECEPTOR_SIGNALING_PATHWAY	1.31069	0.510227		GO_FEMALE_MEIOTIC_NUCLEAR_DIVISION	1.17929	0.875122		GO_MITOTIC_DNA_INTEGRITY_CHECKPOINT	1.30343	0.617391
	GO_RETINA_HOMEOSTASIS	1.21	0.893		GO_I_KAPPAB_PHOSPHORYLATION	1.31027	0.509355		GO_LABYRINTHINE_LAYER_DEVELOPMENT	1.17916	0.871951		GO_MAMMARY_GLAND_MORPHOGENESIS	1.30163	0.621336
	GO_POSITIVE_REGULATION_OF_TRANSCRIPTION_OF_NOTCH_RECEPTOR_TARGET	1.21	0.899		GO_REGULATION_OF_ISOTYPE_SWITCHING	1.30842	0.512451		GO_MOLTING_CYCLE	1.17836	0.871862		GO_SYNAPTIC_VESICLE_EXOCYTOSIS	1.29852	0.630137
	GO_CAMERA_TYPE_EYE_DEVELOPMENT	1.21	0.901		GO_GLUCOSE_6_PHOSPHATE_METABOLIC_PROCESS	1.30837	0.510416		GO_REGULATION_OF_CELL_DIVISION	1.17822	0.868733		GO_EXOCRINE_SYSTEM_DEVELOPMENT	1.2982	0.628575
	GO_CELLULAR_RESPONSE_TO_ABIOTIC_STIMULUS	1.21	0.902		GO_T_CELL_DIFFERENTIATION	1.3082	0.508734		GO_EMBRYONIC_ORGAN_DEVELOPMENT	1.1758	0.875974		GO_POSITIVE_REGULATION_OF_WOUND_HEALING	1.29452	0.639652
	GO_PYRIMIDINE_RIBONUCLEOTIDE_METABOLIC_PROCESS	1.21	0.9		GO_REGULATION_OF_ATP_BIOSYNTHETIC_PROCESS	1.30714	0.509541		GO_PROTEIN_LOCALIZATION_TO_POSTSYNAPSE	1.17457	0.877975		GO_PLACENTA_BLOOD_VESSEL_DEVELOPMENT	1.29421	0.638103
	GO_NEURAL_RETINA_DEVELOPMENT	1.21	0.901		GO_CALCIUM_ION_REGULATED_EXOCYTOSIS_OF_NEUROTRANSMITTER	1.30637	0.509736		GO_MICROTUBULE_NUCLEATION	1.17257	0.883307		GO_MOTOR_NEURON_AXON_GUIDANCE	1.29273	0.641062
	GO_REGULATION_OF_DELAYED_RECTIFIER_POTASSIUM_CHANNEL_ACTIVITY	1.2	0.901		GO_RESPONSE_TO_MOLECULE_OF_BACTERIAL_ORIGIN	1.30629	0.507785		GO_ENDOCARDIAL_CUSHION_MORPHOGENESIS	1.17252	0.879807		GO_ENDOCARDIAL_CUSHION_MORPHOGENESIS	1.2917	0.642287
	GO_GLYCINE_METABOLIC_PROCESS	1.2	0.897		GO_RESPONSE_TO_TUMOR_CELL	1.30593	0.506831		GO_REGULATION_OF_LIPOPROTEIN_PARTICLE_CLEARANCE	1.17137	0.88143		GO_RIBOSOMAL_SMALL_SUBUNIT_BIOGENESIS	1.29112	0.641669
	GO_ORGANIC_HYDROXY_COMPOUND_TRANSPORT	1.2	0.897		GO_REGULATION_OF_T_CELL_CHEMOTAXIS	1.30545	0.506333		GO_STEROL_BIOSYNTHETIC_PROCESS	1.16951	0.886143		GO_REGULATION_OF_WOUND_HEALING	1.29041	0.641539
	GO_POSITIVE_REGULATION_OF_BLOOD_CIRCULATION	1.2	0.896		GO_POSITIVE_REGULATION_OF_INTERLEUKIN_2_PRODUCTION	1.3034	0.510167		GO_GERM_CELL_DEVELOPMENT	1.16942	0.882777		GO_CILIUM_MOVEMENT	1.28953	0.642386
	GO_REGULATION_OF_PLASMA_MEMBRANE_ORGANIZATION	1.2	0.893		GO_LEUKOCYTE_ACTIVATION_INVOLVED_IN_INFLAMMATORY_RESPONSE	1.3033	0.508353		GO_PHOSPHOLIPID_CATABOLIC_PROCESS	1.16931	0.87965		GO_RENAL_VESICLE_DEVELOPMENT	1.28818	0.644901
	GO_AXIS_SPECIFICATION	1.2	0.89		GO_INTERLEUKIN_1_MEDIATED_SIGNALING_PATHWAY	1.3026	0.508336		GO_TRIGLYCERIDE_CATABOLIC_PROCESS	1.16911	0.876908		GO_POSITIVE_REGULATION_OF_TRANSCRIPTION_BY_RNA_POLYMERASE_I	1.28802	0.642802
	GO_ATRIOVENTRICULAR_VALVE_DEVELOPMENT	1.2	0.892		GO_VACUOLAR_ACIDIFICATION	1.30247	0.506616		GO_CENTRAL_NERVOUS_SYSTEM_NEURON_DIFFERENTIATION	1.1689	0.874143		GO_NEGATIVE_REGULATION_OF_SIGNAL_TRANSDUCTION_BY_P53_CLASS_MEDIATOR	1.28751	0.64207
	GO_DENDRITE_MORPHOGENESIS	1.2	0.896		GO_RRNA_MODIFICATION	1.30166	0.506852		GO_ASTROCYTE_DIFFERENTIATION	1.16866	0.871612		GO_MORPHOGENESIS_OF_A_BRANCHING_STRUCTURE	1.28608	0.644918
	GO_GRANULOCYTE_CHEMOTAXIS	1.2	0.896		GO_REGULATION_OF_B_CELL_ACTIVATION	1.30133	0.505839		GO_NUCLEOBASE_BIOSYNTHETIC_PROCESS	1.16771	0.872473		GO_OVULATION_CYCLE_PROCESS	1.28556	0.644134
	GO_RHO_PROTEIN_SIGNAL_TRANSDUCTION	1.2	0.893		GO_NEGATIVE_REGULATION_OF_INTERLEUKIN_1_BETA_PRODUCTION	1.30078	0.505391		GO_MAMMARY_GLAND_EPITHELIAL_CELL_PROLIFERATION	1.16677	0.873287		GO_NEUROMUSCULAR_PROCESS_CONTROLLING_POSTURE	1.28286	0.651686
	GO_CELLULAR_RESPONSE_TO_ESTRADIOL_STIMULUS	1.2	0.89		GO_POSITIVE_REGULATION_OF_LYMPHOCYTE_CHEMOTAXIS	1.30036	0.504663		GO_SPERM_MOTILITY	1.16635	0.871433		GO_INTERACTION_WITH_SYMBIONT	1.28171	0.653425
	GO_REGULATION_OF_NOTCH_SIGNALING_PATHWAY	1.2	0.887		GO_TRNA_METHYLATION	1.30024	0.502949		GO_PYRIMIDINE_NUCLEOSIDE_TRIPHOSPHATE_BIOSYNTHETIC_PROCESS	1.16528	0.872827		GO_REGULATION_OF_DENDRITE_EXTENSION	1.28136	0.652154
	GO_MITOCHONDRIAL_GENOME_MAINTENANCE	1.2	0.887		GO_NEGATIVE_REGULATION_OF_LYMPHOCYTE_ACTIVATION	1.30015	0.501146		GO_LYSOSOMAL_PROTEIN_CATABOLIC_PROCESS	1.16509	0.870135		GO_NEGATIVE_REGULATION_OF_SODIUM_ION_TRANSPORT	1.28042	0.653223
	GO_REGULATION_OF_SYNAPTIC_TRANSMISSION_GLUTAMATERGIC	1.2	0.884		GO_NEGATIVE_REGULATION_OF_T_CELL_DIFFERENTIATION	1.30014	0.499141		GO_OVULATION_CYCLE	1.16377	0.872479		GO_HEPARAN_SULFATE_PROTEOGLYCAN_METABOLIC_PROCESS	1.278	0.659812
	GO_SKELETAL_MUSCLE_CELL_DIFFERENTIATION	1.2	0.882		GO_REGULATION_OF_T_CELL_ACTIVATION	1.30012	0.497183		GO_RESPONSE_TO_ACETYLCHOLINE	1.1621	0.876618		GO_OOGENESIS	1.27756	0.658862
	GO_EXCRETION	1.2	0.887		GO_NEUTROPHIL_MIGRATION	1.29993	0.495784		GO_TRANSFERRIN_TRANSPORT	1.16206	0.873273		GO_NEGATIVE_REGULATION_OF_HEART_CONTRACTION	1.27447	0.668206
	GO_LONG_TERM_SYNAPTIC_POTENTIATION	1.19	0.894		GO_MALE_MEIOSIS_I	1.29934	0.49554		GO_ESTABLISHMENT_OF_PROTEIN_LOCALIZATION_TO_VACUOLE	1.1615	0.872354		GO_CARDIOBLAST_DIFFERENTIATION	1.27375	0.668061
	GO_NEGATIVE_REGULATION_OF_LYASE_ACTIVITY	1.19	0.904		GO_REGULATION_OF_SYNCYTIUM_FORMATION_BY_PLASMA_MEMBRANE_FUSION	1.29873	0.495362		GO_REGULATION_OF_SYNAPSE_ASSEMBLY	1.16013	0.875152		GO_NEGATIVE_REGULATION_OF_MEIOTIC_CELL_CYCLE	1.27094	0.676198
	GO_MUSCLE_CELL_FATE_COMMITMENT	1.19	0.903		GO_POSITIVE_REGULATION_OF_INTERFERON_BETA_PRODUCTION	1.2986	0.493809		GO_SYNAPTIC_VESICLE_EXOCYTOSIS	1.15951	0.874569		GO_PROTEIN_MONOUBIQUITINATION	1.26847	0.683244
	GO_CILIUM_OR_FLAGELLUM_DEPENDENT_CELL_MOTILITY	1.19	0.91		GO_POSITIVE_REGULATION_OF_RESPONSE_TO_CYTOKINE_STIMULUS	1.29859	0.491881		GO_CARDIAC_CHAMBER_MORPHOGENESIS	1.15886	0.87395		GO_MATURATION_OF_SSU_RRNA_FROM_TRICISTRONIC_RRNA_TRANSCRIPT_SSU_RRNA_5_8S_RRNA_LSU_RRNA	1.26764	0.683676
	GO_SYNAPSE_MATURATION	1.19	0.91		GO_REGULATION_OF_DEFENSE_RESPONSE_TO_VIRUS_BY_VIRUS	1.29782	0.492306		GO_MALE_MEIOTIC_NUCLEAR_DIVISION	1.15733	0.877265		GO_POSITIVE_REGULATION_OF_CELL_GROWTH	1.26664	0.685029
	GO_ORGANOPHOSPHATE_ESTER_TRANSPORT	1.19	0.907		GO_TOLL_LIKE_RECEPTOR_SIGNALING_PATHWAY	1.29775	0.490573		GO_EMBRYONIC_DIGIT_MORPHOGENESIS	1.15658	0.877235		GO_MITOTIC_CYTOKINETIC_PROCESS	1.26618	0.684104
	GO_NEGATIVE_REGULATION_OF_WOUND_HEALING	1.19	0.904		GO_REGULATION_OF_PLASMA_LIPOPROTEIN_PARTICLE_LEVELS	1.29764	0.489081		GO_CELLULAR_RESPONSE_TO_COPPER_ION	1.15564	0.878273		GO_CARDIAC_RIGHT_VENTRICLE_MORPHOGENESIS	1.26531	0.684913
	GO_LEUKOCYTE_HOMEOSTASIS	1.19	0.903		GO_SPINAL_CORD_DEVELOPMENT	1.29535	0.493835		GO_POSTSYNAPTIC_MEMBRANE_ORGANIZATION	1.15454	0.879866		GO_UBIQUITIN_DEPENDENT_PROTEIN_CATABOLIC_PROCESS_VIA_THE_MULTIVESICULAR_BODY_SORTING_PATHWAY	1.26521	0.682685
	GO_MITOTIC_SISTER_CHROMATID_COHESION	1.19	0.901		GO_T_CELL_MEDIATED_IMMUNITY	1.29386	0.496271		GO_VENTRICULAR_CARDIAC_MUSCLE_CELL_MEMBRANE_REPOLARIZATION	1.15433	0.877469		GO_SKELETAL_SYSTEM_DEVELOPMENT	1.26496	0.681027
	GO_POSITIVE_REGULATION_OF_VASCULATURE_DEVELOPMENT	1.19	0.9		GO_PODOSOME_ASSEMBLY	1.29281	0.49748		GO_METHIONINE_METABOLIC_PROCESS	1.15359	0.877512		GO_INTESTINAL_EPITHELIAL_CELL_DIFFERENTIATION	1.26474	0.679168
	GO_ANTIMICROBIAL_HUMORAL_IMMUNE_RESPONSE_MEDIATED_BY_ANTIMICROBIAL_PEPTIDE	1.19	0.897		GO_CILIUM_MOVEMENT	1.29074	0.501706		GO_ECTODERM_DEVELOPMENT	1.15325	0.875699		GO_VIRAL_BUDDING_VIA_HOST_ESCRT_COMPLEX	1.2625	0.685332
	GO_ANDROGEN_METABOLIC_PROCESS	1.19	0.895		GO_PLASMA_LIPOPROTEIN_PARTICLE_CLEARANCE	1.29014	0.501608		GO_CARDIAC_CHAMBER_DEVELOPMENT	1.15255	0.87554		GO_SPERMATID_DIFFERENTIATION	1.2624	0.683158
	GO_DORSAL_VENTRAL_PATTERN_FORMATION	1.19	0.892		GO_ALPHA_BETA_T_CELL_ACTIVATION_INVOLVED_IN_IMMUNE_RESPONSE	1.28753	0.507143		GO_TRANSCRIPTION_INITIATION_FROM_RNA_POLYMERASE_I_PROMOTER	1.15242	0.87283		GO_NEGATIVE_REGULATION_OF_REPRODUCTIVE_PROCESS	1.26179	0.683069
	GO_DETECTION_OF_LIGHT_STIMULUS_INVOLVED_IN_SENSORY_PERCEPTION	1.19	0.891		GO_REGULATION_OF_RESPIRATORY_BURST	1.28713	0.506492		GO_NEGATIVE_REGULATION_OF_DENDRITE_DEVELOPMENT	1.15237	0.869736		GO_MAMMARY_GLAND_EPITHELIAL_CELL_PROLIFERATION	1.26113	0.683194
	GO_GLYCOSYL_COMPOUND_CATABOLIC_PROCESS	1.19	0.891		GO_REGULATION_OF_NUCLEAR_CELL_CYCLE_DNA_REPLICATION	1.28684	0.505474		GO_REGULATION_OF_SYNAPTIC_TRANSMISSION_GLUTAMATERGIC	1.15146	0.870429		GO_MITOTIC_CYTOKINESIS	1.26091	0.681459
	GO_ANTIMICROBIAL_HUMORAL_RESPONSE	1.18	0.892		GO_ACUTE_INFLAMMATORY_RESPONSE_TO_ANTIGENIC_STIMULUS	1.28683	0.503601		GO_MICROTUBULE_ORGANIZING_CENTER_LOCALIZATION	1.1511	0.868782		GO_MATURATION_OF_SSU_RRNA	1.25802	0.690141
	GO_REGULATION_OF_LONG_TERM_NEURONAL_SYNAPTIC_PLASTICITY	1.18	0.896		GO_MYELOID_DENDRITIC_CELL_DIFFERENTIATION	1.28604	0.503914		GO_REGULATION_OF_NEURONAL_SYNAPTIC_PLASTICITY	1.1493	0.873966		GO_POSITIVE_REGULATION_OF_WNT_SIGNALING_PATHWAY	1.25748	0.689678
	GO_NEGATIVE_REGULATION_OF_NEURON_PROJECTION_DEVELOPMENT	1.18	0.893		GO_NEGATIVE_REGULATION_OF_LEUKOCYTE_MEDIATED_IMMUNITY	1.28364	0.509343		GO_POSITIVE_REGULATION_OF_GLIOGENESIS	1.14929	0.870761		GO_CALCIUM_INDEPENDENT_CELL_CELL_ADHESION_VIA_PLASMA_MEMBRANE_CELL_ADHESION_MOLECULES	1.25688	0.68941
	GO_MYOBLAST_FUSION	1.18	0.899		GO_POSITIVE_REGULATION_OF_TYPE_I_INTERFERON_PRODUCTION	1.2815	0.513677		GO_DIOL_METABOLIC_PROCESS	1.14913	0.868163		GO_NEUROTROPHIN_TRK_RECEPTOR_SIGNALING_PATHWAY	1.25612	0.689838
	GO_PHOTORECEPTOR_CELL_MAINTENANCE	1.18	0.901		GO_PLATELET_MORPHOGENESIS	1.28074	0.514001		GO_REGULATION_OF_GLIOGENESIS	1.14877	0.866557		GO_VESICLE_DOCKING	1.25583	0.688401
	GO_POTASSIUM_ION_TRANSPORT	1.18	0.901		GO_INTERACTION_WITH_SYMBIONT	1.28031	0.513421		GO_VESICLE_MEDIATED_TRANSPORT_IN_SYNAPSE	1.1487	0.863638		GO_NEGATIVE_REGULATION_OF_DNA_REPAIR	1.25562	0.686683
	GO_REGULATION_OF_TRANS_SYNAPTIC_SIGNALING	1.18	0.901		GO_FAT_SOLUBLE_VITAMIN_BIOSYNTHETIC_PROCESS	1.27941	0.51436		GO_METANEPHROS_DEVELOPMENT	1.14731	0.866745		GO_EPITHELIAL_TUBE_BRANCHING_INVOLVED_IN_LUNG_MORPHOGENESIS	1.2556	0.684252
	GO_NEGATIVE_REGULATION_OF_NEURON_PROJECTION_REGENERATION	1.18	0.908		GO_SPINAL_CORD_MOTOR_NEURON_DIFFERENTIATION	1.2784	0.515413		GO_CALCIUM_ION_REGULATED_EXOCYTOSIS	1.14661	0.866519		GO_TYPE_B_PANCREATIC_CELL_PROLIFERATION	1.25526	0.683111
	GO_PLATELET_MORPHOGENESIS	1.18	0.908		GO_CELLULAR_RESPONSE_TO_PH	1.2771	0.517462		GO_CENTRAL_NERVOUS_SYSTEM_PROJECTION_NEURON_AXONOGENESIS	1.14651	0.863794		GO_REGULATION_OF_SHORT_TERM_NEURONAL_SYNAPTIC_PLASTICITY	1.2544	0.68392
	GO_REGULATION_OF_ACUTE_INFLAMMATORY_RESPONSE_TO_ANTIGENIC_STIMULUS	1.17	0.914		GO_POSITIVE_REGULATION_OF_STEROID_BIOSYNTHETIC_PROCESS	1.27708	0.515621		GO_REGULATION_OF_METANEPHROS_DEVELOPMENT	1.14532	0.865975		GO_APOPTOTIC_DNA_FRAGMENTATION	1.25418	0.682292
	GO_NEGATIVE_REGULATION_OF_PEPTIDASE_ACTIVITY	1.17	0.917		GO_POSITIVE_REGULATION_OF_PHOSPHOPROTEIN_PHOSPHATASE_ACTIVITY	1.276	0.516953		GO_REGULATION_OF_VESICLE_FUSION	1.1433	0.871848		GO_ACUTE_PHASE_RESPONSE	1.25328	0.683218
	GO_GAMMA_AMINOBUTYRIC_ACID_SIGNALING_PATHWAY	1.17	0.915		GO_PHAGOSOME_ACIDIFICATION	1.27464	0.519246		GO_NEGATIVE_REGULATION_OF_WOUND_HEALING	1.14304	0.869915		GO_DNA_CATABOLIC_PROCESS_ENDONUCLEOLYTIC	1.25146	0.68792
	GO_POSITIVE_REGULATION_OF_GLYCOGEN_METABOLIC_PROCESS	1.17	0.914		GO_B_CELL_MEDIATED_IMMUNITY	1.27317	0.521586		GO_POSITIVE_REGULATION_OF_UBIQUITIN_PROTEIN_TRANSFERASE_ACTIVITY	1.14251	0.869224		GO_OSTEOBLAST_PROLIFERATION	1.25057	0.689122
	GO_POSITIVE_REGULATION_OF_MUSCLE_CONTRACTION	1.17	0.916		GO_RESPONSE_TO_VIRUS	1.2728	0.520897		GO_RESPONSE_TO_PH	1.14247	0.866345		GO_REGULATION_OF_COLLATERAL_SPROUTING	1.25023	0.687843
	GO_MUSCLE_CELL_MIGRATION	1.17	0.922		GO_REGULATION_OF_LYMPHOCYTE_ACTIVATION	1.27274	0.519217		GO_SECRETORY_GRANULE_ORGANIZATION	1.14223	0.864349		GO_REGULATION_OF_EXTRINSIC_APOPTOTIC_SIGNALING_PATHWAY_VIA_DEATH_DOMAIN_RECEPTORS	1.24984	0.68714
	GO_OLIGODENDROCYTE_DIFFERENTIATION	1.17	0.921		GO_T_CELL_DIFFERENTIATION_IN_THYMUS	1.27258	0.517898		GO_VESICLE_FUSION_TO_PLASMA_MEMBRANE	1.14197	0.862389		GO_ENAMEL_MINERALIZATION	1.24931	0.686716
	GO_MYOBLAST_PROLIFERATION	1.17	0.918		GO_ZINC_ION_HOMEOSTASIS	1.2721	0.517352		GO_SPECIFICATION_OF_SYMMETRY	1.14009	0.867612		GO_EPHRIN_RECEPTOR_SIGNALING_PATHWAY	1.24877	0.686399
	GO_AXONEMAL_DYNEIN_COMPLEX_ASSEMBLY	1.17	0.917		GO_PORE_COMPLEX_ASSEMBLY	1.27153	0.51729		GO_EMBRYONIC_ORGAN_MORPHOGENESIS	1.13953	0.867034		GO_HISTONE_H2A_UBIQUITINATION	1.24823	0.686128
	GO_CELLULAR_LIPID_CATABOLIC_PROCESS	1.17	0.915		GO_BILE_ACID_AND_BILE_SALT_TRANSPORT	1.27097	0.517173		GO_REGULATION_OF_MULTICELLULAR_ORGANISM_GROWTH	1.1394	0.864607		GO_CELL_JUNCTION_ASSEMBLY	1.24793	0.684909
	GO_RESPONSE_TO_CORTICOSTEROID	1.17	0.914		GO_MAMMARY_GLAND_EPITHELIAL_CELL_DIFFERENTIATION	1.27066	0.516268		GO_CEREBRAL_CORTEX_CELL_MIGRATION	1.13908	0.86302		GO_LAMELLIPODIUM_MORPHOGENESIS	1.24519	0.693342
	GO_ACETYL_COA_BIOSYNTHETIC_PROCESS_FROM_PYRUVATE	1.17	0.913		GO_IRON_ION_TRANSMEMBRANE_TRANSPORT	1.27055	0.514759		GO_NEURON_CELLULAR_HOMEOSTASIS	1.13855	0.862458		GO_SPINAL_CORD_MOTOR_NEURON_DIFFERENTIATION	1.24505	0.691519
	GO_GROOMING_BEHAVIOR	1.17	0.911		GO_DIGESTION	1.27048	0.513182		GO_RNA_CAPPING	1.13319	0.883143		GO_REGULATION_OF_DIGESTIVE_SYSTEM_PROCESS	1.24444	0.691405
	GO_REGULATION_OF_DENDRITE_DEVELOPMENT	1.17	0.913		GO_POSITIVE_REGULATION_OF_CYTOKINE_PRODUCTION_INVOLVED_IN_INFLAMMATORY_RESPONSE	1.26982	0.513254		GO_REGULATION_OF_EPITHELIAL_CELL_DIFFERENTIATION	1.13269	0.882277		GO_BONE_MINERALIZATION	1.24376	0.691755
	GO_NEGATIVE_REGULATION_OF_VASCULAR_PERMEABILITY	1.16	0.918		GO_SERINE_PHOSPHORYLATION_OF_STAT_PROTEIN	1.26918	0.513308		GO_RESPONSE_TO_COPPER_ION	1.13251	0.879946		GO_MEIOTIC_CHROMOSOME_SEPARATION	1.24172	0.697734
	GO_AORTA_DEVELOPMENT	1.16	0.915		GO_GLYCEROPHOSPHOLIPID_CATABOLIC_PROCESS	1.26913	0.511727		GO_TRANSITION_METAL_ION_TRANSPORT	1.13161	0.880697		GO_RESPIRATORY_SYSTEM_DEVELOPMENT	1.24045	0.700367
	GO_DRUG_CATABOLIC_PROCESS	1.16	0.922		GO_REGULATION_OF_IMMUNOGLOBULIN_PRODUCTION	1.26884	0.510719		GO_REGULATION_OF_CELL_MORPHOGENESIS_INVOLVED_IN_DIFFERENTIATION	1.13089	0.880689		GO_DIOL_BIOSYNTHETIC_PROCESS	1.24029	0.698583
	GO_FATTY_ACID_BETA_OXIDATION_USING_ACYL_COA_OXIDASE	1.16	0.924		GO_INNATE_IMMUNE_RESPONSE_IN_MUCOSA	1.26796	0.511471		GO_POSITIVE_REGULATION_OF_MULTI_ORGANISM_PROCESS	1.13003	0.8817		GO_CALCIUM_ION_REGULATED_EXOCYTOSIS	1.23965	0.69872
	GO_INTESTINAL_ABSORPTION	1.16	0.921		GO_REGULATION_OF_T_CELL_DIFFERENTIATION	1.26728	0.511707		GO_RENAL_TUBULE_DEVELOPMENT	1.12969	0.880184		GO_EPITHELIAL_CELL_MATURATION	1.23888	0.699384
	GO_ARACHIDONIC_ACID_SECRETION	1.16	0.923		GO_POSITIVE_REGULATION_OF_CELL_CELL_ADHESION	1.2668	0.511368		GO_CEREBELLAR_CORTEX_DEVELOPMENT	1.12937	0.8787		GO_EXOCYTIC_PROCESS	1.23847	0.698623
	GO_REGULATION_OF_LIPOPROTEIN_LIPASE_ACTIVITY	1.16	0.924		GO_POSITIVE_REGULATION_OF_CELL_ACTIVATION	1.2652	0.51434		GO_REGULATION_OF_LIPOPROTEIN_LIPASE_ACTIVITY	1.12555	0.893261		GO_DEOXYRIBONUCLEOTIDE_METABOLIC_PROCESS	1.23714	0.701494
	GO_PROTEIN_TRIMERIZATION	1.16	0.922		GO_MITOCHONDRIAL_GENOME_MAINTENANCE	1.2633	0.518148		GO_REGULATION_OF_PLASMA_LIPOPROTEIN_PARTICLE_LEVELS	1.12408	0.896789		GO_BRANCHING_INVOLVED_IN_SALIVARY_GLAND_MORPHOGENESIS	1.23574	0.70484
	GO_GLUCOSE_6_PHOSPHATE_METABOLIC_PROCESS	1.16	0.922		GO_MICROTUBULE_BUNDLE_FORMATION	1.26245	0.518903		GO_SENSORY_PERCEPTION_OF_LIGHT_STIMULUS	1.1238	0.894984		GO_PROTEIN_DNA_COMPLEX_DISASSEMBLY	1.2344	0.707605
	GO_NEGATIVE_REGULATION_OF_NEURON_DIFFERENTIATION	1.16	0.92		GO_INTERLEUKIN_2_PRODUCTION	1.26225	0.517749		GO_TOOTH_MINERALIZATION	1.12344	0.893698		GO_DEOXYRIBONUCLEOSIDE_TRIPHOSPHATE_METABOLIC_PROCESS	1.23358	0.70832
	GO_AMINE_CATABOLIC_PROCESS	1.16	0.919		GO_POSITIVE_REGULATION_OF_INTERLEUKIN_4_PRODUCTION	1.26195	0.51681		GO_REGULATION_OF_CARDIAC_MUSCLE_CELL_MEMBRANE_REPOLARIZATION	1.12182	0.898425		GO_TRABECULA_FORMATION	1.23357	0.705994
	GO_RESPONSE_TO_ATP	1.16	0.92		GO_REGULATION_OF_SUPEROXIDE_ANION_GENERATION	1.26194	0.515139		GO_CARDIAC_MUSCLE_CELL_MEMBRANE_REPOLARIZATION	1.12178	0.895581		GO_REGULATION_OF_PEPTIDYL_SERINE_PHOSPHORYLATION	1.23338	0.704432
	GO_NEURON_CELL_CELL_ADHESION	1.16	0.918		GO_RESPONSE_TO_INTERFERON_BETA	1.26147	0.514781		GO_PHENOL_CONTAINING_COMPOUND_BIOSYNTHETIC_PROCESS	1.12072	0.897373		GO_VESICLE_CYTOSKELETAL_TRAFFICKING	1.23237	0.706086
	GO_NEUROPEPTIDE_SIGNALING_PATHWAY	1.16	0.917		GO_NUCLEOBASE_METABOLIC_PROCESS	1.26134	0.513448		GO_SPERMATID_NUCLEUS_DIFFERENTIATION	1.12032	0.896158		GO_DNA_REPLICATION_CHECKPOINT	1.23231	0.704009
	GO_REGULATION_OF_NUCLEOTIDE_BIOSYNTHETIC_PROCESS	1.15	0.922		GO_EXTRACELLULAR_VESICLE_BIOGENESIS	1.26107	0.512502		GO_POSTSYNAPTIC_MODULATION_OF_CHEMICAL_SYNAPTIC_TRANSMISSION	1.11857	0.900966		GO_NEGATIVE_REGULATION_OF_APOPTOTIC_SIGNALING_PATHWAY	1.23093	0.707121
	GO_POSITIVE_REGULATION_OF_STEROID_METABOLIC_PROCESS	1.15	0.928		GO_REGULATION_OF_LYMPHOCYTE_DIFFERENTIATION	1.26073	0.511829		GO_CARDIAC_SEPTUM_MORPHOGENESIS	1.11672	0.906315		GO_SKELETAL_SYSTEM_MORPHOGENESIS	1.23091	0.704855
	GO_MELANOCYTE_DIFFERENTIATION	1.15	0.928		GO_NEGATIVE_REGULATION_OF_TOLL_LIKE_RECEPTOR_SIGNALING_PATHWAY	1.26047	0.510908		GO_REGULATION_OF_TRANSMISSION_OF_NERVE_IMPULSE	1.11558	0.908522		GO_GASTRIC_ACID_SECRETION	1.22948	0.708001
	GO_POSITIVE_REGULATION_OF_PROTEIN_TARGETING_TO_MEMBRANE	1.15	0.928		GO_POSITIVE_REGULATION_OF_T_CELL_MEDIATED_IMMUNITY	1.25992	0.510742		GO_METANEPHROS_MORPHOGENESIS	1.1155	0.905928		GO_REPRODUCTIVE_SYSTEM_DEVELOPMENT	1.22944	0.705906
	GO_EMBRYONIC_PATTERN_SPECIFICATION	1.15	0.929		GO_REGULATION_OF_TOLL_LIKE_RECEPTOR_SIGNALING_PATHWAY	1.25914	0.511585		GO_ANTIMICROBIAL_HUMORAL_RESPONSE	1.11533	0.903759		GO_NUCLEAR_MIGRATION	1.22847	0.707659
	GO_STRIATUM_DEVELOPMENT	1.15	0.929		GO_BASE_EXCISION_REPAIR	1.25884	0.510788		GO_CELLULAR_PROCESS_INVOLVED_IN_REPRODUCTION_IN_MULTICELLULAR_ORGANISM	1.11508	0.901968		GO_COLLAGEN_BIOSYNTHETIC_PROCESS	1.22843	0.705495
	GO_CHAPERONE_MEDIATED_PROTEIN_COMPLEX_ASSEMBLY	1.15	0.927		GO_REGULATION_OF_INFLAMMATORY_RESPONSE	1.2584	0.51039		GO_PYRIMIDINE_NUCLEOSIDE_TRIPHOSPHATE_METABOLIC_PROCESS	1.11475	0.900506		GO_CONNECTIVE_TISSUE_DEVELOPMENT	1.2283	0.70365
	GO_SPINAL_CORD_MOTOR_NEURON_DIFFERENTIATION	1.15	0.924		GO_MACROPHAGE_CHEMOTAXIS	1.25703	0.512692		GO_RESPONSE_TO_EPIDERMAL_GROWTH_FACTOR	1.1136	0.902696		GO_REGULATION_OF_INSULIN_LIKE_GROWTH_FACTOR_RECEPTOR_SIGNALING_PATHWAY	1.22823	0.701661
	GO_TRIGLYCERIDE_METABOLIC_PROCESS	1.15	0.924		GO_POSITIVE_REGULATION_OF_CYTOSOLIC_CALCIUM_ION_CONCENTRATION_INVOLVED_IN_PHOSPHOLIPASE_C_ACTIVATING_G_PROTEIN_COUPLED_SIGNALING_PATHWAY	1.25484	0.517078		GO_REGULATION_OF_DOPAMINE_SECRETION	1.11162	0.90873		GO_DEVELOPMENT_OF_PRIMARY_SEXUAL_CHARACTERISTICS	1.22733	0.703051
	GO_PYRIMIDINE_CONTAINING_COMPOUND_METABOLIC_PROCESS	1.15	0.923		GO_POSITIVE_REGULATION_OF_INTERLEUKIN_17_PRODUCTION	1.25451	0.516304		GO_HEART_TRABECULA_FORMATION	1.11004	0.913005		GO_NEGATIVE_REGULATION_OF_SMOOTHENED_SIGNALING_PATHWAY	1.22671	0.703202
	GO_REGULATION_OF_SYNAPTIC_PLASTICITY	1.15	0.924		GO_MYELOID_CELL_APOPTOTIC_PROCESS	1.25409	0.515753		GO_ACUTE_INFLAMMATORY_RESPONSE	1.10825	0.918405		GO_CELLULAR_RESPONSE_TO_ARSENIC_CONTAINING_SUBSTANCE	1.22638	0.702188
	GO_RETINA_DEVELOPMENT_IN_CAMERA_TYPE_EYE	1.15	0.928		GO_GLYCOLYTIC_PROCESS_THROUGH_FRUCTOSE_6_PHOSPHATE	1.25337	0.516332		GO_POSITIVE_REGULATION_OF_RUFFLE_ASSEMBLY	1.10809	0.916225		GO_CELL_FATE_SPECIFICATION	1.22593	0.701677
	GO_POSITIVE_REGULATION_OF_GLIAL_CELL_DIFFERENTIATION	1.15	0.927		GO_NEUROMUSCULAR_PROCESS_CONTROLLING_BALANCE	1.25322	0.515094		GO_POSITIVE_REGULATION_OF_OSTEOBLAST_DIFFERENTIATION	1.10803	0.913573		GO_WATER_HOMEOSTASIS	1.22522	0.702458
	GO_MALE_SEX_DETERMINATION	1.15	0.924		GO_CARBOHYDRATE_PHOSPHORYLATION	1.253	0.514006		GO_HISTONE_H2A_MONOUBIQUITINATION	1.1079	0.911224		GO_PHAGOSOME_ACIDIFICATION	1.2252	0.700275
	GO_NEGATIVE_REGULATION_OF_MUSCLE_TISSUE_DEVELOPMENT	1.14	0.928		GO_MEIOTIC_CELL_CYCLE_PROCESS	1.25297	0.512488		GO_STEROID_CATABOLIC_PROCESS	1.10758	0.90974		GO_ACTIVATION_OF_PROTEIN_KINASE_B_ACTIVITY	1.22498	0.69896
	GO_STARTLE_RESPONSE	1.14	0.926		GO_GLYCEROLIPID_CATABOLIC_PROCESS	1.25195	0.513968		GO_PEPTIDYL_GLUTAMIC_ACID_MODIFICATION	1.10589	0.914817		GO_MESONEPHRIC_TUBULE_MORPHOGENESIS	1.22443	0.698946
	GO_TRICARBOXYLIC_ACID_CYCLE	1.14	0.924		GO_ACTIVATION_OF_INNATE_IMMUNE_RESPONSE	1.25168	0.513071		GO_NEGATIVE_REGULATION_OF_DIGESTIVE_SYSTEM_PROCESS	1.10412	0.920059		GO_REGULATION_OF_MITOPHAGY	1.22273	0.703599
	GO_STRIATED_MUSCLE_ADAPTATION	1.14	0.924		GO_B_CELL_PROLIFERATION	1.25162	0.511651		GO_PROXIMAL_DISTAL_PATTERN_FORMATION	1.10162	0.928298		GO_TRANSCRIPTION_ELONGATION_FROM_RNA_POLYMERASE_I_PROMOTER	1.22186	0.704756
	GO_NEGATIVE_REGULATION_OF_DENDRITE_DEVELOPMENT	1.14	0.928		GO_T_CELL_ACTIVATION_INVOLVED_IN_IMMUNE_RESPONSE	1.25127	0.511053		GO_REGULATION_OF_SYNAPSE_STRUCTURE_OR_ACTIVITY	1.10147	0.926118		GO_REGULATION_OF_CELL_AGING	1.21854	0.715561
	GO_CATECHOLAMINE_BIOSYNTHETIC_PROCESS	1.14	0.932		GO_NAD_BIOSYNTHETIC_PROCESS	1.25096	0.510294		GO_PANCREAS_DEVELOPMENT	1.10104	0.925158		GO_RHYTHMIC_PROCESS	1.21776	0.716421
	GO_SKELETAL_MUSCLE_TISSUE_REGENERATION	1.14	0.93		GO_ANTIGEN_RECEPTOR_MEDIATED_SIGNALING_PATHWAY	1.25083	0.509109		GO_TRANSPOSITION	1.10011	0.926648		GO_REGULATION_OF_POSTSYNAPTIC_MEMBRANE_NEUROTRANSMITTER_RECEPTOR_LEVELS	1.2153	0.723918
	GO_NEUTROPHIL_MIGRATION	1.14	0.932		GO_POSITIVE_REGULATION_OF_REACTIVE_OXYGEN_SPECIES_BIOSYNTHETIC_PROCESS	1.25051	0.508437		GO_CEREBELLAR_CORTEX_FORMATION	1.09986	0.924992		GO_POSITIVE_REGULATION_OF_MEIOTIC_CELL_CYCLE	1.21524	0.721981
	GO_EYE_PHOTORECEPTOR_CELL_DEVELOPMENT	1.14	0.932		GO_RESPONSE_TO_AMPHETAMINE	1.24998	0.508254		GO_EPIDERMAL_CELL_DIFFERENTIATION	1.09942	0.924083		GO_GROWTH_HORMONE_SECRETION	1.2152	0.719894
	GO_GLUTAMINE_FAMILY_AMINO_ACID_CATABOLIC_PROCESS	1.14	0.931		GO_POSITIVE_REGULATION_OF_MYELINATION	1.24911	0.509148		GO_EMBRYONIC_SKELETAL_SYSTEM_MORPHOGENESIS	1.09804	0.927395		GO_BODY_FLUID_SECRETION	1.21483	0.71914
	GO_POSITIVE_REGULATION_OF_INTERLEUKIN_17_PRODUCTION	1.14	0.931		GO_POSITIVE_REGULATION_OF_LYMPHOCYTE_APOPTOTIC_PROCESS	1.24568	0.517639		GO_REGULATION_OF_RESPONSE_TO_FOOD	1.0974	0.92748		GO_MICROTUBULE_POLYMERIZATION	1.21455	0.718032
	GO_BENZENE_CONTAINING_COMPOUND_METABOLIC_PROCESS	1.14	0.933		GO_NEGATIVE_REGULATION_OF_IMMUNE_EFFECTOR_PROCESS	1.24441	0.519577		GO_INTERACTION_WITH_SYMBIONT	1.09653	0.928674		GO_EMBRYONIC_DIGESTIVE_TRACT_DEVELOPMENT	1.2141	0.717639
	GO_TRANSPOSITION	1.14	0.933		GO_RECEPTOR_BIOSYNTHETIC_PROCESS	1.24335	0.521225		GO_CATECHOLAMINE_SECRETION	1.09625	0.92706		GO_RECEPTOR_LOCALIZATION_TO_SYNAPSE	1.21377	0.716524
	GO_REGULATION_OF_ACROSOME_REACTION	1.14	0.933		GO_REGULATION_OF_IMMUNE_EFFECTOR_PROCESS	1.24326	0.519878		GO_DETOXIFICATION	1.09623	0.924327		GO_RIBONUCLEOSIDE_MONOPHOSPHATE_METABOLIC_PROCESS	1.21132	0.72423
	GO_REGULATION_OF_POSTSYNAPSE_ORGANIZATION	1.14	0.935		GO_POSITIVE_REGULATION_OF_DEFENSE_RESPONSE_TO_VIRUS_BY_HOST	1.24263	0.520077		GO_NEURON_FATE_COMMITMENT	1.09523	0.926199		GO_CELL_CELL_ADHESION_MEDIATED_BY_CADHERIN	1.21053	0.72509
	GO_POSITIVE_REGULATION_OF_HEART_RATE	1.13	0.935		GO_NEGATIVE_REGULATION_OF_CELL_ACTIVATION	1.24258	0.518651		GO_NEGATIVE_REGULATION_OF_INTERLEUKIN_1_PRODUCTION	1.09338	0.931945		GO_CHROMATIN_REMODELING_AT_CENTROMERE	1.21053	0.722933
	GO_NEGATIVE_REGULATION_OF_CELL_PROJECTION_ORGANIZATION	1.13	0.938		GO_POSITIVE_REGULATION_OF_IMMUNE_EFFECTOR_PROCESS	1.24136	0.520718		GO_KERATAN_SULFATE_BIOSYNTHETIC_PROCESS	1.09317	0.930088		GO_PHOSPHOLIPID_DEPHOSPHORYLATION	1.20832	0.729356
	GO_CELLULAR_ALDEHYDE_METABOLIC_PROCESS	1.13	0.943		GO_ALPHA_AMINO_ACID_CATABOLIC_PROCESS	1.24126	0.519447		GO_REGULATION_OF_EXIT_FROM_MITOSIS	1.09317	0.927306		GO_CELLULAR_RESPONSE_TO_COPPER_ION	1.20832	0.727183
	GO_NEGATIVE_REGULATION_OF_ADENYLATE_CYCLASE_ACTIVITY	1.13	0.942		GO_WALKING_BEHAVIOR	1.24009	0.521428		GO_POSITIVE_REGULATION_OF_WOUND_HEALING	1.09316	0.924613		GO_MATING	1.20829	0.725094
	GO_PEPTIDYL_GLUTAMIC_ACID_MODIFICATION	1.13	0.946		GO_FC_RECEPTOR_MEDIATED_STIMULATORY_SIGNALING_PATHWAY	1.23934	0.522137		GO_POSITIVE_REGULATION_OF_COLLAGEN_METABOLIC_PROCESS	1.09268	0.924152		GO_POSITIVE_REGULATION_OF_ANIMAL_ORGAN_MORPHOGENESIS	1.2074	0.726252
	GO_REGULATION_OF_STEROL_TRANSPORT	1.13	0.949		GO_NEGATIVE_REGULATION_OF_RECEPTOR_SIGNALING_PATHWAY_VIA_STAT	1.23889	0.521914		GO_METANEPHRIC_NEPHRON_MORPHOGENESIS	1.0923	0.923184		GO_REGULATION_OF_SYNAPSE_STRUCTURE_OR_ACTIVITY	1.20734	0.724328
	GO_REGULATION_OF_NEUROTRANSMITTER_LEVELS	1.13	0.946		GO_GLYCOSYL_COMPOUND_CATABOLIC_PROCESS	1.23695	0.525814		GO_CELL_FATE_SPECIFICATION	1.09214	0.921191		GO_POSITIVE_REGULATION_OF_INTERLEUKIN_1_PRODUCTION	1.20714	0.723084
	GO_NEGATIVE_REGULATION_OF_RESPONSE_TO_EXTERNAL_STIMULUS	1.13	0.944		GO_RESPONSE_TO_MURAMYL_DIPEPTIDE	1.23688	0.524487		GO_PROTEIN_INSERTION_INTO_MEMBRANE	1.09175	0.920175		GO_REGULATION_OF_EMBRYONIC_DEVELOPMENT	1.20702	0.721419
	GO_HIPPO_SIGNALING	1.13	0.942		GO_RECEPTOR_SIGNALING_PATHWAY_VIA_STAT	1.23673	0.523331		GO_CELL_DIFFERENTIATION_INVOLVED_IN_METANEPHROS_DEVELOPMENT	1.09161	0.918112		GO_RRNA_CONTAINING_RIBONUCLEOPROTEIN_COMPLEX_EXPORT_FROM_NUCLEUS	1.20632	0.722094
	GO_POSITIVE_REGULATION_OF_PEPTIDE_HORMONE_SECRETION	1.13	0.939		GO_RESPONSE_TO_FUNGUS	1.23639	0.522769		GO_REGULATION_OF_PROTEIN_EXIT_FROM_ENDOPLASMIC_RETICULUM	1.09114	0.917481		GO_MONOAMINE_TRANSPORT	1.20286	0.733489
	GO_LIPID_CATABOLIC_PROCESS	1.13	0.938		GO_ORGANOPHOSPHATE_CATABOLIC_PROCESS	1.23604	0.522208		GO_CELLULAR_PROTEIN_CONTAINING_COMPLEX_LOCALIZATION	1.09102	0.915416		GO_ODONTOGENESIS_OF_DENTIN_CONTAINING_TOOTH	1.20174	0.735753
	GO_TETRAHYDROFOLATE_METABOLIC_PROCESS	1.13	0.936		GO_PHOTOTRANSDUCTION_VISIBLE_LIGHT	1.23595	0.52093		GO_NON_MOTILE_CILIUM_ASSEMBLY	1.09077	0.913869		GO_INHIBITORY_SYNAPSE_ASSEMBLY	1.20107	0.736271
	GO_POSITIVE_REGULATION_OF_SYNAPTIC_TRANSMISSION_GLUTAMATERGIC	1.13	0.937		GO_FEMALE_MEIOTIC_NUCLEAR_DIVISION	1.23412	0.524897		GO_RESOLUTION_OF_MEIOTIC_RECOMBINATION_INTERMEDIATES	1.09062	0.911928		GO_COLLATERAL_SPROUTING	1.20028	0.737441
	GO_MULTICELLULAR_ORGANISM_GROWTH	1.13	0.942		GO_POSITIVE_REGULATION_OF_UBIQUITIN_PROTEIN_TRANSFERASE_ACTIVITY	1.2317	0.530412		GO_REGULATION_OF_NOTCH_SIGNALING_PATHWAY	1.08906	0.916261		GO_MITOTIC_CELL_CYCLE_CHECKPOINT	1.19999	0.736483
	GO_SECONDARY_METABOLIC_PROCESS	1.12	0.944		GO_POSITIVE_REGULATION_OF_RESPONSE_TO_EXTERNAL_STIMULUS	1.2316	0.52912		GO_METANEPHRIC_NEPHRON_DEVELOPMENT	1.08874	0.915107		GO_MACROPHAGE_CHEMOTAXIS	1.1993	0.737113
	GO_PURINE_NUCLEOBASE_METABOLIC_PROCESS	1.12	0.941		GO_REGULATION_OF_VIRAL_TRANSCRIPTION	1.23145	0.528053		GO_CARDIAC_SEPTUM_DEVELOPMENT	1.08845	0.913854		GO_CALCIUM_DEPENDENT_CELL_CELL_ADHESION_VIA_PLASMA_MEMBRANE_CELL_ADHESION_MOLECULES	1.19918	0.735472
	GO_RESPONSE_TO_LIGHT_STIMULUS	1.12	0.941		GO_SUPEROXIDE_METABOLIC_PROCESS	1.23088	0.52825		GO_KIDNEY_MORPHOGENESIS	1.08775	0.914308		GO_KERATINOCYTE_MIGRATION	1.1991	0.7337
	GO_VASCULAR_ASSOCIATED_SMOOTH_MUSCLE_CONTRACTION	1.12	0.943		GO_POSITIVE_REGULATION_OF_CD4_POSITIVE_ALPHA_BETA_T_CELL_DIFFERENTIATION	1.2306	0.527608		GO_NEGATIVE_REGULATION_OF_NEURON_PROJECTION_DEVELOPMENT	1.08772	0.911836		GO_REGULATION_OF_MITOCHONDRIAL_OUTER_MEMBRANE_PERMEABILIZATION_INVOLVED_IN_APOPTOTIC_SIGNALING_PATHWAY	1.19866	0.73323
	GO_NEGATIVE_REGULATION_OF_HOMOTYPIC_CELL_CELL_ADHESION	1.12	0.942		GO_VOCALIZATION_BEHAVIOR	1.23053	0.526277		GO_REGULATION_OF_AXONOGENESIS	1.08572	0.91823		GO_CHROMATIN_DISASSEMBLY	1.19843	0.732122
	GO_HORMONE_METABOLIC_PROCESS	1.12	0.941		GO_GLIAL_CELL_ACTIVATION	1.23017	0.52575		GO_APOPTOTIC_PROCESS_INVOLVED_IN_DEVELOPMENT	1.08518	0.918086		GO_REGULATION_OF_REPRODUCTIVE_PROCESS	1.19796	0.731952
	GO_POSTSYNAPSE_ORGANIZATION	1.12	0.941		GO_MYD88_DEPENDENT_TOLL_LIKE_RECEPTOR_SIGNALING_PATHWAY	1.22856	0.529204		GO_CELL_FATE_COMMITMENT	1.08326	0.923997		GO_NEGATIVE_REGULATION_OF_EPITHELIAL_CELL_PROLIFERATION	1.19694	0.733898
	GO_PHOSPHATIDYLCHOLINE_METABOLIC_PROCESS	1.12	0.939		GO_ACTIVATION_OF_JANUS_KINASE_ACTIVITY	1.22836	0.528298		GO_COGNITION	1.08302	0.922502		GO_COLLAGEN_METABOLIC_PROCESS	1.19421	0.742838
	GO_POSITIVE_REGULATION_OF_CYTOSOLIC_CALCIUM_ION_CONCENTRATION_INVOLVED_IN_PHOSPHOLIPASE_C_ACTIVATING_G_PROTEIN_COUPLED_SIGNALING_PATHWAY	1.12	0.939		GO_LYSOSOMAL_PROTEIN_CATABOLIC_PROCESS	1.22558	0.53483		GO_PHOTOTRANSDUCTION	1.08292	0.920391		GO_RESPONSE_TO_ZINC_ION	1.19342	0.74376
	GO_CELL_DIFFERENTIATION_IN_HINDBRAIN	1.12	0.937		GO_POSITIVE_REGULATION_OF_TISSUE_REMODELING	1.2242	0.537298		GO_SMOOTHENED_SIGNALING_PATHWAY	1.08153	0.923966		GO_POLYOL_CATABOLIC_PROCESS	1.19296	0.743374
	GO_ASSOCIATIVE_LEARNING	1.12	0.935		GO_CEREBRAL_CORTEX_NEURON_DIFFERENTIATION	1.22386	0.536848		GO_GOLGI_VESICLE_BUDDING	1.08131	0.922408		GO_REGULATION_OF_LYMPHOCYTE_CHEMOTAXIS	1.19272	0.742297
	GO_REGULATION_OF_ACTOMYOSIN_STRUCTURE_ORGANIZATION	1.12	0.935		GO_NUCLEOTIDE_BINDING_DOMAIN_LEUCINE_RICH_REPEAT_CONTAINING_RECEPTOR_SIGNALING_PATHWAY	1.22378	0.535618		GO_MAINTENANCE_OF_SYNAPSE_STRUCTURE	1.08098	0.921194		GO_CHONDROCYTE_DIFFERENTIATION	1.19138	0.745588
	GO_MITOCHONDRIAL_DEPOLARIZATION	1.12	0.94		GO_INFLAMMATORY_CELL_APOPTOTIC_PROCESS	1.22367	0.534436		GO_REGULATION_OF_CELL_MORPHOGENESIS	1.08075	0.919554		GO_METANEPHROS_DEVELOPMENT	1.19074	0.746174
	GO_NEGATIVE_REGULATION_OF_BINDING	1.12	0.94		GO_LYTIC_VACUOLE_ORGANIZATION	1.22217	0.537257		GO_MESONEPHRIC_TUBULE_MORPHOGENESIS	1.08074	0.917065		GO_CYTOSKELETON_DEPENDENT_CYTOKINESIS	1.19072	0.744201
	GO_PIGMENT_METABOLIC_PROCESS	1.12	0.943		GO_SENSORY_PERCEPTION_OF_LIGHT_STIMULUS	1.22123	0.538514		GO_PROTEIN_ACTIVATION_CASCADE	1.07886	0.922945		GO_POSITIVE_REGULATION_OF_AMYLOID_PRECURSOR_PROTEIN_CATABOLIC_PROCESS	1.19023	0.743887
	GO_RECEPTOR_CLUSTERING	1.12	0.948		GO_POSITIVE_REGULATION_OF_PROTEIN_TARGETING_TO_MEMBRANE	1.22072	0.538516		GO_PYRIMIDINE_NUCLEOSIDE_MONOPHOSPHATE_METABOLIC_PROCESS	1.0779	0.92462		GO_TRANSCRIPTION_INITIATION_FROM_RNA_POLYMERASE_I_PROMOTER	1.19004	0.742632
	GO_REGULATION_OF_URINE_VOLUME	1.12	0.948		GO_POSITIVE_REGULATION_OF_AMYLOID_BETA_FORMATION	1.2198	0.539912		GO_GOLGI_TO_PLASMA_MEMBRANE_TRANSPORT	1.07673	0.927256		GO_MESENCHYME_MORPHOGENESIS	1.18973	0.74183
	GO_POSITIVE_REGULATION_OF_ERK1_AND_ERK2_CASCADE	1.11	0.956		GO_LEUKOCYTE_PROLIFERATION	1.21945	0.539598		GO_MATING_BEHAVIOR	1.07641	0.926218		GO_RESPONSE_TO_DSRNA	1.18958	0.740449
	GO_RETINOIC_ACID_METABOLIC_PROCESS	1.11	0.955		GO_PYRIDINE_CONTAINING_COMPOUND_BIOSYNTHETIC_PROCESS	1.21918	0.538904		GO_ALPHA_AMINO_ACID_METABOLIC_PROCESS	1.07616	0.924802		GO_REGULATION_OF_BEHAVIOR	1.18943	0.738982
	GO_POSITIVE_REGULATION_OF_CYCLIN_DEPENDENT_PROTEIN_KINASE_ACTIVITY	1.11	0.954		GO_POSITIVE_REGULATION_OF_NUCLEOTIDE_BIOSYNTHETIC_PROCESS	1.21793	0.541121		GO_CELL_DIFFERENTIATION_INVOLVED_IN_KIDNEY_DEVELOPMENT	1.0761	0.922549		GO_HEPATICOBILIARY_SYSTEM_DEVELOPMENT	1.18885	0.739244
	GO_ACUTE_INFLAMMATORY_RESPONSE	1.11	0.952		GO_VESICLE_TRANSPORT_ALONG_MICROTUBULE	1.21787	0.539873		GO_CRANIAL_NERVE_MORPHOGENESIS	1.0743	0.927908		GO_POSITIVE_REGULATION_OF_RUFFLE_ASSEMBLY	1.18837	0.739308
	GO_REGULATION_OF_MULTICELLULAR_ORGANISM_GROWTH	1.11	0.95		GO_REGULATION_OF_ANTIGEN_PROCESSING_AND_PRESENTATION	1.21701	0.540971		GO_GLYCEROPHOSPHOLIPID_CATABOLIC_PROCESS	1.07429	0.925407		GO_CENTROMERE_COMPLEX_ASSEMBLY	1.18825	0.737749
	GO_ENTERIC_NERVOUS_SYSTEM_DEVELOPMENT	1.11	0.949		GO_RESPONSE_TO_INTERLEUKIN_12	1.21661	0.540681		GO_DORSAL_VENTRAL_NEURAL_TUBE_PATTERNING	1.07412	0.923611		GO_METANEPHRIC_RENAL_VESICLE_MORPHOGENESIS	1.18698	0.740888
	GO_NEUROMUSCULAR_PROCESS_CONTROLLING_BALANCE	1.11	0.949		GO_ATTACHMENT_OF_SPINDLE_MICROTUBULES_TO_KINETOCHORE	1.21615	0.540566		GO_G0_TO_G1_TRANSITION	1.07385	0.922387		GO_ENTRAINMENT_OF_CIRCADIAN_CLOCK	1.18623	0.741822
	GO_POSITIVE_REGULATION_OF_RESPONSE_TO_OXIDATIVE_STRESS	1.11	0.948		GO_NEGATIVE_REGULATION_OF_CYTOKINE_PRODUCTION	1.21592	0.539762		GO_REGULATION_OF_NEURON_MIGRATION	1.07361	0.92099		GO_REGULATION_OF_RESPONSE_TO_WOUNDING	1.18455	0.74615
	GO_AMINO_ACID_BETAINE_METABOLIC_PROCESS	1.11	0.947		GO_POSITIVE_REGULATION_OF_HUMORAL_IMMUNE_RESPONSE	1.21545	0.539657		GO_PROTEIN_TRIMERIZATION	1.07232	0.924469		GO_MACROPHAGE_MIGRATION	1.18422	0.745477
	GO_EYE_PHOTORECEPTOR_CELL_DIFFERENTIATION	1.11	0.946		GO_POSITIVE_REGULATION_OF_ALPHA_BETA_T_CELL_PROLIFERATION	1.21533	0.538517		GO_NEGATIVE_REGULATION_OF_GTPASE_ACTIVITY	1.07146	0.925994		GO_REGULATION_OF_EPITHELIAL_TO_MESENCHYMAL_TRANSITION	1.18413	0.743814
	GO_MEMORY	1.11	0.949		GO_REGULATION_OF_RETINOIC_ACID_RECEPTOR_SIGNALING_PATHWAY	1.21526	0.537347		GO_CALCIUM_INDEPENDENT_CELL_CELL_ADHESION_VIA_PLASMA_MEMBRANE_CELL_ADHESION_MOLECULES	1.0713	0.924159		GO_PROTEIN_LOCALIZATION_TO_SYNAPSE	1.1819	0.750853
	GO_NEGATIVE_REGULATION_OF_INTERLEUKIN_10_PRODUCTION	1.11	0.947		GO_REGULATION_OF_VASOCONSTRICTION	1.21466	0.537632		GO_LONG_TERM_SYNAPTIC_DEPRESSION	1.06922	0.931148		GO_REGULATION_OF_EPITHELIAL_CELL_DIFFERENTIATION_INVOLVED_IN_KIDNEY_DEVELOPMENT	1.18188	0.748913
	GO_VENTRICULAR_TRABECULA_MYOCARDIUM_MORPHOGENESIS	1.11	0.947		GO_POSITIVE_REGULATION_OF_PROTEIN_DEACETYLATION	1.21397	0.538304		GO_VIRAL_BUDDING_VIA_HOST_ESCRT_COMPLEX	1.06912	0.929149		GO_MEMBRANE_REPOLARIZATION_DURING_ACTION_POTENTIAL	1.18162	0.748017
	GO_GLIAL_CELL_DIFFERENTIATION	1.11	0.945		GO_IMMUNOGLOBULIN_PRODUCTION_INVOLVED_IN_IMMUNOGLOBULIN_MEDIATED_IMMUNE_RESPONSE	1.21242	0.541569		GO_SEMAPHORIN_PLEXIN_SIGNALING_PATHWAY	1.06908	0.92687		GO_PROTEIN_LOCALIZATION_TO_CELL_JUNCTION	1.18137	0.747084
	GO_CELL_JUNCTION_MAINTENANCE	1.11	0.95		GO_PLASMA_MEMBRANE_TUBULATION	1.21242	0.540138		GO_POSITIVE_REGULATION_OF_TRANSCRIPTION_FROM_RNA_POLYMERASE_II_PROMOTER_INVOLVED_IN_CELLULAR_RESPONSE_TO_CHEMICAL_STIMULUS	1.06733	0.932222		GO_POSITIVE_REGULATION_OF_EXOCYTOSIS	1.18124	0.745638
	GO_LIPID_HOMEOSTASIS	1.11	0.949		GO_RIG_I_SIGNALING_PATHWAY	1.21093	0.543287		GO_MEIOTIC_CHROMOSOME_SEPARATION	1.06635	0.934045		GO_NEURON_PROJECTION_EXTENSION	1.18029	0.747348
	GO_RESPONSE_TO_DIETARY_EXCESS	1.11	0.948		GO_REVERSE_CHOLESTEROL_TRANSPORT	1.21092	0.54188		GO_METANEPHRIC_RENAL_VESICLE_MORPHOGENESIS	1.0661	0.932726		GO_INSULIN_LIKE_GROWTH_FACTOR_RECEPTOR_SIGNALING_PATHWAY	1.17928	0.749603
	GO_DEFINITIVE_HEMOPOIESIS	1.11	0.946		GO_REGULATION_OF_RECEPTOR_SIGNALING_PATHWAY_VIA_STAT	1.21067	0.541253		GO_TRNA_5_END_PROCESSING	1.06593	0.931028		GO_DORSAL_VENTRAL_PATTERN_FORMATION	1.17914	0.748157
	GO_EXPLORATION_BEHAVIOR	1.11	0.945		GO_EATING_BEHAVIOR	1.20876	0.545376		GO_VENOUS_BLOOD_VESSEL_DEVELOPMENT	1.06414	0.936938		GO_CATECHOLAMINE_SECRETION	1.17832	0.749522
	GO_REGULATION_OF_VASCULAR_PERMEABILITY	1.11	0.945		GO_B_CELL_HOMEOSTASIS	1.20771	0.547137		GO_MITOTIC_RECOMBINATION	1.06414	0.934486		GO_GASTRULATION_WITH_MOUTH_FORMING_SECOND	1.17826	0.747815
	GO_POSITIVE_REGULATION_OF_SMALL_GTPASE_MEDIATED_SIGNAL_TRANSDUCTION	1.1	0.944		GO_NEGATIVE_REGULATION_OF_FATTY_ACID_BIOSYNTHETIC_PROCESS	1.20678	0.548608		GO_NEGATIVE_REGULATION_OF_ENDOTHELIAL_CELL_PROLIFERATION	1.06338	0.935321		GO_TERMINATION_OF_RNA_POLYMERASE_I_TRANSCRIPTION	1.17716	0.750231
	GO_VIRAL_RNA_GENOME_REPLICATION	1.1	0.944		GO_INNATE_IMMUNE_RESPONSE_ACTIVATING_SIGNAL_TRANSDUCTION	1.20631	0.548554		GO_ACID_SECRETION	1.06299	0.934608		GO_NEGATIVE_REGULATION_OF_OSTEOCLAST_DIFFERENTIATION	1.17652	0.750812
	GO_PYRIMIDINE_NUCLEOSIDE_METABOLIC_PROCESS	1.1	0.943		GO_KILLING_OF_CELLS_IN_OTHER_ORGANISM_INVOLVED_IN_SYMBIOTIC_INTERACTION	1.20563	0.549182		GO_POSITIVE_REGULATION_OF_MRNA_SPLICING_VIA_SPLICEOSOME	1.06245	0.934626		GO_MEMBRANE_LIPID_BIOSYNTHETIC_PROCESS	1.17631	0.74971
	GO_RESPONSE_TO_COPPER_ION	1.1	0.941		GO_GLYCOSYL_COMPOUND_BIOSYNTHETIC_PROCESS	1.20539	0.548466		GO_POTASSIUM_ION_HOMEOSTASIS	1.06219	0.933375		GO_GLIAL_CELL_PROLIFERATION	1.1762	0.748217
	GO_REGULATION_OF_NEUTROPHIL_MIGRATION	1.1	0.943		GO_INTERLEUKIN_13_PRODUCTION	1.20356	0.552465		GO_SKIN_EPIDERMIS_DEVELOPMENT	1.06179	0.932792		GO_REGULATION_OF_GLIAL_CELL_DIFFERENTIATION	1.17562	0.748653
	GO_LYMPHOCYTE_HOMEOSTASIS	1.1	0.943		GO_NEGATIVE_REGULATION_OF_RECEPTOR_MEDIATED_ENDOCYTOSIS	1.20228	0.554964		GO_HYDROGEN_PEROXIDE_CATABOLIC_PROCESS	1.06177	0.930455		GO_POSITIVE_REGULATION_OF_LEUKOCYTE_ADHESION_TO_VASCULAR_ENDOTHELIAL_CELL	1.17547	0.747361
	GO_NEGATIVE_REGULATION_OF_HYDROLASE_ACTIVITY	1.1	0.94		GO_NEGATIVE_REGULATION_OF_INNATE_IMMUNE_RESPONSE	1.20028	0.559389		GO_ESTROGEN_METABOLIC_PROCESS	1.06115	0.930742		GO_REGULATION_OF_RECEPTOR_LOCALIZATION_TO_SYNAPSE	1.17474	0.748413
	GO_NEGATIVE_REGULATION_OF_MUSCLE_HYPERTROPHY	1.1	0.944		GO_T_CELL_DIFFERENTIATION_INVOLVED_IN_IMMUNE_RESPONSE	1.19955	0.560196		GO_CELLULAR_SENESCENCE	1.06072	0.930268		GO_CENTROSOME_DUPLICATION	1.17429	0.748199
	GO_MUCOPOLYSACCHARIDE_METABOLIC_PROCESS	1.1	0.941		GO_ALPHA_AMINO_ACID_BIOSYNTHETIC_PROCESS	1.19895	0.560592		GO_NEPHRON_EPITHELIUM_DEVELOPMENT	1.06057	0.928509		GO_ACTIVATION_OF_CYSTEINE_TYPE_ENDOPEPTIDASE_ACTIVITY_INVOLVED_IN_APOPTOTIC_PROCESS	1.17412	0.74695
	GO_NEGATIVE_REGULATION_OF_NERVOUS_SYSTEM_DEVELOPMENT	1.1	0.939		GO_REGULATION_OF_CELLULAR_AMINO_ACID_METABOLIC_PROCESS	1.19845	0.560656		GO_MATING	1.05836	0.936018		GO_DIGESTIVE_TRACT_MORPHOGENESIS	1.17331	0.748244
	GO_CELLULAR_RESPONSE_TO_PH	1.1	0.938		GO_NEGATIVE_REGULATION_OF_LYMPHOCYTE_DIFFERENTIATION	1.19844	0.559287		GO_REGULATION_OF_EPIDERMIS_DEVELOPMENT	1.05822	0.934353		GO_POSITIVE_REGULATION_OF_MEMBRANE_PERMEABILITY	1.17305	0.747401
	GO_RESPONSE_TO_AUDITORY_STIMULUS	1.1	0.942		GO_REGULATION_OF_MEMBRANE_PROTEIN_ECTODOMAIN_PROTEOLYSIS	1.1982	0.55866		GO_OLIGODENDROCYTE_DIFFERENTIATION	1.05757	0.934933		GO_EMBRYONIC_SKELETAL_SYSTEM_DEVELOPMENT	1.17276	0.746708
	GO_GLANDULAR_EPITHELIAL_CELL_DEVELOPMENT	1.1	0.94		GO_DORSAL_VENTRAL_PATTERN_FORMATION	1.19527	0.565981		GO_PLATELET_MORPHOGENESIS	1.05744	0.933156		GO_GLYCOLIPID_BIOSYNTHETIC_PROCESS	1.17265	0.74519
	GO_PHENOL_CONTAINING_COMPOUND_BIOSYNTHETIC_PROCESS	1.1	0.942		GO_POSITIVE_REGULATION_OF_ALPHA_BETA_T_CELL_ACTIVATION	1.19523	0.564682		GO_HEART_TRABECULA_MORPHOGENESIS	1.05526	0.940661		GO_NEGATIVE_REGULATION_OF_EPIDERMIS_DEVELOPMENT	1.17235	0.744523
	GO_CELLULAR_PROTEIN_CONTAINING_COMPLEX_LOCALIZATION	1.1	0.943		GO_POSITIVE_REGULATION_OF_T_CELL_MEDIATED_CYTOTOXICITY	1.19472	0.564824		GO_HEPATICOBILIARY_SYSTEM_DEVELOPMENT	1.05463	0.941118		GO_CELLULAR_RESPONSE_TO_NUTRIENT	1.17233	0.742694
	GO_GLIAL_CELL_APOPTOTIC_PROCESS	1.1	0.942		GO_NEGATIVE_REGULATION_OF_VIRAL_PROCESS	1.19416	0.564949		GO_REGULATION_OF_ASTROCYTE_DIFFERENTIATION	1.05421	0.940542		GO_SEX_DIFFERENTIATION	1.17227	0.74109
	GO_PURINE_NUCLEOSIDE_BIOSYNTHETIC_PROCESS	1.1	0.941		GO_REGULATION_OF_NITRIC_OXIDE_BIOSYNTHETIC_PROCESS	1.19257	0.568226		GO_SIGNAL_TRANSDUCTION_INVOLVED_IN_REGULATION_OF_GENE_EXPRESSION	1.05377	0.940078		GO_RESPONSE_TO_X_RAY	1.17115	0.743606
	GO_METANEPHRIC_GLOMERULUS_DEVELOPMENT	1.1	0.94		GO_POSITIVE_REGULATION_OF_PHOSPHATASE_ACTIVITY	1.19163	0.569603		GO_VESICLE_TARGETING_TO_FROM_OR_WITHIN_GOLGI	1.05335	0.939645		GO_SOMATIC_STEM_CELL_POPULATION_MAINTENANCE	1.17112	0.741816
	GO_CARBOHYDRATE_DERIVATIVE_CATABOLIC_PROCESS	1.1	0.938		GO_ZINC_ION_TRANSPORT	1.19096	0.570175		GO_NEGATIVE_REGULATION_OF_CATION_CHANNEL_ACTIVITY	1.05304	0.938686		GO_NEGATIVE_REGULATION_OF_WNT_SIGNALING_PATHWAY	1.17084	0.741119
	GO_NEUTRAL_LIPID_METABOLIC_PROCESS	1.09	0.95		GO_NEUTROPHIL_CHEMOTAXIS	1.18859	0.575897		GO_POSITIVE_REGULATION_OF_STEROID_METABOLIC_PROCESS	1.05181	0.941955		GO_MITOCHONDRIAL_OUTER_MEMBRANE_PERMEABILIZATION	1.17018	0.741941
	GO_REGULATION_OF_GRANULOCYTE_CHEMOTAXIS	1.09	0.948		GO_VENTRAL_SPINAL_CORD_INTERNEURON_DIFFERENTIATION	1.18782	0.576734		GO_PYRIMIDINE_CONTAINING_COMPOUND_BIOSYNTHETIC_PROCESS	1.05093	0.943847		GO_CELL_FATE_COMMITMENT_INVOLVED_IN_FORMATION_OF_PRIMARY_GERM_LAYER	1.16804	0.748643
	GO_CELLULAR_RESPONSE_TO_CHOLESTEROL	1.09	0.946		GO_DNA_STRAND_ELONGATION	1.18749	0.576302		GO_ARTERY_DEVELOPMENT	1.05027	0.944399		GO_MESODERMAL_CELL_DIFFERENTIATION	1.16475	0.760006
	GO_ANOIKIS	1.09	0.948		GO_CARDIOLIPIN_METABOLIC_PROCESS	1.18742	0.575052		GO_NERVE_DEVELOPMENT	1.05026	0.942112		GO_CELL_REDOX_HOMEOSTASIS	1.16385	0.761841
	GO_ASPARTATE_FAMILY_AMINO_ACID_CATABOLIC_PROCESS	1.09	0.948		GO_DETECTION_OF_BIOTIC_STIMULUS	1.18714	0.574471		GO_REGULATION_OF_CHOLESTEROL_METABOLIC_PROCESS	1.04986	0.94159		GO_GLUTAMATE_SECRETION	1.16267	0.764501
	GO_HISTONE_H2A_ACETYLATION	1.09	0.948		GO_RHODOPSIN_MEDIATED_SIGNALING_PATHWAY	1.18659	0.574809		GO_POSTSYNAPSE_ORGANIZATION	1.04981	0.939508		GO_PRESYNAPTIC_ENDOCYTOSIS	1.16267	0.762632
	GO_ICOSANOID_BIOSYNTHETIC_PROCESS	1.09	0.948		GO_REGULATION_OF_PRODUCTION_OF_SMALL_RNA_INVOLVED_IN_GENE_SILENCING_BY_RNA	1.18646	0.573789		GO_MULTIVESICULAR_BODY_ORGANIZATION	1.0494	0.938949		GO_POSITIVE_REGULATION_OF_MICROTUBULE_POLYMERIZATION_OR_DEPOLYMERIZATION	1.16118	0.766964
	GO_ANTIBACTERIAL_HUMORAL_RESPONSE	1.09	0.946		GO_RESPONSE_TO_PH	1.18587	0.574269		GO_BASE_EXCISION_REPAIR	1.04857	0.940411		GO_NEGATIVE_REGULATION_OF_CHEMOKINE_PRODUCTION	1.16092	0.76609
	GO_NEUROTRANSMITTER_SECRETION	1.09	0.946		GO_REGULATION_OF_CYSTEINE_TYPE_ENDOPEPTIDASE_ACTIVITY_INVOLVED_IN_APOPTOTIC_SIGNALING_PATHWAY	1.18568	0.573491		GO_GLYCOSYL_COMPOUND_BIOSYNTHETIC_PROCESS	1.04787	0.941114		GO_DNA_STRAND_ELONGATION	1.15859	0.773556
	GO_REGULATION_OF_POSTSYNAPTIC_MEMBRANE_POTENTIAL	1.09	0.946		GO_CELLULAR_RESPONSE_TO_CHOLESTEROL	1.18531	0.573249		GO_WATER_TRANSPORT	1.04695	0.942829		GO_REGULATION_OF_CHONDROCYTE_DIFFERENTIATION	1.15839	0.772479
	GO_APOPTOTIC_PROCESS_INVOLVED_IN_DEVELOPMENT	1.09	0.951		GO_T_CELL_MEDIATED_CYTOTOXICITY	1.18517	0.572282		GO_NEGATIVE_REGULATION_OF_LIPID_LOCALIZATION	1.04661	0.941996		GO_NEGATIVE_REGULATION_OF_DENDRITE_MORPHOGENESIS	1.15726	0.775283
	GO_REGULATION_OF_VASCULATURE_DEVELOPMENT	1.09	0.953		GO_VITAMIN_BIOSYNTHETIC_PROCESS	1.18456	0.572727		GO_GLIAL_CELL_DEVELOPMENT	1.04646	0.940416		GO_REGULATION_OF_AUTOPHAGY_OF_MITOCHONDRION	1.15714	0.773991
	GO_STEROID_METABOLIC_PROCESS	1.09	0.956		GO_NEGATIVE_REGULATION_OF_LEUKOCYTE_PROLIFERATION	1.18438	0.571862		GO_DIGESTIVE_SYSTEM_DEVELOPMENT	1.04627	0.938971		GO_LACTATION	1.15705	0.772527
	GO_NEUTROPHIL_HOMEOSTASIS	1.09	0.956		GO_LYMPHOCYTE_MIGRATION	1.18343	0.573488		GO_NUCLEOBASE_CONTAINING_SMALL_MOLECULE_INTERCONVERSION	1.04549	0.940223		GO_ACTIVATION_OF_MAPK_ACTIVITY	1.15692	0.771243
	GO_EATING_BEHAVIOR	1.09	0.958		GO_REACTIVE_NITROGEN_SPECIES_METABOLIC_PROCESS	1.18305	0.573221		GO_CELLULAR_RESPONSE_TO_ESTRADIOL_STIMULUS	1.04526	0.938996		GO_REGULATION_OF_STEM_CELL_POPULATION_MAINTENANCE	1.15519	0.776574
	GO_ACUTE_INFLAMMATORY_RESPONSE_TO_ANTIGENIC_STIMULUS	1.09	0.958		GO_CRANIOFACIAL_SUTURE_MORPHOGENESIS	1.1826	0.573309		GO_CEREBELLAR_PURKINJE_CELL_LAYER_DEVELOPMENT	1.0438	0.943136		GO_NEPHRON_EPITHELIUM_DEVELOPMENT	1.15447	0.777615
	GO_GRANULOCYTE_MIGRATION	1.08	0.957		GO_PHAGOSOME_MATURATION	1.18168	0.574685		GO_DOPAMINE_TRANSPORT	1.04353	0.942041		GO_NEGATIVE_REGULATION_OF_RESPONSE_TO_DNA_DAMAGE_STIMULUS	1.15247	0.783883
	GO_POSITIVE_REGULATION_OF_HORMONE_SECRETION	1.08	0.959		GO_NEGATIVE_REGULATION_OF_RNA_SPLICING	1.18051	0.577018		GO_VIRAL_BUDDING	1.04339	0.940395		GO_SENSORY_PERCEPTION_OF_MECHANICAL_STIMULUS	1.15219	0.783078
	GO_DENDRITIC_CELL_MIGRATION	1.08	0.959		GO_PHASIC_SMOOTH_MUSCLE_CONTRACTION	1.18009	0.576949		GO_NEGATIVE_REGULATION_OF_RECEPTOR_MEDIATED_ENDOCYTOSIS	1.04331	0.938523		GO_REGULATION_OF_CARTILAGE_DEVELOPMENT	1.15197	0.7821
	GO_MULTICELLULAR_ORGANISM_AGING	1.08	0.959		GO_PHOSPHATIDYLINOSITOL_PHOSPHORYLATION	1.17964	0.576909		GO_NEURAL_CREST_CELL_MIGRATION	1.04264	0.939215		GO_REGULATION_OF_DEFENSE_RESPONSE_TO_BACTERIUM	1.15191	0.780474
	GO_RESPONSE_TO_ORGANOPHOSPHORUS	1.08	0.959		GO_MODULATION_OF_PROCESS_OF_OTHER_ORGANISM	1.17823	0.580021		GO_TRANSPORT_ALONG_MICROTUBULE	1.04163	0.941362		GO_REGULATION_OF_WNT_SIGNALING_PATHWAY	1.15054	0.784154
	GO_PURINE_CONTAINING_COMPOUND_CATABOLIC_PROCESS	1.08	0.961		GO_GLYCOSYL_COMPOUND_METABOLIC_PROCESS	1.17819	0.578755		GO_OLIGODENDROCYTE_DEVELOPMENT	1.04162	0.939185		GO_NEGATIVE_REGULATION_OF_UBIQUITIN_PROTEIN_TRANSFERASE_ACTIVITY	1.1502	0.783727
	GO_CENTRAL_NERVOUS_SYSTEM_NEURON_DEVELOPMENT	1.08	0.963		GO_CELLULAR_COMPONENT_MAINTENANCE	1.17807	0.577756		GO_REGULATION_OF_ERBB_SIGNALING_PATHWAY	1.04064	0.941271		GO_REGULATION_OF_RESPONSE_TO_FOOD	1.14994	0.782922
	GO_POSITIVE_REGULATION_OF_MYELINATION	1.08	0.963		GO_DETECTION_OF_CHEMICAL_STIMULUS_INVOLVED_IN_SENSORY_PERCEPTION_OF_TASTE	1.17726	0.578847		GO_VESICLE_TRANSPORT_ALONG_MICROTUBULE	1.04032	0.940517		GO_POSITIVE_REGULATION_OF_PRI_MIRNA_TRANSCRIPTION_BY_RNA_POLYMERASE_II	1.14832	0.787783
	GO_NEGATIVE_REGULATION_OF_PLATELET_ACTIVATION	1.08	0.963		GO_REGULATION_OF_T_CELL_APOPTOTIC_PROCESS	1.17713	0.577886		GO_NITRIC_OXIDE_MEDIATED_SIGNAL_TRANSDUCTION	1.0392	0.943311		GO_NEURON_FATE_SPECIFICATION	1.14798	0.787336
	GO_REGULATION_OF_MUSCLE_ADAPTATION	1.08	0.961		GO_REGULATION_OF_CALCIUM_ION_DEPENDENT_EXOCYTOSIS	1.17662	0.578127		GO_NEPHRON_MORPHOGENESIS	1.0381	0.946068		GO_MAINTENANCE_OF_CELL_NUMBER	1.14779	0.786316
	GO_POSITIVE_REGULATION_OF_SUBSTRATE_ADHESION_DEPENDENT_CELL_SPREADING	1.08	0.959		GO_REGULATION_OF_MYELOID_LEUKOCYTE_MEDIATED_IMMUNITY	1.17659	0.576886		GO_EXPORT_ACROSS_PLASMA_MEMBRANE	1.03775	0.945418		GO_RHYTHMIC_BEHAVIOR	1.14747	0.785749
	GO_NEGATIVE_REGULATION_OF_COAGULATION	1.08	0.957		GO_POSITIVE_REGULATION_OF_CYSTEINE_TYPE_ENDOPEPTIDASE_ACTIVITY	1.17546	0.578897		GO_PHOTORECEPTOR_CELL_DIFFERENTIATION	1.03748	0.944346		GO_NEGATIVE_REGULATION_OF_INTRINSIC_APOPTOTIC_SIGNALING_PATHWAY_BY_P53_CLASS_MEDIATOR	1.14682	0.786683
	GO_DENDRITE_DEVELOPMENT	1.08	0.965		GO_NEUROINFLAMMATORY_RESPONSE	1.17499	0.578924		GO_IN_UTERO_EMBRYONIC_DEVELOPMENT	1.03677	0.945362		GO_DNA_INTEGRITY_CHECKPOINT	1.1467	0.785317
	GO_CELLULAR_AMINO_ACID_METABOLIC_PROCESS	1.08	0.964		GO_NUCLEOSIDE_CATABOLIC_PROCESS	1.17488	0.57791		GO_AXONEMAL_DYNEIN_COMPLEX_ASSEMBLY	1.03624	0.945509		GO_REGULATION_OF_RECEPTOR_BINDING	1.1448	0.791306
	GO_NEGATIVE_REGULATION_OF_PROTEOLYSIS	1.08	0.964		GO_POSITIVE_REGULATION_OF_PROTEIN_LOCALIZATION_TO_MEMBRANE	1.17486	0.576604		GO_DENDRITIC_SPINE_MORPHOGENESIS	1.03495	0.949067		GO_REGULATION_OF_NEUROINFLAMMATORY_RESPONSE	1.14437	0.791191
	GO_TRANSMISSION_OF_NERVE_IMPULSE	1.08	0.962		GO_PROTEIN_HOMOOLIGOMERIZATION	1.1748	0.575446		GO_AMMONIUM_ION_METABOLIC_PROCESS	1.03467	0.948108		GO_HEART_VALVE_DEVELOPMENT	1.1439	0.791406
	GO_LINOLEIC_ACID_METABOLIC_PROCESS	1.08	0.961		GO_DNA_DEPENDENT_DNA_REPLICATION	1.17408	0.576235		GO_EMBRYONIC_SKELETAL_SYSTEM_DEVELOPMENT	1.03383	0.949667		GO_CARDIAC_ATRIUM_MORPHOGENESIS	1.14333	0.791968
	GO_NEURONAL_ACTION_POTENTIAL	1.08	0.959		GO_POSITIVE_REGULATION_OF_LYMPHOCYTE_MIGRATION	1.17302	0.57804		GO_GLUCOSE_6_PHOSPHATE_METABOLIC_PROCESS	1.03383	0.947521		GO_AMYLOID_PRECURSOR_PROTEIN_CATABOLIC_PROCESS	1.14315	0.790922
	GO_PEROXISOMAL_MEMBRANE_TRANSPORT	1.08	0.96		GO_REGULATION_OF_MACROPHAGE_MIGRATION	1.17231	0.578913		GO_MATERNAL_PLACENTA_DEVELOPMENT	1.03332	0.947521		GO_LUNG_ALVEOLUS_DEVELOPMENT	1.14222	0.792843
	GO_REGULATION_OF_G_PROTEIN_COUPLED_RECEPTOR_SIGNALING_PATHWAY	1.07	0.963		GO_PHOSPHORYLATED_CARBOHYDRATE_DEPHOSPHORYLATION	1.17164	0.579663		GO_NEGATIVE_REGULATION_OF_NOTCH_SIGNALING_PATHWAY	1.03071	0.95702		GO_ESTABLISHMENT_OR_MAINTENANCE_OF_BIPOLAR_CELL_POLARITY	1.14177	0.792843
	GO_MONOCARBOXYLIC_ACID_TRANSPORT	1.07	0.966		GO_ZYMOGEN_ACTIVATION	1.17043	0.582069		GO_BONE_MORPHOGENESIS	1.02947	0.960234		GO_SOMITOGENESIS	1.13965	0.799654
	GO_APOPTOTIC_CELL_CLEARANCE	1.07	0.97		GO_NEGATIVE_REGULATION_OF_RESPONSE_TO_BIOTIC_STIMULUS	1.16856	0.586289		GO_POSITIVE_REGULATION_OF_CELL_MORPHOGENESIS_INVOLVED_IN_DIFFERENTIATION	1.02897	0.9604		GO_EXTRACELLULAR_MATRIX_DISASSEMBLY	1.13964	0.797874
	GO_NUCLEOSIDE_DIPHOSPHATE_METABOLIC_PROCESS	1.07	0.974		GO_MISMATCH_REPAIR	1.16731	0.588818		GO_REGULATION_OF_EPIDERMAL_CELL_DIFFERENTIATION	1.02847	0.960458		GO_CELLULAR_PROCESS_INVOLVED_IN_REPRODUCTION_IN_MULTICELLULAR_ORGANISM	1.13909	0.798422
	GO_PORPHYRIN_CONTAINING_COMPOUND_METABOLIC_PROCESS	1.07	0.972		GO_POSITIVE_REGULATION_OF_ALPHA_BETA_T_CELL_DIFFERENTIATION	1.16676	0.589194		GO_PHOSPHORYLATED_CARBOHYDRATE_DEPHOSPHORYLATION	1.02834	0.958842		GO_DNA_REPLICATION_INDEPENDENT_NUCLEOSOME_ORGANIZATION	1.13891	0.797416
	GO_POSITIVE_REGULATION_OF_MITOTIC_NUCLEAR_DIVISION	1.07	0.975		GO_STEROL_BIOSYNTHETIC_PROCESS	1.16659	0.588425		GO_RESPONSE_TO_CAMP	1.02803	0.95803		GO_LABYRINTHINE_LAYER_DEVELOPMENT	1.13801	0.799295
	GO_NEGATIVE_REGULATION_OF_PROTEIN_MATURATION	1.07	0.973		GO_CELL_JUNCTION_DISASSEMBLY	1.16582	0.589417		GO_CAMERA_TYPE_EYE_DEVELOPMENT	1.02746	0.958518		GO_PLASMINOGEN_ACTIVATION	1.13782	0.798307
	GO_RESPIRATORY_GASEOUS_EXCHANGE_BY_RESPIRATORY_SYSTEM	1.07	0.975		GO_LEUKOCYTE_CHEMOTAXIS	1.16482	0.591266		GO_POSITIVE_REGULATION_OF_CARTILAGE_DEVELOPMENT	1.02612	0.962495		GO_RNA_CAPPING	1.13696	0.80001
	GO_PHOSPHATIDYLETHANOLAMINE_ACYL_CHAIN_REMODELING	1.07	0.978		GO_REGULATION_OF_GLIAL_CELL_MIGRATION	1.16352	0.594014		GO_RNA_POLYMERASE_II_PREINITIATION_COMPLEX_ASSEMBLY	1.02558	0.962744		GO_MONOVALENT_INORGANIC_ANION_HOMEOSTASIS	1.13656	0.799822
	GO_ZINC_ION_HOMEOSTASIS	1.07	0.978		GO_INTERLEUKIN_6_MEDIATED_SIGNALING_PATHWAY	1.16274	0.59512		GO_REGULATION_OF_STEM_CELL_PROLIFERATION	1.02489	0.963722		GO_COPII_COATED_VESICLE_BUDDING	1.13615	0.799643
	GO_POSITIVE_REGULATION_OF_TORC1_SIGNALING	1.07	0.976		GO_CALCIUM_ION_REGULATED_EXOCYTOSIS	1.1614	0.597965		GO_MULTI_MULTICELLULAR_ORGANISM_PROCESS	1.02448	0.963407		GO_POSITIVE_REGULATION_OF_CANONICAL_WNT_SIGNALING_PATHWAY	1.13558	0.800128
	GO_ANTERIOR_POSTERIOR_AXIS_SPECIFICATION	1.07	0.98		GO_REGULATION_OF_T_CELL_MEDIATED_CYTOTOXICITY	1.1613	0.596909		GO_RETINA_HOMEOSTASIS	1.02407	0.962913		GO_RESPONSE_TO_PLATELET_DERIVED_GROWTH_FACTOR	1.13491	0.801097
	GO_DENDRITIC_CELL_CHEMOTAXIS	1.07	0.979		GO_NUCLEOSIDE_PHOSPHATE_CATABOLIC_PROCESS	1.16116	0.596028		GO_ODONTOGENESIS_OF_DENTIN_CONTAINING_TOOTH	1.02375	0.962216		GO_ENDOCARDIAL_CUSHION_DEVELOPMENT	1.13202	0.811541
	GO_MUSCLE_HYPERTROPHY_IN_RESPONSE_TO_STRESS	1.07	0.977		GO_PURINE_NUCLEOBASE_METABOLIC_PROCESS	1.16097	0.595301		GO_EPITHELIAL_TUBE_MORPHOGENESIS	1.0235	0.961232		GO_MITOCHONDRION_MORPHOGENESIS	1.13202	0.809737
	GO_NOREPINEPHRINE_SECRETION	1.07	0.975		GO_MEIOTIC_CELL_CYCLE	1.1593	0.599027		GO_POSITIVE_REGULATION_OF_CELLULAR_RESPONSE_TO_INSULIN_STIMULUS	1.02293	0.961557		GO_PHAGOSOME_MATURATION	1.13179	0.808898
	GO_NEGATIVE_REGULATION_OF_VASCULATURE_DEVELOPMENT	1.06	0.977		GO_PYRIMIDINE_CONTAINING_COMPOUND_METABOLIC_PROCESS	1.15825	0.601083		GO_PLACENTA_DEVELOPMENT	1.02257	0.961034		GO_RESPONSE_TO_MITOCHONDRIAL_DEPOLARISATION	1.13173	0.807303
	GO_PIGMENT_CELL_DIFFERENTIATION	1.06	0.974		GO_REGULATION_OF_MYOBLAST_FUSION	1.1582	0.599952		GO_MEIOSIS_I_CELL_CYCLE_PROCESS	1.02233	0.960006		GO_ESTABLISHMENT_OF_MITOCHONDRION_LOCALIZATION	1.12846	0.81885
	GO_DENDRITIC_SPINE_MAINTENANCE	1.06	0.975		GO_CELL_CHEMOTAXIS	1.15504	0.608409		GO_POLARIZED_EPITHELIAL_CELL_DIFFERENTIATION	1.02227	0.958147		GO_LYMPH_VESSEL_MORPHOGENESIS	1.12839	0.817292
	GO_SMOOTH_MUSCLE_CELL_MIGRATION	1.06	0.974		GO_MATING_BEHAVIOR	1.15295	0.613669		GO_LIVER_MORPHOGENESIS	1.02198	0.957389		GO_REGULATION_OF_DOUBLE_STRAND_BREAK_REPAIR	1.12806	0.816936
	GO_POSITIVE_REGULATION_OF_INFLAMMATORY_RESPONSE	1.06	0.973		GO_TRANSCYTOSIS	1.15171	0.616229		GO_PROTEIN_K48_LINKED_DEUBIQUITINATION	1.02133	0.958038		GO_POSITIVE_REGULATION_OF_LYMPHOCYTE_CHEMOTAXIS	1.12787	0.816012
	GO_EXTRACELLULAR_TRANSPORT	1.06	0.971		GO_PROTEIN_LOCALIZATION_TO_CILIUM	1.15077	0.617889		GO_BLOOD_COAGULATION_INTRINSIC_PATHWAY	1.02118	0.956561		GO_NEGATIVE_REGULATION_OF_PEPTIDYL_THREONINE_PHOSPHORYLATION	1.12664	0.819104
	GO_SEX_DETERMINATION	1.06	0.969		GO_MEIOTIC_CHROMOSOME_SEPARATION	1.1486	0.623455		GO_CGMP_METABOLIC_PROCESS	1.02066	0.956837		GO_NEGATIVE_REGULATION_OF_PROTEIN_TYROSINE_KINASE_ACTIVITY	1.12605	0.819846
	GO_HEPATOCYTE_DIFFERENTIATION	1.06	0.974		GO_T_HELPER_CELL_LINEAGE_COMMITMENT	1.14823	0.623211		GO_RESPIRATORY_SYSTEM_DEVELOPMENT	1.01971	0.959101		GO_REGULATION_OF_FATTY_ACID_BETA_OXIDATION	1.12464	0.823983
	GO_REGULATION_OF_RENAL_SYSTEM_PROCESS	1.06	0.983		GO_REGULATION_OF_DEFENSE_RESPONSE_TO_VIRUS	1.1441	0.635287		GO_POSITIVE_REGULATION_OF_MYELINATION	1.01937	0.958571		GO_RETINA_VASCULATURE_DEVELOPMENT_IN_CAMERA_TYPE_EYE	1.12443	0.823015
	GO_DEVELOPMENTAL_PIGMENTATION	1.06	0.984		GO_HUMORAL_IMMUNE_RESPONSE_MEDIATED_BY_CIRCULATING_IMMUNOGLOBULIN	1.14349	0.635764		GO_ASPARTATE_FAMILY_AMINO_ACID_BIOSYNTHETIC_PROCESS	1.01834	0.960975		GO_CELL_CELL_ADHESION_VIA_PLASMA_MEMBRANE_ADHESION_MOLECULES	1.12414	0.82242
	GO_REGULATION_OF_PROTEIN_TARGETING_TO_MEMBRANE	1.06	0.985		GO_TUMOR_NECROSIS_FACTOR_MEDIATED_SIGNALING_PATHWAY	1.14343	0.634604		GO_GLIAL_CELL_DIFFERENTIATION	1.01759	0.962137		GO_LYMPHANGIOGENESIS	1.12403	0.821063
	GO_STEROL_BIOSYNTHETIC_PROCESS	1.06	0.987		GO_POSITIVE_REGULATION_OF_SMOOTH_MUSCLE_CONTRACTION	1.14072	0.641807		GO_OVULATION_CYCLE_PROCESS	1.0167	0.964031		GO_PROTEIN_LOCALIZATION_TO_CILIUM	1.1236	0.821096
	GO_RESPONSE_TO_CHEMOKINE	1.06	0.985		GO_LEUKOCYTE_CELL_CELL_ADHESION	1.13952	0.644341		GO_REGULATION_OF_LONG_TERM_SYNAPTIC_POTENTIATION	1.01664	0.962224		GO_REGULATION_OF_MEIOTIC_NUCLEAR_DIVISION	1.12336	0.820301
	GO_NEURON_FATE_SPECIFICATION	1.05	0.998		GO_NUCLEOBASE_BIOSYNTHETIC_PROCESS	1.13868	0.645839		GO_POSITIVE_REGULATION_OF_RESPONSE_TO_WOUNDING	1.01484	0.968132		GO_REGULATION_OF_ANIMAL_ORGAN_MORPHOGENESIS	1.12307	0.819775
	GO_EXPORT_ACROSS_PLASMA_MEMBRANE	1.05	0.997		GO_SENSORY_PERCEPTION_OF_TASTE	1.13741	0.648622		GO_ANTERIOR_POSTERIOR_PATTERN_SPECIFICATION	1.01472	0.966605		GO_NEGATIVE_REGULATION_OF_ANIMAL_ORGAN_MORPHOGENESIS	1.12278	0.81928
	GO_ASPARTATE_FAMILY_AMINO_ACID_METABOLIC_PROCESS	1.05	0.997		GO_MACROPHAGE_MIGRATION	1.13715	0.648099		GO_DETECTION_OF_LIGHT_STIMULUS	1.01412	0.967163		GO_CELLULAR_SENESCENCE	1.12268	0.81795
	GO_PURINE_NUCLEOSIDE_METABOLIC_PROCESS	1.05	1		GO_NEGATIVE_REGULATION_OF_VIRAL_TRANSCRIPTION	1.13695	0.647374		GO_CELLULAR_ALDEHYDE_METABOLIC_PROCESS	1.01352	0.967723		GO_METANEPHRIC_NEPHRON_MORPHOGENESIS	1.12235	0.817549
	GO_CELLULAR_RESPONSE_TO_GAMMA_RADIATION	1.05	0.999		GO_MODULATION_BY_HOST_OF_SYMBIONT_PROCESS	1.13635	0.647984		GO_MEMORY	1.01324	0.96691		GO_POSITIVE_REGULATION_OF_INTERLEUKIN_6_PRODUCTION	1.12206	0.81705
	GO_CRANIAL_NERVE_MORPHOGENESIS	1.05	1		GO_REGULATION_OF_T_HELPER_CELL_DIFFERENTIATION	1.13559	0.649146		GO_CEREBELLAR_CORTEX_MORPHOGENESIS	1.01279	0.966784		GO_SLEEP	1.12188	0.816049
	GO_LEUKOCYTE_CHEMOTAXIS	1.05	1		GO_LEARNING	1.13556	0.647862		GO_FLUID_TRANSPORT	1.01216	0.967459		GO_RESPONSE_TO_IMMOBILIZATION_STRESS	1.12181	0.814619
	GO_PHOSPHATIDIC_ACID_METABOLIC_PROCESS	1.05	1		GO_IMMUNE_RESPONSE_REGULATING_SIGNALING_PATHWAY	1.13528	0.647392		GO_RNA_METHYLATION	1.01113	0.970047		GO_CELL_PROLIFERATION_INVOLVED_IN_KIDNEY_DEVELOPMENT	1.12121	0.815322
	GO_CELLULAR_RESPONSE_TO_MECHANICAL_STIMULUS	1.05	1		GO_POSITIVE_REGULATION_OF_INTERLEUKIN_1_PRODUCTION	1.13454	0.64847		GO_POSITIVE_REGULATION_OF_ERBB_SIGNALING_PATHWAY	1.01077	0.969601		GO_INTERLEUKIN_6_PRODUCTION	1.12108	0.814136
	GO_AROMATIC_AMINO_ACID_FAMILY_CATABOLIC_PROCESS	1.05	1		GO_FERTILIZATION	1.13395	0.649063		GO_EMBRYONIC_HEMOPOIESIS	1.01027	0.969699		GO_REGULATION_OF_PROTEIN_TYROSINE_KINASE_ACTIVITY	1.12102	0.812631
	GO_SODIUM_ION_TRANSPORT	1.05	1		GO_ESTABLISHMENT_OF_PROTEIN_LOCALIZATION_TO_TELOMERE	1.13322	0.650036		GO_PHAGOSOME_ACIDIFICATION	1.0101	0.968389		GO_RESPONSE_TO_STEROL	1.12061	0.812525
	GO_POSITIVE_REGULATION_OF_SYNAPTIC_TRANSMISSION	1.05	1		GO_CELLULAR_RESPONSE_TO_THYROID_HORMONE_STIMULUS	1.13197	0.652784		GO_RESPONSE_TO_CADMIUM_ION	1.00968	0.968205		GO_RESPONSE_TO_NUTRIENT	1.11995	0.813496
	GO_POSITIVE_REGULATION_OF_DENDRITE_MORPHOGENESIS	1.05	1		GO_CILIUM_OR_FLAGELLUM_DEPENDENT_CELL_MOTILITY	1.13185	0.651847		GO_POSITIVE_REGULATION_OF_OLIGODENDROCYTE_DIFFERENTIATION	1.00816	0.972779		GO_SPERM_MOTILITY	1.11978	0.812461
	GO_POSITIVE_REGULATION_OF_KERATINOCYTE_DIFFERENTIATION	1.05	1		GO_NEUTRAL_LIPID_CATABOLIC_PROCESS	1.12825	0.662445		GO_MATURATION_OF_5_8S_RRNA	1.00814	0.970821		GO_CELL_CELL_JUNCTION_ORGANIZATION	1.11852	0.816068
	GO_METANEPHRIC_EPITHELIUM_DEVELOPMENT	1.05	1		GO_GRANULOCYTE_MIGRATION	1.12791	0.662242		GO_POSITIVE_REGULATION_OF_CELLULAR_RESPONSE_TO_TRANSFORMING_GROWTH_FACTOR_BETA_STIMULUS	1.00814	0.968807		GO_MAMMARY_GLAND_DEVELOPMENT	1.11812	0.815985
	GO_MUSCLE_ADAPTATION	1.05	1		GO_PHOSPHATIDYLINOSITOL_DEPHOSPHORYLATION	1.12769	0.661656		GO_S_ADENOSYLMETHIONINE_METABOLIC_PROCESS	1.00633	0.974537		GO_REGULATION_OF_EXOSOMAL_SECRETION	1.11713	0.818507
	GO_REGULATION_OF_PHOSPHOLIPID_BIOSYNTHETIC_PROCESS	1.05	1		GO_REGULATION_OF_NERVOUS_SYSTEM_PROCESS	1.12761	0.660559		GO_POSITIVE_REGULATION_OF_SYNAPTIC_TRANSMISSION_GLUTAMATERGIC	1.00609	0.97363		GO_REGULATION_OF_MEIOTIC_CELL_CYCLE	1.11648	0.81948
	GO_ENDOCRINE_SYSTEM_DEVELOPMENT	1.05	1		GO_TRANSCRIPTION_ELONGATION_FROM_RNA_POLYMERASE_I_PROMOTER	1.12687	0.661659		GO_VISUAL_BEHAVIOR	1.00565	0.973492		GO_REGIONALIZATION	1.11524	0.822837
	GO_NUCLEAR_BODY_ORGANIZATION	1.05	1		GO_REGULATION_OF_AMPA_RECEPTOR_ACTIVITY	1.12554	0.664786		GO_ENDOCRINE_SYSTEM_DEVELOPMENT	1.00556	0.971864		GO_KINETOCHORE_ORGANIZATION	1.11463	0.823715
	GO_POSITIVE_REGULATION_OF_OXIDATIVE_STRESS_INDUCED_CELL_DEATH	1.04	1		GO_REGULATION_OF_ALCOHOL_BIOSYNTHETIC_PROCESS	1.12491	0.665598		GO_PYRIMIDINE_RIBONUCLEOTIDE_METABOLIC_PROCESS	1.00486	0.972942		GO_ACIDIC_AMINO_ACID_TRANSPORT	1.11389	0.825086
	GO_PROTEIN_COMPLEX_OLIGOMERIZATION	1.04	1		GO_RESPONSE_TO_TYPE_I_INTERFERON	1.12465	0.665146		GO_REGULATION_OF_EXTENT_OF_CELL_GROWTH	1.00454	0.972324		GO_NEGATIVE_REGULATION_OF_POTASSIUM_ION_TRANSMEMBRANE_TRANSPORT	1.11382	0.823671
	GO_ADULT_BEHAVIOR	1.04	1		GO_RESPONSE_TO_INTERLEUKIN_1	1.12447	0.664374		GO_PROTEIN_HOMOOLIGOMERIZATION	1.00395	0.972953		GO_REGULATION_OF_WNT_SIGNALING_PATHWAY_PLANAR_CELL_POLARITY_PATHWAY	1.11351	0.823202
	GO_CALCIUM_DEPENDENT_CELL_CELL_ADHESION_VIA_PLASMA_MEMBRANE_CELL_ADHESION_MOLECULES	1.04	1		GO_CELLULAR_AMINO_ACID_CATABOLIC_PROCESS	1.12429	0.663623		GO_ENDOTHELIUM_DEVELOPMENT	1.00305	0.974781		GO_PROTEIN_CONTAINING_COMPLEX_LOCALIZATION	1.11337	0.82209
	GO_POSITIVE_REGULATION_OF_SPROUTING_ANGIOGENESIS	1.04	1		GO_RESPONSE_TO_NICOTINE	1.12409	0.662885		GO_EPIDERMAL_GROWTH_FACTOR_RECEPTOR_SIGNALING_PATHWAY	1.00189	0.977927		GO_POTASSIUM_ION_IMPORT_ACROSS_PLASMA_MEMBRANE	1.11283	0.822636
	GO_ENDOTHELIAL_CELL_PROLIFERATION	1.04	1		GO_O_GLYCAN_PROCESSING	1.12391	0.662117		GO_REGULATION_OF_SUBSTRATE_ADHESION_DEPENDENT_CELL_SPREADING	1.00095	0.979981		GO_UROGENITAL_SYSTEM_DEVELOPMENT	1.11258	0.822079
	GO_POSITIVE_REGULATION_OF_ACTIN_FILAMENT_BUNDLE_ASSEMBLY	1.04	1		GO_DIGESTIVE_SYSTEM_PROCESS	1.12374	0.661304		GO_EMBRYONIC_PLACENTA_DEVELOPMENT	1.00007	0.981869		GO_FIBROBLAST_PROLIFERATION	1.11171	0.824019
	GO_REGULATION_OF_MEMBRANE_DEPOLARIZATION	1.04	0.998		GO_SINGLE_FERTILIZATION	1.1234	0.66114		GO_REGULATION_OF_SYNAPTIC_VESICLE_CYCLE	0.999517	0.982181		GO_POSITIVE_REGULATION_OF_CHONDROCYTE_DIFFERENTIATION	1.11117	0.824529
	GO_PIGMENTATION	1.04	1		GO_RNA_MODIFICATION	1.12212	0.664089		GO_REGULATION_OF_STEM_CELL_POPULATION_MAINTENANCE	0.997615	0.988341		GO_POSITIVE_REGULATION_OF_EPITHELIAL_CELL_DIFFERENTIATION	1.11048	0.825854
	GO_POSITIVE_REGULATION_OF_MULTI_ORGANISM_PROCESS	1.04	0.998		GO_PIRNA_METABOLIC_PROCESS	1.12167	0.664223		GO_SPERM_CAPACITATION	0.9975	0.986859		GO_REGULATION_OF_EPITHELIAL_CELL_DIFFERENTIATION	1.10907	0.830075
	GO_REGULATION_OF_MUSCLE_CELL_DIFFERENTIATION	1.04	1		GO_OUTER_DYNEIN_ARM_ASSEMBLY	1.12037	0.667166		GO_MEIOTIC_CELL_CYCLE_PROCESS	0.996589	0.988847		GO_CELL_CELL_JUNCTION_ASSEMBLY	1.10778	0.833794
	GO_CELLULAR_RESPONSE_TO_REACTIVE_NITROGEN_SPECIES	1.04	1		GO_LYMPHOCYTE_DIFFERENTIATION	1.12	0.667172		GO_POSITIVE_REGULATION_OF_TRANSCRIPTION_FROM_RNA_POLYMERASE_II_PROMOTER_IN_RESPONSE_TO_STRESS	0.996172	0.988644		GO_POSITIVE_REGULATION_OF_RESPONSE_TO_DNA_DAMAGE_STIMULUS	1.10732	0.833987
	GO_POSITIVE_REGULATION_OF_LEUKOCYTE_CHEMOTAXIS	1.04	1		GO_PHOTORECEPTOR_CELL_DIFFERENTIATION	1.1198	0.666512		GO_OUTER_DYNEIN_ARM_ASSEMBLY	0.995928	0.987633		GO_REGULATION_OF_MULTI_ORGANISM_PROCESS	1.10719	0.832847
	GO_STEROID_HORMONE_BIOSYNTHETIC_PROCESS	1.04	0.998		GO_RESPONSE_TO_STEROL	1.11927	0.666863		GO_PROTEIN_LOCALIZATION_TO_LYSOSOME	0.995431	0.987864		GO_NEGATIVE_REGULATION_OF_DNA_TEMPLATED_TRANSCRIPTION_ELONGATION	1.10714	0.831365
	GO_POSTSYNAPSE_ASSEMBLY	1.04	1		GO_REGULATION_OF_DEFENSE_RESPONSE_TO_VIRUS_BY_HOST	1.1188	0.667116		GO_MALE_MEIOSIS_I	0.994818	0.988583		GO_RESPONSE_TO_VITAMIN	1.10557	0.836437
	GO_POSITIVE_REGULATION_OF_NEUROBLAST_PROLIFERATION	1.04	1		GO_POSITIVE_REGULATION_OF_CD4_POSITIVE_ALPHA_BETA_T_CELL_ACTIVATION	1.1186	0.666477		GO_POSITIVE_REGULATION_OF_KERATINOCYTE_DIFFERENTIATION	0.993668	0.991447		GO_LIVER_REGENERATION	1.10553	0.834941
	GO_UNSATURATED_FATTY_ACID_METABOLIC_PROCESS	1.04	1		GO_B_CELL_APOPTOTIC_PROCESS	1.11743	0.6693		GO_REGULATION_OF_SYNAPTIC_VESICLE_EXOCYTOSIS	0.993084	0.992061		GO_DNA_METHYLATION	1.1055	0.833412
	GO_POSITIVE_REGULATION_OF_TISSUE_REMODELING	1.04	1		GO_INTESTINAL_ABSORPTION	1.1169	0.669805		GO_REGULATION_OF_SPROUTING_ANGIOGENESIS	0.99283	0.99115		GO_NUCLEOTIDE_SUGAR_METABOLIC_PROCESS	1.10528	0.832653
	GO_SMALL_MOLECULE_CATABOLIC_PROCESS	1.04	1		GO_TELENCEPHALON_GLIAL_CELL_MIGRATION	1.11637	0.670166		GO_RENAL_VESICLE_DEVELOPMENT	0.991292	0.995936		GO_MICROTUBULE_ANCHORING	1.10516	0.831539
	GO_REGULATION_OF_CELL_MORPHOGENESIS_INVOLVED_IN_DIFFERENTIATION	1.04	1		GO_POSITIVE_REGULATION_OF_GLIAL_CELL_DIFFERENTIATION	1.11616	0.669472		GO_POSITIVE_REGULATION_OF_CELL_SUBSTRATE_ADHESION	0.989904	0.999867		GO_INTRINSIC_APOPTOTIC_SIGNALING_PATHWAY_IN_RESPONSE_TO_DNA_DAMAGE	1.10467	0.831952
	GO_POSITIVE_REGULATION_OF_CELLULAR_RESPONSE_TO_INSULIN_STIMULUS	1.04	1		GO_STEROID_METABOLIC_PROCESS	1.11582	0.6693		GO_HINDBRAIN_MORPHOGENESIS	0.989146	1		GO_VESICLE_TARGETING_TO_FROM_OR_WITHIN_GOLGI	1.10426	0.832026
	GO_REGULATION_OF_CELL_DIVISION	1.04	0.999		GO_CELLULAR_MODIFIED_AMINO_ACID_BIOSYNTHETIC_PROCESS	1.11526	0.669841		GO_EMBRYONIC_PATTERN_SPECIFICATION	0.989102	0.999468		GO_CHROMOSOME_SEPARATION	1.10366	0.832969
	GO_TETRAPYRROLE_METABOLIC_PROCESS	1.04	1		GO_POSITIVE_REGULATION_OF_MEMBRANE_POTENTIAL	1.11453	0.671031		GO_NEGATIVE_REGULATION_OF_AXON_GUIDANCE	0.985358	1		GO_SEMI_LUNAR_VALVE_DEVELOPMENT	1.10345	0.832208
	GO_NEGATIVE_REGULATION_OF_INTERLEUKIN_2_PRODUCTION	1.04	1		GO_CYTOKINE_METABOLIC_PROCESS	1.11398	0.671514		GO_RESPONSE_TO_TESTOSTERONE	0.984925	1		GO_RECEPTOR_INTERNALIZATION	1.10335	0.830941
	GO_NEGATIVE_REGULATION_OF_ACTIN_FILAMENT_BUNDLE_ASSEMBLY	1.04	1		GO_SUBPALLIUM_DEVELOPMENT	1.11315	0.672866		GO_REGULATION_OF_RESPONSE_TO_EXTRACELLULAR_STIMULUS	0.982994	1		GO_HEPATOCYTE_GROWTH_FACTOR_RECEPTOR_SIGNALING_PATHWAY	1.10328	0.829493
	GO_REGULATION_OF_KERATINOCYTE_DIFFERENTIATION	1.03	0.999		GO_PRODUCTION_OF_MOLECULAR_MEDIATOR_OF_IMMUNE_RESPONSE	1.11302	0.671965		GO_GLANDULAR_EPITHELIAL_CELL_DEVELOPMENT	0.982811	1		GO_PHENOL_CONTAINING_COMPOUND_METABOLIC_PROCESS	1.10279	0.829979
	GO_DETECTION_OF_OTHER_ORGANISM	1.03	1		GO_DNA_REPLICATION	1.11209	0.673847		GO_REGULATION_OF_DENDRITE_MORPHOGENESIS	0.982803	1		GO_CILIUM_OR_FLAGELLUM_DEPENDENT_CELL_MOTILITY	1.10275	0.828551
	GO_AORTA_MORPHOGENESIS	1.03	1		GO_ESTROGEN_METABOLIC_PROCESS	1.11194	0.673028		GO_CELLULAR_RESPONSE_TO_VASCULAR_ENDOTHELIAL_GROWTH_FACTOR_STIMULUS	0.982592	1		GO_SPHINGOLIPID_BIOSYNTHETIC_PROCESS	1.10258	0.827602
	GO_SEMAPHORIN_PLEXIN_SIGNALING_PATHWAY	1.03	1		GO_PYRIMIDINE_CONTAINING_COMPOUND_CATABOLIC_PROCESS	1.11185	0.671973		GO_ASTROCYTE_DEVELOPMENT	0.98252	1		GO_AMINOGLYCAN_BIOSYNTHETIC_PROCESS	1.10237	0.826873
	GO_NEGATIVE_REGULATION_OF_LYMPHOCYTE_MEDIATED_IMMUNITY	1.03	1		GO_POSITIVE_REGULATION_OF_NERVOUS_SYSTEM_PROCESS	1.11165	0.671343		GO_POSITIVE_REGULATION_OF_RELEASE_OF_CYTOCHROME_C_FROM_MITOCHONDRIA	0.98245	1		GO_POSITIVE_REGULATION_OF_CELL_PROJECTION_ORGANIZATION	1.10216	0.826151
	GO_POSITIVE_REGULATION_OF_MACROPHAGE_DERIVED_FOAM_CELL_DIFFERENTIATION	1.03	1		GO_PLACENTA_BLOOD_VESSEL_DEVELOPMENT	1.11148	0.670547		GO_NEGATIVE_REGULATION_OF_INTERLEUKIN_10_PRODUCTION	0.981752	1		GO_OLIGOSACCHARIDE_METABOLIC_PROCESS	1.10174	0.826235
	GO_CELL_CHEMOTAXIS	1.03	1		GO_MEIOTIC_CHROMOSOME_SEGREGATION	1.11111	0.670532		GO_INNER_EAR_RECEPTOR_CELL_STEREOCILIUM_ORGANIZATION	0.981406	1		GO_CELLULAR_RESPONSE_TO_ESTRADIOL_STIMULUS	1.10128	0.826592
	GO_MOTILE_CILIUM_ASSEMBLY	1.03	1		GO_NEGATIVE_REGULATION_OF_PROTEIN_BINDING	1.11047	0.67134		GO_SYNAPTIC_VESICLE_CYTOSKELETAL_TRANSPORT	0.98137	1		GO_NEGATIVE_REGULATION_OF_CHONDROCYTE_DIFFERENTIATION	1.10124	0.825126
	GO_VENTRICULAR_CARDIAC_MUSCLE_CELL_ACTION_POTENTIAL	1.03	1		GO_CELL_CYCLE_DNA_REPLICATION	1.11033	0.670565		GO_SERINE_PHOSPHORYLATION_OF_STAT_PROTEIN	0.980592	1		GO_LYSOSOMAL_PROTEIN_CATABOLIC_PROCESS	1.101	0.824523
	GO_REGULATION_OF_EXCRETION	1.03	1		GO_REGULATION_OF_LEUKOCYTE_DIFFERENTIATION	1.11005	0.670181		GO_ENDOCARDIAL_CUSHION_DEVELOPMENT	0.980154	1		GO_DNA_METHYLATION_INVOLVED_IN_GAMETE_GENERATION	1.10079	0.823792
	GO_HOMOPHILIC_CELL_ADHESION_VIA_PLASMA_MEMBRANE_ADHESION_MOLECULES	1.03	1		GO_NEGATIVE_REGULATION_OF_PHAGOCYTOSIS	1.10961	0.670277		GO_IRON_ION_TRANSPORT	0.97974	1		GO_DEVELOPMENTAL_CELL_GROWTH	1.10065	0.822696
	GO_NEGATIVE_REGULATION_OF_ADAPTIVE_IMMUNE_RESPONSE	1.03	1		GO_HOMOLOGOUS_RECOMBINATION	1.10431	0.687391		GO_PROTEIN_DNA_COMPLEX_DISASSEMBLY	0.979693	1		GO_NEGATIVE_REGULATION_OF_TELOMERE_MAINTENANCE_VIA_TELOMERASE	1.10027	0.822673
	GO_REGULATION_OF_ANATOMICAL_STRUCTURE_SIZE	1.03	1		GO_REGULATION_OF_NEUROINFLAMMATORY_RESPONSE	1.10355	0.688532		GO_PROTEIN_LOCALIZATION_TO_VACUOLE	0.978815	1		GO_NEUROTROPHIN_SIGNALING_PATHWAY	1.10019	0.821463
	GO_ACTIN_FILAMENT_BUNDLE_ORGANIZATION	1.03	1		GO_REGULATION_OF_T_HELPER_1_TYPE_IMMUNE_RESPONSE	1.10235	0.691426		GO_SECONDARY_METABOLIC_PROCESS	0.977837	1		GO_I_KAPPAB_PHOSPHORYLATION	1.0998	0.821479
	GO_MEMBRANE_BIOGENESIS	1.03	1		GO_ACTIVATION_OF_IMMUNE_RESPONSE	1.10224	0.690536		GO_RECEPTOR_CLUSTERING	0.977722	1		GO_POSITIVE_REGULATION_OF_PROTEIN_EXPORT_FROM_NUCLEUS	1.09978	0.819967
	GO_REGULATION_OF_STEM_CELL_PROLIFERATION	1.03	1		GO_ACTIVATION_OF_CYSTEINE_TYPE_ENDOPEPTIDASE_ACTIVITY_INVOLVED_IN_APOPTOTIC_PROCESS	1.10199	0.690007		GO_ESTABLISHMENT_OF_EPITHELIAL_CELL_POLARITY	0.976871	1		GO_CARDIAC_ATRIUM_DEVELOPMENT	1.09945	0.819837
	GO_CAMERA_TYPE_EYE_MORPHOGENESIS	1.03	1		GO_NCRNA_3_END_PROCESSING	1.09958	0.696899		GO_NEGATIVE_REGULATION_OF_VASCULATURE_DEVELOPMENT	0.976301	1		GO_REGULATION_OF_GLIOGENESIS	1.09933	0.818773
	GO_CILIUM_ORGANIZATION	1.03	1		GO_REGULATION_OF_ACUTE_INFLAMMATORY_RESPONSE_TO_ANTIGENIC_STIMULUS	1.09839	0.699768		GO_LIPID_TRANSLOCATION	0.975388	1		GO_FEMALE_MEIOTIC_NUCLEAR_DIVISION	1.09867	0.819932
	GO_VENTRICULAR_SEPTUM_DEVELOPMENT	1.02	1		GO_POSITIVE_REGULATION_OF_NEURON_APOPTOTIC_PROCESS	1.09819	0.699129		GO_KIDNEY_EPITHELIUM_DEVELOPMENT	0.97535	1		GO_REGULATION_OF_TRANSCRIPTION_BY_RNA_POLYMERASE_I	1.098	0.821165
	GO_CARDIAC_CHAMBER_DEVELOPMENT	1.02	1		GO_REGULATION_OF_FERTILIZATION	1.09815	0.697983		GO_TYPE_B_PANCREATIC_CELL_DEVELOPMENT	0.974802	1		GO_RESPONSE_TO_DRUG	1.09738	0.822135
	GO_RESPONSE_TO_PURINE_CONTAINING_COMPOUND	1.02	1		GO_PHAGOLYSOSOME_ASSEMBLY	1.09616	0.703696		GO_MATURATION_OF_5_8S_RRNA_FROM_TRICISTRONIC_RRNA_TRANSCRIPT_SSU_RRNA_5_8S_RRNA_LSU_RRNA	0.974315	1		GO_GAMMA_AMINOBUTYRIC_ACID_SIGNALING_PATHWAY	1.09714	0.821523
	GO_REGULATION_OF_SMAD_PROTEIN_SIGNAL_TRANSDUCTION	1.02	1		GO_GLUTAMATE_RECEPTOR_SIGNALING_PATHWAY	1.09537	0.70521		GO_CELL_JUNCTION_DISASSEMBLY	0.973989	1		GO_HISTONE_UBIQUITINATION	1.09702	0.820429
	GO_POSITIVE_REGULATION_OF_CYTOKINESIS	1.02	1		GO_NEGATIVE_REGULATION_OF_IMMUNE_SYSTEM_PROCESS	1.09516	0.704634		GO_TRNA_METABOLIC_PROCESS	0.973255	1		GO_MITOCHONDRIAL_TRANSLATIONAL_TERMINATION	1.09626	0.822012
	GO_PLASMA_MEMBRANE_PHOSPHOLIPID_SCRAMBLING	1.02	1		GO_REGULATION_OF_LIPOPROTEIN_PARTICLE_CLEARANCE	1.09506	0.70367		GO_POSITIVE_REGULATION_OF_CHONDROCYTE_DIFFERENTIATION	0.971416	1		GO_REGULATION_OF_EPITHELIAL_TUBE_FORMATION	1.09617	0.820796
	GO_REGULATION_OF_CELLULAR_RESPONSE_TO_VASCULAR_ENDOTHELIAL_GROWTH_FACTOR_STIMULUS	1.02	1		GO_NITRIC_OXIDE_SYNTHASE_BIOSYNTHETIC_PROCESS	1.09438	0.704656		GO_CELLULAR_OXIDANT_DETOXIFICATION	0.971303	1		GO_PATTERN_SPECIFICATION_PROCESS	1.0955	0.822054
	GO_SMOOTH_MUSCLE_CONTRACTION	1.02	1		GO_MATURATION_OF_LSU_RRNA_FROM_TRICISTRONIC_RRNA_TRANSCRIPT_SSU_RRNA_5_8S_RRNA_LSU_RRNA	1.09336	0.706917		GO_STEROL_METABOLIC_PROCESS	0.970893	1		GO_BLOOD_COAGULATION_INTRINSIC_PATHWAY	1.09525	0.821497
	GO_RESPONSE_TO_ACID_CHEMICAL	1.02	1		GO_CERAMIDE_CATABOLIC_PROCESS	1.09301	0.706762		GO_MESENCHYMAL_TO_EPITHELIAL_TRANSITION	0.968045	1		GO_REGULATION_OF_MICROTUBULE_POLYMERIZATION	1.09517	0.820325
	GO_MALE_SEX_DIFFERENTIATION	1.02	1		GO_NEGATIVE_REGULATION_OF_INTERLEUKIN_8_PRODUCTION	1.093	0.705476		GO_FEMALE_GAMETE_GENERATION	0.967545	1		GO_NEGATIVE_REGULATION_OF_EMBRYONIC_DEVELOPMENT	1.09515	0.818855
	GO_SYNAPSE_ASSEMBLY	1.02	1		GO_TELOMERE_CAPPING	1.09284	0.704709		GO_MAINTENANCE_OF_CELL_NUMBER	0.967489	1		GO_RESPONSE_TO_IONIZING_RADIATION	1.09428	0.820869
	GO_NEGATIVE_REGULATION_OF_AMINE_TRANSPORT	1.02	1		GO_DEFENSE_RESPONSE_TO_FUNGUS	1.09202	0.706199		GO_RESPONSE_TO_THYROID_HORMONE	0.967171	1		GO_RNA_POLYMERASE_II_PREINITIATION_COMPLEX_ASSEMBLY	1.09397	0.820558
	GO_REGULATION_OF_AXONOGENESIS	1.02	1		GO_POSTSYNAPSE_ASSEMBLY	1.09161	0.706356		GO_POSTSYNAPTIC_SPECIALIZATION_ASSEMBLY	0.967115	1		GO_REGULATION_OF_RESPONSE_TO_EXTRACELLULAR_STIMULUS	1.09381	0.819639
	GO_REGULATION_OF_PEPTIDASE_ACTIVITY	1.02	1		GO_SPERM_EGG_RECOGNITION	1.09129	0.706176		GO_POSITIVE_REGULATION_OF_PROTEIN_LOCALIZATION_TO_MEMBRANE	0.965462	1		GO_PERICARDIUM_DEVELOPMENT	1.09363	0.818816
	GO_REGULATION_OF_MUSCLE_SYSTEM_PROCESS	1.02	1		GO_TRANSCRIPTION_INITIATION_FROM_RNA_POLYMERASE_I_PROMOTER	1.09127	0.704955		GO_ER_NUCLEUS_SIGNALING_PATHWAY	0.96546	1		GO_REGULATION_OF_APOPTOTIC_SIGNALING_PATHWAY	1.09318	0.818914
	GO_BLASTODERM_SEGMENTATION	1.02	1		GO_REGULATION_OF_NECROTIC_CELL_DEATH	1.09048	0.706477		GO_CYTOSKELETON_DEPENDENT_INTRACELLULAR_TRANSPORT	0.965428	1		GO_CHONDROCYTE_PROLIFERATION	1.09157	0.82412
	GO_OUTER_DYNEIN_ARM_ASSEMBLY	1.02	1		GO_CILIUM_ORGANIZATION	1.09037	0.705548		GO_RESPONSE_TO_DOPAMINE	0.964376	1		GO_REGULATION_OF_RESPONSE_TO_DNA_DAMAGE_STIMULUS	1.0915	0.822918
	GO_FOREBRAIN_CELL_MIGRATION	1.02	1		GO_ACUTE_PHASE_RESPONSE	1.09023	0.704699		GO_INTRASPECIES_INTERACTION_BETWEEN_ORGANISMS	0.964357	1		GO_REGULATION_OF_HEPATOCYTE_PROLIFERATION	1.09089	0.823926
	GO_ORGANIC_ACID_CATABOLIC_PROCESS	1.02	1		GO_T_HELPER_1_TYPE_IMMUNE_RESPONSE	1.08986	0.704635		GO_ESTABLISHMENT_OF_PIGMENT_GRANULE_LOCALIZATION	0.9639	1		GO_EPITHELIAL_TO_MESENCHYMAL_TRANSITION	1.09035	0.824681
	GO_REGULATION_OF_MUSCLE_ORGAN_DEVELOPMENT	1.02	1		GO_SNRNA_METABOLIC_PROCESS	1.08907	0.706066		GO_NEGATIVE_REGULATION_OF_POTASSIUM_ION_TRANSMEMBRANE_TRANSPORT	0.963174	1		GO_PHOTORECEPTOR_CELL_MAINTENANCE	1.08983	0.825254
	GO_REGULATION_OF_TRANSMISSION_OF_NERVE_IMPULSE	1.02	1		GO_POSITIVE_REGULATION_OF_ERK1_AND_ERK2_CASCADE	1.08897	0.705117		GO_REGULATION_OF_CELLULAR_RESPONSE_TO_VASCULAR_ENDOTHELIAL_GROWTH_FACTOR_STIMULUS	0.962882	1		GO_NEGATIVE_REGULATION_OF_CANONICAL_WNT_SIGNALING_PATHWAY	1.08972	0.824181
	GO_TRANSEPITHELIAL_TRANSPORT	1.02	1		GO_MICROTUBULE_BASED_MOVEMENT	1.08894	0.703928		GO_RECEPTOR_LOCALIZATION_TO_SYNAPSE	0.962049	1		GO_NEURON_FATE_COMMITMENT	1.08937	0.824082
	GO_GLIOGENESIS	1.02	1		GO_HOMOLOGOUS_CHROMOSOME_SEGREGATION	1.08853	0.704048		GO_GAMMA_AMINOBUTYRIC_ACID_SIGNALING_PATHWAY	0.960465	1		GO_POSITIVE_REGULATION_OF_GROWTH	1.08933	0.822749
	GO_CEREBRAL_CORTEX_CELL_MIGRATION	1.02	1		GO_POSITIVE_REGULATION_OF_VIRAL_TRANSCRIPTION	1.0875	0.70635		GO_LOW_DENSITY_LIPOPROTEIN_PARTICLE_CLEARANCE	0.959138	1		GO_TRANSCRIPTION_BY_RNA_POLYMERASE_III	1.08924	0.82163
	GO_NUCLEOSIDE_METABOLIC_PROCESS	1.02	1		GO_LEUKOCYTE_MIGRATION	1.08689	0.707094		GO_SEX_DETERMINATION	0.958645	1		GO_NEGATIVE_REGULATION_OF_GENE_SILENCING	1.0892	0.82029
	GO_GLYCOSYL_COMPOUND_METABOLIC_PROCESS	1.02	1		GO_PHOTOTRANSDUCTION	1.08687	0.705891		GO_ACTIVATION_OF_MAPK_ACTIVITY	0.957205	1		GO_ORGANELLE_TRANSPORT_ALONG_MICROTUBULE	1.08863	0.821098
	GO_HOMOTYPIC_CELL_CELL_ADHESION	1.02	1		GO_INDOLALKYLAMINE_METABOLIC_PROCESS	1.08577	0.708309		GO_PROTEOGLYCAN_METABOLIC_PROCESS	0.957172	1		GO_MITOTIC_SPINDLE_ASSEMBLY	1.08835	0.820743
	GO_ESTABLISHMENT_OF_PROTEIN_LOCALIZATION_TO_VACUOLE	1.01	1		GO_LYMPHOCYTE_ACTIVATION_INVOLVED_IN_IMMUNE_RESPONSE	1.08458	0.711118		GO_PYRIMIDINE_NUCLEOTIDE_BIOSYNTHETIC_PROCESS	0.956153	1		GO_ANTIMICROBIAL_HUMORAL_IMMUNE_RESPONSE_MEDIATED_BY_ANTIMICROBIAL_PEPTIDE	1.088	0.820685
	GO_CELL_DIFFERENTIATION_INVOLVED_IN_KIDNEY_DEVELOPMENT	1.01	1		GO_REGULATION_OF_VIRAL_INDUCED_CYTOPLASMIC_PATTERN_RECOGNITION_RECEPTOR_SIGNALING_PATHWAY	1.08344	0.713847		GO_REGULATION_OF_CELL_JUNCTION_ASSEMBLY	0.955915	1		GO_VENTRAL_SPINAL_CORD_DEVELOPMENT	1.08797	0.819299
	GO_SIGNAL_TRANSDUCTION_INVOLVED_IN_REGULATION_OF_GENE_EXPRESSION	1.01	1		GO_REGULATION_OF_PROTEIN_TARGETING_TO_MEMBRANE	1.08335	0.71286		GO_PEROXISOME_ORGANIZATION	0.954283	1		GO_POSITIVE_CHEMOTAXIS	1.08756	0.819479
	GO_NEGATIVE_REGULATION_OF_CARDIOCYTE_DIFFERENTIATION	1.01	1		GO_STEROL_METABOLIC_PROCESS	1.08219	0.715598		GO_POSITIVE_REGULATION_OF_SPROUTING_ANGIOGENESIS	0.951387	1		GO_MEIOTIC_CELL_CYCLE_PROCESS	1.08668	0.821633
	GO_GLOMERULAR_EPITHELIUM_DEVELOPMENT	1.01	1		GO_FC_RECEPTOR_SIGNALING_PATHWAY	1.08147	0.716795		GO_POSITIVE_REGULATION_OF_STEM_CELL_PROLIFERATION	0.950721	1		GO_NEGATIVE_REGULATION_OF_NEURON_APOPTOTIC_PROCESS	1.08657	0.820648
	GO_REGULATION_OF_ACTIN_FILAMENT_BUNDLE_ASSEMBLY	1.01	1		GO_GLYCOSIDE_METABOLIC_PROCESS	1.08114	0.716713		GO_REGULATION_OF_SYNAPTIC_PLASTICITY	0.949771	1		GO_ESTABLISHMENT_OF_EPITHELIAL_CELL_APICAL_BASAL_POLARITY	1.08581	0.82231
	GO_BLOOD_VESSEL_REMODELING	1.01	1		GO_S_ADENOSYLMETHIONINE_METABOLIC_PROCESS	1.07947	0.721303		GO_NEURAL_CREST_CELL_DIFFERENTIATION	0.949559	1		GO_MATERNAL_PROCESS_INVOLVED_IN_FEMALE_PREGNANCY	1.08517	0.823527
	GO_POSITIVE_REGULATION_OF_STRESS_FIBER_ASSEMBLY	1.01	1		GO_NEGATIVE_REGULATION_OF_EXTRINSIC_APOPTOTIC_SIGNALING_PATHWAY_VIA_DEATH_DOMAIN_RECEPTORS	1.07696	0.729171		GO_REGULATION_OF_HAIR_FOLLICLE_DEVELOPMENT	0.949386	1		GO_POSITIVE_REGULATION_OF_CELL_SUBSTRATE_JUNCTION_ORGANIZATION	1.08498	0.822821
	GO_NEURON_MIGRATION	1.01	1		GO_SENSORY_PERCEPTION_OF_BITTER_TASTE	1.07619	0.730588		GO_XENOBIOTIC_TRANSPORT	0.949091	1		GO_LOCOMOTOR_RHYTHM	1.08357	0.827002
	GO_LOCOMOTORY_BEHAVIOR	1.01	1		GO_DEFENSE_RESPONSE_TO_GRAM_NEGATIVE_BACTERIUM	1.0758	0.730701		GO_GLUTAMINE_FAMILY_AMINO_ACID_METABOLIC_PROCESS	0.948887	1		GO_POSTSYNAPTIC_SPECIALIZATION_ORGANIZATION	1.08346	0.825943
	GO_SUPEROXIDE_METABOLIC_PROCESS	1.01	1		GO_PYRIMIDINE_NUCLEOSIDE_CATABOLIC_PROCESS	1.07537	0.730896		GO_PIGMENT_GRANULE_LOCALIZATION	0.948556	1		GO_CARDIAC_MUSCLE_CELL_PROLIFERATION	1.08283	0.827051
	GO_REGULATION_OF_SYNAPTIC_VESICLE_CYCLE	1.01	1		GO_TRNA_THREONYLCARBAMOYLADENOSINE_METABOLIC_PROCESS	1.07534	0.729701		GO_INTESTINAL_EPITHELIAL_CELL_DIFFERENTIATION	0.948389	1		GO_RESPONSE_TO_TESTOSTERONE	1.08253	0.8269
	GO_LIPID_MODIFICATION	1.01	1		GO_LIPID_EXPORT_FROM_CELL	1.07524	0.728829		GO_NEGATIVE_REGULATION_OF_LYASE_ACTIVITY	0.948312	1		GO_3_PHOSPHOADENOSINE_5_PHOSPHOSULFATE_METABOLIC_PROCESS	1.08183	0.828384
	GO_DNA_DEMETHYLATION	1.01	1		GO_POSITIVE_REGULATION_OF_HEART_RATE	1.07465	0.729655		GO_SOMATIC_STEM_CELL_POPULATION_MAINTENANCE	0.948105	1		GO_CANONICAL_WNT_SIGNALING_PATHWAY	1.08113	0.829899
	GO_HOMOLOGOUS_CHROMOSOME_PAIRING_AT_MEIOSIS	1.01	1		GO_GLUTAMATE_METABOLIC_PROCESS	1.07404	0.730635		GO_PROTEIN_MONOUBIQUITINATION	0.947384	1		GO_CENTRIOLE_ASSEMBLY	1.0805	0.830978
	GO_PYRIMIDINE_CONTAINING_COMPOUND_BIOSYNTHETIC_PROCESS	1.01	0.999		GO_NEUTROPHIL_HOMEOSTASIS	1.07393	0.729737		GO_APOPTOTIC_PROCESS_INVOLVED_IN_MORPHOGENESIS	0.947103	1		GO_ORGANIC_HYDROXY_COMPOUND_TRANSPORT	1.0804	0.82999
	GO_ENDOCRINE_PANCREAS_DEVELOPMENT	1.01	1		GO_LEUKOCYTE_APOPTOTIC_PROCESS	1.07347	0.730095		GO_RESPONSE_TO_PLATELET_DERIVED_GROWTH_FACTOR	0.946932	1		GO_ACTIVATION_OF_PROTEIN_KINASE_ACTIVITY	1.08018	0.829384
	GO_NEGATIVE_REGULATION_OF_CELL_JUNCTION_ASSEMBLY	1.01	1		GO_NEGATIVE_REGULATION_OF_T_CELL_PROLIFERATION	1.07312	0.73004		GO_REGULATION_OF_GLIAL_CELL_PROLIFERATION	0.946677	1		GO_POSITIVE_REGULATION_OF_CELL_SUBSTRATE_ADHESION	1.0788	0.83359
	GO_HOMEOSTASIS_OF_NUMBER_OF_CELLS	1.01	0.998		GO_NEGATIVE_REGULATION_OF_SIGNAL_TRANSDUCTION_IN_ABSENCE_OF_LIGAND	1.073	0.72919		GO_CELL_DIFFERENTIATION_IN_HINDBRAIN	0.946657	1		GO_RESPONSE_TO_CADMIUM_ION	1.07838	0.83374
	GO_ARTERY_DEVELOPMENT	1.01	0.999		GO_POSITIVE_REGULATION_BY_HOST_OF_VIRAL_TRANSCRIPTION	1.07258	0.729339		GO_POSITIVE_REGULATION_OF_LONG_TERM_SYNAPTIC_POTENTIATION	0.946367	1		GO_PANCREAS_DEVELOPMENT	1.07836	0.832385
	GO_NUCLEOSIDE_TRIPHOSPHATE_BIOSYNTHETIC_PROCESS	1.01	0.998		GO_NECROTIC_CELL_DEATH	1.07177	0.730973		GO_MUSCLE_CELL_CELLULAR_HOMEOSTASIS	0.943661	1		GO_TRANSCRIPTION_BY_RNA_POLYMERASE_I	1.07827	0.831309
	GO_RESPONSE_TO_EPIDERMAL_GROWTH_FACTOR	1.01	0.999		GO_MRNA_METHYLATION	1.07157	0.730488		GO_POSITIVE_REGULATION_OF_NEUROBLAST_PROLIFERATION	0.942952	1		GO_CELLULAR_RESPONSE_TO_STEROL	1.07777	0.83188
	GO_CARBOHYDRATE_TRANSPORT	1.01	0.997		GO_EXTRACELLULAR_TRANSPORT	1.07067	0.732462		GO_TRANSCRIPTION_BY_RNA_POLYMERASE_I	0.942888	1		GO_POSITIVE_REGULATION_OF_GLIAL_CELL_PROLIFERATION	1.07699	0.83372
	GO_LIPID_LOCALIZATION	1.01	1		GO_RESPONSE_TO_AMINE	1.07011	0.733176		GO_GLIAL_CELL_APOPTOTIC_PROCESS	0.942674	1		GO_EMBRYONIC_SKELETAL_SYSTEM_MORPHOGENESIS	1.07695	0.832452
	GO_HYDROGEN_PEROXIDE_CATABOLIC_PROCESS	1.01	1		GO_MITOTIC_SISTER_CHROMATID_COHESION	1.069	0.735914		GO_POSITIVE_REGULATION_OF_MEMBRANE_POTENTIAL	0.941155	1		GO_ZINC_ION_HOMEOSTASIS	1.07627	0.833895
	GO_HOMOLOGOUS_CHROMOSOME_SEGREGATION	1.01	1		GO_REGULATION_OF_DNA_REPLICATION	1.06836	0.736972		GO_RESPONSE_TO_FOOD	0.940764	1		GO_CELLULAR_COMPONENT_DISASSEMBLY_INVOLVED_IN_EXECUTION_PHASE_OF_APOPTOSIS	1.07536	0.836161
	GO_REGULATION_OF_SYSTEMIC_ARTERIAL_BLOOD_PRESSURE_BY_HORMONE	1.01	1		GO_NONRIBOSOMAL_PEPTIDE_BIOSYNTHETIC_PROCESS	1.06831	0.735852		GO_PROTEIN_CONTAINING_COMPLEX_LOCALIZATION	0.94027	1		GO_CELLULAR_RESPONSE_TO_CALCIUM_ION	1.07458	0.838026
	GO_OVULATION_CYCLE	1	1		GO_DETECTION_OF_VISIBLE_LIGHT	1.06681	0.739806		GO_REGULATION_OF_POSTSYNAPTIC_MEMBRANE_NEUROTRANSMITTER_RECEPTOR_LEVELS	0.940264	1		GO_MICROTUBULE_ORGANIZING_CENTER_ORGANIZATION	1.0744	0.837263
	GO_MULTICELLULAR_ORGANISMAL_RESPONSE_TO_STRESS	1	1		GO_RESOLUTION_OF_MEIOTIC_RECOMBINATION_INTERMEDIATES	1.06667	0.739041		GO_SPINDLE_LOCALIZATION	0.939948	1		GO_NEGATIVE_REGULATION_OF_ANDROGEN_RECEPTOR_SIGNALING_PATHWAY	1.07418	0.836674
	GO_EPHRIN_RECEPTOR_SIGNALING_PATHWAY	1	1		GO_NUCLEOSIDE_METABOLIC_PROCESS	1.06381	0.74809		GO_CELL_DIFFERENTIATION_INVOLVED_IN_EMBRYONIC_PLACENTA_DEVELOPMENT	0.939312	1		GO_ESTABLISHMENT_OF_EPITHELIAL_CELL_POLARITY	1.07413	0.835443
	GO_REGULATION_OF_HEART_RATE_BY_CARDIAC_CONDUCTION	1	1		GO_NCRNA_CATABOLIC_PROCESS	1.06313	0.749345		GO_PERICARDIUM_DEVELOPMENT	0.938941	1		GO_OLIGOSACCHARIDE_BIOSYNTHETIC_PROCESS	1.07409	0.834185
	GO_AROMATIC_AMINO_ACID_FAMILY_METABOLIC_PROCESS	1	1		GO_POSITIVE_REGULATION_OF_LYMPHOCYTE_DIFFERENTIATION	1.06283	0.749141		GO_MEGAKARYOCYTE_DEVELOPMENT	0.93894	1		GO_SYNAPTIC_MEMBRANE_ADHESION	1.07369	0.834419
	GO_SPERMATID_DIFFERENTIATION	1	1		GO_G_PROTEIN_COUPLED_ACETYLCHOLINE_RECEPTOR_SIGNALING_PATHWAY	1.06255	0.748787		GO_RESPONSE_TO_ZINC_ION	0.938225	1		GO_EXTRACELLULAR_STRUCTURE_ORGANIZATION	1.07358	0.833452
	GO_CELLULAR_RESPONSE_TO_CAMP	1	1		GO_SNRNA_PROCESSING	1.06084	0.753516		GO_EPIDERMIS_MORPHOGENESIS	0.937331	1		GO_NOTCH_SIGNALING_PATHWAY	1.07324	0.833474
	GO_PYRIMIDINE_CONTAINING_COMPOUND_CATABOLIC_PROCESS	1	1		GO_VESICLE_CYTOSKELETAL_TRAFFICKING	1.06064	0.752997		GO_EXCRETION	0.936913	1		GO_CELL_DIFFERENTIATION_IN_SPINAL_CORD	1.0726	0.834624
	GO_REGULATION_OF_CELL_MIGRATION_INVOLVED_IN_SPROUTING_ANGIOGENESIS	1	1		GO_REGULATION_OF_VESICLE_FUSION	1.06044	0.752431		GO_POSITIVE_REGULATION_OF_NUCLEOTIDE_BIOSYNTHETIC_PROCESS	0.93688	1		GO_GOLGI_VESICLE_BUDDING	1.07129	0.838813
	GO_CARDIAC_SEPTUM_DEVELOPMENT	1	1		GO_POSITIVE_REGULATION_OF_CALCIUM_ION_DEPENDENT_EXOCYTOSIS	1.06011	0.752311		GO_CRANIAL_SKELETAL_SYSTEM_DEVELOPMENT	0.936701	1		GO_T_CELL_ACTIVATION_INVOLVED_IN_IMMUNE_RESPONSE	1.07125	0.837533
	GO_NEGATIVE_REGULATION_OF_TOR_SIGNALING	1	1		GO_REGULATION_OF_CYSTEINE_TYPE_ENDOPEPTIDASE_ACTIVITY	1.05981	0.752016		GO_PROTEIN_LOCALIZATION_TO_SYNAPSE	0.936617	1		GO_RRNA_METABOLIC_PROCESS	1.07121	0.836319
	GO_NEGATIVE_REGULATION_OF_CELL_SUBSTRATE_ADHESION	1	1		GO_REGULATION_OF_GLUTAMATE_RECEPTOR_SIGNALING_PATHWAY	1.05779	0.758114		GO_PALLIUM_DEVELOPMENT	0.936087	1		GO_EPITHELIAL_TUBE_MORPHOGENESIS	1.07065	0.837326
	GO_CEREBELLAR_PURKINJE_CELL_LAYER_DEVELOPMENT	1	1		GO_REGULATION_OF_POSTSYNAPSE_ORGANIZATION	1.05711	0.75933		GO_AMINO_SUGAR_METABOLIC_PROCESS	0.935229	1		GO_DECIDUALIZATION	1.0704	0.837011
	GO_DOPAMINE_METABOLIC_PROCESS	1	1		GO_RESPONSE_TO_ESTROGEN	1.05683	0.758996		GO_MODULATION_OF_PROCESS_OF_OTHER_ORGANISM	0.934212	1		GO_NOTOCHORD_DEVELOPMENT	1.07021	0.836363
	GO_CARDIAC_VENTRICLE_DEVELOPMENT	1	1		GO_CEREBRAL_CORTEX_RADIALLY_ORIENTED_CELL_MIGRATION	1.05629	0.759655		GO_TRNA_PROCESSING	0.933835	1		GO_REGULATION_OF_MICROTUBULE_BASED_PROCESS	1.07019	0.835001
	GO_BLASTOCYST_FORMATION	1	1		GO_RESPONSE_TO_INTERLEUKIN_6	1.05556	0.761119		GO_POSITIVE_REGULATION_OF_CALCIUM_ION_DEPENDENT_EXOCYTOSIS	0.933706	1		GO_ASTROCYTE_DIFFERENTIATION	1.06995	0.834584
	GO_REGULATION_OF_DENDRITE_MORPHOGENESIS	1	1		GO_SECONDARY_METABOLITE_BIOSYNTHETIC_PROCESS	1.05446	0.763814		GO_VIRION_ASSEMBLY	0.933149	1		GO_MATURATION_OF_LSU_RRNA	1.06974	0.833934
	GO_ICOSANOID_METABOLIC_PROCESS	1	1		GO_INDOLE_CONTAINING_COMPOUND_METABOLIC_PROCESS	1.05349	0.766106		GO_RIBONUCLEOSIDE_TRIPHOSPHATE_BIOSYNTHETIC_PROCESS	0.932875	1		GO_NUCLEUS_LOCALIZATION	1.06943	0.833797
	GO_CEREBRAL_CORTEX_RADIALLY_ORIENTED_CELL_MIGRATION	1	1		GO_ASSOCIATIVE_LEARNING	1.05129	0.772979		GO_HISTONE_MONOUBIQUITINATION	0.932835	1		GO_REGULATION_OF_MICROGLIAL_CELL_ACTIVATION	1.06842	0.836452
	GO_VENTRICULAR_SEPTUM_MORPHOGENESIS	1	1		GO_POSITIVE_REGULATION_OF_ACTIVATED_T_CELL_PROLIFERATION	1.05115	0.772222		GO_SULFUR_COMPOUND_CATABOLIC_PROCESS	0.932468	1		GO_AXIS_SPECIFICATION	1.06819	0.836019
	GO_NEGATIVE_REGULATION_OF_RHO_PROTEIN_SIGNAL_TRANSDUCTION	0.99	1		GO_T_CELL_HOMEOSTASIS	1.05062	0.772724		GO_VESICLE_LOCALIZATION	0.932418	1		GO_REGULATION_OF_MICROTUBULE_BASED_MOVEMENT	1.06801	0.835368
	GO_EPITHELIAL_CELL_DIFFERENTIATION_INVOLVED_IN_KIDNEY_DEVELOPMENT	0.99	1		GO_POSITIVE_REGULATION_OF_TRANSLATIONAL_INITIATION	1.05024	0.772772		GO_COLUMNAR_CUBOIDAL_EPITHELIAL_CELL_DIFFERENTIATION	0.932232	1		GO_ANDROGEN_RECEPTOR_SIGNALING_PATHWAY	1.06778	0.834874
	GO_REGULATION_OF_CELL_MORPHOGENESIS	0.99	1		GO_TETRAHYDROFOLATE_METABOLIC_PROCESS	1.0493	0.774913		GO_TRANSCRIPTION_PREINITIATION_COMPLEX_ASSEMBLY	0.932145	1		GO_REGULATION_OF_EXTENT_OF_CELL_GROWTH	1.06755	0.834454
	GO_NEUROTRANSMITTER_RECEPTOR_INTERNALIZATION	0.99	1		GO_POTASSIUM_ION_HOMEOSTASIS	1.04886	0.775302		GO_PYRIMIDINE_NUCLEOBASE_METABOLIC_PROCESS	0.932116	1		GO_VESICLE_MEDIATED_TRANSPORT_IN_SYNAPSE	1.06744	0.833562
	GO_PYRIMIDINE_NUCLEOTIDE_BIOSYNTHETIC_PROCESS	0.99	1		GO_POSITIVE_REGULATION_OF_CYTOKINE_SECRETION	1.04853	0.775219		GO_PHARYNGEAL_SYSTEM_DEVELOPMENT	0.931896	1		GO_MORPHOGENESIS_OF_EMBRYONIC_EPITHELIUM	1.06707	0.833753
	GO_OLIGODENDROCYTE_DEVELOPMENT	0.99	1		GO_PROTEIN_LOCALIZATION_TO_CHROMOSOME_CENTROMERIC_REGION	1.04736	0.77825		GO_HISTONE_UBIQUITINATION	0.931822	1		GO_NEGATIVE_REGULATION_OF_INTRINSIC_APOPTOTIC_SIGNALING_PATHWAY	1.06449	0.842791
	GO_NEGATIVE_REGULATION_OF_AXON_GUIDANCE	0.99	1		GO_MYELOID_LEUKOCYTE_MIGRATION	1.04669	0.779576		GO_COPULATION	0.930762	1		GO_POSITIVE_REGULATION_OF_DNA_TEMPLATED_TRANSCRIPTION_INITIATION	1.06444	0.841595
	GO_BONE_MORPHOGENESIS	0.99	1		GO_REGULATION_OF_DNA_RECOMBINATION	1.04614	0.780247		GO_PHOSPHATIDYLINOSITOL_DEPHOSPHORYLATION	0.930387	1		GO_MICROTUBULE_POLYMERIZATION_OR_DEPOLYMERIZATION	1.06426	0.840942
	GO_POSITIVE_REGULATION_OF_RELEASE_OF_CYTOCHROME_C_FROM_MITOCHONDRIA	0.99	1		GO_REGULATION_OF_NMDA_RECEPTOR_ACTIVITY	1.04602	0.779413		GO_NEGATIVE_REGULATION_OF_FAT_CELL_DIFFERENTIATION	0.930216	1		GO_RESPONSE_TO_BMP	1.06399	0.84056
	GO_CENTRAL_NERVOUS_SYSTEM_NEURON_AXONOGENESIS	0.99	1		GO_CYTOPLASMIC_PATTERN_RECOGNITION_RECEPTOR_SIGNALING_PATHWAY_IN_RESPONSE_TO_VIRUS	1.0457	0.77925		GO_NUCLEAR_BODY_ORGANIZATION	0.930182	1		GO_MITOCHONDRIAL_FISSION	1.06346	0.841272
	GO_TELENCEPHALON_DEVELOPMENT	0.99	1		GO_REGULATION_OF_RESPONSE_TO_CYTOKINE_STIMULUS	1.04483	0.781045		GO_GLANDULAR_EPITHELIAL_CELL_DIFFERENTIATION	0.929436	1		GO_POSITIVE_REGULATION_OF_INTERFERON_BETA_PRODUCTION	1.06322	0.840829
	GO_BLOOD_VESSEL_ENDOTHELIAL_CELL_MIGRATION	0.99	1		GO_REGULATION_OF_GLIOGENESIS	1.04463	0.780509		GO_NEGATIVE_CHEMOTAXIS	0.929395	1		GO_POSITIVE_REGULATION_OF_STEM_CELL_DIFFERENTIATION	1.06318	0.83964
	GO_TETRAPYRROLE_BIOSYNTHETIC_PROCESS	0.99	1		GO_RETINA_HOMEOSTASIS	1.04365	0.782881		GO_POSITIVE_REGULATION_OF_TRANSCRIPTION_OF_NOTCH_RECEPTOR_TARGET	0.928305	1		GO_CHLORIDE_TRANSPORT	1.06308	0.838672
	GO_DNA_DEALKYLATION	0.99	1		GO_PIGMENT_BIOSYNTHETIC_PROCESS	1.04337	0.782609		GO_NEGATIVE_REGULATION_OF_ERBB_SIGNALING_PATHWAY	0.925303	1		GO_NUCLEAR_EXPORT	1.06226	0.840851
	GO_REGULATION_OF_TORC1_SIGNALING	0.99	1		GO_LIPOPROTEIN_METABOLIC_PROCESS	1.04101	0.790051		GO_CARDIAC_VENTRICLE_MORPHOGENESIS	0.925148	1		GO_LEUKOCYTE_ACTIVATION_INVOLVED_IN_INFLAMMATORY_RESPONSE	1.06207	0.840297
	GO_REGULATION_OF_SMOOTH_MUSCLE_CELL_DIFFERENTIATION	0.99	1		GO_POSITIVE_REGULATION_OF_AMINO_ACID_TRANSPORT	1.0408	0.789644		GO_GLYCOSIDE_METABOLIC_PROCESS	0.924803	1		GO_REGULATION_OF_CHOLESTEROL_BIOSYNTHETIC_PROCESS	1.06047	0.845378
	GO_POSITIVE_REGULATION_OF_PROTEIN_LOCALIZATION_TO_MEMBRANE	0.99	1		GO_REGULATION_OF_NEUROTRANSMITTER_RECEPTOR_ACTIVITY	1.03987	0.791823		GO_REGULATION_OF_UBIQUITIN_PROTEIN_TRANSFERASE_ACTIVITY	0.924243	1		GO_REGULATION_OF_SPINDLE_ASSEMBLY	1.05966	0.847412
	GO_VESICLE_MEDIATED_TRANSPORT_IN_SYNAPSE	0.99	1		GO_PURINE_NUCLEOSIDE_METABOLIC_PROCESS	1.0395	0.79192		GO_BLOOD_VESSEL_REMODELING	0.92408	1		GO_VESICLE_TRANSPORT_ALONG_MICROTUBULE	1.05939	0.84719
	GO_UNSATURATED_FATTY_ACID_BIOSYNTHETIC_PROCESS	0.99	1		GO_INOSITOL_PHOSPHATE_CATABOLIC_PROCESS	1.03944	0.790883		GO_UBIQUITIN_DEPENDENT_PROTEIN_CATABOLIC_PROCESS_VIA_THE_MULTIVESICULAR_BODY_SORTING_PATHWAY	0.92384	1		GO_DNA_STRAND_ELONGATION_INVOLVED_IN_DNA_REPLICATION	1.05936	0.846009
	GO_DETOXIFICATION	0.99	1		GO_ALPHA_AMINO_ACID_METABOLIC_PROCESS	1.0394	0.78973		GO_LATERAL_MESODERM_DEVELOPMENT	0.923365	1		GO_REGULATION_OF_LIPID_TRANSPORT	1.05934	0.844709
	GO_RESPONSE_TO_AXON_INJURY	0.98	1		GO_POSITIVE_REGULATION_OF_TRANSCRIPTION_FROM_RNA_POLYMERASE_II_PROMOTER_INVOLVED_IN_CELLULAR_RESPONSE_TO_CHEMICAL_STIMULUS	1.03916	0.789332		GO_MORPHOGENESIS_OF_AN_ENDOTHELIUM	0.923001	1		GO_SYNAPSE_ORGANIZATION	1.05933	0.843409
	GO_ENDOTHELIAL_CELL_MIGRATION	0.98	1		GO_VIRAL_GENE_EXPRESSION	1.03914	0.788122		GO_PEPTIDE_CROSS_LINKING	0.922138	1		GO_ASPARTATE_FAMILY_AMINO_ACID_BIOSYNTHETIC_PROCESS	1.05927	0.842306
	GO_REGULATION_OF_ODONTOGENESIS_OF_DENTIN_CONTAINING_TOOTH	0.98	1		GO_STEROID_BIOSYNTHETIC_PROCESS	1.03823	0.790291		GO_UTERUS_DEVELOPMENT	0.921608	1		GO_EAR_DEVELOPMENT	1.0588	0.842872
	GO_MORPHOGENESIS_OF_AN_ENDOTHELIUM	0.98	1		GO_POSITIVE_REGULATION_OF_INTERLEUKIN_12_PRODUCTION	1.03795	0.790077		GO_SNRNA_PROCESSING	0.921338	1		GO_GLAND_DEVELOPMENT	1.05827	0.84361
	GO_NEGATIVE_REGULATION_OF_BEHAVIOR	0.98	1		GO_T_CELL_APOPTOTIC_PROCESS	1.03715	0.791882		GO_VESICLE_CYTOSKELETAL_TRAFFICKING	0.920426	1		GO_MITOCHONDRIAL_CYTOCHROME_C_OXIDASE_ASSEMBLY	1.0564	0.849895
	GO_NEGATIVE_CHEMOTAXIS	0.98	1		GO_NEGATIVE_REGULATION_OF_NF_KAPPAB_TRANSCRIPTION_FACTOR_ACTIVITY	1.03693	0.79144		GO_CEREBRAL_CORTEX_DEVELOPMENT	0.919651	1		GO_CENTRAL_NERVOUS_SYSTEM_NEURON_DIFFERENTIATION	1.0562	0.84936
	GO_SIGNALING_RECEPTOR_LIGAND_PRECURSOR_PROCESSING	0.98	1		GO_NUCLEOBASE_CONTAINING_SMALL_MOLECULE_CATABOLIC_PROCESS	1.03637	0.792353		GO_GROOMING_BEHAVIOR	0.919447	1		GO_AMELOGENESIS	1.0561	0.84841
	GO_COLUMNAR_CUBOIDAL_EPITHELIAL_CELL_DEVELOPMENT	0.98	1		GO_POSITIVE_REGULATION_OF_T_CELL_MIGRATION	1.03625	0.791506		GO_DRUG_CATABOLIC_PROCESS	0.918569	1		GO_REGULATION_OF_UBIQUITIN_PROTEIN_TRANSFERASE_ACTIVITY	1.05531	0.85005
	GO_RESPONSE_TO_STEROID_HORMONE	0.98	1		GO_GROWTH_HORMONE_SECRETION	1.03589	0.791533		GO_MACROPHAGE_CHEMOTAXIS	0.917263	1		GO_LEUKOCYTE_MIGRATION_INVOLVED_IN_INFLAMMATORY_RESPONSE	1.05507	0.849705
	GO_REGULATION_OF_ENDOTHELIAL_CELL_MIGRATION	0.98	1		GO_PROTEIN_LOCALIZATION_TO_KINETOCHORE	1.03588	0.790316		GO_ALPHA_AMINO_ACID_BIOSYNTHETIC_PROCESS	0.916861	1		GO_INORGANIC_ANION_TRANSMEMBRANE_TRANSPORT	1.05472	0.849762
	GO_LEFT_RIGHT_PATTERN_FORMATION	0.98	1		GO_ACROSOME_REACTION	1.03571	0.789729		GO_BRANCHING_INVOLVED_IN_BLOOD_VESSEL_MORPHOGENESIS	0.916631	1		GO_PHENOL_CONTAINING_COMPOUND_BIOSYNTHETIC_PROCESS	1.05461	0.848843
	GO_NEUROTRANSMITTER_RECEPTOR_TRANSPORT	0.98	1		GO_NEGATIVE_REGULATION_OF_LEUKOCYTE_CHEMOTAXIS	1.0354	0.789657		GO_PYRIMIDINE_NUCLEOTIDE_METABOLIC_PROCESS	0.916614	1		GO_POSTSYNAPSE_ASSEMBLY	1.05447	0.848088
	GO_POSITIVE_REGULATION_OF_NATURAL_KILLER_CELL_ACTIVATION	0.98	1		GO_RECEPTOR_CLUSTERING	1.03407	0.793371		GO_SYNAPTIC_VESICLE_LOCALIZATION	0.91659	1		GO_EPITHELIAL_CELL_PROLIFERATION	1.05423	0.847692
	GO_PATTERN_SPECIFICATION_PROCESS	0.98	1		GO_INTERLEUKIN_5_PRODUCTION	1.03387	0.792894		GO_CELL_VOLUME_HOMEOSTASIS	0.915818	1		GO_INTERLEUKIN_6_MEDIATED_SIGNALING_PATHWAY	1.05421	0.846446
	GO_REGULATION_OF_NEUROBLAST_PROLIFERATION	0.98	1		GO_REGULATION_OF_DENDRITE_EXTENSION	1.03256	0.796417		GO_REGULATION_OF_CELL_AGING	0.914682	1		GO_NEPHRON_DEVELOPMENT	1.05385	0.846529
	GO_PROTEIN_HOMOTETRAMERIZATION	0.98	1		GO_MULTICELLULAR_ORGANISMAL_RESPONSE_TO_STRESS	1.03028	0.803597		GO_POSITIVE_REGULATION_OF_DNA_TEMPLATED_TRANSCRIPTION_INITIATION	0.914614	1		GO_VACUOLAR_ACIDIFICATION	1.05348	0.846778
	GO_CHROMOSOME_ORGANIZATION_INVOLVED_IN_MEIOTIC_CELL_CYCLE	0.98	1		GO_REGULATION_OF_LEUKOCYTE_APOPTOTIC_PROCESS	1.03024	0.802484		GO_ERBB_SIGNALING_PATHWAY	0.914423	1		GO_HISTONE_MONOUBIQUITINATION	1.05343	0.845677
	GO_NAD_METABOLIC_PROCESS	0.98	1		GO_INTERLEUKIN_8_PRODUCTION	1.03009	0.801893		GO_ACROSOME_ASSEMBLY	0.914219	1		GO_MICROTUBULE_CYTOSKELETON_ORGANIZATION_INVOLVED_IN_MITOSIS	1.05296	0.846322
	GO_NEGATIVE_REGULATION_OF_TRANSCRIPTION_REGULATORY_REGION_DNA_BINDING	0.98	1		GO_NEGATIVE_REGULATION_OF_VIRAL_LIFE_CYCLE	1.02958	0.802447		GO_RESPONSE_TO_X_RAY	0.913948	1		GO_REGULATION_OF_OLIGODENDROCYTE_DIFFERENTIATION	1.0525	0.846811
	GO_CHEMICAL_SYNAPTIC_TRANSMISSION_POSTSYNAPTIC	0.98	1		GO_BINDING_OF_SPERM_TO_ZONA_PELLUCIDA	1.02937	0.802001		GO_CELL_AGING	0.913619	1		GO_WOUND_HEALING	1.05248	0.845602
	GO_DIACYLGLYCEROL_METABOLIC_PROCESS	0.98	1		GO_MODULATION_OF_EXCITATORY_POSTSYNAPTIC_POTENTIAL	1.0288	0.802735		GO_REGULATION_OF_DENDRITE_EXTENSION	0.913351	1		GO_NEGATIVE_REGULATION_OF_MULTI_ORGANISM_PROCESS	1.05144	0.848366
	GO_PHOSPHOLIPASE_C_ACTIVATING_G_PROTEIN_COUPLED_RECEPTOR_SIGNALING_PATHWAY	0.98	1		GO_MATURATION_OF_5_8S_RRNA_FROM_TRICISTRONIC_RRNA_TRANSCRIPT_SSU_RRNA_5_8S_RRNA_LSU_RRNA	1.02852	0.802501		GO_HEPARAN_SULFATE_PROTEOGLYCAN_BIOSYNTHETIC_PROCESS	0.913034	1		GO_POSITIVE_REGULATION_OF_MEMBRANE_POTENTIAL	1.0514	0.847223
	GO_SKELETAL_MUSCLE_ADAPTATION	0.98	1		GO_DICARBOXYLIC_ACID_TRANSPORT	1.02832	0.802011		GO_TRANSCRIPTION_BY_RNA_POLYMERASE_III	0.912791	1		GO_REGULATION_OF_NEURON_MIGRATION	1.05129	0.846343
	GO_NEURAL_NUCLEUS_DEVELOPMENT	0.98	1		GO_NEGATIVE_REGULATION_OF_LEUKOCYTE_CELL_CELL_ADHESION	1.02801	0.801838		GO_LOCALIZATION_WITHIN_MEMBRANE	0.912549	1		GO_RESPONSE_TO_CAMP	1.05108	0.845919
	GO_CELLULAR_PROCESS_INVOLVED_IN_REPRODUCTION_IN_MULTICELLULAR_ORGANISM	0.97	1		GO_SMOOTH_MUSCLE_CELL_APOPTOTIC_PROCESS	1.02784	0.801252		GO_CELL_FATE_DETERMINATION	0.912137	1		GO_REGULATION_OF_LAMELLIPODIUM_ORGANIZATION	1.05082	0.845724
	GO_SERINE_FAMILY_AMINO_ACID_METABOLIC_PROCESS	0.97	1		GO_POSITIVE_REGULATION_OF_INTERLEUKIN_8_PRODUCTION	1.02658	0.804784		GO_COENZYME_A_METABOLIC_PROCESS	0.911679	1		GO_ORGANOPHOSPHATE_ESTER_TRANSPORT	1.05017	0.847002
	GO_METANEPHRIC_NEPHRON_DEVELOPMENT	0.97	1		GO_DETECTION_OF_LIGHT_STIMULUS	1.02621	0.804906		GO_REGULATION_OF_MEMBRANE_LIPID_DISTRIBUTION	0.909617	1		GO_VESICLE_LOCALIZATION	1.04833	0.853143
	GO_AMEBOIDAL_TYPE_CELL_MIGRATION	0.97	1		GO_REGULATION_OF_PRODUCTION_OF_MOLECULAR_MEDIATOR_OF_IMMUNE_RESPONSE	1.02532	0.806857		GO_INOSITOL_PHOSPHATE_CATABOLIC_PROCESS	0.909459	1		GO_REGULATION_OF_PEPTIDYL_THREONINE_PHOSPHORYLATION	1.04717	0.856617
	GO_GLYCOLIPID_CATABOLIC_PROCESS	0.97	1		GO_REGULATION_OF_B_CELL_DIFFERENTIATION	1.02497	0.806888		GO_VASCULAR_ENDOTHELIAL_GROWTH_FACTOR_SIGNALING_PATHWAY	0.90922	1		GO_SPINDLE_ASSEMBLY	1.04665	0.857365
	GO_POSITIVE_REGULATION_OF_SODIUM_ION_TRANSPORT	0.97	1		GO_LIPID_PHOSPHORYLATION	1.02324	0.81197		GO_CEREBRAL_CORTEX_RADIALLY_ORIENTED_CELL_MIGRATION	0.908443	1		GO_POSITIVE_REGULATION_OF_AXONOGENESIS	1.04641	0.857109
	GO_POSITIVE_REGULATION_OF_RNA_SPLICING	0.97	1		GO_NEGATIVE_REGULATION_OF_AXON_EXTENSION	1.02129	0.817892		GO_NEGATIVE_REGULATION_OF_MYELOID_CELL_APOPTOTIC_PROCESS	0.907709	1		GO_NEGATIVE_REGULATION_OF_DIGESTIVE_SYSTEM_PROCESS	1.04638	0.855898
	GO_REGULATION_OF_CARDIOCYTE_DIFFERENTIATION	0.97	1		GO_NCRNA_METABOLIC_PROCESS	1.02123	0.816811		GO_WOUND_HEALING_SPREADING_OF_EPIDERMAL_CELLS	0.906597	1		GO_POSITIVE_REGULATION_OF_TRANSCRIPTION_INITIATION_FROM_RNA_POLYMERASE_II_PROMOTER	1.04454	0.862019
	GO_FUSION_OF_SPERM_TO_EGG_PLASMA_MEMBRANE_INVOLVED_IN_SINGLE_FERTILIZATION	0.97	1		GO_PIGMENT_METABOLIC_PROCESS	1.02011	0.81989		GO_POSITIVE_REGULATION_OF_PROTEIN_MATURATION	0.906521	1		GO_GENETIC_IMPRINTING	1.04441	0.861209
	GO_GLYCOLYTIC_PROCESS_THROUGH_FRUCTOSE_6_PHOSPHATE	0.97	1		GO_SPERMATID_NUCLEUS_DIFFERENTIATION	1.02002	0.818913		GO_NEGATIVE_REGULATION_OF_LIPID_BIOSYNTHETIC_PROCESS	0.904363	1		GO_ANTIMICROBIAL_HUMORAL_RESPONSE	1.04416	0.860899
	GO_CELL_JUNCTION_DISASSEMBLY	0.97	1		GO_RETROGRADE_AXONAL_TRANSPORT	1.01859	0.82311		GO_EPITHELIAL_CELL_DIFFERENTIATION_INVOLVED_IN_KIDNEY_DEVELOPMENT	0.903641	1		GO_SPERM_CAPACITATION	1.04414	0.859679
	GO_ZINC_ION_TRANSPORT	0.97	1		GO_ACTIVATED_T_CELL_PROLIFERATION	1.01809	0.823787		GO_BLASTODERM_SEGMENTATION	0.903378	1		GO_BLASTOCYST_DEVELOPMENT	1.04301	0.863195
	GO_NUCLEOTIDE_PHOSPHORYLATION	0.97	1		GO_REGULATION_OF_EXOCYTOSIS	1.01785	0.823414		GO_CELL_REDOX_HOMEOSTASIS	0.902597	1		GO_MITOCHONDRIAL_TRANSLATION	1.04199	0.866062
	GO_RENAL_SODIUM_EXCRETION	0.97	1		GO_DNA_RECOMBINATION	1.01773	0.822677		GO_DEVELOPMENT_OF_PRIMARY_SEXUAL_CHARACTERISTICS	0.902393	1		GO_RESPONSE_TO_FOOD	1.04158	0.866329
	GO_GLUCOCORTICOID_METABOLIC_PROCESS	0.97	1		GO_REGULATION_OF_NATURAL_KILLER_CELL_ACTIVATION	1.01765	0.821715		GO_CARDIOLIPIN_METABOLIC_PROCESS	0.90229	1		GO_POSITIVE_REGULATION_OF_MYELOID_LEUKOCYTE_CYTOKINE_PRODUCTION_INVOLVED_IN_IMMUNE_RESPONSE	1.04092	0.86773
	GO_GLUTAMATE_RECEPTOR_SIGNALING_PATHWAY	0.97	1		GO_REGULATION_OF_T_HELPER_17_TYPE_IMMUNE_RESPONSE	1.01671	0.824078		GO_REGULATION_OF_BONE_MINERALIZATION	0.901985	1		GO_NEGATIVE_REGULATION_OF_TELOMERE_MAINTENANCE_VIA_TELOMERE_LENGTHENING	1.04055	0.867899
	GO_CENTRAL_NERVOUS_SYSTEM_NEURON_DIFFERENTIATION	0.97	1		GO_REGULATION_OF_TRANSPOSITION	1.01638	0.82416		GO_MUCOPOLYSACCHARIDE_METABOLIC_PROCESS	0.901122	1		GO_MICROTUBULE_DEPOLYMERIZATION	1.03975	0.869865
	GO_GLIAL_CELL_DEVELOPMENT	0.97	1		GO_ADRENERGIC_RECEPTOR_SIGNALING_PATHWAY	1.01604	0.824243		GO_COLUMNAR_CUBOIDAL_EPITHELIAL_CELL_DEVELOPMENT	0.900382	1		GO_INORGANIC_ANION_TRANSPORT	1.03959	0.869231
	GO_BASEMENT_MEMBRANE_ORGANIZATION	0.97	1		GO_CYTOPLASMIC_TRANSLATIONAL_INITIATION	1.01557	0.824724		GO_LAMELLIPODIUM_MORPHOGENESIS	0.897406	1		GO_SPECIFICATION_OF_SYMMETRY	1.03927	0.869171
	GO_FOLIC_ACID_CONTAINING_COMPOUND_METABOLIC_PROCESS	0.97	1		GO_POSITIVE_REGULATION_OF_NEURON_DEATH	1.01549	0.823772		GO_ENDOPLASMIC_RETICULUM_TUBULAR_NETWORK_ORGANIZATION	0.897393	1		GO_RNA_PHOSPHODIESTER_BOND_HYDROLYSIS_ENDONUCLEOLYTIC	1.03897	0.869086
	GO_HEART_TRABECULA_MORPHOGENESIS	0.97	1		GO_POSITIVE_REGULATION_OF_T_CELL_CYTOKINE_PRODUCTION	1.01502	0.824284		GO_REGULATION_OF_SHORT_TERM_NEURONAL_SYNAPTIC_PLASTICITY	0.89732	1		GO_PROTEIN_PROCESSING	1.03895	0.867903
	GO_REGULATION_OF_SMOOTH_MUSCLE_CONTRACTION	0.97	1		GO_REGULATION_OF_HETEROTYPIC_CELL_CELL_ADHESION	1.01429	0.825829		GO_POSITIVE_REGULATION_OF_PROTEIN_LOCALIZATION_TO_CELL_PERIPHERY	0.896162	1		GO_REGULATION_OF_CELL_SUBSTRATE_ADHESION	1.03774	0.871586
	GO_REGULATION_OF_GLUCONEOGENESIS	0.96	1		GO_NUCLEOBASE_CONTAINING_SMALL_MOLECULE_BIOSYNTHETIC_PROCESS	1.01409	0.825347		GO_GASTRULATION	0.895463	1		GO_ATRIOVENTRICULAR_VALVE_DEVELOPMENT	1.03739	0.871731
	GO_MODIFICATION_OF_POSTSYNAPTIC_STRUCTURE	0.96	1		GO_RIBOSOMAL_LARGE_SUBUNIT_BIOGENESIS	1.01245	0.830437		GO_REGULATION_OF_PRODUCTION_OF_SMALL_RNA_INVOLVED_IN_GENE_SILENCING_BY_RNA	0.8947	1		GO_PROSTATE_GLAND_DEVELOPMENT	1.03725	0.871018
	GO_ASTROCYTE_DEVELOPMENT	0.96	1		GO_REGULATION_OF_DIGESTIVE_SYSTEM_PROCESS	1.01241	0.829337		GO_PORPHYRIN_CONTAINING_COMPOUND_METABOLIC_PROCESS	0.893793	1		GO_OSTEOCLAST_DIFFERENTIATION	1.03717	0.870067
	GO_MALE_MEIOSIS_I	0.96	1		GO_POSITIVE_REGULATION_OF_AMINE_TRANSPORT	1.01217	0.829016		GO_MATERNAL_PROCESS_INVOLVED_IN_FEMALE_PREGNANCY	0.893678	1		GO_UDP_N_ACETYLGLUCOSAMINE_METABOLIC_PROCESS	1.03621	0.872733
	GO_EMBRYONIC_ORGAN_DEVELOPMENT	0.96	1		GO_IRON_ION_TRANSPORT	1.01063	0.833548		GO_POSITIVE_REGULATION_OF_EMBRYONIC_DEVELOPMENT	0.89214	1		GO_NUCLEOSIDE_MONOPHOSPHATE_METABOLIC_PROCESS	1.03616	0.87163
	GO_REGULATION_OF_CHOLESTEROL_BIOSYNTHETIC_PROCESS	0.96	1		GO_NEGATIVE_REGULATION_OF_CYCLIN_DEPENDENT_PROTEIN_KINASE_ACTIVITY	1.01026	0.833709		GO_REGULATION_OF_HEPATOCYTE_PROLIFERATION	0.89091	1		GO_REGULATION_OF_LEUKOCYTE_ADHESION_TO_VASCULAR_ENDOTHELIAL_CELL	1.03577	0.872094
	GO_GLUTAMINE_METABOLIC_PROCESS	0.96	1		GO_GRANULOCYTE_CHEMOTAXIS	1.00902	0.837174		GO_LAMELLIPODIUM_ORGANIZATION	0.890786	1		GO_SECRETION_BY_TISSUE	1.03556	0.871605
	GO_NEUROMUSCULAR_SYNAPTIC_TRANSMISSION	0.96	1		GO_SOMATIC_DIVERSIFICATION_OF_IMMUNE_RECEPTORS	1.00865	0.837327		GO_TRNA_METHYLATION	0.890411	1		GO_PITUITARY_GLAND_DEVELOPMENT	1.03546	0.870727
	GO_CELL_DIFFERENTIATION_INVOLVED_IN_METANEPHROS_DEVELOPMENT	0.96	1		GO_MATURATION_OF_LSU_RRNA	1.0083	0.837357		GO_SUBPALLIUM_DEVELOPMENT	0.889251	1		GO_REGULATION_OF_DNA_DAMAGE_RESPONSE_SIGNAL_TRANSDUCTION_BY_P53_CLASS_MEDIATOR	1.0342	0.874751
	GO_NEURAL_CREST_CELL_DIFFERENTIATION	0.96	1		GO_NEGATIVE_REGULATION_OF_INTERLEUKIN_1_PRODUCTION	1.00627	0.843855		GO_NEGATIVE_REGULATION_OF_WNT_SIGNALING_PATHWAY	0.888871	1		GO_RESPONSE_TO_LEAD_ION	1.03405	0.874081
	GO_CARBOHYDRATE_TRANSMEMBRANE_TRANSPORT	0.96	1		GO_REGULATION_OF_CYTOKINE_PRODUCTION_INVOLVED_IN_IMMUNE_RESPONSE	1.00487	0.847971		GO_ASPARTATE_FAMILY_AMINO_ACID_METABOLIC_PROCESS	0.888844	1		GO_CEREBELLAR_CORTEX_MORPHOGENESIS	1.03392	0.873307
	GO_CELLULAR_TRANSITION_METAL_ION_HOMEOSTASIS	0.96	1		GO_SERINE_FAMILY_AMINO_ACID_METABOLIC_PROCESS	1.00486	0.846723		GO_PROTEIN_EXIT_FROM_ENDOPLASMIC_RETICULUM	0.887653	1		GO_REGULATION_OF_COLLAGEN_METABOLIC_PROCESS	1.03365	0.873056
	GO_WOUND_HEALING_SPREADING_OF_EPIDERMAL_CELLS	0.96	1		GO_REGULATION_OF_T_CELL_CYTOKINE_PRODUCTION	1.00435	0.847437		GO_NEURAL_TUBE_FORMATION	0.887344	1		GO_TRANSCRIPTION_PREINITIATION_COMPLEX_ASSEMBLY	1.03353	0.872243
	GO_FATTY_ACID_BIOSYNTHETIC_PROCESS	0.96	1		GO_REGULATION_OF_HEMOPOIESIS	1.0032	0.850536		GO_VESICLE_ORGANIZATION	0.885077	1		GO_AXONEME_ASSEMBLY	1.03344	0.871343
	GO_PLASMA_MEMBRANE_FUSION	0.96	1		GO_2_OXOGLUTARATE_METABOLIC_PROCESS	1.00263	0.851455		GO_PROTEIN_K63_LINKED_DEUBIQUITINATION	0.884416	1		GO_NEGATIVE_REGULATION_OF_ION_TRANSPORT	1.03301	0.871821
	GO_REGULATION_OF_SYSTEMIC_ARTERIAL_BLOOD_PRESSURE_BY_RENIN_ANGIOTENSIN	0.96	1		GO_VESICLE_FUSION_TO_PLASMA_MEMBRANE	1.00155	0.854313		GO_NEURAL_TUBE_DEVELOPMENT	0.883953	1		GO_POSITIVE_REGULATION_OF_NEURON_PROJECTION_DEVELOPMENT	1.03199	0.874815
	GO_PIGMENT_BIOSYNTHETIC_PROCESS	0.96	1		GO_LONG_TERM_SYNAPTIC_DEPRESSION	1.00153	0.853153		GO_MOTOR_NEURON_AXON_GUIDANCE	0.882748	1		GO_NEGATIVE_REGULATION_OF_PEPTIDE_HORMONE_SECRETION	1.03161	0.874978
	GO_SPERMATID_NUCLEUS_DIFFERENTIATION	0.96	1		GO_ATRIAL_CARDIAC_MUSCLE_CELL_TO_AV_NODE_CELL_SIGNALING	1.0013	0.852836		GO_CEREBELLAR_PURKINJE_CELL_LAYER_MORPHOGENESIS	0.88267	1		GO_NEGATIVE_REGULATION_OF_OSTEOBLAST_DIFFERENTIATION	1.03123	0.875218
	GO_POSITIVE_REGULATION_OF_GLUCOSE_METABOLIC_PROCESS	0.96	1		GO_ORGANELLE_TRANSPORT_ALONG_MICROTUBULE	1.00095	0.85294		GO_HISTONE_H4_K5_ACETYLATION	0.880105	1		GO_PROTEIN_ACTIVATION_CASCADE	1.03083	0.875643
	GO_ERK1_AND_ERK2_CASCADE	0.96	1		GO_NEGATIVE_REGULATION_OF_LEUKOCYTE_APOPTOTIC_PROCESS	0.999827	0.855987		GO_ASPARTATE_FAMILY_AMINO_ACID_CATABOLIC_PROCESS	0.879797	1		GO_EXTRINSIC_APOPTOTIC_SIGNALING_PATHWAY_VIA_DEATH_DOMAIN_RECEPTORS	1.0307	0.874895
	GO_REGULATION_OF_NEURAL_PRECURSOR_CELL_PROLIFERATION	0.96	1		GO_TUMOR_NECROSIS_FACTOR_BIOSYNTHETIC_PROCESS	0.999701	0.855208		GO_POSITIVE_REGULATION_OF_TRANSCRIPTION_BY_RNA_POLYMERASE_I	0.879671	1		GO_ESTABLISHMENT_OF_ORGANELLE_LOCALIZATION	1.02999	0.876607
	GO_SYNAPTIC_MEMBRANE_ADHESION	0.96	1		GO_REGULATION_OF_RIBOSOME_BIOGENESIS	0.999394	0.855116		GO_CELLULAR_COMPONENT_DISASSEMBLY_INVOLVED_IN_EXECUTION_PHASE_OF_APOPTOSIS	0.879223	1		GO_MEIOTIC_CELL_CYCLE	1.02981	0.876097
	GO_PYRIMIDINE_NUCLEOSIDE_TRIPHOSPHATE_BIOSYNTHETIC_PROCESS	0.96	1		GO_POSITIVE_REGULATION_OF_REACTIVE_OXYGEN_SPECIES_METABOLIC_PROCESS	0.997222	0.862272		GO_NEGATIVE_REGULATION_OF_SPROUTING_ANGIOGENESIS	0.876952	1		GO_DICARBOXYLIC_ACID_TRANSPORT	1.02938	0.876539
	GO_CELLULAR_MODIFIED_AMINO_ACID_METABOLIC_PROCESS	0.96	1		GO_NOREPINEPHRINE_SECRETION	0.996976	0.862019		GO_PROTEIN_QUALITY_CONTROL_FOR_MISFOLDED_OR_INCOMPLETELY_SYNTHESIZED_PROTEINS	0.875321	1		GO_FIBROBLAST_APOPTOTIC_PROCESS	1.02936	0.875416
	GO_ARTERY_MORPHOGENESIS	0.95	1		GO_PURINE_NUCLEOSIDE_BIOSYNTHETIC_PROCESS	0.996974	0.860775		GO_COPII_COATED_VESICLE_CARGO_LOADING	0.873043	1		GO_REGULATION_OF_CYSTEINE_TYPE_ENDOPEPTIDASE_ACTIVITY_INVOLVED_IN_APOPTOTIC_SIGNALING_PATHWAY	1.02928	0.874496
	GO_SPERM_MOTILITY	0.95	1		GO_RIBONUCLEOSIDE_MONOPHOSPHATE_BIOSYNTHETIC_PROCESS	0.996479	0.861364		GO_GOLGI_TO_ENDOSOME_TRANSPORT	0.872674	1		GO_MRNA_EXPORT_FROM_NUCLEUS	1.02921	0.873511
	GO_PLATELET_ACTIVATION	0.95	1		GO_SYNAPTIC_TRANSMISSION_CHOLINERGIC	0.995338	0.864606		GO_CYTOSKELETON_DEPENDENT_CYTOKINESIS	0.86998	1		GO_POSITIVE_REGULATION_OF_VASCULAR_ENDOTHELIAL_CELL_PROLIFERATION	1.02919	0.872327
	GO_REGULATION_OF_ENDOTHELIAL_CELL_DIFFERENTIATION	0.95	1		GO_NCRNA_PROCESSING	0.99486	0.865298		GO_ARTERY_MORPHOGENESIS	0.869859	1		GO_NEGATIVE_REGULATION_OF_WOUND_HEALING	1.02877	0.872847
	GO_FATTY_ACID_DERIVATIVE_TRANSPORT	0.95	1		GO_POSITIVE_REGULATION_OF_LEUKOCYTE_DIFFERENTIATION	0.992583	0.872518		GO_NEGATIVE_REGULATION_OF_PROTEIN_MATURATION	0.86938	1		GO_REGULATION_OF_EXTRINSIC_APOPTOTIC_SIGNALING_PATHWAY	1.02875	0.871629
	GO_MAINTENANCE_OF_SYNAPSE_STRUCTURE	0.95	1		GO_POSITIVE_REGULATION_OF_BLOOD_CIRCULATION	0.992559	0.871359		GO_VESICLE_TARGETING	0.869315	1		GO_POSITIVE_REGULATION_OF_REGULATED_SECRETORY_PATHWAY	1.02773	0.874587
	GO_REGULATION_OF_PROTEIN_BINDING	0.95	1		GO_CELL_CELL_ADHESION_MEDIATED_BY_INTEGRIN	0.989149	0.883401		GO_CARDIOBLAST_DIFFERENTIATION	0.869	1		GO_CARTILAGE_DEVELOPMENT_INVOLVED_IN_ENDOCHONDRAL_BONE_MORPHOGENESIS	1.02747	0.874485
	GO_CELLULAR_RESPONSE_TO_OSMOTIC_STRESS	0.95	1		GO_POSITIVE_REGULATION_OF_DOUBLE_STRAND_BREAK_REPAIR	0.988323	0.885451		GO_ROOF_OF_MOUTH_DEVELOPMENT	0.868915	1		GO_PROTEIN_LOCALIZATION_TO_POSTSYNAPSE	1.02688	0.87561
	GO_TISSUE_REGENERATION	0.95	1		GO_PLASMINOGEN_ACTIVATION	0.986924	0.889648		GO_RESPONSE_TO_GONADOTROPIN	0.868578	1		GO_NEUROINFLAMMATORY_RESPONSE	1.02665	0.87522
	GO_REGULATION_OF_GLIAL_CELL_DIFFERENTIATION	0.95	1		GO_POSTSYNAPTIC_MEMBRANE_ORGANIZATION	0.986316	0.890672		GO_GLUTAMINE_METABOLIC_PROCESS	0.867971	1		GO_POSITIVE_REGULATION_OF_AUTOPHAGY_OF_MITOCHONDRION	1.02628	0.875515
	GO_POSITIVE_REGULATION_OF_DENDRITIC_SPINE_DEVELOPMENT	0.95	1		GO_NEGATIVE_REGULATION_OF_LEUKOCYTE_DIFFERENTIATION	0.983895	0.898785		GO_CORONARY_VASCULATURE_DEVELOPMENT	0.867502	1		GO_ACROSOME_ASSEMBLY	1.02616	0.874808
	GO_RESPONSE_TO_GONADOTROPIN	0.95	1		GO_TERMINATION_OF_RNA_POLYMERASE_I_TRANSCRIPTION	0.983573	0.898761		GO_MODULATION_BY_HOST_OF_SYMBIONT_PROCESS	0.866909	1		GO_BONE_REMODELING	1.02574	0.875337
	GO_PROTEIN_INSERTION_INTO_MEMBRANE	0.95	1		GO_POSITIVE_REGULATION_OF_OSTEOCLAST_DIFFERENTIATION	0.983473	0.897872		GO_POSITIVE_REGULATION_OF_TRANSMEMBRANE_RECEPTOR_PROTEIN_SERINE_THREONINE_KINASE_SIGNALING_PATHWAY	0.866495	1		GO_VESICLE_BUDDING_FROM_MEMBRANE	1.02556	0.874888
	GO_AMMONIUM_ION_METABOLIC_PROCESS	0.95	1		GO_REGULATION_OF_REGULATED_SECRETORY_PATHWAY	0.983442	0.896705		GO_CELLULAR_RESPONSE_TO_CHOLESTEROL	0.866164	1		GO_REGULATION_OF_DOUBLE_STRAND_BREAK_REPAIR_VIA_NONHOMOLOGOUS_END_JOINING	1.02554	0.87374
	GO_POSITIVE_REGULATION_OF_SMOOTH_MUSCLE_CELL_PROLIFERATION	0.95	1		GO_P_BODY_ASSEMBLY	0.983108	0.896709		GO_POSITIVE_REGULATION_OF_NEURON_MIGRATION	0.865826	1		GO_NCRNA_PROCESSING	1.02515	0.87404
	GO_SYNAPTIC_TRANSMISSION_GABAERGIC	0.94	1		GO_POSITIVE_REGULATION_OF_PATTERN_RECOGNITION_RECEPTOR_SIGNALING_PATHWAY	0.98294	0.896129		GO_PEROXISOMAL_TRANSPORT	0.865745	1		GO_PROTEIN_K48_LINKED_DEUBIQUITINATION	1.02508	0.873118
	GO_REGULATION_OF_ADENYLATE_CYCLASE_ACTIVITY	0.94	1		GO_REGULATION_OF_MULTICELLULAR_ORGANISM_GROWTH	0.98278	0.895515		GO_REGULATION_OF_PROTEIN_LOCALIZATION_TO_MEMBRANE	0.864772	1		GO_ORGANISM_EMERGENCE_FROM_PROTECTIVE_STRUCTURE	1.02505	0.872037
	GO_ATRIAL_SEPTUM_DEVELOPMENT	0.94	1		GO_MEMBRANE_FUSION	0.982566	0.895106		GO_OSTEOBLAST_DEVELOPMENT	0.863217	1		GO_CIRCADIAN_RHYTHM	1.02328	0.877976
	GO_POSITIVE_REGULATION_OF_LIPID_CATABOLIC_PROCESS	0.94	1		GO_REGULATION_OF_TRANSCRIPTION_INVOLVED_IN_G1_S_TRANSITION_OF_MITOTIC_CELL_CYCLE	0.982173	0.895378		GO_LENS_DEVELOPMENT_IN_CAMERA_TYPE_EYE	0.862821	1		GO_TRANSLESION_SYNTHESIS	1.02271	0.879115
	GO_MODIFICATION_OF_SYNAPTIC_STRUCTURE	0.94	1		GO_RRNA_METABOLIC_PROCESS	0.981368	0.897175		GO_OLIGOSACCHARIDE_LIPID_INTERMEDIATE_BIOSYNTHETIC_PROCESS	0.862194	1		GO_POSITIVE_REGULATION_OF_PROTEIN_TYROSINE_KINASE_ACTIVITY	1.02266	0.878071
	GO_POSITIVE_REGULATION_OF_BIOMINERALIZATION	0.94	1		GO_NUCLEOSIDE_MONOPHOSPHATE_BIOSYNTHETIC_PROCESS	0.981324	0.896105		GO_AORTA_DEVELOPMENT	0.861874	1		GO_NCRNA_METABOLIC_PROCESS	1.02244	0.877681
	GO_ALANINE_TRANSPORT	0.94	1		GO_RECEPTOR_CATABOLIC_PROCESS	0.981175	0.895425		GO_SERINE_FAMILY_AMINO_ACID_METABOLIC_PROCESS	0.861644	1		GO_TRABECULA_MORPHOGENESIS	1.02226	0.877235
	GO_RIBONUCLEOSIDE_TRIPHOSPHATE_BIOSYNTHETIC_PROCESS	0.94	1		GO_AXON_ENSHEATHMENT_IN_CENTRAL_NERVOUS_SYSTEM	0.98116	0.894231		GO_MITOCHONDRIAL_RNA_METABOLIC_PROCESS	0.858609	1		GO_FATTY_ACYL_COA_BIOSYNTHETIC_PROCESS	1.02221	0.876181
	GO_GLYCOSYL_COMPOUND_BIOSYNTHETIC_PROCESS	0.94	1		GO_PROGRAMMED_NECROTIC_CELL_DEATH	0.980689	0.894789		GO_LACTATION	0.858562	1		GO_VIRION_ASSEMBLY	1.0215	0.877958
	GO_ALPHA_AMINO_ACID_BIOSYNTHETIC_PROCESS	0.94	1		GO_DENDRITIC_CELL_DIFFERENTIATION	0.980326	0.894924		GO_NEGATIVE_REGULATION_OF_STRIATED_MUSCLE_CELL_APOPTOTIC_PROCESS	0.858394	1		GO_TRANSFERRIN_TRANSPORT	1.02016	0.881934
	GO_REGULATION_OF_OLIGODENDROCYTE_DIFFERENTIATION	0.94	1		GO_ALCOHOL_CATABOLIC_PROCESS	0.978977	0.898782		GO_REGULATION_OF_MYELINATION	0.856938	1		GO_POSITIVE_REGULATION_OF_DNA_REPLICATION	1.01965	0.882753
	GO_FOREBRAIN_DEVELOPMENT	0.94	1		GO_POSITIVE_REGULATION_OF_HEMOPOIESIS	0.978738	0.898452		GO_DETECTION_OF_MECHANICAL_STIMULUS_INVOLVED_IN_SENSORY_PERCEPTION	0.856828	1		GO_POTASSIUM_ION_HOMEOSTASIS	1.01903	0.884078
	GO_NEURON_PROJECTION_REGENERATION	0.94	1		GO_PEPTIDYL_TYROSINE_AUTOPHOSPHORYLATION	0.97858	0.897838		GO_EXIT_FROM_MITOSIS	0.855635	1		GO_PREASSEMBLY_OF_GPI_ANCHOR_IN_ER_MEMBRANE	1.01824	0.886106
	GO_CHAPERONE_COFACTOR_DEPENDENT_PROTEIN_REFOLDING	0.94	1		GO_STEROL_TRANSPORT	0.978409	0.897276		GO_POSITIVE_REGULATION_OF_NEURON_APOPTOTIC_PROCESS	0.854668	1		GO_RESPONSE_TO_ACIDIC_PH	1.0173	0.88868
	GO_IRON_ION_TRANSPORT	0.94	1		GO_NEGATIVE_REGULATION_OF_DNA_REPLICATION	0.978373	0.89616		GO_DIOL_BIOSYNTHETIC_PROCESS	0.853416	1		GO_RESOLUTION_OF_MEIOTIC_RECOMBINATION_INTERMEDIATES	1.01721	0.887803
	GO_INFLAMMATORY_RESPONSE_TO_ANTIGENIC_STIMULUS	0.94	1		GO_B_CELL_ACTIVATION	0.978265	0.895354		GO_VENTRICULAR_SYSTEM_DEVELOPMENT	0.852152	1		GO_REGULATION_OF_OSTEOCLAST_DIFFERENTIATION	1.017	0.887456
	GO_EPIBOLY	0.94	1		GO_ENDOTHELIAL_CELL_APOPTOTIC_PROCESS	0.977973	0.89523		GO_NUCLEOSIDE_TRIPHOSPHATE_BIOSYNTHETIC_PROCESS	0.851554	1		GO_REGULATION_OF_TRANSCRIPTION_INVOLVED_IN_G1_S_TRANSITION_OF_MITOTIC_CELL_CYCLE	1.01672	0.887442
	GO_REGENERATION	0.94	1		GO_PROTEIN_KINASE_C_ACTIVATING_G_PROTEIN_COUPLED_RECEPTOR_SIGNALING_PATHWAY	0.977379	0.896333		GO_SPLEEN_DEVELOPMENT	0.851324	1		GO_GROWTH_PLATE_CARTILAGE_DEVELOPMENT	1.01657	0.886814
	GO_AUDITORY_RECEPTOR_CELL_MORPHOGENESIS	0.94	1		GO_CHROMATIN_SILENCING	0.977235	0.895642		GO_REGULATION_OF_PRESYNAPTIC_CYTOSOLIC_CALCIUM_ION_CONCENTRATION	0.851113	1		GO_MIDBRAIN_DOPAMINERGIC_NEURON_DIFFERENTIATION	1.01599	0.88803
	GO_POSITIVE_REGULATION_OF_FATTY_ACID_TRANSPORT	0.94	1		GO_INTESTINAL_LIPID_ABSORPTION	0.977055	0.895098		GO_RESPONSE_TO_LEPTIN	0.850677	1		GO_POSITIVE_REGULATION_OF_DEVELOPMENTAL_GROWTH	1.0155	0.888729
	GO_NUCLEOBASE_BIOSYNTHETIC_PROCESS	0.94	1		GO_EMBRYONIC_HEMOPOIESIS	0.97689	0.894486		GO_ENTERIC_NERVOUS_SYSTEM_DEVELOPMENT	0.850129	1		GO_AORTIC_VALVE_DEVELOPMENT	1.01312	0.897386
	GO_NEURAL_CREST_CELL_MIGRATION	0.94	1		GO_NUCLEAR_TRANSCRIBED_MRNA_CATABOLIC_PROCESS_EXONUCLEOLYTIC	0.976847	0.893387		GO_POSITIVE_REGULATION_OF_CYCLASE_ACTIVITY	0.847896	1		GO_ORGAN_INDUCTION	1.01309	0.896247
	GO_RESPONSE_TO_PLATELET_DERIVED_GROWTH_FACTOR	0.94	1		GO_SEROTONIN_RECEPTOR_SIGNALING_PATHWAY	0.976793	0.892329		GO_COPII_COATED_VESICLE_BUDDING	0.847316	1		GO_REGULATION_OF_EXOCYTOSIS	1.01304	0.895228
	GO_ACID_SECRETION	0.94	1		GO_POSITIVE_REGULATION_OF_MULTICELLULAR_ORGANISM_GROWTH	0.976751	0.891261		GO_REGULATION_OF_FEEDING_BEHAVIOR	0.845751	1		GO_POSITIVE_REGULATION_OF_FIBROBLAST_PROLIFERATION	1.01109	0.901957
	GO_NUCLEOTIDE_TRANSPORT	0.94	1		GO_MULTI_ORGANISM_CELLULAR_PROCESS	0.976654	0.890381		GO_ENDOPLASMIC_RETICULUM_UNFOLDED_PROTEIN_RESPONSE	0.845646	1		GO_UTERUS_DEVELOPMENT	1.01089	0.901515
	GO_MICROTUBULE_BASED_MOVEMENT	0.93	1		GO_RNA_CAPPING	0.975923	0.892008		GO_NADP_METABOLIC_PROCESS	0.844371	1		GO_POSITIVE_REGULATION_OF_EPITHELIAL_CELL_PROLIFERATION	1.009	0.907959
	GO_ACUTE_PHASE_RESPONSE	0.93	1		GO_TRNA_METABOLIC_PROCESS	0.975781	0.891318		GO_NEGATIVE_REGULATION_OF_EPITHELIAL_CELL_APOPTOTIC_PROCESS	0.843602	1		GO_INSULIN_SECRETION	1.00899	0.90677
	GO_PYRUVATE_METABOLIC_PROCESS	0.93	1		GO_REGULATION_OF_ACTIN_NUCLEATION	0.975774	0.890138		GO_BLASTOCYST_DEVELOPMENT	0.843492	1		GO_POSITIVE_REGULATION_OF_NEURON_DIFFERENTIATION	1.00863	0.907029
	GO_METENCEPHALON_DEVELOPMENT	0.93	1		GO_NEGATIVE_REGULATION_OF_VIRAL_ENTRY_INTO_HOST_CELL	0.975505	0.889901		GO_PIGMENTATION	0.842183	1		GO_REGULATION_OF_GLIAL_CELL_PROLIFERATION	1.00816	0.907683
	GO_CIRCADIAN_REGULATION_OF_GENE_EXPRESSION	0.93	1		GO_POSITIVE_REGULATION_OF_RESPONSE_TO_OXIDATIVE_STRESS	0.975153	0.890031		GO_REGULATION_OF_CELL_SIZE	0.837583	1		GO_RIBOSOMAL_SMALL_SUBUNIT_ASSEMBLY	1.00806	0.906871
	GO_POSITIVE_REGULATION_OF_MYOBLAST_DIFFERENTIATION	0.93	1		GO_POSITIVE_REGULATION_OF_SMOOTH_MUSCLE_CELL_PROLIFERATION	0.974765	0.890207		GO_G_PROTEIN_COUPLED_RECEPTOR_INTERNALIZATION	0.83727	1		GO_TELOMERASE_RNA_LOCALIZATION	1.00701	0.90981
	GO_POSITIVE_REGULATION_OF_NEURAL_PRECURSOR_CELL_PROLIFERATION	0.93	1		GO_DNA_REPLICATION_INITIATION	0.974412	0.890348		GO_ATRIAL_CARDIAC_MUSCLE_CELL_TO_AV_NODE_CELL_SIGNALING	0.836652	1		GO_PROTEIN_HETEROOLIGOMERIZATION	1.00696	0.908817
	GO_INSULIN_RECEPTOR_SIGNALING_PATHWAY	0.93	1		GO_REGULATION_OF_TELOMERE_CAPPING	0.973381	0.893142		GO_ISOPRENOID_BIOSYNTHETIC_PROCESS	0.835738	1		GO_BLOOD_VESSEL_REMODELING	1.0067	0.90871
	GO_AUTONOMIC_NERVOUS_SYSTEM_DEVELOPMENT	0.93	1		GO_STEROID_HORMONE_SECRETION	0.97286	0.893906		GO_RESPONSE_TO_GROWTH_HORMONE	0.835475	1		GO_ARF_PROTEIN_SIGNAL_TRANSDUCTION	1.00647	0.908381
	GO_CARDIAC_CHAMBER_MORPHOGENESIS	0.93	1		GO_ATRIAL_SEPTUM_MORPHOGENESIS	0.971384	0.89825		GO_POSITIVE_REGULATION_OF_NUCLEAR_DIVISION	0.833265	1		GO_PHARYNGEAL_SYSTEM_DEVELOPMENT	1.00618	0.908329
	GO_POSITIVE_REGULATION_OF_NERVOUS_SYSTEM_PROCESS	0.93	1		GO_TELOMERE_ORGANIZATION	0.970786	0.899212		GO_RESPONSE_TO_CATECHOLAMINE	0.831335	1		GO_REGULATION_OF_PHOSPHOLIPASE_C_ACTIVITY	1.00596	0.907996
	GO_CORONARY_VASCULATURE_DEVELOPMENT	0.93	1		GO_REGULATION_OF_NEUTROPHIL_MIGRATION	0.970121	0.90048		GO_POSITIVE_REGULATION_OF_VASOCONSTRICTION	0.830926	1		GO_POSITIVE_REGULATION_OF_CELL_MORPHOGENESIS_INVOLVED_IN_DIFFERENTIATION	1.00402	0.914783
	GO_MUSCLE_CELL_APOPTOTIC_PROCESS	0.93	1		GO_REGULATION_OF_DNA_DEPENDENT_DNA_REPLICATION	0.969854	0.900297		GO_AUDITORY_RECEPTOR_CELL_MORPHOGENESIS	0.830401	1		GO_MITOCHONDRIAL_FUSION	1.00312	0.917348
	GO_REGULATION_OF_GLUCOSE_TRANSMEMBRANE_TRANSPORT	0.93	1		GO_TRNA_MODIFICATION	0.969378	0.900934		GO_ESTABLISHMENT_OF_PLANAR_POLARITY_OF_EMBRYONIC_EPITHELIUM	0.828839	1		GO_ENDOCARDIAL_CUSHION_FORMATION	1.00301	0.916612
	GO_REGULATION_OF_GLIOGENESIS	0.93	1		GO_POSITIVE_REGULATION_OF_SIGNALING_RECEPTOR_ACTIVITY	0.96832	0.903765		GO_GLYCOLYTIC_PROCESS_THROUGH_FRUCTOSE_6_PHOSPHATE	0.828216	1		GO_BASEMENT_MEMBRANE_ORGANIZATION	1.00284	0.916101
	GO_LAMELLIPODIUM_ASSEMBLY	0.93	1		GO_METHIONINE_METABOLIC_PROCESS	0.967995	0.903756		GO_MAMMARY_GLAND_EPITHELIUM_DEVELOPMENT	0.828193	1		GO_REGULATION_OF_MITOCHONDRIAL_MEMBRANE_PERMEABILITY_INVOLVED_IN_APOPTOTIC_PROCESS	1.00256	0.91604
	GO_REGULATION_OF_MYELINATION	0.93	1		GO_ISOPRENOID_BIOSYNTHETIC_PROCESS	0.967965	0.902656		GO_RENAL_WATER_HOMEOSTASIS	0.827356	1		GO_COLUMNAR_CUBOIDAL_EPITHELIAL_CELL_DIFFERENTIATION	1.0013	0.920055
	GO_LENS_DEVELOPMENT_IN_CAMERA_TYPE_EYE	0.93	1		GO_PROTEIN_TRIMERIZATION	0.966334	0.907549		GO_ENDODERM_DEVELOPMENT	0.82705	1		GO_PROTEIN_HETEROTETRAMERIZATION	1.00109	0.919719
	GO_SERINE_FAMILY_AMINO_ACID_BIOSYNTHETIC_PROCESS	0.93	1		GO_NEGATIVE_REGULATION_OF_B_CELL_ACTIVATION	0.96584	0.908158		GO_SNRNA_METABOLIC_PROCESS	0.826948	1		GO_EXTRACELLULAR_MATRIX_ASSEMBLY	1.00085	0.919393
	GO_REGULATION_OF_LYASE_ACTIVITY	0.93	1		GO_CEREBRAL_CORTEX_CELL_MIGRATION	0.965808	0.907072		GO_PIGMENT_GRANULE_ORGANIZATION	0.825973	1		GO_CGMP_METABOLIC_PROCESS	1.00049	0.919738
	GO_REGULATION_OF_CILIUM_MOVEMENT	0.93	1		GO_LIPID_DIGESTION	0.964827	0.909495		GO_HISTONE_H3_K9_TRIMETHYLATION	0.82549	1		GO_DENDRITIC_SPINE_MORPHOGENESIS	1.0003	0.919376
	GO_INTRACILIARY_TRANSPORT	0.93	1		GO_CHROMOSOME_SEPARATION	0.963838	0.912021		GO_DNA_CATABOLIC_PROCESS	0.825419	1		GO_PURINE_NUCLEOSIDE_MONOPHOSPHATE_METABOLIC_PROCESS	1.00026	0.918301
	GO_MYELOID_CELL_HOMEOSTASIS	0.93	1		GO_NEGATIVE_REGULATION_OF_T_CELL_MEDIATED_IMMUNITY	0.963829	0.910843		GO_CHROMATIN_DISASSEMBLY	0.824933	1		GO_CIRCADIAN_SLEEP_WAKE_CYCLE_SLEEP	0.999582	0.919849
	GO_REGULATION_OF_INFLAMMATORY_RESPONSE_TO_ANTIGENIC_STIMULUS	0.92	1		GO_POSITIVE_REGULATION_OF_AMYLOID_PRECURSOR_PROTEIN_CATABOLIC_PROCESS	0.963153	0.912165		GO_LIVER_REGENERATION	0.824783	1		GO_EMBRYONIC_ORGAN_DEVELOPMENT	0.999578	0.918644
	GO_STEROID_BIOSYNTHETIC_PROCESS	0.92	1		GO_PROTEIN_AUTOUBIQUITINATION	0.963036	0.911384		GO_MALE_SEX_DETERMINATION	0.824314	1		GO_NEGATIVE_REGULATION_OF_BLOOD_CIRCULATION	0.999358	0.918346
	GO_AMP_METABOLIC_PROCESS	0.92	1		GO_TRANSFERRIN_TRANSPORT	0.961833	0.914726		GO_NUCLEOTIDE_SUGAR_BIOSYNTHETIC_PROCESS	0.822768	1		GO_PERIPHERAL_NERVOUS_SYSTEM_DEVELOPMENT	0.999186	0.917852
	GO_REGULATION_OF_TRANSLATION_IN_RESPONSE_TO_STRESS	0.92	1		GO_NEGATIVE_REGULATION_OF_TELOMERE_MAINTENANCE	0.961619	0.914347		GO_DEFINITIVE_HEMOPOIESIS	0.822128	1		GO_REGULATION_OF_PLASMA_MEMBRANE_ORGANIZATION	0.998795	0.918274
	GO_HEAT_GENERATION	0.92	1		GO_NADP_METABOLIC_PROCESS	0.961608	0.913191		GO_TETRAPYRROLE_METABOLIC_PROCESS	0.821003	1		GO_RNA_EXPORT_FROM_NUCLEUS	0.998171	0.919701
	GO_SYNAPTIC_VESICLE_LOCALIZATION	0.92	1		GO_HEAT_GENERATION	0.961518	0.912354		GO_NEGATIVE_REGULATION_OF_VIRAL_ENTRY_INTO_HOST_CELL	0.820631	1		GO_NON_MOTILE_CILIUM_ASSEMBLY	0.998165	0.918518
	GO_MODULATION_BY_SYMBIONT_OF_HOST_PROCESS	0.92	1		GO_POSTSYNAPTIC_SPECIALIZATION_ASSEMBLY	0.959867	0.917173		GO_GLIAL_CELL_PROLIFERATION	0.819945	1		GO_MITOTIC_METAPHASE_PLATE_CONGRESSION	0.998031	0.917888
	GO_SCHWANN_CELL_DEVELOPMENT	0.92	1		GO_POSTSYNAPSE_ORGANIZATION	0.959714	0.916558		GO_VESICLE_CARGO_LOADING	0.819093	1		GO_ATP_TRANSPORT	0.9979	0.917206
	GO_PROTEIN_KINASE_C_ACTIVATING_G_PROTEIN_COUPLED_RECEPTOR_SIGNALING_PATHWAY	0.92	1		GO_PROTEIN_NEDDYLATION	0.95942	0.916398		GO_MEIOTIC_CELL_CYCLE	0.818766	1		GO_CIRCADIAN_SLEEP_WAKE_CYCLE	0.997871	0.916109
	GO_POSITIVE_REGULATION_OF_GLIOGENESIS	0.92	1		GO_SPERMATID_DIFFERENTIATION	0.959373	0.915372		GO_GOLGI_VESICLE_TRANSPORT	0.818082	1		GO_INTERSTRAND_CROSS_LINK_REPAIR	0.997818	0.91512
	GO_OUTFLOW_TRACT_MORPHOGENESIS	0.92	1		GO_HETEROTYPIC_CELL_CELL_ADHESION	0.959205	0.91476		GO_RRNA_CONTAINING_RIBONUCLEOPROTEIN_COMPLEX_EXPORT_FROM_NUCLEUS	0.81765	1		GO_CILIUM_ORGANIZATION	0.997583	0.914882
	GO_REGULATION_OF_METANEPHROS_DEVELOPMENT	0.92	1		GO_CHROMOSOME_ORGANIZATION_INVOLVED_IN_MEIOTIC_CELL_CYCLE	0.959178	0.913666		GO_REGULATION_OF_PROTEIN_TARGETING_TO_MEMBRANE	0.817148	1		GO_POSITIVE_REGULATION_OF_DNA_BINDING	0.997535	0.913891
	GO_REGULATION_OF_HEART_RATE	0.92	1		GO_REGULATION_OF_DELAYED_RECTIFIER_POTASSIUM_CHANNEL_ACTIVITY	0.958893	0.913522		GO_NCRNA_METABOLIC_PROCESS	0.816819	1		GO_KILLING_OF_CELLS_IN_OTHER_ORGANISM_INVOLVED_IN_SYMBIOTIC_INTERACTION	0.997185	0.914214
	GO_SEMI_LUNAR_VALVE_DEVELOPMENT	0.92	1		GO_T_HELPER_17_TYPE_IMMUNE_RESPONSE	0.95818	0.914999		GO_EMBRYONIC_FORELIMB_MORPHOGENESIS	0.816341	1		GO_CELLULAR_RESPONSE_TO_INORGANIC_SUBSTANCE	0.997155	0.913155
	GO_METHIONINE_METABOLIC_PROCESS	0.92	1		GO_ORGANELLE_MEMBRANE_FUSION	0.958156	0.913899		GO_POSITIVE_REGULATION_OF_CREB_TRANSCRIPTION_FACTOR_ACTIVITY	0.815268	1		GO_MITOPHAGY	0.996934	0.912903
	GO_CARDIAC_SEPTUM_MORPHOGENESIS	0.92	1		GO_ASPARTATE_FAMILY_AMINO_ACID_BIOSYNTHETIC_PROCESS	0.957032	0.91677		GO_POSITIVE_REGULATION_OF_BEHAVIOR	0.815026	1		GO_MODULATION_OF_PROCESS_OF_OTHER_ORGANISM	0.996506	0.913419
	GO_SULFUR_COMPOUND_METABOLIC_PROCESS	0.92	1		GO_RESPONSE_TO_DSRNA	0.956844	0.91624		GO_MULTIVESICULAR_BODY_SORTING_PATHWAY	0.815006	1		GO_NEUROTRANSMITTER_RECEPTOR_INTERNALIZATION	0.996367	0.912853
	GO_NEGATIVE_REGULATION_OF_TORC1_SIGNALING	0.92	1		GO_GASTRIC_ACID_SECRETION	0.956657	0.915739		GO_PURINE_NUCLEOSIDE_METABOLIC_PROCESS	0.814485	1		GO_NEUROTRANSMITTER_SECRETION	0.995918	0.913539
	GO_REGULATION_OF_CYCLASE_ACTIVITY	0.92	1		GO_CELLULAR_DEFENSE_RESPONSE	0.955863	0.91744		GO_NEGATIVE_REGULATION_OF_CARBOHYDRATE_METABOLIC_PROCESS	0.812044	1		GO_INTERMEDIATE_FILAMENT_ORGANIZATION	0.995636	0.913517
	GO_INTERLEUKIN_2_PRODUCTION	0.92	1		GO_FC_EPSILON_RECEPTOR_SIGNALING_PATHWAY	0.955373	0.918005		GO_CARDIAC_EPITHELIAL_TO_MESENCHYMAL_TRANSITION	0.811517	1		GO_POSITIVE_REGULATION_OF_COAGULATION	0.995314	0.913631
	GO_NEGATIVE_REGULATION_OF_RECEPTOR_MEDIATED_ENDOCYTOSIS	0.92	1		GO_CHRONIC_INFLAMMATORY_RESPONSE	0.954994	0.91823		GO_HISTONE_H2A_ACETYLATION	0.810922	1		GO_REGULATION_OF_PEPTIDYL_TYROSINE_PHOSPHORYLATION	0.994808	0.914421
	GO_STEM_CELL_DIFFERENTIATION	0.92	1		GO_L_GLUTAMATE_TRANSMEMBRANE_TRANSPORT	0.954643	0.918297		GO_ARF_PROTEIN_SIGNAL_TRANSDUCTION	0.81055	1		GO_REGULATION_OF_MAP_KINASE_ACTIVITY	0.994312	0.915186
	GO_PROTEIN_ACTIVATION_CASCADE	0.92	1		GO_NUCLEAR_BODY_ORGANIZATION	0.954272	0.918503		GO_CLEAVAGE_INVOLVED_IN_RRNA_PROCESSING	0.809634	1		GO_FAT_CELL_DIFFERENTIATION	0.994064	0.915035
	GO_RESPONSE_TO_RADIATION	0.91	1		GO_ORGAN_OR_TISSUE_SPECIFIC_IMMUNE_RESPONSE	0.95391	0.918665		GO_EPITHELIAL_CELL_MATURATION	0.808475	1		GO_MYELOID_CELL_APOPTOTIC_PROCESS	0.994026	0.914031
	GO_POSITIVE_REGULATION_OF_OLIGODENDROCYTE_DIFFERENTIATION	0.91	1		GO_PROTEIN_COMPLEX_OLIGOMERIZATION	0.953587	0.918599		GO_MEIOTIC_CHROMOSOME_SEGREGATION	0.808107	1		GO_POSITIVE_REGULATION_OF_APOPTOTIC_SIGNALING_PATHWAY	0.99401	0.912922
	GO_CELLULAR_MODIFIED_AMINO_ACID_BIOSYNTHETIC_PROCESS	0.91	1		GO_NEGATIVE_REGULATION_OF_ANTIGEN_RECEPTOR_MEDIATED_SIGNALING_PATHWAY	0.95316	0.918999		GO_ESTABLISHMENT_OF_EPITHELIAL_CELL_APICAL_BASAL_POLARITY	0.807078	1		GO_DETECTION_OF_MECHANICAL_STIMULUS	0.99347	0.913944
	GO_CELLULAR_OXIDANT_DETOXIFICATION	0.91	1		GO_NEGATIVE_REGULATION_OF_LIPASE_ACTIVITY	0.953037	0.918278		GO_REGULATION_OF_APPETITE	0.805491	1		GO_MODULATION_BY_HOST_OF_SYMBIONT_PROCESS	0.993049	0.914424
	GO_REGULATION_OF_BEHAVIOR	0.91	1		GO_POSITIVE_REGULATION_OF_CELL_CYCLE_G2_M_PHASE_TRANSITION	0.949896	0.92886		GO_PURINE_NUCLEOTIDE_TRANSPORT	0.803605	1		GO_ASTROCYTE_ACTIVATION	0.992404	0.915805
	GO_CELLULAR_RESPONSE_TO_TOXIC_SUBSTANCE	0.91	1		GO_SECONDARY_METABOLIC_PROCESS	0.949401	0.929384		GO_PIGMENT_METABOLIC_PROCESS	0.803087	1		GO_LUNG_MORPHOGENESIS	0.991812	0.917151
	GO_REGULATION_OF_RAS_PROTEIN_SIGNAL_TRANSDUCTION	0.91	1		GO_NCRNA_EXPORT_FROM_NUCLEUS	0.94908	0.929329		GO_NUCLEOTIDE_TRANSPORT	0.802662	1		GO_HISTONE_MRNA_METABOLIC_PROCESS	0.991593	0.916859
	GO_G0_TO_G1_TRANSITION	0.91	1		GO_PHOTORECEPTOR_CELL_DEVELOPMENT	0.947694	0.933236		GO_REGULATION_OF_EARLY_ENDOSOME_TO_LATE_ENDOSOME_TRANSPORT	0.802022	1		GO_NEGATIVE_REGULATION_OF_SIGNAL_TRANSDUCTION_IN_ABSENCE_OF_LIGAND	0.991345	0.916688
	GO_REGULATION_OF_PROTEIN_TARGETING	0.91	1		GO_REGULATION_OF_CELLULAR_AMINE_METABOLIC_PROCESS	0.946292	0.937108		GO_CELLULAR_RESPONSE_TO_OSMOTIC_STRESS	0.801497	1		GO_REGULATION_OF_PRODUCTION_OF_SMALL_RNA_INVOLVED_IN_GENE_SILENCING_BY_RNA	0.991174	0.916237
	GO_POSITIVE_REGULATION_OF_MRNA_PROCESSING	0.91	1		GO_ENGULFMENT_OF_APOPTOTIC_CELL	0.945074	0.940365		GO_DEFENSE_RESPONSE_TO_FUNGUS	0.801483	1		GO_PYRIMIDINE_NUCLEOSIDE_MONOPHOSPHATE_METABOLIC_PROCESS	0.98983	0.920702
	GO_NEGATIVE_REGULATION_OF_LEUKOCYTE_MEDIATED_IMMUNITY	0.91	1		GO_REGULATION_OF_MYELINATION	0.944148	0.942584		GO_COLLATERAL_SPROUTING	0.800981	1		GO_GLOMERULAR_MESANGIUM_DEVELOPMENT	0.988441	0.925236
	GO_NEURAL_TUBE_PATTERNING	0.91	1		GO_NEGATIVE_REGULATION_OF_POSTTRANSCRIPTIONAL_GENE_SILENCING	0.943597	0.943406		GO_POSITIVE_REGULATION_OF_RNA_SPLICING	0.800708	1		GO_ENDOCHONDRAL_BONE_MORPHOGENESIS	0.987458	0.928077
	GO_PROTEIN_LOCALIZATION_TO_CILIUM	0.91	1		GO_PROTEIN_LOCALIZATION_TO_CHROMOSOME_TELOMERIC_REGION	0.942434	0.946419		GO_TETRAPYRROLE_BIOSYNTHETIC_PROCESS	0.799857	1		GO_SOMITE_DEVELOPMENT	0.987271	0.92769
	GO_CARDIAC_MUSCLE_CELL_ACTION_POTENTIAL_INVOLVED_IN_CONTRACTION	0.91	1		GO_NEGATIVE_REGULATION_OF_AXONOGENESIS	0.941458	0.948812		GO_INNERVATION	0.799765	1		GO_POSITIVE_REGULATION_OF_EPITHELIAL_TO_MESENCHYMAL_TRANSITION	0.986986	0.927629
	GO_KIDNEY_MESENCHYME_DEVELOPMENT	0.91	1		GO_MAMMARY_GLAND_ALVEOLUS_DEVELOPMENT	0.941295	0.948224		GO_NEGATIVE_REGULATION_OF_DNA_REPAIR	0.799447	1		GO_REGULATION_OF_EXTRINSIC_APOPTOTIC_SIGNALING_PATHWAY_IN_ABSENCE_OF_LIGAND	0.98695	0.926606
	GO_MEMBRANE_DEPOLARIZATION_DURING_CARDIAC_MUSCLE_CELL_ACTION_POTENTIAL	0.9	1		GO_POSITIVE_REGULATION_OF_CELL_DIVISION	0.94129	0.947041		GO_POSITIVE_REGULATION_OF_APOPTOTIC_SIGNALING_PATHWAY	0.79793	1		GO_CELL_CYCLE_CHECKPOINT	0.986478	0.927392
	GO_POSITIVE_REGULATION_OF_ENDOTHELIAL_CELL_PROLIFERATION	0.9	1		GO_POSITIVE_REGULATION_OF_NEUROTRANSMITTER_TRANSPORT	0.94099	0.946917		GO_POSITIVE_REGULATION_OF_LYASE_ACTIVITY	0.797581	1		GO_NEGATIVE_REGULATION_OF_SMALL_GTPASE_MEDIATED_SIGNAL_TRANSDUCTION	0.985909	0.928588
	GO_HYDROGEN_PEROXIDE_METABOLIC_PROCESS	0.9	1		GO_ER_NUCLEUS_SIGNALING_PATHWAY	0.940831	0.94629		GO_SCHWANN_CELL_DEVELOPMENT	0.797014	1		GO_POTASSIUM_ION_EXPORT_ACROSS_PLASMA_MEMBRANE	0.985499	0.929099
	GO_ENERGY_HOMEOSTASIS	0.9	1		GO_POSITIVE_REGULATION_OF_LEUKOCYTE_APOPTOTIC_PROCESS	0.939082	0.951521		GO_PIGMENT_BIOSYNTHETIC_PROCESS	0.796995	1		GO_REGULATION_OF_INTRINSIC_APOPTOTIC_SIGNALING_PATHWAY_IN_RESPONSE_TO_DNA_DAMAGE	0.984461	0.932144
	GO_REGULATION_OF_T_CELL_MEDIATED_CYTOTOXICITY	0.9	1		GO_REGULATION_OF_MICROGLIAL_CELL_ACTIVATION	0.938606	0.952041		GO_NEGATIVE_REGULATION_OF_CARDIOCYTE_DIFFERENTIATION	0.795604	1		GO_NEPHRIC_DUCT_DEVELOPMENT	0.983322	0.935391
	GO_RESPONSE_TO_ESTROGEN	0.9	1		GO_MEGAKARYOCYTE_DEVELOPMENT	0.938371	0.951655		GO_POSITIVE_REGULATION_OF_MEMBRANE_PERMEABILITY	0.795071	1		GO_MUSCLE_CELL_CELLULAR_HOMEOSTASIS	0.983089	0.935249
	GO_SYNAPTONEMAL_COMPLEX_ORGANIZATION	0.9	1		GO_RIBOSOME_BIOGENESIS	0.93826	0.950889		GO_NEURON_CELL_CELL_ADHESION	0.794206	1		GO_ORGANELLE_FISSION	0.98283	0.93517
	GO_FORELIMB_MORPHOGENESIS	0.9	1		GO_SEQUESTERING_OF_METAL_ION	0.938201	0.949907		GO_DNA_CATABOLIC_PROCESS_ENDONUCLEOLYTIC	0.793946	1		GO_MITOTIC_G1_S_TRANSITION_CHECKPOINT	0.982329	0.936026
	GO_NEGATIVE_REGULATION_OF_DENDRITE_MORPHOGENESIS	0.9	1		GO_PH_REDUCTION	0.937871	0.949905		GO_RESPONSE_TO_MISFOLDED_PROTEIN	0.792453	1		GO_REGULATION_OF_LIPID_LOCALIZATION	0.982237	0.935217
	GO_IRON_ION_TRANSMEMBRANE_TRANSPORT	0.9	1		GO_T_CELL_CYTOKINE_PRODUCTION	0.93757	0.949783		GO_CELLULAR_RESPONSE_TO_GROWTH_HORMONE_STIMULUS	0.792165	1		GO_CORTICAL_CYTOSKELETON_ORGANIZATION	0.982004	0.934956
	GO_STRESS_FIBER_ASSEMBLY	0.9	1		GO_EPITHELIAL_CELL_MORPHOGENESIS	0.935877	0.954667		GO_GOLGI_TO_PLASMA_MEMBRANE_PROTEIN_TRANSPORT	0.791983	1		GO_REGULATION_OF_MEMBRANE_PERMEABILITY	0.981756	0.934766
	GO_EMBRYONIC_FORELIMB_MORPHOGENESIS	0.9	1		GO_PROTEIN_DNA_COMPLEX_DISASSEMBLY	0.935641	0.954339		GO_NEGATIVE_REGULATION_OF_FATTY_ACID_METABOLIC_PROCESS	0.791931	1		GO_POSITIVE_REGULATION_OF_CILIUM_ASSEMBLY	0.980225	0.939848
	GO_MIDDLE_EAR_MORPHOGENESIS	0.9	1		GO_CELLULAR_BIOGENIC_AMINE_METABOLIC_PROCESS	0.935252	0.954558		GO_POSITIVE_REGULATION_OF_MITOCHONDRIAL_TRANSLATION	0.790983	1		GO_TRANSPOSITION	0.979049	0.943414
	GO_INTERLEUKIN_4_PRODUCTION	0.9	1		GO_SNORNA_METABOLIC_PROCESS	0.934958	0.954456		GO_SUBSTRATE_ADHESION_DEPENDENT_CELL_SPREADING	0.789627	1		GO_MORPHOGENESIS_OF_A_POLARIZED_EPITHELIUM	0.978235	0.945459
	GO_WATER_TRANSPORT	0.9	1		GO_DIACYLGLYCEROL_METABOLIC_PROCESS	0.933643	0.957929		GO_REGULATION_OF_CENTROSOME_DUPLICATION	0.789251	1		GO_IN_UTERO_EMBRYONIC_DEVELOPMENT	0.978107	0.944755
	GO_NEGATIVE_REGULATION_OF_MYELOID_CELL_APOPTOTIC_PROCESS	0.9	1		GO_ANAPHASE_PROMOTING_COMPLEX_DEPENDENT_CATABOLIC_PROCESS	0.933517	0.957175		GO_HISTONE_EXCHANGE	0.789206	1		GO_POSITIVE_REGULATION_OF_PEPTIDASE_ACTIVITY	0.977741	0.945062
	GO_LAMELLIPODIUM_ORGANIZATION	0.9	1		GO_COLLATERAL_SPROUTING	0.933206	0.957151		GO_PROTEIN_LOCALIZATION_TO_CYTOSKELETON	0.788316	1		GO_POSITIVE_REGULATION_OF_REPRODUCTIVE_PROCESS	0.977478	0.944973
	GO_REGULATION_OF_TRANSPOSITION	0.9	1		GO_MITOTIC_RECOMBINATION	0.932917	0.956963		GO_POSITIVE_REGULATION_OF_VASCULAR_ASSOCIATED_SMOOTH_MUSCLE_CELL_MIGRATION	0.787305	1		GO_PROXIMAL_DISTAL_PATTERN_FORMATION	0.976951	0.945883
	GO_MEIOSIS_I_CELL_CYCLE_PROCESS	0.9	1		GO_FLUID_TRANSPORT	0.932753	0.956388		GO_REGULATION_OF_VACUOLE_ORGANIZATION	0.786155	1		GO_POSITIVE_REGULATION_OF_GLIOGENESIS	0.976791	0.945349
	GO_RESPONSE_TO_FLUID_SHEAR_STRESS	0.9	1		GO_EXTRINSIC_APOPTOTIC_SIGNALING_PATHWAY_VIA_DEATH_DOMAIN_RECEPTORS	0.932741	0.955254		GO_CELLULAR_RESPONSE_TO_THYROID_HORMONE_STIMULUS	0.785713	1		GO_NEGATIVE_REGULATION_OF_EXTRINSIC_APOPTOTIC_SIGNALING_PATHWAY	0.976328	0.946139
	GO_UBIQUITIN_DEPENDENT_ERAD_PATHWAY	0.9	1		GO_CHOLESTEROL_EFFLUX	0.932074	0.956388		GO_RENAL_ABSORPTION	0.785607	1		GO_CEREBELLAR_CORTEX_DEVELOPMENT	0.97476	0.95124
	GO_REGULATION_OF_SYNCYTIUM_FORMATION_BY_PLASMA_MEMBRANE_FUSION	0.9	1		GO_POSITIVE_REGULATION_OF_PROTEIN_LOCALIZATION_TO_CELL_PERIPHERY	0.930669	0.960092		GO_SULFUR_COMPOUND_TRANSPORT	0.784741	1		GO_REGULATION_OF_AMYLOID_PRECURSOR_PROTEIN_CATABOLIC_PROCESS	0.974681	0.950345
	GO_S_ADENOSYLMETHIONINE_METABOLIC_PROCESS	0.9	1		GO_REGULATION_OF_EXCRETION	0.93025	0.960356		GO_DNA_METHYLATION_INVOLVED_IN_GAMETE_GENERATION	0.782811	1		GO_ENDOCRINE_PANCREAS_DEVELOPMENT	0.974639	0.949336
	GO_NOSE_DEVELOPMENT	0.9	1		GO_EMBRYONIC_HEART_TUBE_DEVELOPMENT	0.930083	0.959725		GO_PROTEIN_K11_LINKED_UBIQUITINATION	0.781388	1		GO_ANTERIOR_POSTERIOR_AXIS_SPECIFICATION	0.974586	0.948363
	GO_NUCLEOSIDE_TRIPHOSPHATE_METABOLIC_PROCESS	0.9	1		GO_RESPONSE_TO_FOOD	0.929915	0.9592		GO_REGULATION_OF_PROTEIN_LOCALIZATION_TO_SYNAPSE	0.777336	1		GO_NUCLEOTIDE_SUGAR_BIOSYNTHETIC_PROCESS	0.974532	0.947455
	GO_MUSCLE_HYPERTROPHY	0.89	1		GO_NEUROMUSCULAR_PROCESS_CONTROLLING_POSTURE	0.928374	0.963377		GO_NEGATIVE_REGULATION_OF_GLUCONEOGENESIS	0.776505	1		GO_INNER_EAR_RECEPTOR_CELL_DEVELOPMENT	0.973562	0.950308
	GO_POSITIVE_REGULATION_OF_BEHAVIOR	0.89	1		GO_PYRIMIDINE_DEOXYRIBONUCLEOTIDE_METABOLIC_PROCESS	0.9283	0.962464		GO_POSITIVE_REGULATION_OF_AMYLOID_PRECURSOR_PROTEIN_CATABOLIC_PROCESS	0.772221	1		GO_MICROTUBULE_BUNDLE_FORMATION	0.973135	0.950892
	GO_POST_TRANSLATIONAL_PROTEIN_MODIFICATION	0.89	1		GO_NUCLEOSIDE_MONOPHOSPHATE_METABOLIC_PROCESS	0.927756	0.963189		GO_RIBONUCLEOSIDE_MONOPHOSPHATE_METABOLIC_PROCESS	0.771685	1		GO_REGULATION_OF_CHROMOSOME_SEPARATION	0.9727	0.951409
	GO_CELL_CYCLE_DNA_REPLICATION	0.89	1		GO_TELOMERE_MAINTENANCE_VIA_TELOMERE_LENGTHENING	0.927676	0.9623		GO_REGULATION_OF_MULTI_ORGANISM_PROCESS	0.771664	1		GO_MODULATION_BY_HOST_OF_VIRAL_GENOME_REPLICATION	0.972675	0.950361
	GO_NEGATIVE_REGULATION_OF_T_CELL_MEDIATED_IMMUNITY	0.89	1		GO_REGULATION_OF_GLIAL_CELL_DIFFERENTIATION	0.927444	0.961925		GO_UBIQUITIN_DEPENDENT_ERAD_PATHWAY	0.771614	1		GO_POSITIVE_REGULATION_OF_CELL_MATRIX_ADHESION	0.971601	0.953528
	GO_NADPH_REGENERATION	0.89	1		GO_CEREBELLAR_CORTEX_FORMATION	0.927338	0.961123		GO_ADAPTATION_OF_SIGNALING_PATHWAY	0.771436	1		GO_CHEMOKINE_PRODUCTION	0.971149	0.954148
	GO_HISTAMINE_TRANSPORT	0.89	1		GO_CELLULAR_RESPONSE_TO_CADMIUM_ION	0.927182	0.960446		GO_POSITIVE_REGULATION_OF_P38MAPK_CASCADE	0.77039	1		GO_ANTERIOR_POSTERIOR_PATTERN_SPECIFICATION	0.971117	0.953109
	GO_REGULATION_OF_MEMBRANE_REPOLARIZATION	0.89	1		GO_L_ALPHA_AMINO_ACID_TRANSMEMBRANE_TRANSPORT	0.926713	0.960921		GO_POSITIVE_REGULATION_OF_POSTTRANSCRIPTIONAL_GENE_SILENCING	0.770249	1		GO_DEVELOPMENTAL_INDUCTION	0.971086	0.952068
	GO_RESPONSE_TO_MISFOLDED_PROTEIN	0.89	1		GO_REGULATION_OF_PROTEIN_POLYUBIQUITINATION	0.924585	0.967171		GO_POSITIVE_REGULATION_OF_CELL_SUBSTRATE_JUNCTION_ORGANIZATION	0.770186	1		GO_MUCOPOLYSACCHARIDE_METABOLIC_PROCESS	0.97101	0.95122
	GO_REGULATION_OF_FATTY_ACID_TRANSPORT	0.89	1		GO_SYNCYTIUM_FORMATION	0.923636	0.96928		GO_REGULATION_OF_TRANSCRIPTION_BY_RNA_POLYMERASE_III	0.769616	1		GO_NEGATIVE_REGULATION_OF_FAT_CELL_DIFFERENTIATION	0.970686	0.951368
	GO_RESPONSE_TO_SALT	0.89	1		GO_REGULATION_OF_PROTEIN_TARGETING	0.923251	0.969425		GO_GTP_METABOLIC_PROCESS	0.769464	1		GO_MESODERMAL_CELL_FATE_COMMITMENT	0.970434	0.951258
	GO_HINDBRAIN_DEVELOPMENT	0.89	1		GO_TELOMERE_MAINTENANCE_VIA_SEMI_CONSERVATIVE_REPLICATION	0.922983	0.969196		GO_IRE1_MEDIATED_UNFOLDED_PROTEIN_RESPONSE	0.76924	1		GO_POSITIVE_REGULATION_OF_PEPTIDYL_THREONINE_PHOSPHORYLATION	0.969957	0.951941
	GO_RESPONSE_TO_LEPTIN	0.89	1		GO_RRNA_CONTAINING_RIBONUCLEOPROTEIN_COMPLEX_EXPORT_FROM_NUCLEUS	0.922765	0.968753		GO_PHOSPHOLIPID_DEPHOSPHORYLATION	0.768818	1		GO_REGULATION_OF_CELL_MORPHOGENESIS_INVOLVED_IN_DIFFERENTIATION	0.969408	0.953005
	GO_REGULATION_OF_FATTY_ACID_METABOLIC_PROCESS	0.89	1		GO_POSITIVE_REGULATION_OF_TRANSCRIPTION_REGULATORY_REGION_DNA_BINDING	0.920405	0.975712		GO_ANATOMICAL_STRUCTURE_ARRANGEMENT	0.768478	1		GO_VESICLE_TARGETING	0.96823	0.956625
	GO_RESPONSE_TO_UV_B	0.89	1		GO_BETA_CATENIN_DESTRUCTION_COMPLEX_DISASSEMBLY	0.920176	0.975297		GO_CELLULAR_TRANSITION_METAL_ION_HOMEOSTASIS	0.767764	1		GO_DNA_REPLICATION	0.968198	0.955619
	GO_SUBSTRATE_DEPENDENT_CELL_MIGRATION	0.89	1		GO_RESPONSE_TO_COPPER_ION	0.920025	0.974665		GO_ESTABLISHMENT_OF_PROTEIN_LOCALIZATION_TO_ENDOPLASMIC_RETICULUM	0.767508	1		GO_REGULATION_OF_ENDOCRINE_PROCESS	0.967477	0.957258
	GO_MITOTIC_RECOMBINATION	0.89	1		GO_POSITIVE_REGULATION_OF_MITOTIC_NUCLEAR_DIVISION	0.920003	0.973564		GO_CELL_SURFACE_RECEPTOR_SIGNALING_PATHWAY_INVOLVED_IN_HEART_DEVELOPMENT	0.767289	1		GO_AXONAL_FASCICULATION	0.967421	0.95632
	GO_TONGUE_DEVELOPMENT	0.89	1		GO_POSTSYNAPTIC_MODULATION_OF_CHEMICAL_SYNAPTIC_TRANSMISSION	0.919668	0.973534		GO_PYRIMIDINE_DEOXYRIBONUCLEOTIDE_METABOLIC_PROCESS	0.76689	1		GO_GOLGI_TO_PLASMA_MEMBRANE_PROTEIN_TRANSPORT	0.967178	0.956143
	GO_ATRIAL_CARDIAC_MUSCLE_CELL_TO_AV_NODE_CELL_SIGNALING	0.89	1		GO_PROTEIN_ADP_RIBOSYLATION	0.918746	0.975501		GO_RNA_SPLICING_VIA_ENDONUCLEOLYTIC_CLEAVAGE_AND_LIGATION	0.76596	1		GO_NEGATIVE_REGULATION_OF_CATION_CHANNEL_ACTIVITY	0.967169	0.955034
	GO_POSITIVE_REGULATION_OF_ACTIN_NUCLEATION	0.89	1		GO_PYRIMIDINE_NUCLEOSIDE_METABOLIC_PROCESS	0.918594	0.974855		GO_PSEUDOURIDINE_SYNTHESIS	0.765434	1		GO_NEGATIVE_REGULATION_OF_CELL_MORPHOGENESIS_INVOLVED_IN_DIFFERENTIATION	0.96696	0.954694
	GO_REGULATION_OF_PROTEIN_LOCALIZATION_TO_MEMBRANE	0.89	1		GO_POSITIVE_REGULATION_OF_ERYTHROCYTE_DIFFERENTIATION	0.917764	0.97649		GO_POSITIVE_REGULATION_OF_INTRACELLULAR_PROTEIN_TRANSPORT	0.763791	1		GO_OUTER_DYNEIN_ARM_ASSEMBLY	0.966531	0.955319
	GO_ACROSOME_REACTION	0.89	1		GO_DICARBOXYLIC_ACID_METABOLIC_PROCESS	0.916791	0.97849		GO_RESPONSE_TO_UV	0.762063	1		GO_MESENCHYMAL_CELL_DIFFERENTIATION	0.966527	0.9542
	GO_SECONDARY_PALATE_DEVELOPMENT	0.89	1		GO_REGULATION_OF_GLUTAMATE_SECRETION	0.916332	0.978851		GO_TRANSCRIPTION_COUPLED_NUCLEOTIDE_EXCISION_REPAIR	0.761263	1		GO_REGULATION_OF_FAT_CELL_DIFFERENTIATION	0.966326	0.953882
	GO_REGULATION_OF_SYNAPTIC_VESICLE_EXOCYTOSIS	0.89	1		GO_POSITIVE_REGULATION_OF_P38MAPK_CASCADE	0.916041	0.978624		GO_VESICLE_MEDIATED_TRANSPORT_TO_THE_PLASMA_MEMBRANE	0.760574	1		GO_EXTRINSIC_APOPTOTIC_SIGNALING_PATHWAY	0.965893	0.954473
	GO_SEROTONIN_RECEPTOR_SIGNALING_PATHWAY	0.89	1		GO_REGULATION_OF_TELOMERE_MAINTENANCE_VIA_TELOMERE_LENGTHENING	0.915803	0.978221		GO_NEGATIVE_REGULATION_OF_SMOOTHENED_SIGNALING_PATHWAY	0.759222	1		GO_NEGATIVE_REGULATION_OF_PROTEIN_LOCALIZATION_TO_CELL_PERIPHERY	0.965163	0.956322
	GO_POSITIVE_REGULATION_OF_LIPID_BIOSYNTHETIC_PROCESS	0.89	1		GO_MAGNESIUM_ION_TRANSPORT	0.915575	0.977806		GO_MULTICELLULAR_ORGANISM_AGING	0.759202	1		GO_GLYCOPROTEIN_METABOLIC_PROCESS	0.965162	0.955187
	GO_NEGATIVE_REGULATION_OF_DNA_BINDING	0.89	1		GO_GLUCOSE_CATABOLIC_PROCESS	0.915076	0.978312		GO_NEGATIVE_REGULATION_OF_POSTTRANSCRIPTIONAL_GENE_SILENCING	0.758948	1		GO_REGULATION_OF_T_CELL_CHEMOTAXIS	0.965083	0.954389
	GO_RIBONUCLEOSIDE_TRIPHOSPHATE_METABOLIC_PROCESS	0.89	1		GO_TRANSITION_METAL_ION_TRANSPORT	0.914673	0.978509		GO_CELLULAR_RESPONSE_TO_TOPOLOGICALLY_INCORRECT_PROTEIN	0.757723	1		GO_SECONDARY_METABOLIC_PROCESS	0.964821	0.954294
	GO_LONG_TERM_MEMORY	0.89	1		GO_POSITIVE_REGULATION_OF_NITRIC_OXIDE_SYNTHASE_BIOSYNTHETIC_PROCESS	0.913125	0.982482		GO_MYELOID_CELL_APOPTOTIC_PROCESS	0.757633	1		GO_NEGATIVE_REGULATION_OF_INTRINSIC_APOPTOTIC_SIGNALING_PATHWAY_IN_RESPONSE_TO_DNA_DAMAGE	0.964691	0.953704
	GO_NADH_METABOLIC_PROCESS	0.88	1		GO_POSITIVE_REGULATION_OF_TRANSCRIPTION_OF_NOTCH_RECEPTOR_TARGET	0.91235	0.983867		GO_CELL_AGGREGATION	0.755819	1		GO_REGULATION_OF_MACROPHAGE_MIGRATION	0.964512	0.953242
	GO_POSITIVE_REGULATION_OF_T_CELL_MEDIATED_CYTOTOXICITY	0.88	1		GO_CLEAVAGE_INVOLVED_IN_RRNA_PROCESSING	0.911331	0.986046		GO_P_BODY_ASSEMBLY	0.75521	1		GO_REGULATION_OF_CELL_MORPHOGENESIS	0.964012	0.954011
	GO_CELL_COMMUNICATION_BY_ELECTRICAL_COUPLING_INVOLVED_IN_CARDIAC_CONDUCTION	0.88	1		GO_REGULATION_OF_LEUKOCYTE_DEGRANULATION	0.910851	0.986493		GO_SNRNA_TRANSCRIPTION	0.755164	1		GO_MEMORY	0.963661	0.954205
	GO_NEGATIVE_REGULATION_OF_ENDOTHELIAL_CELL_APOPTOTIC_PROCESS	0.88	1		GO_REGULATION_OF_MACROPHAGE_CHEMOTAXIS	0.908742	0.992398		GO_RESPONSE_TO_ISOQUINOLINE_ALKALOID	0.753059	1		GO_ENDOSOME_TO_LYSOSOME_TRANSPORT	0.963315	0.954518
	GO_NONRIBOSOMAL_PEPTIDE_BIOSYNTHETIC_PROCESS	0.88	1		GO_ENDOTHELIAL_CELL_DEVELOPMENT	0.908665	0.991505		GO_NADPH_REGENERATION	0.752433	1		GO_POSITIVE_REGULATION_OF_PROTEIN_SERINE_THREONINE_KINASE_ACTIVITY	0.962595	0.956256
	GO_CARBOHYDRATE_DERIVATIVE_TRANSPORT	0.88	1		GO_LOCALIZATION_WITHIN_MEMBRANE	0.908536	0.990803		GO_CARBOHYDRATE_DERIVATIVE_TRANSPORT	0.752393	1		GO_REGULATION_OF_TRANSLATIONAL_FIDELITY	0.962468	0.955634
	GO_NEGATIVE_REGULATION_OF_SUPRAMOLECULAR_FIBER_ORGANIZATION	0.88	1		GO_REGULATION_OF_CHOLESTEROL_METABOLIC_PROCESS	0.907396	0.993498		GO_COTRANSLATIONAL_PROTEIN_TARGETING_TO_MEMBRANE	0.750491	1		GO_EMBRYO_IMPLANTATION	0.961964	0.956614
	GO_REGULATION_OF_CARDIAC_MUSCLE_CELL_MEMBRANE_REPOLARIZATION	0.88	1		GO_ACTIN_FILAMENT_SEVERING	0.905412	0.998718		GO_LATE_ENDOSOME_TO_VACUOLE_TRANSPORT_VIA_MULTIVESICULAR_BODY_SORTING_PATHWAY	0.749558	1		GO_NEGATIVE_REGULATION_OF_ION_TRANSMEMBRANE_TRANSPORT	0.961641	0.956836
	GO_NEGATIVE_REGULATION_OF_DEVELOPMENTAL_GROWTH	0.88	1		GO_MATURATION_OF_5_8S_RRNA	0.904788	0.999585		GO_NEURONAL_STEM_CELL_POPULATION_MAINTENANCE	0.748467	1		GO_REGULATION_OF_MICROTUBULE_POLYMERIZATION_OR_DEPOLYMERIZATION	0.961582	0.955959
	GO_POSITIVE_REGULATION_OF_LIPID_METABOLIC_PROCESS	0.88	1		GO_REGULATION_OF_OSTEOCLAST_DIFFERENTIATION	0.90437	0.999746		GO_ANDROGEN_RECEPTOR_SIGNALING_PATHWAY	0.748238	1		GO_POSITIVE_REGULATION_OF_RECEPTOR_INTERNALIZATION	0.961556	0.954954
	GO_PROTEIN_TARGETING	0.88	1		GO_ACROSOME_ASSEMBLY	0.903308	1		GO_NUCLEOTIDE_SUGAR_METABOLIC_PROCESS	0.747658	1		GO_HYDROGEN_PEROXIDE_BIOSYNTHETIC_PROCESS	0.961061	0.955778
	GO_POSITIVE_REGULATION_OF_FATTY_ACID_METABOLIC_PROCESS	0.88	1		GO_SOMATIC_DIVERSIFICATION_OF_IMMUNOGLOBULINS	0.903084	1		GO_CELLULAR_PIGMENTATION	0.7465	1		GO_NEGATIVE_REGULATION_OF_ANION_TRANSMEMBRANE_TRANSPORT	0.96021	0.958059
	GO_REGULATION_OF_GLIAL_CELL_MIGRATION	0.88	1		GO_HISTONE_EXCHANGE	0.901598	1		GO_TRANSITION_METAL_ION_HOMEOSTASIS	0.744821	1		GO_REGULATION_OF_ANION_TRANSMEMBRANE_TRANSPORT	0.960193	0.957007
	GO_LIPID_OXIDATION	0.88	1		GO_PROTEIN_CATABOLIC_PROCESS_IN_THE_VACUOLE	0.899727	1		GO_NUCLEAR_ENVELOPE_ORGANIZATION	0.744505	1		GO_POSITIVE_REGULATION_OF_BLOOD_PRESSURE	0.960178	0.955947
	GO_REGULATION_OF_MUSCLE_HYPERTROPHY	0.88	1		GO_MESENCHYMAL_TO_EPITHELIAL_TRANSITION	0.898928	1		GO_RRNA_MODIFICATION	0.743724	1		GO_NEURON_APOPTOTIC_PROCESS	0.959491	0.957589
	GO_ZYMOGEN_ACTIVATION	0.88	1		GO_COPII_COATED_VESICLE_CARGO_LOADING	0.898813	1		GO_VASCULAR_ASSOCIATED_SMOOTH_MUSCLE_CONTRACTION	0.743245	1		GO_POSTREPLICATION_REPAIR	0.95918	0.957693
	GO_SECONDARY_METABOLITE_BIOSYNTHETIC_PROCESS	0.88	1		GO_REGULATION_OF_MICROTUBULE_BASED_MOVEMENT	0.89848	1		GO_REGULATION_OF_ACTIVIN_RECEPTOR_SIGNALING_PATHWAY	0.739346	1		GO_MAMMARY_GLAND_ALVEOLUS_DEVELOPMENT	0.958993	0.957357
	GO_FIBRINOLYSIS	0.88	1		GO_RECOMBINATIONAL_REPAIR	0.898456	1		GO_REGULATION_OF_PROTEIN_TARGETING	0.739059	1		GO_REGULATION_OF_GENE_EXPRESSION_BY_GENETIC_IMPRINTING	0.957922	0.960306
	GO_MEMBRANE_INVAGINATION	0.88	1		GO_RESPONSE_TO_PROGESTERONE	0.898444	1		GO_NUCLEUS_ORGANIZATION	0.737467	1		GO_GLYCOSPHINGOLIPID_BIOSYNTHETIC_PROCESS	0.957908	0.95926
	GO_REGULATION_OF_INTRINSIC_APOPTOTIC_SIGNALING_PATHWAY	0.88	1		GO_REGULATION_OF_PHOSPHOLIPID_METABOLIC_PROCESS	0.897786	1		GO_MATURATION_OF_LSU_RRNA	0.736372	1		GO_REGULATION_OF_APPETITE	0.957613	0.959334
	GO_DNA_DOUBLE_STRAND_BREAK_PROCESSING	0.88	1		GO_RIBONUCLEOSIDE_TRIPHOSPHATE_BIOSYNTHETIC_PROCESS	0.897538	1		GO_UDP_N_ACETYLGLUCOSAMINE_METABOLIC_PROCESS	0.735799	1		GO_VENTRICULAR_CARDIAC_MUSCLE_CELL_ACTION_POTENTIAL	0.957297	0.959457
	GO_ENDOTHELIAL_CELL_DEVELOPMENT	0.88	1		GO_REGULATION_OF_LIPID_KINASE_ACTIVITY	0.897375	1		GO_LYSOSOMAL_TRANSPORT	0.734602	1		GO_REGULATION_OF_RNA_SPLICING	0.957042	0.959328
	GO_REGULATION_OF_NERVOUS_SYSTEM_PROCESS	0.88	1		GO_HOMEOSTASIS_OF_NUMBER_OF_CELLS	0.896741	1		GO_PRI_MIRNA_TRANSCRIPTION_BY_RNA_POLYMERASE_II	0.73399	1		GO_ESTABLISHMENT_OF_PROTEIN_LOCALIZATION_TO_PLASMA_MEMBRANE	0.956639	0.959903
	GO_POSITIVE_REGULATION_OF_NEURON_APOPTOTIC_PROCESS	0.87	1		GO_MRNA_MODIFICATION	0.894007	1		GO_HEPATOCYTE_GROWTH_FACTOR_RECEPTOR_SIGNALING_PATHWAY	0.73378	1		GO_PROTEIN_LOCALIZATION_TO_CELL_PERIPHERY	0.956009	0.961284
	GO_RNA_METHYLATION	0.87	1		GO_MEMBRANE_LIPID_CATABOLIC_PROCESS	0.893365	1		GO_ENGULFMENT_OF_APOPTOTIC_CELL	0.732558	1		GO_REGULATION_OF_DNA_REPAIR	0.955948	0.960409
	GO_POSITIVE_REGULATION_OF_ANION_TRANSPORT	0.87	1		GO_POSITIVE_REGULATION_OF_PROTEIN_IMPORT	0.893197	1		GO_ORGANELLE_FISSION	0.732346	1		GO_REGULATION_OF_CIRCADIAN_SLEEP_WAKE_CYCLE	0.955482	0.961128
	GO_CARDIAC_MUSCLE_CELL_MEMBRANE_REPOLARIZATION	0.87	1		GO_CD4_POSITIVE_ALPHA_BETA_T_CELL_CYTOKINE_PRODUCTION	0.892996	1		GO_REGULATION_OF_UBIQUITIN_PROTEIN_LIGASE_ACTIVITY	0.731679	1		GO_POSITIVE_REGULATION_OF_BEHAVIOR	0.955337	0.960616
	GO_CERAMIDE_CATABOLIC_PROCESS	0.87	1		GO_REGULATION_OF_ACROSOME_REACTION	0.892881	1		GO_N_TERMINAL_PROTEIN_AMINO_ACID_MODIFICATION	0.731287	1		GO_REGULATION_OF_CD8_POSITIVE_ALPHA_BETA_T_CELL_ACTIVATION	0.954679	0.96212
	GO_PHOSPHATIDYLCHOLINE_BIOSYNTHETIC_PROCESS	0.87	1		GO_HOMOLOGOUS_CHROMOSOME_PAIRING_AT_MEIOSIS	0.891815	1		GO_CERAMIDE_CATABOLIC_PROCESS	0.729614	1		GO_NEGATIVE_REGULATION_OF_STRIATED_MUSCLE_CELL_APOPTOTIC_PROCESS	0.954037	0.963514
	GO_DENDRITIC_SPINE_DEVELOPMENT	0.87	1		GO_T_HELPER_1_CELL_DIFFERENTIATION	0.891674	1		GO_POSITIVE_REGULATION_OF_PHOSPHOPROTEIN_PHOSPHATASE_ACTIVITY	0.729589	1		GO_SEGMENTATION	0.953769	0.963456
	GO_REGULATION_OF_CELL_SHAPE	0.87	1		GO_MAINTENANCE_OF_SYNAPSE_STRUCTURE	0.891472	1		GO_NUCLEAR_ENVELOPE_REASSEMBLY	0.728679	1		GO_SYNAPTIC_VESICLE_RECYCLING	0.953199	0.964618
	GO_PROTEIN_LOCALIZATION_TO_POSTSYNAPSE	0.87	1		GO_TRNA_PROCESSING	0.891071	1		GO_REGULATION_OF_DNA_TEMPLATED_TRANSCRIPTION_INITIATION	0.727709	1		GO_REGULATION_OF_MACROPHAGE_DIFFERENTIATION	0.952984	0.964361
	GO_AGING	0.87	1		GO_REGULATION_OF_HEMATOPOIETIC_PROGENITOR_CELL_DIFFERENTIATION	0.890138	1		GO_TRANSCRIPTION_INITIATION_FROM_RNA_POLYMERASE_II_PROMOTER	0.727565	1		GO_ASYMMETRIC_CELL_DIVISION	0.952934	0.963451
	GO_TRANSITION_METAL_ION_TRANSPORT	0.87	1		GO_NCRNA_TRANSCRIPTION	0.889946	1		GO_VESICLE_BUDDING_FROM_MEMBRANE	0.726315	1		GO_ESTABLISHMENT_OR_MAINTENANCE_OF_CELL_POLARITY	0.952278	0.964911
	GO_CARDIAC_VENTRICLE_MORPHOGENESIS	0.87	1		GO_REGULATION_OF_PROGRAMMED_NECROTIC_CELL_DEATH	0.888285	1		GO_NEGATIVE_REGULATION_OF_SODIUM_ION_TRANSPORT	0.726209	1		GO_ADHERENS_JUNCTION_ORGANIZATION	0.952178	0.964177
	GO_AXONAL_FASCICULATION	0.87	1		GO_NEGATIVE_REGULATION_OF_EXTRINSIC_APOPTOTIC_SIGNALING_PATHWAY	0.887675	1		GO_POSITIVE_REGULATION_OF_MITOTIC_NUCLEAR_DIVISION	0.72544	1		GO_BONE_GROWTH	0.952117	0.963293
	GO_PHOSPHATIDYLGLYCEROL_ACYL_CHAIN_REMODELING	0.87	1		GO_REGULATION_OF_MONOCYTE_DIFFERENTIATION	0.887042	1		GO_NEGATIVE_REGULATION_OF_CELLULAR_SENESCENCE	0.724628	1		GO_NEGATIVE_REGULATION_OF_NUCLEAR_DIVISION	0.951636	0.964016
	GO_REGULATION_OF_HEMATOPOIETIC_PROGENITOR_CELL_DIFFERENTIATION	0.87	1		GO_GTP_METABOLIC_PROCESS	0.886767	1		GO_HOMOLOGOUS_CHROMOSOME_SEGREGATION	0.723638	1		GO_CELLULAR_RESPONSE_TO_VIRUS	0.951071	0.965178
	GO_REGULATION_OF_MYOBLAST_FUSION	0.87	1		GO_NEGATIVE_REGULATION_OF_INTERLEUKIN_2_PRODUCTION	0.886398	1		GO_MITOTIC_CYTOKINESIS	0.721111	1		GO_HIPPOCAMPUS_DEVELOPMENT	0.950491	0.966401
	GO_POSITIVE_REGULATION_OF_NUCLEOTIDE_BIOSYNTHETIC_PROCESS	0.87	1		GO_MEMBRANE_PROTEIN_ECTODOMAIN_PROTEOLYSIS	0.88533	1		GO_PRODUCTION_OF_SMALL_RNA_INVOLVED_IN_GENE_SILENCING_BY_RNA	0.720757	1		GO_DIENCEPHALON_DEVELOPMENT	0.950486	0.965327
	GO_PYRIMIDINE_NUCLEOSIDE_TRIPHOSPHATE_METABOLIC_PROCESS	0.87	1		GO_STRIATUM_DEVELOPMENT	0.884095	1		GO_DNA_TEMPLATED_TRANSCRIPTION_INITIATION	0.720114	1		GO_STEROID_HORMONE_SECRETION	0.94994	0.966347
	GO_T_CELL_HOMEOSTASIS	0.86	1		GO_POSITIVE_REGULATION_OF_EXCITATORY_POSTSYNAPTIC_POTENTIAL	0.883822	1		GO_ORGANOPHOSPHATE_CATABOLIC_PROCESS	0.719131	1		GO_NEGATIVE_REGULATION_OF_NEURON_DEATH	0.949768	0.965903
	GO_COENZYME_A_METABOLIC_PROCESS	0.86	1		GO_INTRACELLULAR_ESTROGEN_RECEPTOR_SIGNALING_PATHWAY	0.882304	1		GO_ENDOPLASMIC_RETICULUM_TO_GOLGI_VESICLE_MEDIATED_TRANSPORT	0.719035	1		GO_SNORNA_METABOLIC_PROCESS	0.949184	0.966979
	GO_BASIC_AMINO_ACID_TRANSPORT	0.86	1		GO_ANTEROGRADE_AXONAL_TRANSPORT	0.882125	1		GO_POSITIVE_REGULATION_OF_INSULIN_SECRETION_INVOLVED_IN_CELLULAR_RESPONSE_TO_GLUCOSE_STIMULUS	0.717813	1		GO_METAPHASE_ANAPHASE_TRANSITION_OF_CELL_CYCLE	0.949146	0.966026
	GO_GUANOSINE_CONTAINING_COMPOUND_METABOLIC_PROCESS	0.86	1		GO_POSITIVE_REGULATION_OF_CELL_CYCLE_PHASE_TRANSITION	0.881602	1		GO_VITAMIN_TRANSPORT	0.714196	1		GO_NEGATIVE_REGULATION_OF_MYELOID_LEUKOCYTE_DIFFERENTIATION	0.948474	0.967556
	GO_HYPOTHALAMUS_DEVELOPMENT	0.86	1		GO_POSITIVE_REGULATION_OF_DNA_BINDING_TRANSCRIPTION_FACTOR_ACTIVITY	0.881336	1		GO_TRNA_MODIFICATION	0.713751	1		GO_NEGATIVE_REGULATION_OF_TELOMERE_MAINTENANCE	0.947591	0.969882
	GO_MATING_BEHAVIOR	0.86	1		GO_INTRACILIARY_TRANSPORT_INVOLVED_IN_CILIUM_ASSEMBLY	0.880849	1		GO_COBALAMIN_METABOLIC_PROCESS	0.712685	1		GO_REGULATION_OF_MICROTUBULE_CYTOSKELETON_ORGANIZATION	0.947024	0.971035
	GO_ENSHEATHMENT_OF_NEURONS	0.86	1		GO_PHOTORECEPTOR_CELL_MAINTENANCE	0.880382	1		GO_GUANOSINE_CONTAINING_COMPOUND_METABOLIC_PROCESS	0.712651	1		GO_MITOCHONDRIAL_MEMBRANE_ORGANIZATION	0.946167	0.973198
	GO_CARDIAC_RIGHT_VENTRICLE_MORPHOGENESIS	0.86	1		GO_REGULATION_OF_HEMATOPOIETIC_STEM_CELL_DIFFERENTIATION	0.879839	1		GO_DNA_TEMPLATED_TRANSCRIPTION_TERMINATION	0.711642	1		GO_REGULATION_OF_RUFFLE_ASSEMBLY	0.946155	0.972151
	GO_NEGATIVE_REGULATION_OF_MUSCLE_CELL_APOPTOTIC_PROCESS	0.86	1		GO_CORTICAL_ACTIN_CYTOSKELETON_ORGANIZATION	0.879788	1		GO_REGULATION_OF_BICELLULAR_TIGHT_JUNCTION_ASSEMBLY	0.710854	1		GO_REGULATION_OF_PROTEIN_POLYUBIQUITINATION	0.945189	0.974581
	GO_PROTEIN_TRANSMEMBRANE_IMPORT_INTO_INTRACELLULAR_ORGANELLE	0.86	1		GO_NEGATIVE_REGULATION_OF_TRANSCRIPTION_REGULATORY_REGION_DNA_BINDING	0.879157	1		GO_TELENCEPHALON_GLIAL_CELL_MIGRATION	0.710815	1		GO_CARDIAC_EPITHELIAL_TO_MESENCHYMAL_TRANSITION	0.944985	0.974294
	GO_DETECTION_OF_EXTERNAL_BIOTIC_STIMULUS	0.86	1		GO_POSITIVE_REGULATION_OF_PROTEIN_LOCALIZATION_TO_NUCLEUS	0.878621	1		GO_VACUOLAR_TRANSPORT	0.710378	1		GO_FAT_SOLUBLE_VITAMIN_BIOSYNTHETIC_PROCESS	0.944609	0.974577
	GO_PROSTAGLANDIN_TRANSPORT	0.86	1		GO_POSITIVE_REGULATION_OF_DENDRITIC_SPINE_MORPHOGENESIS	0.877678	1		GO_NUCLEOSIDE_MONOPHOSPHATE_METABOLIC_PROCESS	0.705525	1		GO_NEGATIVE_REGULATION_OF_OSSIFICATION	0.944382	0.974398
	GO_POSITIVE_REGULATION_OF_VASCULAR_PERMEABILITY	0.86	1		GO_RESPONSE_TO_PAIN	0.877261	1		GO_ARGININE_METABOLIC_PROCESS	0.703775	1		GO_REGULATION_OF_AXONOGENESIS	0.943991	0.974749
	GO_POSITIVE_REGULATION_OF_DENDRITE_DEVELOPMENT	0.86	1		GO_SOMATIC_RECOMBINATION_OF_IMMUNOGLOBULIN_GENE_SEGMENTS	0.8767	1		GO_RRNA_METHYLATION	0.703478	1		GO_REGULATION_OF_CELL_PROJECTION_ASSEMBLY	0.943895	0.974019
	GO_TORC1_SIGNALING	0.85	1		GO_REGULATION_OF_ER_TO_GOLGI_VESICLE_MEDIATED_TRANSPORT	0.875861	1		GO_MITOTIC_SISTER_CHROMATID_COHESION	0.702648	1		GO_POSITIVE_REGULATION_OF_MAP_KINASE_ACTIVITY	0.943542	0.974307
	GO_REGULATION_OF_EPITHELIAL_CELL_MIGRATION	0.85	1		GO_TRICARBOXYLIC_ACID_CYCLE	0.875618	1		GO_PROTEIN_LOCALIZATION_TO_CHROMOSOME_CENTROMERIC_REGION	0.700366	1		GO_PERK_MEDIATED_UNFOLDED_PROTEIN_RESPONSE	0.942996	0.975352
	GO_IN_UTERO_EMBRYONIC_DEVELOPMENT	0.85	1		GO_POSITIVE_REGULATION_OF_MACROPHAGE_MIGRATION	0.874143	1		GO_ENDOMEMBRANE_SYSTEM_ORGANIZATION	0.700292	1		GO_DNA_DAMAGE_RESPONSE_DETECTION_OF_DNA_DAMAGE	0.942359	0.976714
	GO_FIBROBLAST_MIGRATION	0.85	1		GO_NEGATIVE_REGULATION_OF_BINDING	0.874037	1		GO_LYTIC_VACUOLE_ORGANIZATION	0.700107	1		GO_POST_ANAL_TAIL_MORPHOGENESIS	0.942272	0.976001
	GO_EMBRYONIC_DIGIT_MORPHOGENESIS	0.85	1		GO_PROTEIN_AUTOPROCESSING	0.873732	1		GO_ATP_DEPENDENT_CHROMATIN_REMODELING	0.698584	1		GO_PHOSPHOLIPID_TRANSPORT	0.942047	0.97573
	GO_VENTRICULAR_CARDIAC_MUSCLE_CELL_MEMBRANE_REPOLARIZATION	0.85	1		GO_CHROMATIN_DISASSEMBLY	0.871909	1		GO_PHAGOSOME_MATURATION	0.696612	1		GO_RIBOSOME_BIOGENESIS	0.941981	0.97492
	GO_HEXOSE_CATABOLIC_PROCESS	0.85	1		GO_POSITIVE_REGULATION_OF_MRNA_METABOLIC_PROCESS	0.871381	1		GO_NEGATIVE_REGULATION_OF_TELOMERE_MAINTENANCE	0.694736	1		GO_MATERNAL_PLACENTA_DEVELOPMENT	0.941669	0.975035
	GO_CEREBELLAR_CORTEX_FORMATION	0.85	1		GO_HISTONE_H2A_UBIQUITINATION	0.870764	1		GO_N_TERMINAL_PROTEIN_AMINO_ACID_ACETYLATION	0.693037	1		GO_REGULATION_OF_NUCLEAR_DIVISION	0.939551	0.982081
	GO_HOMOLOGOUS_RECOMBINATION	0.85	1		GO_NEGATIVE_REGULATION_OF_MYOBLAST_DIFFERENTIATION	0.870009	1		GO_RECEPTOR_CATABOLIC_PROCESS	0.691956	1		GO_TRANSITION_METAL_ION_TRANSPORT	0.939372	0.981662
	GO_DEMETHYLATION	0.85	1		GO_SNRNA_TRANSCRIPTION	0.869841	1		GO_DNA_DAMAGE_RESPONSE_DETECTION_OF_DNA_DAMAGE	0.691372	1		GO_POSITIVE_REGULATION_OF_LIPID_TRANSPORT	0.938792	0.982764
	GO_POSITIVE_REGULATION_OF_ENDOTHELIAL_CELL_MIGRATION	0.85	1		GO_ESTABLISHMENT_OF_PROTEIN_LOCALIZATION_TO_CHROMOSOME	0.86965	1		GO_POSITIVE_REGULATION_OF_RESPONSE_TO_DNA_DAMAGE_STIMULUS	0.687691	1		GO_DOPAMINE_RECEPTOR_SIGNALING_PATHWAY	0.938661	0.982173
	GO_REGULATION_OF_DNA_DEPENDENT_DNA_REPLICATION	0.85	1		GO_MITOTIC_CELL_CYCLE_ARREST	0.868586	1		GO_MATURATION_OF_LSU_RRNA_FROM_TRICISTRONIC_RRNA_TRANSCRIPT_SSU_RRNA_5_8S_RRNA_LSU_RRNA	0.687559	1		GO_PSEUDOURIDINE_SYNTHESIS	0.938198	0.98283
	GO_REGULATION_OF_CELL_GROWTH_INVOLVED_IN_CARDIAC_MUSCLE_CELL_DEVELOPMENT	0.85	1		GO_REGULATION_OF_MITOCHONDRIAL_MEMBRANE_POTENTIAL	0.867079	1		GO_VACUOLAR_ACIDIFICATION	0.687213	1		GO_RESPONSE_TO_INTERLEUKIN_6	0.937954	0.982728
	GO_LOCALIZATION_WITHIN_MEMBRANE	0.85	1		GO_CELL_VOLUME_HOMEOSTASIS	0.86564	1		GO_NEGATIVE_REGULATION_OF_MEIOTIC_CELL_CYCLE	0.68677	1		GO_NUCLEAR_ENVELOPE_REASSEMBLY	0.936875	0.985659
	GO_REGULATION_OF_GONAD_DEVELOPMENT	0.85	1		GO_POSITIVE_REGULATION_OF_DEPHOSPHORYLATION	0.863864	1		GO_SPINDLE_ASSEMBLY	0.686749	1		GO_PARAXIAL_MESODERM_DEVELOPMENT	0.936569	0.98575
	GO_RESPONSE_TO_PAIN	0.85	1		GO_STEROID_CATABOLIC_PROCESS	0.862778	1		GO_PEPTIDYL_LYSINE_DIMETHYLATION	0.685569	1		GO_MITOCHONDRIAL_GENE_EXPRESSION	0.93648	0.984976
	GO_REGULATION_OF_SUBSTRATE_ADHESION_DEPENDENT_CELL_SPREADING	0.85	1		GO_CELL_DIFFERENTIATION_IN_HINDBRAIN	0.861444	1		GO_PRE_MIRNA_PROCESSING	0.684651	1		GO_SYNAPTIC_VESICLE_PRIMING	0.936374	0.984271
	GO_STEROL_METABOLIC_PROCESS	0.85	1		GO_NEGATIVE_REGULATION_OF_HEMOPOIESIS	0.860742	1		GO_VASCULAR_ASSOCIATED_SMOOTH_MUSCLE_CELL_DIFFERENTIATION	0.682799	1		GO_REGULATION_OF_VIRAL_TRANSCRIPTION	0.936015	0.984551
	GO_REGULATION_OF_BROWN_FAT_CELL_DIFFERENTIATION	0.85	1		GO_MICROTUBULE_ORGANIZING_CENTER_LOCALIZATION	0.859744	1		GO_PROTEIN_CATABOLIC_PROCESS_IN_THE_VACUOLE	0.682249	1		GO_SEX_DETERMINATION	0.93578	0.984374
	GO_HEME_METABOLIC_PROCESS	0.85	1		GO_MULTICELLULAR_ORGANISM_GROWTH	0.859591	1		GO_NEGATIVE_REGULATION_OF_DNA_METABOLIC_PROCESS	0.679652	1		GO_RELEASE_OF_CYTOCHROME_C_FROM_MITOCHONDRIA	0.93486	0.986688
	GO_CELLULAR_BIOGENIC_AMINE_METABOLIC_PROCESS	0.85	1		GO_NEGATIVE_REGULATION_OF_FIBROBLAST_PROLIFERATION	0.858695	1		GO_REGULATION_OF_VASCULAR_ENDOTHELIAL_GROWTH_FACTOR_RECEPTOR_SIGNALING_PATHWAY	0.678667	1		GO_MEMBRANE_FUSION	0.934638	0.98643
	GO_TRNA_THREONYLCARBAMOYLADENOSINE_METABOLIC_PROCESS	0.85	1		GO_POSITIVE_REGULATION_OF_MYELOID_LEUKOCYTE_DIFFERENTIATION	0.857253	1		GO_POSITIVE_REGULATION_OF_VASCULAR_ENDOTHELIAL_CELL_PROLIFERATION	0.678599	1		GO_REGULATION_OF_EXECUTION_PHASE_OF_APOPTOSIS	0.934591	0.98552
	GO_LIPID_TRANSLOCATION	0.85	1		GO_POSITIVE_REGULATION_OF_MACROPHAGE_ACTIVATION	0.857027	1		GO_NCRNA_PROCESSING	0.677749	1		GO_EPITHELIAL_TO_MESENCHYMAL_TRANSITION_INVOLVED_IN_ENDOCARDIAL_CUSHION_FORMATION	0.933836	0.987196
	GO_BLOOD_COAGULATION_INTRINSIC_PATHWAY	0.85	1		GO_PEPTIDYL_TYROSINE_DEPHOSPHORYLATION	0.854316	1		GO_PROTEIN_LOCALIZATION_TO_GOLGI_APPARATUS	0.675365	1		GO_PURINE_NUCLEOTIDE_TRANSPORT	0.93308	0.988841
	GO_REGULATION_OF_CHOLESTEROL_METABOLIC_PROCESS	0.84	1		GO_VACUOLE_ORGANIZATION	0.852222	1		GO_POSITIVE_REGULATION_OF_PROTEIN_TARGETING_TO_MITOCHONDRION	0.671755	1		GO_ESTABLISHMENT_OF_PIGMENT_GRANULE_LOCALIZATION	0.932749	0.988957
	GO_NEGATIVE_REGULATION_OF_TRANSLATIONAL_INITIATION	0.84	1		GO_PROTEIN_MODIFICATION_BY_SMALL_PROTEIN_REMOVAL	0.852116	1		GO_PROTEIN_LOCALIZATION_TO_MICROTUBULE_ORGANIZING_CENTER	0.666128	1		GO_POSITIVE_REGULATION_OF_MITOCHONDRIAL_TRANSLATION	0.932252	0.989735
	GO_TRANSITION_METAL_ION_HOMEOSTASIS	0.84	1		GO_POSITIVE_REGULATION_OF_TRANSCRIPTION_INITIATION_FROM_RNA_POLYMERASE_II_PROMOTER	0.850125	1		GO_POSITIVE_REGULATION_OF_GLIAL_CELL_PROLIFERATION	0.665193	1		GO_GLIAL_CELL_ACTIVATION	0.93209	0.989245
	GO_ANATOMICAL_STRUCTURE_REGRESSION	0.84	1		GO_SISTER_CHROMATID_COHESION	0.849707	1		GO_MISMATCH_REPAIR	0.663613	1		GO_GLIAL_CELL_DEVELOPMENT	0.931758	0.989382
	GO_FOAM_CELL_DIFFERENTIATION	0.84	1		GO_APOPTOTIC_CELL_CLEARANCE	0.849694	1		GO_RNA_MODIFICATION	0.66282	1		GO_OUTFLOW_TRACT_SEPTUM_MORPHOGENESIS	0.931744	0.988368
	GO_RESPONSE_TO_FOLLICLE_STIMULATING_HORMONE	0.84	1		GO_NADPH_REGENERATION	0.848475	1		GO_POSITIVE_REGULATION_OF_MRNA_PROCESSING	0.662354	1		GO_POSITIVE_REGULATION_OF_STEM_CELL_PROLIFERATION	0.931701	0.987472
	GO_PTERIDINE_CONTAINING_COMPOUND_METABOLIC_PROCESS	0.84	1		GO_REGULATION_OF_TRANSCRIPTION_REGULATORY_REGION_DNA_BINDING	0.84791	1		GO_ATP_TRANSPORT	0.662049	1		GO_SPERM_AXONEME_ASSEMBLY	0.931638	0.986656
	GO_POSITIVE_REGULATION_OF_PROTEIN_TARGETING_TO_MITOCHONDRION	0.84	1		GO_NEGATIVE_REGULATION_OF_DNA_RECOMBINATION	0.846967	1		GO_REGULATION_OF_NUCLEAR_DIVISION	0.660828	1		GO_DNA_GEOMETRIC_CHANGE	0.931011	0.987889
	GO_NEGATIVE_REGULATION_OF_ENDOTHELIAL_CELL_PROLIFERATION	0.84	1		GO_RIBONUCLEOPROTEIN_COMPLEX_BIOGENESIS	0.845814	1		GO_ATTACHMENT_OF_SPINDLE_MICROTUBULES_TO_KINETOCHORE	0.660312	1		GO_REGULATION_OF_METANEPHROS_DEVELOPMENT	0.930389	0.989007
	GO_RESPONSE_TO_CARBOHYDRATE	0.84	1		GO_REGULATION_OF_CYTOPLASMIC_TRANSPORT	0.845617	1		GO_REGULATION_OF_CELL_MIGRATION_INVOLVED_IN_SPROUTING_ANGIOGENESIS	0.659701	1		GO_REGULATION_OF_CELL_MATRIX_ADHESION	0.930206	0.988618
	GO_NEGATIVE_REGULATION_OF_PROTEIN_KINASE_B_SIGNALING	0.84	1		GO_TELOMERASE_RNA_LOCALIZATION	0.84528	1		GO_REGULATION_OF_MEIOTIC_NUCLEAR_DIVISION	0.659449	1		GO_PIGMENT_GRANULE_LOCALIZATION	0.928372	0.994194
	GO_REGULATION_OF_T_CELL_MEDIATED_IMMUNITY	0.84	1		GO_POSITIVE_REGULATION_OF_MAST_CELL_ACTIVATION_INVOLVED_IN_IMMUNE_RESPONSE	0.844436	1		GO_PROTEIN_LOCALIZATION_TO_KINETOCHORE	0.659434	1		GO_BRANCHING_INVOLVED_IN_BLOOD_VESSEL_MORPHOGENESIS	0.928367	0.993148
	GO_NEGATIVE_REGULATION_OF_FATTY_ACID_METABOLIC_PROCESS	0.84	1		GO_DNA_REPLICATION_CHECKPOINT	0.844315	1		GO_BLASTOCYST_FORMATION	0.659262	1		GO_MORPHOGENESIS_OF_AN_EPITHELIAL_FOLD	0.928215	0.992607
	GO_REGULATION_OF_CATECHOLAMINE_METABOLIC_PROCESS	0.84	1		GO_POSITIVE_REGULATION_OF_MYELOID_LEUKOCYTE_MEDIATED_IMMUNITY	0.843312	1		GO_ESTABLISHMENT_OR_MAINTENANCE_OF_MONOPOLAR_CELL_POLARITY	0.657849	1		GO_HIPPO_SIGNALING	0.92818	0.991675
	GO_STABILIZATION_OF_MEMBRANE_POTENTIAL	0.84	1		GO_REGULATION_OF_TRANSCRIPTION_FROM_RNA_POLYMERASE_II_PROMOTER_IN_RESPONSE_TO_HYPOXIA	0.842723	1		GO_VENTRICULAR_CARDIAC_MUSCLE_CELL_DIFFERENTIATION	0.657346	1		GO_NEGATIVE_REGULATION_OF_RECEPTOR_MEDIATED_ENDOCYTOSIS	0.928179	0.990621
	GO_NEGATIVE_REGULATION_OF_LIPID_BIOSYNTHETIC_PROCESS	0.84	1		GO_POSITIVE_REGULATION_OF_NIK_NF_KAPPAB_SIGNALING	0.841756	1		GO_MORPHOGENESIS_OF_AN_EPITHELIAL_SHEET	0.656886	1		GO_MEIOSIS_I_CELL_CYCLE_PROCESS	0.927844	0.99074
	GO_NEGATIVE_REGULATION_OF_BLOOD_VESSEL_ENDOTHELIAL_CELL_MIGRATION	0.84	1		GO_DETECTION_OF_LIGHT_STIMULUS_INVOLVED_IN_SENSORY_PERCEPTION	0.841563	1		GO_REGULATION_OF_TRANSCRIPTION_BY_RNA_POLYMERASE_I	0.656063	1		GO_NEGATIVE_REGULATION_OF_SYNAPSE_ORGANIZATION	0.927223	0.991934
	GO_DENTATE_GYRUS_DEVELOPMENT	0.84	1		GO_REGULATION_OF_TELOMERE_MAINTENANCE	0.841328	1		GO_ESTABLISHMENT_OF_PROTEIN_LOCALIZATION_TO_MITOCHONDRIAL_MEMBRANE	0.655902	1		GO_POSITIVE_REGULATION_OF_SMOOTH_MUSCLE_CONTRACTION	0.927059	0.991421
	GO_ANIMAL_ORGAN_REGENERATION	0.84	1		GO_RIBONUCLEOSIDE_TRIPHOSPHATE_METABOLIC_PROCESS	0.840495	1		GO_SERINE_FAMILY_AMINO_ACID_BIOSYNTHETIC_PROCESS	0.655402	1		GO_TRANSLATIONAL_TERMINATION	0.926859	0.991076
	GO_HOMEOSTASIS_OF_NUMBER_OF_CELLS_WITHIN_A_TISSUE	0.83	1		GO_RESPONSE_TO_OSMOTIC_STRESS	0.839	1		GO_CYTOKINESIS	0.649896	1		GO_AXO_DENDRITIC_TRANSPORT	0.926717	0.990566
	GO_REFLEX	0.83	1		GO_METAPHASE_ANAPHASE_TRANSITION_OF_CELL_CYCLE	0.838164	1		GO_PROTEIN_LOCALIZATION_TO_CHROMOSOME_TELOMERIC_REGION	0.64958	1		GO_SIGNAL_TRANSDUCTION_IN_ABSENCE_OF_LIGAND	0.926107	0.991592
	GO_REGULATION_OF_NUCLEOTIDE_METABOLIC_PROCESS	0.83	1		GO_REGULATION_OF_B_CELL_APOPTOTIC_PROCESS	0.837459	1		GO_HISTONE_MRNA_METABOLIC_PROCESS	0.648295	1		GO_NEUROEPITHELIAL_CELL_DIFFERENTIATION	0.925826	0.991546
	GO_REGULATION_OF_PHOSPHOLIPID_METABOLIC_PROCESS	0.83	1		GO_PROTEIN_K63_LINKED_UBIQUITINATION	0.837275	1		GO_DNA_METHYLATION	0.648287	1		GO_POSITIVE_REGULATION_OF_MACROPHAGE_MIGRATION	0.925486	0.991632
	GO_POSITIVE_REGULATION_OF_MEMBRANE_POTENTIAL	0.83	1		GO_CELL_JUNCTION_MAINTENANCE	0.836556	1		GO_PERK_MEDIATED_UNFOLDED_PROTEIN_RESPONSE	0.647175	1		GO_MALE_MEIOSIS_I	0.924324	0.994648
	GO_REGULATION_OF_LIPID_BIOSYNTHETIC_PROCESS	0.83	1		GO_C4_DICARBOXYLATE_TRANSPORT	0.836244	1		GO_POST_GOLGI_VESICLE_MEDIATED_TRANSPORT	0.646957	1		GO_POSITIVE_REGULATION_OF_LYMPHOCYTE_MIGRATION	0.923172	0.99761
	GO_POSITIVE_REGULATION_OF_P38MAPK_CASCADE	0.83	1		GO_DNA_DOUBLE_STRAND_BREAK_PROCESSING	0.834821	1		GO_RIBONUCLEOSIDE_TRIPHOSPHATE_METABOLIC_PROCESS	0.646805	1		GO_APOPTOTIC_PROCESS_INVOLVED_IN_MORPHOGENESIS	0.922759	0.997961
	GO_MEIOTIC_CHROMOSOME_SEGREGATION	0.83	1		GO_POSITIVE_REGULATION_OF_MUSCLE_CELL_APOPTOTIC_PROCESS	0.834109	1		GO_CHROMOSOME_SEPARATION	0.644545	1		GO_LATE_ENDOSOME_TO_VACUOLE_TRANSPORT_VIA_MULTIVESICULAR_BODY_SORTING_PATHWAY	0.922576	0.997572
	GO_REGULATION_OF_ACTIVIN_RECEPTOR_SIGNALING_PATHWAY	0.83	1		GO_REGULATION_OF_COLLATERAL_SPROUTING	0.833347	1		GO_REPLICATION_FORK_PROCESSING	0.639261	1		GO_INTESTINAL_LIPID_ABSORPTION	0.922342	0.997354
	GO_NEGATIVE_REGULATION_OF_CARBOHYDRATE_METABOLIC_PROCESS	0.83	1		GO_REGULATION_OF_CHROMOSOME_SEPARATION	0.832963	1		GO_PROTEIN_TARGETING_TO_MITOCHONDRION	0.637337	1		GO_POLY_A_PLUS_MRNA_EXPORT_FROM_NUCLEUS	0.922155	0.99698
	GO_POSITIVE_REGULATION_OF_MITOCHONDRION_ORGANIZATION	0.83	1		GO_POSITIVE_REGULATION_OF_KERATINOCYTE_DIFFERENTIATION	0.832757	1		GO_REGULATION_OF_VIRAL_TRANSCRIPTION	0.637085	1		GO_REGULATION_OF_PROTEIN_SERINE_THREONINE_KINASE_ACTIVITY	0.922102	0.996141
	GO_POSITIVE_REGULATION_OF_ACUTE_INFLAMMATORY_RESPONSE	0.83	1		GO_NEGATIVE_REGULATION_OF_PROTEIN_KINASE_B_SIGNALING	0.829962	1		GO_APOPTOTIC_DNA_FRAGMENTATION	0.636964	1		GO_POSITIVE_REGULATION_OF_UBIQUITIN_PROTEIN_TRANSFERASE_ACTIVITY	0.921797	0.996224
	GO_AMINO_ACID_ACTIVATION	0.83	1		GO_PYRIMIDINE_NUCLEOSIDE_TRIPHOSPHATE_METABOLIC_PROCESS	0.829921	1		GO_REGULATION_OF_ERYTHROCYTE_DIFFERENTIATION	0.636096	1		GO_PYRIMIDINE_NUCLEOTIDE_METABOLIC_PROCESS	0.921333	0.996892
	GO_POSITIVE_REGULATION_OF_TRANSMEMBRANE_RECEPTOR_PROTEIN_SERINE_THREONINE_KINASE_SIGNALING_PATHWAY	0.83	1		GO_HOMEOSTASIS_OF_NUMBER_OF_CELLS_WITHIN_A_TISSUE	0.829411	1		GO_LOCOMOTOR_RHYTHM	0.635175	1		GO_REGULATION_OF_PROTEIN_MATURATION	0.920622	0.998379
	GO_CEREBRAL_CORTEX_DEVELOPMENT	0.83	1		GO_I_KAPPAB_KINASE_NF_KAPPAB_SIGNALING	0.828929	1		GO_REGULATION_OF_MITOPHAGY	0.635046	1		GO_REGULATION_OF_PROTEIN_LOCALIZATION_TO_CELL_PERIPHERY	0.920259	0.998546
	GO_ERYTHROCYTE_HOMEOSTASIS	0.83	1		GO_RESPONSE_TO_ISOQUINOLINE_ALKALOID	0.828863	1		GO_NEGATIVE_REGULATION_OF_CELL_AGING	0.634556	1		GO_SULFUR_COMPOUND_TRANSPORT	0.920005	0.998474
	GO_SYNAPTIC_TRANSMISSION_CHOLINERGIC	0.83	1		GO_PYRIMIDINE_NUCLEOSIDE_TRIPHOSPHATE_BIOSYNTHETIC_PROCESS	0.828183	1		GO_PURINE_NUCLEOSIDE_TRIPHOSPHATE_METABOLIC_PROCESS	0.634335	1		GO_TRNA_PROCESSING	0.919647	0.998659
	GO_POSITIVE_REGULATION_OF_ENDOTHELIAL_CELL_DIFFERENTIATION	0.83	1		GO_WATER_TRANSPORT	0.827987	1		GO_INTERLEUKIN_6_MEDIATED_SIGNALING_PATHWAY	0.630007	1		GO_SNRNA_TRANSCRIPTION	0.91871	1
	GO_NUCLEAR_ENVELOPE_ORGANIZATION	0.83	1		GO_MYOBLAST_FUSION	0.827901	1		GO_PROTEIN_TARGETING_TO_VACUOLE	0.628035	1		GO_POSTSYNAPTIC_SPECIALIZATION_ASSEMBLY	0.91866	1
	GO_VENTRICULAR_CARDIAC_MUSCLE_CELL_DIFFERENTIATION	0.83	1		GO_POSITIVE_REGULATION_OF_TRANSCRIPTION_FROM_RNA_POLYMERASE_II_PROMOTER_IN_RESPONSE_TO_STRESS	0.826411	1		GO_NUCLEOSIDE_TRIPHOSPHATE_METABOLIC_PROCESS	0.627929	1		GO_RESPONSE_TO_ESTRADIOL	0.917288	1
	GO_TELENCEPHALON_GLIAL_CELL_MIGRATION	0.83	1		GO_ATP_BIOSYNTHETIC_PROCESS	0.826309	1		GO_NCRNA_TRANSCRIPTION	0.624801	1		GO_POSITIVE_REGULATION_OF_SODIUM_ION_TRANSMEMBRANE_TRANSPORTER_ACTIVITY	0.916477	1
	GO_NEGATIVE_REGULATION_OF_ACTIN_FILAMENT_POLYMERIZATION	0.83	1		GO_PROTEIN_K11_LINKED_UBIQUITINATION	0.826223	1		GO_REGULATION_OF_DOUBLE_STRAND_BREAK_REPAIR_VIA_NONHOMOLOGOUS_END_JOINING	0.623521	1		GO_NITRIC_OXIDE_MEDIATED_SIGNAL_TRANSDUCTION	0.916363	1
	GO_RESPONSE_TO_TESTOSTERONE	0.82	1		GO_REGULATION_OF_ERYTHROCYTE_DIFFERENTIATION	0.825727	1		GO_PROTEIN_TRANSMEMBRANE_IMPORT_INTO_INTRACELLULAR_ORGANELLE	0.622064	1		GO_REGULATION_OF_ANDROGEN_RECEPTOR_SIGNALING_PATHWAY	0.915305	1
	GO_GLOMERULAR_EPITHELIAL_CELL_DIFFERENTIATION	0.82	1		GO_POSITIVE_REGULATION_OF_VASCULAR_ASSOCIATED_SMOOTH_MUSCLE_CELL_PROLIFERATION	0.82543	1		GO_NADH_DEHYDROGENASE_COMPLEX_ASSEMBLY	0.621435	1		GO_PROTEIN_SUMOYLATION	0.915284	1
	GO_C4_DICARBOXYLATE_TRANSPORT	0.82	1		GO_REGULATION_OF_TRANSCRIPTION_INVOLVED_IN_CELL_FATE_COMMITMENT	0.824713	1		GO_POSITIVE_REGULATION_OF_MITOCHONDRION_ORGANIZATION	0.621067	1		GO_POSITIVE_REGULATION_OF_CELL_MIGRATION_INVOLVED_IN_SPROUTING_ANGIOGENESIS	0.915122	1
	GO_POSTSYNAPTIC_SPECIALIZATION_ORGANIZATION	0.82	1		GO_MAST_CELL_ACTIVATION	0.824577	1		GO_POSITIVE_REGULATION_OF_MITOTIC_SISTER_CHROMATID_SEGREGATION	0.62077	1		GO_NEGATIVE_REGULATION_OF_INTERLEUKIN_6_PRODUCTION	0.914586	1
	GO_CELLULAR_RESPONSE_TO_LIGHT_STIMULUS	0.82	1		GO_NEGATIVE_REGULATION_OF_BLOOD_VESSEL_ENDOTHELIAL_CELL_MIGRATION	0.824287	1		GO_DNA_REPLICATION_INITIATION	0.620329	1		GO_NEGATIVE_REGULATION_OF_HORMONE_SECRETION	0.914148	1
	GO_RUFFLE_ASSEMBLY	0.82	1		GO_DNA_MODIFICATION	0.823908	1		GO_KINETOCHORE_ORGANIZATION	0.619594	1		GO_POSITIVE_REGULATION_OF_TUMOR_NECROSIS_FACTOR_SECRETION	0.913106	1
	GO_REGULATION_OF_CARDIAC_MUSCLE_CELL_DIFFERENTIATION	0.82	1		GO_NUCLEOBASE_CONTAINING_SMALL_MOLECULE_INTERCONVERSION	0.823544	1		GO_RESPONSE_TO_FOLLICLE_STIMULATING_HORMONE	0.6187	1		GO_POSITIVE_REGULATION_OF_PLASMA_MEMBRANE_BOUNDED_CELL_PROJECTION_ASSEMBLY	0.912231	1
	GO_RESPONSE_TO_AMINO_ACID_STARVATION	0.82	1		GO_POSITIVE_REGULATION_OF_LYASE_ACTIVITY	0.822954	1		GO_ESTABLISHMENT_OF_SPINDLE_ORIENTATION	0.617903	1		GO_RENAL_WATER_HOMEOSTASIS	0.91169	1
	GO_ETHER_METABOLIC_PROCESS	0.82	1		GO_HEPATOCYTE_GROWTH_FACTOR_RECEPTOR_SIGNALING_PATHWAY	0.822495	1		GO_NCRNA_3_END_PROCESSING	0.616372	1		GO_NUCLEOTIDE_TRANSPORT	0.911036	1
	GO_GLYCOSIDE_METABOLIC_PROCESS	0.82	1		GO_RETINA_VASCULATURE_DEVELOPMENT_IN_CAMERA_TYPE_EYE	0.821672	1		GO_DNA_REPLICATION_CHECKPOINT	0.614029	1		GO_REGULATION_OF_PRESYNAPTIC_CYTOSOLIC_CALCIUM_ION_CONCENTRATION	0.910182	1
	GO_REACTIVE_OXYGEN_SPECIES_METABOLIC_PROCESS	0.82	1		GO_EMBRYONIC_HEART_TUBE_MORPHOGENESIS	0.821446	1		GO_MRNA_METHYLATION	0.613362	1		GO_NEGATIVE_REGULATION_OF_ERK1_AND_ERK2_CASCADE	0.909639	1
	GO_REGULATION_OF_TOR_SIGNALING	0.82	1		GO_REGULATION_OF_NUCLEOTIDE_BIOSYNTHETIC_PROCESS	0.820803	1		GO_INTRA_S_DNA_DAMAGE_CHECKPOINT	0.613184	1		GO_PLASMA_MEMBRANE_TUBULATION	0.908976	1
	GO_REGULATION_OF_EXIT_FROM_MITOSIS	0.82	1		GO_SECRETORY_GRANULE_ORGANIZATION	0.820696	1		GO_ENDOSOME_ORGANIZATION	0.612769	1		GO_POSITIVE_REGULATION_OF_PHOSPHATASE_ACTIVITY	0.908532	1
	GO_INNER_EAR_RECEPTOR_CELL_STEREOCILIUM_ORGANIZATION	0.82	1		GO_POSITIVE_REGULATION_OF_BEHAVIOR	0.819054	1		GO_RIBOSOMAL_SMALL_SUBUNIT_BIOGENESIS	0.610473	1		GO_LONG_TERM_SYNAPTIC_DEPRESSION	0.908149	1
	GO_LENS_MORPHOGENESIS_IN_CAMERA_TYPE_EYE	0.82	1		GO_POSITIVE_REGULATION_OF_MYELOID_CELL_DIFFERENTIATION	0.817797	1		GO_MITOCHONDRIAL_TRANSLATION	0.609372	1		GO_EMBRYONIC_EYE_MORPHOGENESIS	0.907387	1
	GO_RNA_STABILIZATION	0.82	1		GO_BASIC_AMINO_ACID_TRANSPORT	0.816837	1		GO_POSITIVE_REGULATION_OF_MITOTIC_CELL_CYCLE	0.60922	1		GO_REPLICATION_FORK_PROCESSING	0.90717	1
	GO_C21_STEROID_HORMONE_METABOLIC_PROCESS	0.81	1		GO_NEGATIVE_REGULATION_OF_GENE_SILENCING	0.816405	1		GO_REGULATION_OF_INTRACELLULAR_ESTROGEN_RECEPTOR_SIGNALING_PATHWAY	0.608335	1		GO_MESENCHYMAL_CELL_PROLIFERATION	0.906737	1
	GO_CELL_VOLUME_HOMEOSTASIS	0.81	1		GO_PROGESTERONE_METABOLIC_PROCESS	0.813988	1		GO_MITOCHONDRIAL_GENE_EXPRESSION	0.605655	1		GO_VENTRICULAR_CARDIAC_MUSCLE_CELL_MEMBRANE_REPOLARIZATION	0.9067	1
	GO_NEURAL_TUBE_FORMATION	0.81	1		GO_REGULATION_OF_RNA_SPLICING	0.811894	1		GO_TELOMERASE_RNA_LOCALIZATION	0.605066	1		GO_CYCLIC_NUCLEOTIDE_METABOLIC_PROCESS	0.906596	1
	GO_PRE_MIRNA_PROCESSING	0.81	1		GO_PHOSPHATIDYLINOSITOL_METABOLIC_PROCESS	0.811098	1		GO_MITOPHAGY	0.604318	1		GO_ACTIN_CYTOSKELETON_REORGANIZATION	0.905999	1
	GO_REGULATION_OF_PROTEIN_TARGETING_TO_MITOCHONDRION	0.81	1		GO_PROTEIN_K63_LINKED_DEUBIQUITINATION	0.810719	1		GO_REGULATION_OF_MITOCHONDRION_ORGANIZATION	0.603451	1		GO_ACTIVATION_OF_GTPASE_ACTIVITY	0.905864	1
	GO_STEROID_CATABOLIC_PROCESS	0.81	1		GO_REGULATION_OF_POSTSYNAPTIC_NEUROTRANSMITTER_RECEPTOR_ACTIVITY	0.810324	1		GO_ESTABLISHMENT_OF_MITOTIC_SPINDLE_LOCALIZATION	0.601448	1		GO_FATTY_ACYL_COA_METABOLIC_PROCESS	0.904996	1
	GO_CENTRAL_NERVOUS_SYSTEM_PROJECTION_NEURON_AXONOGENESIS	0.81	1		GO_REPLICATION_FORK_PROCESSING	0.80929	1		GO_IRON_ION_TRANSMEMBRANE_TRANSPORT	0.6012	1		GO_MEMBRANE_DOCKING	0.904223	1
	GO_REGULATION_OF_FIBROBLAST_MIGRATION	0.81	1		GO_POSITIVE_REGULATION_OF_I_KAPPAB_KINASE_NF_KAPPAB_SIGNALING	0.806991	1		GO_PEPTIDYL_LYSINE_TRIMETHYLATION	0.601199	1		GO_POSITIVE_REGULATION_OF_T_CELL_CYTOKINE_PRODUCTION	0.903855	1
	GO_GLIAL_CELL_MIGRATION	0.81	1		GO_POSITIVE_REGULATION_OF_CYCLASE_ACTIVITY	0.806847	1		GO_RESPONSE_TO_MITOCHONDRIAL_DEPOLARISATION	0.600165	1		GO_RESPIRATORY_CHAIN_COMPLEX_IV_ASSEMBLY	0.903501	1
	GO_MICROVILLUS_ASSEMBLY	0.81	1		GO_P38MAPK_CASCADE	0.806319	1		GO_REGULATION_OF_CYSTEINE_TYPE_ENDOPEPTIDASE_ACTIVITY_INVOLVED_IN_APOPTOTIC_SIGNALING_PATHWAY	0.599082	1		GO_CELLULAR_COMPONENT_MAINTENANCE	0.903264	1
	GO_RESPONSE_TO_ISOQUINOLINE_ALKALOID	0.81	1		GO_PROTEIN_LOCALIZATION_TO_CHROMOSOME	0.806174	1		GO_SELECTIVE_AUTOPHAGY	0.596632	1		GO_INTRA_GOLGI_VESICLE_MEDIATED_TRANSPORT	0.90275	1
	GO_REGULATION_OF_TRIGLYCERIDE_METABOLIC_PROCESS	0.81	1		GO_CELL_MIGRATION_IN_HINDBRAIN	0.80614	1		GO_NUCLEAR_TRANSCRIBED_MRNA_CATABOLIC_PROCESS_EXONUCLEOLYTIC	0.59486	1		GO_REGULATION_OF_POSTSYNAPSE_ORGANIZATION	0.902735	1
	GO_POSITIVE_REGULATION_OF_RUFFLE_ASSEMBLY	0.81	1		GO_REGULATION_OF_SPHINGOLIPID_BIOSYNTHETIC_PROCESS	0.805021	1		GO_MITOCHONDRION_MORPHOGENESIS	0.59209	1		GO_LATERAL_MESODERM_DEVELOPMENT	0.902717	1
	GO_QUINONE_METABOLIC_PROCESS	0.81	1		GO_AMINO_SUGAR_METABOLIC_PROCESS	0.804936	1		GO_REGULATION_OF_AUTOPHAGOSOME_ASSEMBLY	0.590173	1		GO_SULFUR_AMINO_ACID_BIOSYNTHETIC_PROCESS	0.902438	1
	GO_HEMATOPOIETIC_STEM_CELL_DIFFERENTIATION	0.81	1		GO_AXONAL_TRANSPORT	0.804089	1		GO_REGULATION_OF_RNA_SPLICING	0.590041	1		GO_REGULATION_OF_CILIUM_ASSEMBLY	0.901939	1
	GO_NEGATIVE_REGULATION_OF_ATP_METABOLIC_PROCESS	0.81	1		GO_AMYLOID_PRECURSOR_PROTEIN_CATABOLIC_PROCESS	0.803922	1		GO_ATP_BIOSYNTHETIC_PROCESS	0.588953	1		GO_REGULATION_OF_SYNAPTIC_VESICLE_EXOCYTOSIS	0.900549	1
	GO_VASCULAR_ENDOTHELIAL_CELL_PROLIFERATION	0.81	1		GO_POSITIVE_REGULATION_OF_ACTIN_NUCLEATION	0.803725	1		GO_REGULATION_OF_TRANSLATIONAL_FIDELITY	0.58746	1		GO_BONE_DEVELOPMENT	0.900326	1
	GO_REGULATION_OF_THE_FORCE_OF_HEART_CONTRACTION	0.81	1		GO_HISTONE_H4_K5_ACETYLATION	0.803306	1		GO_POSITIVE_REGULATION_OF_CELL_CYCLE_G1_S_PHASE_TRANSITION	0.581362	1		GO_REGULATION_OF_VENTRICULAR_CARDIAC_MUSCLE_CELL_ACTION_POTENTIAL	0.900082	1
	GO_SOMATIC_RECOMBINATION_OF_IMMUNOGLOBULIN_GENE_SEGMENTS	0.81	1		GO_VIRAL_TRANSLATION	0.801652	1		GO_VIRAL_RNA_GENOME_REPLICATION	0.581173	1		GO_EMBRYONIC_CAMERA_TYPE_EYE_MORPHOGENESIS	0.898974	1
	GO_SHORT_CHAIN_FATTY_ACID_METABOLIC_PROCESS	0.81	1		GO_ORGANELLE_FISSION	0.79983	1		GO_ESTABLISHMENT_OF_PROTEIN_LOCALIZATION_TO_TELOMERE	0.580931	1		GO_ESTABLISHMENT_OF_CELL_POLARITY	0.898675	1
	GO_PEPTIDYL_CYSTEINE_MODIFICATION	0.8	1		GO_NEGATIVE_REGULATION_OF_DNA_BINDING	0.799033	1		GO_NCRNA_CATABOLIC_PROCESS	0.578444	1		GO_REGULATION_OF_MITOCHONDRION_ORGANIZATION	0.898089	1
	GO_ORGANISM_EMERGENCE_FROM_PROTECTIVE_STRUCTURE	0.8	1		GO_REGULATION_OF_DOUBLE_STRAND_BREAK_REPAIR	0.797033	1		GO_NEGATIVE_REGULATION_OF_TELOMERE_MAINTENANCE_VIA_TELOMERE_LENGTHENING	0.57673	1		GO_REGULATION_OF_MORPHOGENESIS_OF_A_BRANCHING_STRUCTURE	0.898056	1
	GO_PALLIUM_DEVELOPMENT	0.8	1		GO_MICROTUBULE_BASED_TRANSPORT	0.796544	1		GO_BRANCHING_INVOLVED_IN_MAMMARY_GLAND_DUCT_MORPHOGENESIS	0.576337	1		GO_DNA_TEMPLATED_TRANSCRIPTION_TERMINATION	0.898028	1
	GO_PHOSPHATIDYLCHOLINE_ACYL_CHAIN_REMODELING	0.8	1		GO_POSITIVE_REGULATION_OF_LEUKOCYTE_DEGRANULATION	0.795926	1		GO_VACUOLE_ORGANIZATION	0.575287	1		GO_INSULIN_SECRETION_INVOLVED_IN_CELLULAR_RESPONSE_TO_GLUCOSE_STIMULUS	0.8971	1
	GO_CELLULAR_RESPONSE_TO_STEROID_HORMONE_STIMULUS	0.8	1		GO_SPHINGOID_METABOLIC_PROCESS	0.794261	1		GO_PROTEIN_LOCALIZATION_TO_CHROMATIN	0.572675	1		GO_HISTONE_PHOSPHORYLATION	0.897004	1
	GO_BONE_CELL_DEVELOPMENT	0.8	1		GO_CELLULAR_RESPONSE_TO_VIRUS	0.793485	1		GO_CYTOKINETIC_PROCESS	0.571697	1		GO_REGULATION_OF_LAMELLIPODIUM_ASSEMBLY	0.896229	1
	GO_RESPONSE_TO_COCAINE	0.8	1		GO_POSITIVE_REGULATION_OF_TELOMERE_MAINTENANCE_VIA_TELOMERE_LENGTHENING	0.79264	1		GO_REGULATION_OF_ATP_BIOSYNTHETIC_PROCESS	0.567664	1		GO_POSITIVE_REGULATION_OF_INSULIN_SECRETION_INVOLVED_IN_CELLULAR_RESPONSE_TO_GLUCOSE_STIMULUS	0.896083	1
	GO_NEGATIVE_REGULATION_OF_CYTOSKELETON_ORGANIZATION	0.8	1		GO_POSITIVE_REGULATION_OF_DOUBLE_STRAND_BREAK_REPAIR_VIA_NONHOMOLOGOUS_END_JOINING	0.791153	1		GO_GENE_SILENCING	0.564469	1		GO_APPENDAGE_MORPHOGENESIS	0.895871	1
	GO_BRAIN_MORPHOGENESIS	0.8	1		GO_PROTEIN_MONOUBIQUITINATION	0.791031	1		GO_MATURATION_OF_SSU_RRNA	0.563939	1		GO_POSITIVE_REGULATION_OF_CELLULAR_RESPONSE_TO_TRANSFORMING_GROWTH_FACTOR_BETA_STIMULUS	0.895822	1
	GO_POSITIVE_REGULATION_OF_STRIATED_MUSCLE_CELL_DIFFERENTIATION	0.8	1		GO_ORGANELLE_FUSION	0.790386	1		GO_REGULATION_OF_CENTRIOLE_REPLICATION	0.563666	1		GO_NEGATIVE_REGULATION_OF_CARTILAGE_DEVELOPMENT	0.893804	1
	GO_MAMMARY_GLAND_ALVEOLUS_DEVELOPMENT	0.8	1		GO_INTRACILIARY_TRANSPORT	0.789947	1		GO_NEGATIVE_REGULATION_OF_TELOMERE_MAINTENANCE_VIA_TELOMERASE	0.561009	1		GO_POSITIVE_REGULATION_OF_VASCULAR_ENDOTHELIAL_GROWTH_FACTOR_PRODUCTION	0.893789	1
	GO_REGULATION_OF_OXIDATIVE_PHOSPHORYLATION	0.8	1		GO_AMYLOID_BETA_FORMATION	0.789729	1		GO_ESTABLISHMENT_OF_PROTEIN_LOCALIZATION_TO_CHROMOSOME	0.558736	1		GO_HINDBRAIN_MORPHOGENESIS	0.893725	1
	GO_NEGATIVE_REGULATION_OF_PROTEIN_POLYMERIZATION	0.8	1		GO_GENE_SILENCING	0.789033	1		GO_INTRA_GOLGI_VESICLE_MEDIATED_TRANSPORT	0.557683	1		GO_PROTEIN_MATURATION	0.892859	1
	GO_POSITIVE_REGULATION_OF_T_CELL_MEDIATED_IMMUNITY	0.8	1		GO_NEURON_CELL_CELL_ADHESION	0.788683	1		GO_RRNA_CATABOLIC_PROCESS	0.555836	1		GO_CELL_CELL_SIGNALING_BY_WNT	0.892804	1
	GO_NEGATIVE_REGULATION_OF_SMOOTH_MUSCLE_CELL_DIFFERENTIATION	0.8	1		GO_ATRIAL_SEPTUM_DEVELOPMENT	0.787819	1		GO_HEMATOPOIETIC_STEM_CELL_PROLIFERATION	0.551446	1		GO_POSITIVE_REGULATION_OF_PROTEOLYSIS	0.892285	1
	GO_SYNAPTIC_VESICLE_CYTOSKELETAL_TRANSPORT	0.8	1		GO_NEGATIVE_REGULATION_OF_LIPID_BIOSYNTHETIC_PROCESS	0.7875	1		GO_REGULATION_OF_TRANSCRIPTION_INVOLVED_IN_G1_S_TRANSITION_OF_MITOTIC_CELL_CYCLE	0.550897	1		GO_REGULATION_OF_B_CELL_DIFFERENTIATION	0.89187	1
	GO_REGULATION_OF_FATTY_ACID_BIOSYNTHETIC_PROCESS	0.79	1		GO_LENS_FIBER_CELL_DIFFERENTIATION	0.786806	1		GO_DEOXYRIBOSE_PHOSPHATE_CATABOLIC_PROCESS	0.549946	1		GO_RESPONSE_TO_PROGESTERONE	0.891597	1
	GO_POTASSIUM_ION_HOMEOSTASIS	0.79	1		GO_NEGATIVE_REGULATION_OF_VIRAL_GENOME_REPLICATION	0.786492	1		GO_RNA_INTERFERENCE	0.549764	1		GO_HISTONE_H3_K9_TRIMETHYLATION	0.890854	1
	GO_POSITIVE_REGULATION_OF_EMBRYONIC_DEVELOPMENT	0.79	1		GO_RESPONSE_TO_MISFOLDED_PROTEIN	0.786397	1		GO_MICROTUBULE_ORGANIZING_CENTER_ORGANIZATION	0.539419	1		GO_PALLIUM_DEVELOPMENT	0.890766	1
	GO_PANCREAS_DEVELOPMENT	0.79	1		GO_CELL_DEATH_IN_RESPONSE_TO_HYDROGEN_PEROXIDE	0.786032	1		GO_MITOTIC_DNA_INTEGRITY_CHECKPOINT	0.538831	1		GO_NCRNA_EXPORT_FROM_NUCLEUS	0.890637	1
	GO_CELLULAR_RESPONSE_TO_ALKALOID	0.79	1		GO_NEGATIVE_REGULATION_OF_MRNA_SPLICING_VIA_SPLICEOSOME	0.785406	1		GO_BRANCHED_CHAIN_AMINO_ACID_METABOLIC_PROCESS	0.535624	1		GO_ANTEROGRADE_AXONAL_TRANSPORT	0.890393	1
	GO_BRANCHED_CHAIN_AMINO_ACID_METABOLIC_PROCESS	0.79	1		GO_REGULATION_OF_TOLL_LIKE_RECEPTOR_4_SIGNALING_PATHWAY	0.781814	1		GO_MATURATION_OF_SSU_RRNA_FROM_TRICISTRONIC_RRNA_TRANSCRIPT_SSU_RRNA_5_8S_RRNA_LSU_RRNA	0.528993	1		GO_NEGATIVE_REGULATION_OF_RESPONSE_TO_CYTOKINE_STIMULUS	0.890349	1
	GO_MONOSACCHARIDE_CATABOLIC_PROCESS	0.79	1		GO_POSTSYNAPTIC_SPECIALIZATION_ORGANIZATION	0.781633	1		GO_REGULATION_OF_PROTEIN_EXPORT_FROM_NUCLEUS	0.527636	1		GO_MESODERM_MORPHOGENESIS	0.889937	1
	GO_MYD88_INDEPENDENT_TOLL_LIKE_RECEPTOR_SIGNALING_PATHWAY	0.79	1		GO_CELLULAR_RESPONSE_TO_ESTRADIOL_STIMULUS	0.780965	1		GO_PROTEIN_TARGETING_TO_MEMBRANE	0.52735	1		GO_POSITIVE_REGULATION_OF_ALCOHOL_BIOSYNTHETIC_PROCESS	0.889662	1
	GO_POSITIVE_REGULATION_OF_PHOSPHOLIPID_METABOLIC_PROCESS	0.79	1		GO_SEX_DETERMINATION	0.777807	1		GO_PROTEIN_TARGETING	0.522972	1		GO_POSITIVE_REGULATION_OF_MONONUCLEAR_CELL_MIGRATION	0.889227	1
	GO_TRNA_METHYLATION	0.79	1		GO_POSITIVE_REGULATION_OF_CHROMOSOME_SEPARATION	0.777193	1		GO_PORE_COMPLEX_ASSEMBLY	0.521821	1		GO_KERATAN_SULFATE_BIOSYNTHETIC_PROCESS	0.888895	1
	GO_ER_NUCLEUS_SIGNALING_PATHWAY	0.79	1		GO_POSITIVE_REGULATION_OF_TRANSCRIPTION_BY_RNA_POLYMERASE_I	0.776859	1		GO_REGULATION_OF_CENTROSOME_CYCLE	0.520035	1		GO_NEGATIVE_REGULATION_OF_STRIATED_MUSCLE_CELL_DIFFERENTIATION	0.887403	1
	GO_GLUTATHIONE_METABOLIC_PROCESS	0.79	1		GO_MEMBRANE_BIOGENESIS	0.776486	1		GO_POSITIVE_REGULATION_OF_DOUBLE_STRAND_BREAK_REPAIR	0.516466	1		GO_NEGATIVE_REGULATION_OF_LIPID_LOCALIZATION	0.886996	1
	GO_CELLULAR_RESPONSE_TO_RADIATION	0.79	1		GO_RNA_STABILIZATION	0.776371	1		GO_NUCLEOSIDE_MONOPHOSPHATE_BIOSYNTHETIC_PROCESS	0.51432	1		GO_REGULATION_OF_KIDNEY_DEVELOPMENT	0.885387	1
	GO_REGULATION_OF_HORMONE_METABOLIC_PROCESS	0.79	1		GO_INTRACELLULAR_STEROL_TRANSPORT	0.776004	1		GO_METAPHASE_ANAPHASE_TRANSITION_OF_CELL_CYCLE	0.512895	1		GO_PIGMENT_BIOSYNTHETIC_PROCESS	0.884796	1
	GO_ONE_CARBON_METABOLIC_PROCESS	0.79	1		GO_CARDIAC_RIGHT_VENTRICLE_MORPHOGENESIS	0.775154	1		GO_ENDONUCLEOLYTIC_CLEAVAGE_INVOLVED_IN_RRNA_PROCESSING	0.510288	1		GO_NEGATIVE_REGULATION_OF_EPITHELIAL_CELL_DIFFERENTIATION	0.884286	1
	GO_RESPONSE_TO_MINERALOCORTICOID	0.79	1		GO_REGULATION_OF_AMYLOID_PRECURSOR_PROTEIN_CATABOLIC_PROCESS	0.774835	1		GO_PROTEIN_MODIFICATION_BY_SMALL_PROTEIN_REMOVAL	0.509916	1		GO_MITOTIC_SPINDLE_ORGANIZATION	0.884236	1
	GO_MEIOTIC_CELL_CYCLE_PROCESS	0.79	1		GO_MALE_SEX_DETERMINATION	0.774786	1		GO_REGULATION_OF_CHROMOSOME_SEPARATION	0.508705	1		GO_REGULATION_OF_CELL_SIZE	0.883195	1
	GO_METANEPHRIC_NEPHRON_EPITHELIUM_DEVELOPMENT	0.79	1		GO_NEURON_DEATH_IN_RESPONSE_TO_OXIDATIVE_STRESS	0.773046	1		GO_MITOCHONDRIAL_GENOME_MAINTENANCE	0.508552	1		GO_NEGATIVE_REGULATION_OF_PHOSPHORYLATION	0.882418	1
	GO_HEART_TRABECULA_FORMATION	0.79	1		GO_REGULATION_OF_SYMBIOTIC_PROCESS	0.771922	1		GO_DNA_DEPENDENT_DNA_REPLICATION_MAINTENANCE_OF_FIDELITY	0.505404	1		GO_POSITIVE_REGULATION_OF_CALCIUM_ION_DEPENDENT_EXOCYTOSIS	0.882312	1
	GO_MISMATCH_REPAIR	0.78	1		GO_POSITIVE_REGULATION_OF_OXIDATIVE_STRESS_INDUCED_CELL_DEATH	0.771913	1		GO_ENDOSOME_TO_LYSOSOME_TRANSPORT	0.505224	1		GO_RUFFLE_ASSEMBLY	0.882083	1
	GO_VITAMIN_TRANSPORT	0.78	1		GO_VENTRICULAR_TRABECULA_MYOCARDIUM_MORPHOGENESIS	0.771744	1		GO_NEGATIVE_REGULATION_OF_TORC1_SIGNALING	0.499348	1		GO_RESPONSE_TO_EPIDERMAL_GROWTH_FACTOR	0.881979	1
	GO_NEURAL_TUBE_DEVELOPMENT	0.78	1		GO_MAST_CELL_MEDIATED_IMMUNITY	0.771569	1		GO_PROTEIN_PEPTIDYL_PROLYL_ISOMERIZATION	0.496723	1		GO_REGULATION_OF_FEEDING_BEHAVIOR	0.881907	1
	GO_GOLGI_TO_ENDOSOME_TRANSPORT	0.78	1		GO_REGULATION_OF_NUCLEAR_TRANSCRIBED_MRNA_CATABOLIC_PROCESS_DEADENYLATION_DEPENDENT_DECAY	0.77123	1		GO_CELLULAR_RESPONSE_TO_ESTROGEN_STIMULUS	0.495157	1		GO_NUCLEIC_ACID_PHOSPHODIESTER_BOND_HYDROLYSIS	0.88184	1
	GO_CELLULAR_RESPONSE_TO_GLUCOSE_STARVATION	0.78	1		GO_REGULATION_OF_CELLULAR_PH	0.769848	1		GO_FIBROBLAST_APOPTOTIC_PROCESS	0.494857	1		GO_NEGATIVE_REGULATION_OF_KINASE_ACTIVITY	0.881821	1
	GO_PURINE_NUCLEOSIDE_TRIPHOSPHATE_METABOLIC_PROCESS	0.78	1		GO_PROSTAGLANDIN_TRANSPORT	0.7685	1		GO_POSITIVE_REGULATION_OF_ERYTHROCYTE_DIFFERENTIATION	0.49337	1		GO_METANEPHRIC_NEPHRON_EPITHELIUM_DEVELOPMENT	0.881546	1
	GO_DORSAL_SPINAL_CORD_DEVELOPMENT	0.78	1		GO_NEGATIVE_REGULATION_OF_MRNA_PROCESSING	0.767625	1		GO_MITOTIC_CELL_CYCLE_CHECKPOINT	0.490543	1		GO_KERATAN_SULFATE_METABOLIC_PROCESS	0.880706	1
	GO_REGULATION_OF_POSTSYNAPTIC_NEUROTRANSMITTER_RECEPTOR_ACTIVITY	0.78	1		GO_NEGATIVE_REGULATION_OF_DNA_METABOLIC_PROCESS	0.766822	1		GO_METAPHASE_PLATE_CONGRESSION	0.48866	1		GO_LIPID_TRANSLOCATION	0.880697	1
	GO_REGULATION_OF_MEMBRANE_LIPID_DISTRIBUTION	0.78	1		GO_CELLULAR_RESPONSE_TO_GONADOTROPIN_STIMULUS	0.766613	1		GO_INTERSTRAND_CROSS_LINK_REPAIR	0.486981	1		GO_NEGATIVE_REGULATION_OF_TRANSPORTER_ACTIVITY	0.879664	1
	GO_CELLULAR_MODIFIED_AMINO_ACID_CATABOLIC_PROCESS	0.78	1		GO_DOUBLE_STRAND_BREAK_REPAIR	0.76606	1		GO_MEMBRANE_LIPID_CATABOLIC_PROCESS	0.486014	1		GO_POSITIVE_REGULATION_OF_CELL_DIVISION	0.878867	1
	GO_POSITIVE_REGULATION_OF_UBIQUITIN_PROTEIN_TRANSFERASE_ACTIVITY	0.78	1		GO_MICROVILLUS_ASSEMBLY	0.764863	1		GO_RESPIRATORY_CHAIN_COMPLEX_IV_ASSEMBLY	0.483668	1		GO_STEROL_TRANSPORT	0.878666	1
	GO_NEGATIVE_REGULATION_OF_EPITHELIAL_CELL_MIGRATION	0.78	1		GO_PROTEIN_LOCALIZATION_TO_GOLGI_APPARATUS	0.762861	1		GO_RESPONSE_TO_IONIZING_RADIATION	0.478769	1		GO_METAPHASE_PLATE_CONGRESSION	0.878134	1
	GO_POSITIVE_REGULATION_OF_HEART_CONTRACTION	0.78	1		GO_HYPEROSMOTIC_RESPONSE	0.762114	1		GO_CHAPERONE_COFACTOR_DEPENDENT_PROTEIN_REFOLDING	0.477159	1		GO_REGULATION_OF_PROTEIN_EXPORT_FROM_NUCLEUS	0.87782	1
	GO_REGULATION_OF_MITOCHONDRIAL_MEMBRANE_POTENTIAL	0.78	1		GO_LYSOSOME_LOCALIZATION	0.761031	1		GO_REGULATION_OF_HEMATOPOIETIC_PROGENITOR_CELL_DIFFERENTIATION	0.472777	1		GO_TRANSMEMBRANE_RECEPTOR_PROTEIN_SERINE_THREONINE_KINASE_SIGNALING_PATHWAY	0.877571	1
	GO_PEPTIDE_CATABOLIC_PROCESS	0.78	1		GO_RIBONUCLEOSIDE_MONOPHOSPHATE_METABOLIC_PROCESS	0.760717	1		GO_MITOTIC_SPINDLE_ASSEMBLY	0.471546	1		GO_REGULATION_OF_MORPHOGENESIS_OF_AN_EPITHELIUM	0.877455	1
	GO_ATP_BIOSYNTHETIC_PROCESS	0.78	1		GO_ANATOMICAL_STRUCTURE_REGRESSION	0.760019	1		GO_MITOCHONDRIAL_CYTOCHROME_C_OXIDASE_ASSEMBLY	0.452522	1		GO_SPINAL_CORD_PATTERNING	0.877425	1
	GO_POSITIVE_REGULATION_OF_BROWN_FAT_CELL_DIFFERENTIATION	0.78	1		GO_RESPONSE_TO_GAMMA_RADIATION	0.759591	1		GO_MITOTIC_NUCLEAR_DIVISION	0.452016	1		GO_NEGATIVE_REGULATION_OF_SYNAPTIC_TRANSMISSION	0.877326	1
	GO_REGULATION_OF_CHOLESTEROL_EFFLUX	0.78	1		GO_RIBONUCLEOTIDE_CATABOLIC_PROCESS	0.758494	1		GO_POSITIVE_REGULATION_OF_GLYCOGEN_METABOLIC_PROCESS	0.44107	1		GO_EPITHELIAL_CELL_CELL_ADHESION	0.876746	1
	GO_POSITIVE_REGULATION_OF_ORGANIC_ACID_TRANSPORT	0.78	1		GO_REGULATION_OF_TRANSCRIPTION_ELONGATION_FROM_RNA_POLYMERASE_II_PROMOTER	0.757397	1		GO_ANAPHASE_PROMOTING_COMPLEX_DEPENDENT_CATABOLIC_PROCESS	0.440942	1		GO_REGULATION_OF_SIGNAL_TRANSDUCTION_BY_P53_CLASS_MEDIATOR	0.875705	1
	GO_POSITIVE_REGULATION_OF_VASCULAR_ENDOTHELIAL_CELL_PROLIFERATION	0.77	1		GO_POSITIVE_REGULATION_OF_PROTEIN_LOCALIZATION_TO_CELL_SURFACE	0.754464	1		GO_MRNA_CLEAVAGE	0.4387	1		GO_APPENDAGE_DEVELOPMENT	0.875555	1
	GO_POSITIVE_REGULATION_OF_INTRACELLULAR_PROTEIN_TRANSPORT	0.77	1		GO_ESTABLISHMENT_OF_ENDOTHELIAL_BARRIER	0.754349	1		GO_DE_NOVO_PROTEIN_FOLDING	0.435084	1		GO_POSITIVE_REGULATION_OF_CARDIAC_MUSCLE_CELL_PROLIFERATION	0.87506	1
	GO_PROTEIN_LOCALIZATION_TO_CHROMATIN	0.77	1		GO_PURINE_NUCLEOSIDE_TRIPHOSPHATE_METABOLIC_PROCESS	0.751524	1		GO_CENTROSOME_DUPLICATION	0.427684	1		GO_MYELOID_LEUKOCYTE_CYTOKINE_PRODUCTION	0.874983	1
	GO_CYTOKINESIS	0.77	1		GO_NEGATIVE_REGULATION_OF_T_CELL_RECEPTOR_SIGNALING_PATHWAY	0.750516	1		GO_HISTONE_DEUBIQUITINATION	0.425283	1		GO_BETA_CATENIN_DESTRUCTION_COMPLEX_DISASSEMBLY	0.872789	1
	GO_RRNA_CATABOLIC_PROCESS	0.77	1		GO_NEGATIVE_REGULATION_OF_DNA_DEPENDENT_DNA_REPLICATION	0.748512	1		GO_DNA_GEOMETRIC_CHANGE	0.425003	1		GO_ARTERY_DEVELOPMENT	0.872345	1
	GO_NEGATIVE_REGULATION_OF_EPITHELIAL_CELL_APOPTOTIC_PROCESS	0.77	1		GO_POSITIVE_REGULATION_OF_T_HELPER_CELL_DIFFERENTIATION	0.747601	1		GO_DNA_REPLICATION	0.40445	1		GO_POSITIVE_REGULATION_OF_CYSTEINE_TYPE_ENDOPEPTIDASE_ACTIVITY	0.872093	1
	GO_MODIFIED_AMINO_ACID_TRANSPORT	0.77	1		GO_DNA_METHYLATION_DEPENDENT_HETEROCHROMATIN_ASSEMBLY	0.747381	1		GO_MIRNA_METABOLIC_PROCESS	0.403759	1		GO_REGULATION_OF_STEROL_TRANSPORT	0.871955	1
	GO_POSITIVE_REGULATION_OF_TRANSFORMING_GROWTH_FACTOR_BETA_PRODUCTION	0.77	1		GO_NUCLEOSIDE_TRIPHOSPHATE_BIOSYNTHETIC_PROCESS	0.747323	1		GO_NEGATIVE_REGULATION_OF_DNA_REPLICATION	0.402924	1		GO_MEMBRANE_LIPID_METABOLIC_PROCESS	0.871765	1
	GO_PROTEIN_AUTOPROCESSING	0.77	1		GO_VESICLE_ORGANIZATION	0.743176	1		GO_CELLULAR_RESPONSE_TO_IONIZING_RADIATION	0.399821	1		GO_REGULATION_OF_CELL_DIVISION	0.871415	1
	GO_ADRENAL_GLAND_DEVELOPMENT	0.77	1		GO_AXO_DENDRITIC_TRANSPORT	0.740877	1		GO_NEGATIVE_REGULATION_OF_NUCLEAR_DIVISION	0.394342	1		GO_MEGAKARYOCYTE_DIFFERENTIATION	0.871245	1
	GO_NEGATIVE_REGULATION_OF_RNA_SPLICING	0.77	1		GO_POSTSYNAPTIC_SIGNAL_TRANSDUCTION	0.739565	1		GO_REGULATION_OF_ENDOPLASMIC_RETICULUM_UNFOLDED_PROTEIN_RESPONSE	0.389477	1		GO_PHOTOTRANSDUCTION_VISIBLE_LIGHT	0.870481	1
	GO_BLASTOCYST_DEVELOPMENT	0.77	1		GO_DNA_DEPENDENT_DNA_REPLICATION_MAINTENANCE_OF_FIDELITY	0.738927	1		GO_CELL_CYCLE_CHECKPOINT	0.38931	1		GO_PULMONARY_VALVE_MORPHOGENESIS	0.870466	1
	GO_CELLULAR_RESPONSE_TO_HEAT	0.77	1		GO_REGULATION_OF_ACTIVIN_RECEPTOR_SIGNALING_PATHWAY	0.737784	1		GO_NEGATIVE_REGULATION_OF_METAPHASE_ANAPHASE_TRANSITION_OF_CELL_CYCLE	0.385859	1		GO_NEGATIVE_REGULATION_OF_GLIAL_CELL_DIFFERENTIATION	0.869749	1
	GO_GOLGI_TO_PLASMA_MEMBRANE_TRANSPORT	0.77	1		GO_ACTIN_FILAMENT_BASED_TRANSPORT	0.737224	1		GO_CILIARY_BASAL_BODY_PLASMA_MEMBRANE_DOCKING	0.380192	1		GO_AXON_EXTENSION	0.869257	1
	GO_DECIDUALIZATION	0.77	1		GO_NEGATIVE_REGULATION_OF_CELL_DIVISION	0.735679	1		GO_NUCLEOTIDE_EXCISION_REPAIR	0.376692	1		GO_RDNA_HETEROCHROMATIN_ASSEMBLY	0.869017	1
	GO_LYTIC_VACUOLE_ORGANIZATION	0.77	1		GO_BILE_ACID_BIOSYNTHETIC_PROCESS	0.735621	1		GO_MITOCHONDRIAL_TRANSLATIONAL_TERMINATION	0.369542	1		GO_POSITIVE_REGULATION_OF_ENDOCYTOSIS	0.86889	1
	GO_PYRIDINE_CONTAINING_COMPOUND_METABOLIC_PROCESS	0.77	1		GO_ACTIVATION_OF_CYSTEINE_TYPE_ENDOPEPTIDASE_ACTIVITY	0.734882	1		GO_REGULATION_OF_CHROMOSOME_SEGREGATION	0.362687	1		GO_POSITIVE_REGULATION_OF_DNA_REPAIR	0.868741	1
	GO_MEMBRANE_LIPID_CATABOLIC_PROCESS	0.77	1		GO_NEGATIVE_REGULATION_OF_GENE_EXPRESSION_EPIGENETIC	0.734868	1		GO_NEGATIVE_REGULATION_OF_CHROMOSOME_SEGREGATION	0.360069	1		GO_PROTEIN_K48_LINKED_UBIQUITINATION	0.867555	1
	GO_SNRNA_PROCESSING	0.77	1		GO_RNA_DEPENDENT_DNA_BIOSYNTHETIC_PROCESS	0.734235	1		GO_PROTEIN_K48_LINKED_UBIQUITINATION	0.358709	0.999973		GO_REGULATION_OF_TRANSCRIPTION_BY_RNA_POLYMERASE_III	0.866783	1
	GO_HEMATOPOIETIC_PROGENITOR_CELL_DIFFERENTIATION	0.76	1		GO_REGULATION_OF_SYNAPTIC_TRANSMISSION_GABAERGIC	0.733684	1		GO_MUSCLE_FILAMENT_SLIDING	-2.40076	0		GO_RESPONSE_TO_MAGNESIUM_ION	0.865438	1
	GO_ACTIVIN_RECEPTOR_SIGNALING_PATHWAY	0.76	1		GO_NUCLEAR_TRANSCRIBED_MRNA_CATABOLIC_PROCESS_DEADENYLATION_DEPENDENT_DECAY	0.732521	1		GO_MYOFIBRIL_ASSEMBLY	-2.32606	0		GO_VENTRICULAR_SEPTUM_DEVELOPMENT	0.864775	1
	GO_NEGATIVE_REGULATION_OF_SMOOTH_MUSCLE_CELL_MIGRATION	0.76	1		GO_DECIDUALIZATION	0.73239	1		GO_ACTIN_MEDIATED_CELL_CONTRACTION	-2.25325	0		GO_PHAGOLYSOSOME_ASSEMBLY	0.864271	1
	GO_GASTRULATION_WITH_MOUTH_FORMING_SECOND	0.76	1		GO_ATP_DEPENDENT_CHROMATIN_REMODELING	0.731168	1		GO_MUSCLE_CONTRACTION	-2.18792	0		GO_REGULATION_OF_POSTTRANSCRIPTIONAL_GENE_SILENCING	0.862899	1
	GO_INTERLEUKIN_13_PRODUCTION	0.76	1		GO_REGULATION_OF_CLATHRIN_DEPENDENT_ENDOCYTOSIS	0.729298	1		GO_SARCOMERE_ORGANIZATION	-2.18644	0		GO_REGULATION_OF_DENDRITIC_SPINE_MORPHOGENESIS	0.862489	1
	GO_PROTEIN_LOCALIZATION_TO_GOLGI_APPARATUS	0.76	1		GO_VENTRICULAR_SYSTEM_DEVELOPMENT	0.729059	1		GO_ADAPTIVE_IMMUNE_RESPONSE	-2.18088	0		GO_TRANSFORMING_GROWTH_FACTOR_BETA_PRODUCTION	0.862193	1
	GO_REGULATION_OF_CELLULAR_AMINE_METABOLIC_PROCESS	0.76	1		GO_RNA_PHOSPHODIESTER_BOND_HYDROLYSIS	0.728744	1		GO_REGULATION_OF_CALCIUM_MEDIATED_SIGNALING	-2.16677	0		GO_NEGATIVE_REGULATION_OF_ENDOCYTOSIS	0.861735	1
	GO_GLUCOSE_CATABOLIC_PROCESS	0.76	1		GO_DEMETHYLATION	0.727868	1		GO_ACTIN_FILAMENT_BASED_MOVEMENT	-2.15773	0		GO_REGULATION_OF_CELL_CYCLE_ARREST	0.861594	1
	GO_PHOSPHOLIPID_BIOSYNTHETIC_PROCESS	0.76	1		GO_POSITIVE_REGULATION_OF_VIRAL_PROCESS	0.727244	1		GO_MUSCLE_SYSTEM_PROCESS	-2.14006	0		GO_POSITIVE_REGULATION_OF_NEURON_MIGRATION	0.861568	1
	GO_PROTEIN_DESTABILIZATION	0.76	1		GO_TETRAPYRROLE_METABOLIC_PROCESS	0.72588	1		GO_SARCOPLASMIC_RETICULUM_CALCIUM_ION_TRANSPORT	-2.12863	0.000108114		GO_REGULATION_OF_MITOTIC_SPINDLE_ASSEMBLY	0.860664	1
	GO_PHOSPHATIDYLGLYCEROL_METABOLIC_PROCESS	0.76	1		GO_OLIGOSACCHARIDE_LIPID_INTERMEDIATE_BIOSYNTHETIC_PROCESS	0.725834	1		GO_STRIATED_MUSCLE_CONTRACTION	-2.1266	9.82856e-05		GO_REGULATION_OF_T_CELL_CYTOKINE_PRODUCTION	0.860367	1
	GO_REGULATION_OF_RESPONSE_TO_TUMOR_CELL	0.76	1		GO_POSITIVE_REGULATION_OF_SIGNAL_TRANSDUCTION_BY_P53_CLASS_MEDIATOR	0.724758	1		GO_MUSCLE_CELL_DEVELOPMENT	-2.12138	0.000179102		GO_SPLEEN_DEVELOPMENT	0.859757	1
	GO_MICROVILLUS_ORGANIZATION	0.76	1		GO_CELLULAR_RESPONSE_TO_ATP	0.724267	1		GO_MULTICELLULAR_ORGANISMAL_MOVEMENT	-2.09967	0.000165325		GO_CYTOPLASMIC_MICROTUBULE_ORGANIZATION	0.859684	1
	GO_POSITIVE_REGULATION_OF_G1_S_TRANSITION_OF_MITOTIC_CELL_CYCLE	0.76	1		GO_POSITIVE_REGULATION_OF_CELLULAR_PROTEIN_LOCALIZATION	0.72334	1		GO_SKELETAL_MUSCLE_CONTRACTION	-2.09586	0.000229474		GO_SNARE_COMPLEX_ASSEMBLY	0.859285	1
	GO_POSITIVE_REGULATION_OF_TRANSCRIPTION_FROM_RNA_POLYMERASE_II_PROMOTER_IN_RESPONSE_TO_STRESS	0.76	1		GO_HEMATOPOIETIC_STEM_CELL_DIFFERENTIATION	0.720692	1		GO_NEGATIVE_REGULATION_OF_LEUKOCYTE_MIGRATION	-2.06914	0.000571464		GO_COLLAGEN_CATABOLIC_PROCESS	0.858972	1
	GO_POSITIVE_REGULATION_OF_PROTEIN_LOCALIZATION_TO_CELL_PERIPHERY	0.76	1		GO_RNA_5_END_PROCESSING	0.719901	1		GO_CELLULAR_COMPONENT_ASSEMBLY_INVOLVED_IN_MORPHOGENESIS	-2.06824	0.000535747		GO_TRANSCRIPTION_COUPLED_NUCLEOTIDE_EXCISION_REPAIR	0.858415	1
	GO_REGULATION_OF_AXON_GUIDANCE	0.75	1		GO_REGULATION_OF_MAST_CELL_ACTIVATION_INVOLVED_IN_IMMUNE_RESPONSE	0.718493	1		GO_REGULATION_OF_LYMPHOCYTE_ACTIVATION	-2.06398	0.000631148		GO_ASTROCYTE_DEVELOPMENT	0.857342	1
	GO_ACTIVATION_OF_JANUS_KINASE_ACTIVITY	0.75	1		GO_HISTONE_H2A_ACETYLATION	0.717813	1		GO_LYMPHOCYTE_MIGRATION	-2.04653	0.000776122		GO_NEGATIVE_REGULATION_OF_GLYCOPROTEIN_METABOLIC_PROCESS	0.857217	1
	GO_POSITIVE_REGULATION_OF_PROTEIN_DEPOLYMERIZATION	0.75	1		GO_CHROMATIN_ORGANIZATION_INVOLVED_IN_REGULATION_OF_TRANSCRIPTION	0.717811	1		GO_STRIATED_MUSCLE_ADAPTATION	-2.03807	0.000905111		GO_NEGATIVE_REGULATION_OF_TRANSFERASE_ACTIVITY	0.856828	1
	GO_POSTSYNAPTIC_NEUROTRANSMITTER_RECEPTOR_INTERNALIZATION	0.75	1		GO_REGULATION_OF_CHROMATIN_ASSEMBLY	0.717538	1		GO_B_CELL_RECEPTOR_SIGNALING_PATHWAY	-2.03693	0.000859855		GO_NEURON_DEATH_IN_RESPONSE_TO_OXIDATIVE_STRESS	0.856729	1
	GO_ENDOPLASMIC_RETICULUM_UNFOLDED_PROTEIN_RESPONSE	0.75	1		GO_DNA_METHYLATION_OR_DEMETHYLATION	0.716315	1		GO_REGULATION_OF_T_CELL_ACTIVATION	-2.02349	0.00107472		GO_VITAMIN_BIOSYNTHETIC_PROCESS	0.856501	1
	GO_RESPONSE_TO_OSMOTIC_STRESS	0.75	1		GO_POSITIVE_REGULATION_OF_TELOMERE_CAPPING	0.716084	1		GO_NATURAL_KILLER_CELL_MEDIATED_IMMUNITY	-2.02299	0.00102587		GO_MATURATION_OF_LSU_RRNA_FROM_TRICISTRONIC_RRNA_TRANSCRIPT_SSU_RRNA_5_8S_RRNA_LSU_RRNA	0.856346	1
	GO_NATURAL_KILLER_CELL_DIFFERENTIATION	0.75	1		GO_POSITIVE_REGULATION_OF_ORGANELLE_ASSEMBLY	0.714851	1		GO_RELEASE_OF_SEQUESTERED_CALCIUM_ION_INTO_CYTOSOL_BY_ENDOPLASMIC_RETICULUM	-2.02123	0.00102793		GO_CRANIAL_NERVE_DEVELOPMENT	0.856162	1
	GO_PYRIMIDINE_NUCLEOBASE_METABOLIC_PROCESS	0.75	1		GO_ASPARTATE_FAMILY_AMINO_ACID_METABOLIC_PROCESS	0.714822	1		GO_STRIATED_MUSCLE_CELL_DIFFERENTIATION	-2.0209	0.00103023		GO_POSITIVE_REGULATION_OF_AMYLOID_BETA_FORMATION	0.855296	1
	GO_ASPARTATE_FAMILY_AMINO_ACID_BIOSYNTHETIC_PROCESS	0.75	1		GO_RIBOSOME_ASSEMBLY	0.71455	1		GO_REGULATION_OF_CALCINEURIN_MEDIATED_SIGNALING	-2.0193	0.000989017		GO_ESTABLISHMENT_OF_PROTEIN_LOCALIZATION_TO_TELOMERE	0.85449	1
	GO_RESPONSE_TO_UV	0.75	1		GO_PIGMENT_GRANULE_ORGANIZATION	0.71325	1		GO_MYELOID_DENDRITIC_CELL_ACTIVATION	-2.01369	0.00103427		GO_SPINDLE_ORGANIZATION	0.854258	1
	GO_NEURONAL_STEM_CELL_POPULATION_MAINTENANCE	0.75	1		GO_POSITIVE_REGULATION_OF_PROTEIN_AUTOPHOSPHORYLATION	0.712849	1		GO_T_CELL_ACTIVATION	-2.01347	0.000995961		GO_REGULATION_OF_VIRAL_ENTRY_INTO_HOST_CELL	0.853921	1
	GO_REGULATION_OF_ERYTHROCYTE_DIFFERENTIATION	0.75	1		GO_REGULATION_OF_PROTEIN_EXIT_FROM_ENDOPLASMIC_RETICULUM	0.711052	1		GO_ALPHA_BETA_T_CELL_ACTIVATION	-1.99516	0.00165413		GO_FIBROBLAST_GROWTH_FACTOR_RECEPTOR_SIGNALING_PATHWAY	0.852566	1
	GO_REGULATION_OF_PROTEIN_STABILITY	0.75	1		GO_PROTEIN_TARGETING_TO_MEMBRANE	0.710475	1		GO_SKELETAL_MUSCLE_ADAPTATION	-1.98634	0.00208094		GO_NEUROBLAST_DIVISION	0.851477	1
	GO_RETROGRADE_VESICLE_MEDIATED_TRANSPORT_GOLGI_TO_ENDOPLASMIC_RETICULUM	0.75	1		GO_POSITIVE_REGULATION_OF_TELOMERE_MAINTENANCE	0.709403	1		GO_LYMPHOCYTE_COSTIMULATION	-1.97939	0.00247837		GO_NEGATIVE_REGULATION_OF_ADENYLATE_CYCLASE_ACTIVITY	0.850616	1
	GO_MYELOID_CELL_DEVELOPMENT	0.75	1		GO_REGULATION_OF_CYCLIN_DEPENDENT_PROTEIN_KINASE_ACTIVITY	0.704516	1		GO_REGULATION_OF_ANTIGEN_RECEPTOR_MEDIATED_SIGNALING_PATHWAY	-1.97746	0.00257244		GO_REGULATION_OF_ALCOHOL_BIOSYNTHETIC_PROCESS	0.849984	1
	GO_PEPTIDYL_ARGININE_MODIFICATION	0.74	1		GO_POSITIVE_REGULATION_OF_PROTEIN_DEPHOSPHORYLATION	0.703397	1		GO_REGULATION_OF_NATURAL_KILLER_CELL_MEDIATED_IMMUNITY	-1.97713	0.00252515		GO_NEUROMUSCULAR_JUNCTION_DEVELOPMENT	0.849351	1
	GO_PROTEIN_TRANSMEMBRANE_TRANSPORT	0.74	1		GO_DEOXYRIBOSE_PHOSPHATE_CATABOLIC_PROCESS	0.70263	1		GO_MUSCLE_FIBER_DEVELOPMENT	-1.97449	0.00264404		GO_REGULATION_OF_SPINDLE_ORGANIZATION	0.848837	1
	GO_REPLACEMENT_OSSIFICATION	0.74	1		GO_REGULATION_OF_UBIQUITIN_PROTEIN_TRANSFERASE_ACTIVITY	0.701316	1		GO_LEUKOCYTE_CELL_CELL_ADHESION	-1.96821	0.00294746		GO_PULMONARY_VALVE_DEVELOPMENT	0.846192	1
	GO_CELLULAR_GLUCOSE_HOMEOSTASIS	0.74	1		GO_GUANOSINE_CONTAINING_COMPOUND_METABOLIC_PROCESS	0.701312	1		GO_T_CELL_DIFFERENTIATION	-1.96552	0.0030783		GO_REGULATION_OF_KERATINOCYTE_DIFFERENTIATION	0.845765	1
	GO_PYRIMIDINE_NUCLEOTIDE_METABOLIC_PROCESS	0.74	1		GO_PRODUCTION_OF_SMALL_RNA_INVOLVED_IN_GENE_SILENCING_BY_RNA	0.699949	1		GO_TOLERANCE_INDUCTION	-1.96509	0.00299279		GO_SPLICEOSOMAL_SNRNP_ASSEMBLY	0.845762	1
	GO_ADRENERGIC_RECEPTOR_SIGNALING_PATHWAY	0.74	1		GO_RNA_PHOSPHODIESTER_BOND_HYDROLYSIS_EXONUCLEOLYTIC	0.69957	1		GO_T_CELL_APOPTOTIC_PROCESS	-1.96392	0.00294151		GO_MITOTIC_NUCLEAR_DIVISION	0.845472	1
	GO_NEGATIVE_REGULATION_OF_T_HELPER_CELL_DIFFERENTIATION	0.74	1		GO_ENDOPLASMIC_RETICULUM_TO_GOLGI_VESICLE_MEDIATED_TRANSPORT	0.698891	1		GO_REGULATION_OF_LYMPHOCYTE_DIFFERENTIATION	-1.96332	0.0029211		GO_RIBONUCLEOSIDE_MONOPHOSPHATE_BIOSYNTHETIC_PROCESS	0.845357	1
	GO_IRON_ION_HOMEOSTASIS	0.74	1		GO_POLYOL_CATABOLIC_PROCESS	0.698659	1		GO_POSITIVE_REGULATION_OF_LEUKOCYTE_CELL_CELL_ADHESION	-1.96249	0.0028462		GO_CEREBELLAR_PURKINJE_CELL_LAYER_MORPHOGENESIS	0.844984	1
	GO_PROTEIN_DEMANNOSYLATION	0.74	1		GO_PROTEIN_TARGETING_TO_MITOCHONDRION	0.69835	1		GO_REGULATION_OF_T_CELL_APOPTOTIC_PROCESS	-1.95646	0.00299135		GO_MOTILE_CILIUM_ASSEMBLY	0.844638	1
	GO_CELLULAR_RESPONSE_TO_DEXAMETHASONE_STIMULUS	0.74	1		GO_REGULATION_OF_VIRAL_GENOME_REPLICATION	0.698145	1		GO_LYMPHOCYTE_DIFFERENTIATION	-1.94934	0.00341874		GO_POSITIVE_REGULATION_OF_SPROUTING_ANGIOGENESIS	0.84244	1
	GO_REGULATION_OF_HEMATOPOIETIC_STEM_CELL_DIFFERENTIATION	0.74	1		GO_REGULATION_OF_MRNA_SPLICING_VIA_SPLICEOSOME	0.697636	1		GO_POSITIVE_REGULATION_OF_CELL_ACTIVATION	-1.94917	0.00333734		GO_REGULATION_OF_INTRINSIC_APOPTOTIC_SIGNALING_PATHWAY	0.841364	1
	GO_POSITIVE_REGULATION_OF_CELLULAR_PROTEIN_LOCALIZATION	0.74	1		GO_REGULATION_OF_DNA_METHYLATION	0.695373	1		GO_INTERFERON_GAMMA_PRODUCTION	-1.94736	0.00333523		GO_SYNAPTIC_VESICLE_TRANSPORT	0.841068	1
	GO_CELL_AGING	0.74	1		GO_DNA_DEMETHYLATION	0.6949	1		GO_POSITIVE_REGULATION_OF_ALPHA_BETA_T_CELL_ACTIVATION	-1.94354	0.00343174		GO_NUCLEOBASE_BIOSYNTHETIC_PROCESS	0.840629	1
	GO_RESPIRATORY_BURST	0.73	1		GO_POSITIVE_REGULATION_OF_INTRACELLULAR_PROTEIN_TRANSPORT	0.693186	1		GO_LYMPHOCYTE_MEDIATED_IMMUNITY	-1.94317	0.00337941		GO_CGMP_MEDIATED_SIGNALING	0.840573	1
	GO_CARBOHYDRATE_PHOSPHORYLATION	0.73	1		GO_NUCLEUS_ORGANIZATION	0.692266	1		GO_POSITIVE_REGULATION_OF_LYMPHOCYTE_ACTIVATION	-1.94278	0.00337585		GO_REGULATION_OF_PROTEIN_LOCALIZATION_TO_MEMBRANE	0.839682	1
	GO_LENS_FIBER_CELL_DIFFERENTIATION	0.73	1		GO_GAMMA_DELTA_T_CELL_ACTIVATION	0.691152	1		GO_REGULATORY_T_CELL_DIFFERENTIATION	-1.93852	0.00353303		GO_HETEROCHROMATIN_ORGANIZATION	0.839418	1
	GO_ENDOPLASMIC_RETICULUM_ORGANIZATION	0.73	1		GO_G0_TO_G1_TRANSITION	0.690557	1		GO_LEUKOCYTE_PROLIFERATION	-1.93251	0.00381861		GO_TRANSLATIONAL_ELONGATION	0.838289	1
	GO_REGULATION_OF_CYTOKINESIS	0.73	1		GO_PROTEIN_K48_LINKED_UBIQUITINATION	0.690329	1		GO_REGULATION_OF_IMMUNOGLOBULIN_PRODUCTION	-1.93105	0.00380707		GO_PROTEIN_LOCALIZATION_TO_PLASMA_MEMBRANE	0.83799	1
	GO_COPII_COATED_VESICLE_CARGO_LOADING	0.73	1		GO_ENDOPLASMIC_RETICULUM_ORGANIZATION	0.689122	1		GO_REGULATION_OF_LEUKOCYTE_PROLIFERATION	-1.92902	0.00390323		GO_POSITIVE_REGULATION_OF_SIGNALING_RECEPTOR_ACTIVITY	0.837319	1
	GO_POSITIVE_REGULATION_OF_STEM_CELL_PROLIFERATION	0.73	1		GO_RIBOSOMAL_LARGE_SUBUNIT_ASSEMBLY	0.688083	1		GO_ACTOMYOSIN_STRUCTURE_ORGANIZATION	-1.9268	0.00401799		GO_MAINTENANCE_OF_PROTEIN_LOCALIZATION_IN_ORGANELLE	0.836732	1
	GO_NEGATIVE_REGULATION_OF_CARDIAC_MUSCLE_TISSUE_DEVELOPMENT	0.73	1		GO_POSITIVE_REGULATION_OF_MITOCHONDRION_ORGANIZATION	0.687417	1		GO_REGULATION_OF_ALPHA_BETA_T_CELL_ACTIVATION	-1.92639	0.00396166		GO_DOPAMINERGIC_NEURON_DIFFERENTIATION	0.835645	1
	GO_NEGATIVE_REGULATION_OF_CATION_CHANNEL_ACTIVITY	0.73	1		GO_DEOXYRIBONUCLEOTIDE_METABOLIC_PROCESS	0.686536	1		GO_ADAPTIVE_IMMUNE_RESPONSE_BASED_ON_SOMATIC_RECOMBINATION_OF_IMMUNE_RECEPTORS_BUILT_FROM_IMMUNOGLOBULIN_SUPERFAMILY_DOMAINS	-1.92317	0.00413061		GO_N_ACETYLGLUCOSAMINE_METABOLIC_PROCESS	0.833955	1
	GO_NEGATIVE_REGULATION_OF_PROTEIN_CONTAINING_COMPLEX_ASSEMBLY	0.73	1		GO_NEGATIVE_REGULATION_OF_TELOMERE_MAINTENANCE_VIA_TELOMERASE	0.684891	1		GO_MUSCLE_CELL_DIFFERENTIATION	-1.92127	0.00413352		GO_TRNA_METABOLIC_PROCESS	0.833881	1
	GO_PURINE_NUCLEOTIDE_TRANSPORT	0.72	1		GO_NEGATIVE_REGULATION_OF_OXIDATIVE_STRESS_INDUCED_NEURON_DEATH	0.683546	1		GO_POSITIVE_REGULATION_OF_CALCIUM_ION_TRANSMEMBRANE_TRANSPORTER_ACTIVITY	-1.91837	0.00425482		GO_NON_RECOMBINATIONAL_REPAIR	0.833488	1
	GO_PIGMENT_GRANULE_ORGANIZATION	0.72	1		GO_TRANSCRIPTION_BY_RNA_POLYMERASE_I	0.682578	1		GO_POSITIVE_REGULATION_OF_NATURAL_KILLER_CELL_MEDIATED_IMMUNITY	-1.91071	0.00481453		GO_THYMOCYTE_APOPTOTIC_PROCESS	0.833309	1
	GO_NUCLEUS_ORGANIZATION	0.72	1		GO_NEGATIVE_REGULATION_OF_TELOMERE_MAINTENANCE_VIA_TELOMERE_LENGTHENING	0.681974	1		GO_NEGATIVE_REGULATION_OF_CALCIUM_MEDIATED_SIGNALING	-1.90612	0.00501352		GO_APOPTOTIC_MITOCHONDRIAL_CHANGES	0.832912	1
	GO_RNA_MODIFICATION	0.72	1		GO_REGULATION_OF_PROTEIN_MODIFICATION_BY_SMALL_PROTEIN_CONJUGATION_OR_REMOVAL	0.680937	1		GO_CALCIUM_MEDIATED_SIGNALING	-1.90469	0.00501956		GO_RESPONSE_TO_ARSENIC_CONTAINING_SUBSTANCE	0.832845	1
	GO_LONG_TERM_SYNAPTIC_DEPRESSION	0.72	1		GO_NON_MOTILE_CILIUM_ASSEMBLY	0.680178	1		GO_REGULATION_OF_B_CELL_ACTIVATION	-1.90362	0.005044		GO_REGULATION_OF_INTEGRIN_MEDIATED_SIGNALING_PATHWAY	0.832714	1
	GO_POSITIVE_REGULATION_OF_DNA_BIOSYNTHETIC_PROCESS	0.72	1		GO_HEMATOPOIETIC_PROGENITOR_CELL_DIFFERENTIATION	0.679324	1		GO_REGULATION_OF_LEUKOCYTE_APOPTOTIC_PROCESS	-1.8991	0.0053206		GO_CELL_VOLUME_HOMEOSTASIS	0.831527	1
	GO_PORE_COMPLEX_ASSEMBLY	0.72	1		GO_PROTEIN_INSERTION_INTO_MEMBRANE	0.679137	1		GO_POSITIVE_REGULATION_OF_LEUKOCYTE_APOPTOTIC_PROCESS	-1.89405	0.00572814		GO_MODULATION_BY_SYMBIONT_OF_ENTRY_INTO_HOST	0.830411	1
	GO_ANATOMICAL_STRUCTURE_ARRANGEMENT	0.72	1		GO_UBIQUITIN_DEPENDENT_PROTEIN_CATABOLIC_PROCESS_VIA_THE_MULTIVESICULAR_BODY_SORTING_PATHWAY	0.677878	1		GO_POSITIVE_REGULATION_OF_LEUKOCYTE_PROLIFERATION	-1.89228	0.00592988		GO_REGULATION_OF_PROTEIN_LOCALIZATION_TO_PLASMA_MEMBRANE	0.830109	1
	GO_PYRIMIDINE_NUCLEOSIDE_MONOPHOSPHATE_METABOLIC_PROCESS	0.71	1		GO_PREPULSE_INHIBITION	0.677077	1		GO_REGULATION_OF_T_CELL_DIFFERENTIATION	-1.89031	0.00597204		GO_COBALAMIN_METABOLIC_PROCESS	0.829906	1
	GO_VITAMIN_TRANSMEMBRANE_TRANSPORT	0.71	1		GO_ENDOPLASMIC_RETICULUM_TUBULAR_NETWORK_ORGANIZATION	0.67699	1		GO_CALCINEURIN_MEDIATED_SIGNALING	-1.8892	0.00599635		GO_AMMONIUM_ION_METABOLIC_PROCESS	0.829432	1
	GO_NEGATIVE_REGULATION_OF_GLUCONEOGENESIS	0.71	1		GO_POSITIVE_REGULATION_OF_MITOCHONDRIAL_TRANSLATION	0.67699	1		GO_LONG_CHAIN_FATTY_ACID_TRANSPORT	-1.88688	0.00613592		GO_CARDIAC_SEPTUM_DEVELOPMENT	0.829264	1
	GO_INTRACILIARY_TRANSPORT_INVOLVED_IN_CILIUM_ASSEMBLY	0.71	1		GO_FATTY_ACID_BETA_OXIDATION_USING_ACYL_COA_OXIDASE	0.676697	1		GO_POSITIVE_REGULATION_OF_CALCIUM_MEDIATED_SIGNALING	-1.88517	0.00625657		GO_NEGATIVE_REGULATION_OF_LIPID_STORAGE	0.828841	1
	GO_PROTEIN_TARGETING_TO_LYSOSOME	0.71	1		GO_REGULATION_OF_EXIT_FROM_MITOSIS	0.676577	1		GO_ANTIGEN_RECEPTOR_MEDIATED_SIGNALING_PATHWAY	-1.88407	0.00635639		GO_HEMATOPOIETIC_STEM_CELL_PROLIFERATION	0.828257	1
	GO_MATERNAL_PLACENTA_DEVELOPMENT	0.71	1		GO_REGULATION_OF_EARLY_ENDOSOME_TO_LATE_ENDOSOME_TRANSPORT	0.676557	1		GO_T_CELL_MIGRATION	-1.88214	0.00653241		GO_HEART_TRABECULA_FORMATION	0.828123	1
	GO_NEGATIVE_REGULATION_OF_CD4_POSITIVE_ALPHA_BETA_T_CELL_ACTIVATION	0.71	1		GO_REGULATION_OF_DOUBLE_STRAND_BREAK_REPAIR_VIA_NONHOMOLOGOUS_END_JOINING	0.676122	1		GO_CARDIAC_MUSCLE_CONTRACTION	-1.88176	0.00646886		GO_RESPONSE_TO_SALT_STRESS	0.828121	1
	GO_MAMMARY_GLAND_EPITHELIAL_CELL_DIFFERENTIATION	0.71	1		GO_NEGATIVE_REGULATION_OF_DOUBLE_STRAND_BREAK_REPAIR_VIA_HOMOLOGOUS_RECOMBINATION	0.674668	1		GO_REGULATION_OF_CALCIUM_ION_TRANSMEMBRANE_TRANSPORTER_ACTIVITY	-1.88164	0.00639214		GO_PLASMA_MEMBRANE_PHOSPHOLIPID_SCRAMBLING	0.827464	1
	GO_NATURAL_KILLER_CELL_ACTIVATION_INVOLVED_IN_IMMUNE_RESPONSE	0.71	1		GO_REGULATION_OF_T_CELL_RECEPTOR_SIGNALING_PATHWAY	0.674562	1		GO_POSITIVE_REGULATION_OF_CELL_KILLING	-1.87938	0.00671083		GO_NEGATIVE_REGULATION_OF_ENDOTHELIAL_CELL_PROLIFERATION	0.827335	1
	GO_POSITIVE_REGULATION_OF_MITOTIC_CELL_CYCLE	0.71	1		GO_ESTABLISHMENT_OF_PROTEIN_LOCALIZATION_TO_ENDOPLASMIC_RETICULUM	0.674456	1		GO_CELLULAR_EXTRAVASATION	-1.87731	0.0070054		GO_RESPONSE_TO_GROWTH_HORMONE	0.825747	1
	GO_PHYSIOLOGICAL_CARDIAC_MUSCLE_HYPERTROPHY	0.71	1		GO_AMINO_ACID_ACTIVATION	0.673627	1		GO_POSITIVE_REGULATION_OF_ALPHA_BETA_T_CELL_PROLIFERATION	-1.87181	0.00754526		GO_GPI_ANCHOR_METABOLIC_PROCESS	0.824797	1
	GO_ARGININE_METABOLIC_PROCESS	0.7	1		GO_CORTICAL_CYTOSKELETON_ORGANIZATION	0.673336	1		GO_REGULATION_OF_STRIATED_MUSCLE_CONTRACTION	-1.86598	0.00831674		GO_REGULATION_OF_EARLY_ENDOSOME_TO_LATE_ENDOSOME_TRANSPORT	0.824043	1
	GO_VESICLE_TRANSPORT_ALONG_MICROTUBULE	0.7	1		GO_POSITIVE_REGULATION_OF_DNA_TEMPLATED_TRANSCRIPTION_ELONGATION	0.672333	1		GO_DENDRITIC_CELL_DIFFERENTIATION	-1.86561	0.00829207		GO_NEGATIVE_REGULATION_OF_BMP_SIGNALING_PATHWAY	0.824026	1
	GO_POSITIVE_REGULATION_OF_CELLULAR_RESPONSE_TO_TRANSFORMING_GROWTH_FACTOR_BETA_STIMULUS	0.7	1		GO_DEOXYRIBONUCLEOTIDE_BIOSYNTHETIC_PROCESS	0.67116	1		GO_INTERLEUKIN_12_PRODUCTION	-1.86445	0.00842339		GO_POST_EMBRYONIC_DEVELOPMENT	0.823886	1
	GO_NEGATIVE_REGULATION_OF_CHROMATIN_ORGANIZATION	0.7	1		GO_REGULATION_OF_GENE_EXPRESSION_EPIGENETIC	0.670629	1		GO_POSITIVE_REGULATION_OF_IMMUNE_EFFECTOR_PROCESS	-1.86333	0.00859426		GO_REGULATION_OF_TRANSCRIPTION_ELONGATION_FROM_RNA_POLYMERASE_II_PROMOTER	0.823431	1
	GO_MITOTIC_CELL_CYCLE_ARREST	0.7	1		GO_IRON_SULFUR_CLUSTER_ASSEMBLY	0.669357	1		GO_REGULATION_OF_CELL_KILLING	-1.8625	0.00860881		GO_HEART_FIELD_SPECIFICATION	0.823346	1
	GO_ERYTHROCYTE_DEVELOPMENT	0.7	1		GO_RIBONUCLEOPROTEIN_COMPLEX_SUBUNIT_ORGANIZATION	0.669047	1		GO_POSITIVE_REGULATION_OF_PRODUCTION_OF_MOLECULAR_MEDIATOR_OF_IMMUNE_RESPONSE	-1.86086	0.00871795		GO_POSITIVE_REGULATION_OF_PROTEIN_LOCALIZATION_TO_CELL_PERIPHERY	0.823233	1
	GO_ACROSOME_ASSEMBLY	0.7	1		GO_SERTOLI_CELL_DEVELOPMENT	0.666329	1		GO_POSITIVE_REGULATION_OF_T_CELL_PROLIFERATION	-1.86052	0.0086495		GO_NUCLEOSIDE_MONOPHOSPHATE_BIOSYNTHETIC_PROCESS	0.822981	1
	GO_REGULATION_OF_CILIUM_DEPENDENT_CELL_MOTILITY	0.7	1		GO_RESPONSE_TO_HEPATOCYTE_GROWTH_FACTOR	0.665552	1		GO_ALPHA_BETA_T_CELL_DIFFERENTIATION	-1.86051	0.00854272		GO_REGULATION_OF_CELL_FATE_COMMITMENT	0.822786	1
	GO_DE_NOVO_PROTEIN_FOLDING	0.7	1		GO_RNA_SPLICING_VIA_ENDONUCLEOLYTIC_CLEAVAGE_AND_LIGATION	0.665078	1		GO_REGULATION_OF_PRODUCTION_OF_MOLECULAR_MEDIATOR_OF_IMMUNE_RESPONSE	-1.85879	0.00870072		GO_POSITIVE_REGULATION_OF_RELEASE_OF_CYTOCHROME_C_FROM_MITOCHONDRIA	0.822518	1
	GO_MODULATION_BY_VIRUS_OF_HOST_PROCESS	0.7	1		GO_INTRACELLULAR_STEROID_HORMONE_RECEPTOR_SIGNALING_PATHWAY	0.663978	1		GO_T_CELL_SELECTION	-1.85762	0.00872517		GO_LIPID_DIGESTION	0.822118	1
	GO_RESPONSE_TO_ENDOPLASMIC_RETICULUM_STRESS	0.7	1		GO_NEGATIVE_REGULATION_OF_METAPHASE_ANAPHASE_TRANSITION_OF_CELL_CYCLE	0.66341	1		GO_REGULATION_OF_CARDIAC_CONDUCTION	-1.85735	0.00864689		GO_REGULATION_OF_AMYLOID_BETA_CLEARANCE	0.821466	1
	GO_NEGATIVE_REGULATION_OF_CD4_POSITIVE_ALPHA_BETA_T_CELL_DIFFERENTIATION	0.7	1		GO_NUCLEOLAR_LARGE_RRNA_TRANSCRIPTION_BY_RNA_POLYMERASE_I	0.663274	1		GO_REGULATION_OF_IMMUNE_EFFECTOR_PROCESS	-1.85272	0.0091162		GO_VASCULAR_ENDOTHELIAL_CELL_PROLIFERATION	0.820884	1
	GO_IRE1_MEDIATED_UNFOLDED_PROTEIN_RESPONSE	0.7	1		GO_CYTOPLASMIC_TRANSLATION	0.662974	1		GO_POSITIVE_REGULATION_OF_CELL_CELL_ADHESION	-1.85013	0.00944903		GO_REGULATION_OF_CLATHRIN_DEPENDENT_ENDOCYTOSIS	0.819492	1
	GO_REGULATION_OF_MEGAKARYOCYTE_DIFFERENTIATION	0.7	1		GO_PROTEIN_LOCALIZATION_TO_CHROMATIN	0.660518	1		GO_T_CELL_PROLIFERATION	-1.84772	0.00968936		GO_DETECTION_OF_STIMULUS_INVOLVED_IN_SENSORY_PERCEPTION_OF_PAIN	0.818799	1
	GO_NUCLEOLAR_LARGE_RRNA_TRANSCRIPTION_BY_RNA_POLYMERASE_I	0.7	1		GO_G_PROTEIN_COUPLED_RECEPTOR_INTERNALIZATION	0.65895	1		GO_LYMPH_NODE_DEVELOPMENT	-1.84458	0.0101165		GO_NEGATIVE_REGULATION_OF_METAPHASE_ANAPHASE_TRANSITION_OF_CELL_CYCLE	0.818382	1
	GO_RESPONSE_TO_GAMMA_RADIATION	0.7	1		GO_PROTEIN_QUALITY_CONTROL_FOR_MISFOLDED_OR_INCOMPLETELY_SYNTHESIZED_PROTEINS	0.657892	1		GO_LEUKOCYTE_DIFFERENTIATION	-1.84253	0.0103663		GO_ZINC_ION_TRANSPORT	0.817193	1
	GO_POSITIVE_REGULATION_OF_BONE_RESORPTION	0.69	1		GO_CLATHRIN_DEPENDENT_ENDOCYTOSIS	0.657776	1		GO_ACTIVATION_OF_IMMUNE_RESPONSE	-1.84117	0.0105391		GO_POSITIVE_REGULATION_OF_PEPTIDYL_LYSINE_ACETYLATION	0.816455	1
	GO_POSITIVE_REGULATION_OF_ERYTHROCYTE_DIFFERENTIATION	0.69	1		GO_PORPHYRIN_CONTAINING_COMPOUND_METABOLIC_PROCESS	0.656427	1		GO_LEUKOCYTE_TETHERING_OR_ROLLING	-1.83819	0.0109441		GO_PHOSPHATIDYLINOSITOL_BIOSYNTHETIC_PROCESS	0.816036	1
	GO_NEGATIVE_REGULATION_OF_EXTRINSIC_APOPTOTIC_SIGNALING_PATHWAY_VIA_DEATH_DOMAIN_RECEPTORS	0.69	1		GO_COTRANSLATIONAL_PROTEIN_TARGETING_TO_MEMBRANE	0.656321	1		GO_IMMUNOGLOBULIN_PRODUCTION	-1.83679	0.0110938		GO_INTRINSIC_APOPTOTIC_SIGNALING_PATHWAY_BY_P53_CLASS_MEDIATOR	0.814582	1
	GO_RNA_CAPPING	0.69	1		GO_PROTEIN_LOCALIZATION_TO_MITOCHONDRION	0.65504	1		GO_POSITIVE_REGULATION_OF_GLYCOLYTIC_PROCESS	-1.83323	0.0117293		GO_POSITIVE_REGULATION_OF_CYCLASE_ACTIVITY	0.813473	1
	GO_VESICLE_TARGETING_TO_FROM_OR_WITHIN_GOLGI	0.69	1		GO_TRNA_WOBBLE_URIDINE_MODIFICATION	0.654788	1		GO_REGULATION_OF_LYMPHOCYTE_APOPTOTIC_PROCESS	-1.83305	0.0116045		GO_LIPOSACCHARIDE_METABOLIC_PROCESS	0.813404	1
	GO_CELLULAR_IRON_ION_HOMEOSTASIS	0.69	1		GO_NUCLEIC_ACID_PHOSPHODIESTER_BOND_HYDROLYSIS	0.653165	1		GO_B_CELL_ACTIVATION	-1.83305	0.0114823		GO_POSITIVE_REGULATION_OF_AXON_EXTENSION	0.813327	1
	GO_CELLULAR_SENESCENCE	0.68	1		GO_PRE_MIRNA_PROCESSING	0.65101	1		GO_CARDIAC_CELL_DEVELOPMENT	-1.82602	0.0129798		GO_CERAMIDE_BIOSYNTHETIC_PROCESS	0.812746	1
	GO_PHOSPHATIDYLINOSITOL_ACYL_CHAIN_REMODELING	0.68	1		GO_DNA_DAMAGE_RESPONSE_DETECTION_OF_DNA_DAMAGE	0.650685	1		GO_POSITIVE_REGULATION_OF_NATURAL_KILLER_CELL_MEDIATED_CYTOTOXICITY	-1.8244	0.0131237		GO_HISTONE_H3_K9_MODIFICATION	0.811949	1
	GO_CORONARY_VASCULATURE_MORPHOGENESIS	0.68	1		GO_CD40_SIGNALING_PATHWAY	0.650134	1		GO_T_HELPER_17_TYPE_IMMUNE_RESPONSE	-1.82332	0.0132534		GO_REGULATION_OF_TYPE_I_INTERFERON_MEDIATED_SIGNALING_PATHWAY	0.81194	1
	GO_PROTEIN_TARGETING_TO_MEMBRANE	0.68	1		GO_NEGATIVE_REGULATION_OF_DNA_REPAIR	0.649242	1		GO_RESPONSE_TO_MUSCLE_STRETCH	-1.81972	0.0138268		GO_CELL_MIGRATION_INVOLVED_IN_HEART_DEVELOPMENT	0.811647	1
	GO_PROSTANOID_BIOSYNTHETIC_PROCESS	0.68	1		GO_POSITIVE_REGULATION_OF_MRNA_CATABOLIC_PROCESS	0.648606	1		GO_CD4_POSITIVE_ALPHA_BETA_T_CELL_ACTIVATION	-1.81594	0.0146268		GO_CELLULAR_RESPONSE_TO_IONIZING_RADIATION	0.811011	1
	GO_SNRNA_METABOLIC_PROCESS	0.68	1		GO_TRANSCRIPTION_COUPLED_NUCLEOTIDE_EXCISION_REPAIR	0.648091	1		GO_REGULATION_OF_CELLULAR_EXTRAVASATION	-1.81369	0.0150357		GO_NEGATIVE_REGULATION_OF_MAP_KINASE_ACTIVITY	0.810358	1
	GO_PROTEIN_STABILIZATION	0.68	1		GO_RIBOSOMAL_SMALL_SUBUNIT_ASSEMBLY	0.648061	1		GO_REGULATION_OF_LYMPHOCYTE_MEDIATED_IMMUNITY	-1.80895	0.0160083		GO_POSITIVE_REGULATION_OF_KIDNEY_DEVELOPMENT	0.810133	1
	GO_FEMALE_MEIOTIC_NUCLEAR_DIVISION	0.68	1		GO_POSITIVE_REGULATION_OF_CHROMOSOME_SEGREGATION	0.648023	1		GO_LYMPHOCYTE_APOPTOTIC_PROCESS	-1.80732	0.0163143		GO_POSITIVE_REGULATION_OF_CHROMATIN_ORGANIZATION	0.809947	1
	GO_HYPEROSMOTIC_RESPONSE	0.68	1		GO_PROTEIN_POLYUBIQUITINATION	0.647055	1		GO_IMMUNE_RESPONSE_REGULATING_SIGNALING_PATHWAY	-1.80511	0.016717		GO_CARDIAC_SEPTUM_MORPHOGENESIS	0.809664	1
	GO_REGULATION_OF_RESPONSE_TO_FOOD	0.68	1		GO_MEMBRANE_RAFT_ORGANIZATION	0.646529	1		GO_REGULATION_OF_CALCIUM_ION_TRANSMEMBRANE_TRANSPORT	-1.80262	0.017041		GO_NEGATIVE_REGULATION_OF_ENDOPLASMIC_RETICULUM_STRESS_INDUCED_INTRINSIC_APOPTOTIC_SIGNALING_PATHWAY	0.809546	1
	GO_WATER_SOLUBLE_VITAMIN_METABOLIC_PROCESS	0.68	1		GO_CHAPERONE_MEDIATED_PROTEIN_COMPLEX_ASSEMBLY	0.645673	1		GO_PRODUCTION_OF_MOLECULAR_MEDIATOR_OF_IMMUNE_RESPONSE	-1.79944	0.0176206		GO_NEGATIVE_REGULATION_OF_CYCLIN_DEPENDENT_PROTEIN_KINASE_ACTIVITY	0.808893	1
	GO_CELLULAR_RESPONSE_TO_NITRIC_OXIDE	0.67	1		GO_SERTOLI_CELL_DIFFERENTIATION	0.644487	1		GO_RESPONSE_TO_INTERFERON_GAMMA	-1.79876	0.0176572		GO_SIGNAL_TRANSDUCTION_INVOLVED_IN_CELL_CYCLE_CHECKPOINT	0.807408	1
	GO_POSITIVE_REGULATION_OF_EXCITATORY_POSTSYNAPTIC_POTENTIAL	0.67	1		GO_COBALAMIN_METABOLIC_PROCESS	0.643368	1		GO_CELL_CELL_ADHESION_MEDIATED_BY_INTEGRIN	-1.79616	0.0182423		GO_POSITIVE_REGULATION_OF_T_CELL_MIGRATION	0.806968	1
	GO_COBALAMIN_METABOLIC_PROCESS	0.67	1		GO_POSITIVE_REGULATION_OF_ANTIGEN_RECEPTOR_MEDIATED_SIGNALING_PATHWAY	0.642512	1		GO_REGULATION_OF_CELL_CELL_ADHESION	-1.79346	0.0187767		GO_ORGANELLE_DISASSEMBLY	0.804609	1
	GO_PEPTIDYL_LYSINE_DIMETHYLATION	0.67	1		GO_REGULATION_OF_DNA_TEMPLATED_TRANSCRIPTION_IN_RESPONSE_TO_STRESS	0.642408	1		GO_GAMMA_DELTA_T_CELL_ACTIVATION	-1.79303	0.0187238		GO_MANNOSYLATION	0.8042	1
	GO_RESPONSE_TO_HEAT	0.67	1		GO_PROTEIN_DESTABILIZATION	0.641584	1		GO_RETINOIC_ACID_RECEPTOR_SIGNALING_PATHWAY	-1.79101	0.0192645		GO_IRON_ION_TRANSPORT	0.803724	1
	GO_RNA_SPLICING_VIA_ENDONUCLEOLYTIC_CLEAVAGE_AND_LIGATION	0.67	1		GO_GOLGI_VESICLE_BUDDING	0.639364	1		GO_REGULATION_OF_T_CELL_RECEPTOR_SIGNALING_PATHWAY	-1.79084	0.0191409		GO_MEIOTIC_CHROMOSOME_SEGREGATION	0.803483	1
	GO_RESPONSE_TO_INTERLEUKIN_4	0.67	1		GO_PERK_MEDIATED_UNFOLDED_PROTEIN_RESPONSE	0.636678	1		GO_POSITIVE_T_CELL_SELECTION	-1.78401	0.0212029		GO_POSITIVE_REGULATION_OF_MULTI_ORGANISM_PROCESS	0.803416	1
	GO_REGULATION_OF_EARLY_ENDOSOME_TO_LATE_ENDOSOME_TRANSPORT	0.67	1		GO_GOLGI_TO_ENDOSOME_TRANSPORT	0.636512	1		GO_MYELOID_DENDRITIC_CELL_DIFFERENTIATION	-1.78181	0.0218567		GO_GOLGI_TO_PLASMA_MEMBRANE_TRANSPORT	0.80301	1
	GO_POSITIVE_REGULATION_OF_TOR_SIGNALING	0.67	1		GO_RESPONSE_TO_ACETYLCHOLINE	0.635896	1		GO_CARDIAC_MYOFIBRIL_ASSEMBLY	-1.78098	0.0218725		GO_EMBRYONIC_DIGIT_MORPHOGENESIS	0.80282	1
	GO_MITOCHONDRIAL_RNA_METABOLIC_PROCESS	0.67	1		GO_CENTRIOLE_ASSEMBLY	0.635066	1		GO_REGULATION_OF_LYMPHOCYTE_MIGRATION	-1.77942	0.0221959		GO_REGULATION_OF_ANIMAL_ORGAN_FORMATION	0.801505	1
	GO_AUTOPHAGOSOME_MATURATION	0.66	1		GO_BONE_CELL_DEVELOPMENT	0.632517	1		GO_REGULATION_OF_NATURAL_KILLER_CELL_ACTIVATION	-1.77729	0.0226237		GO_POSITIVE_REGULATION_OF_VASCULAR_ASSOCIATED_SMOOTH_MUSCLE_CELL_MIGRATION	0.801327	1
	GO_REGULATION_OF_CYTOPLASMIC_TRANSPORT	0.66	1		GO_NUCLEOTIDE_EXCISION_REPAIR_DNA_INCISION	0.632402	1		GO_POSITIVE_REGULATION_OF_ATP_METABOLIC_PROCESS	-1.77622	0.0227796		GO_DOUBLE_STRAND_BREAK_REPAIR	0.800517	1
	GO_CELLULAR_RESPONSE_TO_DRUG	0.66	1		GO_PHOSPHATIDYLGLYCEROL_METABOLIC_PROCESS	0.63131	1		GO_POSITIVE_REGULATION_OF_CYTOKINE_PRODUCTION	-1.77543	0.0228421		GO_POSITIVE_REGULATION_OF_PROTEIN_ACETYLATION	0.800324	1
	GO_ESTABLISHMENT_OF_PROTEIN_LOCALIZATION_TO_ENDOPLASMIC_RETICULUM	0.66	1		GO_RNA_CATABOLIC_PROCESS	0.630802	1		GO_HEART_PROCESS	-1.77521	0.0227593		GO_NEGATIVE_REGULATION_OF_TORC1_SIGNALING	0.800292	1
	GO_TRANSCRIPTION_INITIATION_FROM_RNA_POLYMERASE_II_PROMOTER	0.66	1		GO_RESPONSE_TO_EPIDERMAL_GROWTH_FACTOR	0.630554	1		GO_LEUKOCYTE_APOPTOTIC_PROCESS	-1.77289	0.0233994		GO_POSITIVE_REGULATION_OF_TYPE_I_INTERFERON_PRODUCTION	0.799229	1
	GO_POSITIVE_REGULATION_OF_PHOSPHOPROTEIN_PHOSPHATASE_ACTIVITY	0.66	1		GO_SELECTIVE_AUTOPHAGY	0.630503	1		GO_NEGATIVE_REGULATION_OF_T_CELL_RECEPTOR_SIGNALING_PATHWAY	-1.77239	0.0234201		GO_BONE_MORPHOGENESIS	0.799174	1
	GO_REGULATION_OF_GLUCAN_BIOSYNTHETIC_PROCESS	0.66	1		GO_MITOCHONDRIAL_DEPOLARIZATION	0.630271	1		GO_PRODUCTION_OF_MOLECULAR_MEDIATOR_INVOLVED_IN_INFLAMMATORY_RESPONSE	-1.77234	0.0232474		GO_MYD88_DEPENDENT_TOLL_LIKE_RECEPTOR_SIGNALING_PATHWAY	0.798858	1
	GO_ENDOPLASMIC_RETICULUM_MANNOSE_TRIMMING	0.66	1		GO_POSITIVE_REGULATION_OF_VIRAL_GENOME_REPLICATION	0.629683	1		GO_POSITIVE_REGULATION_OF_POTASSIUM_ION_TRANSMEMBRANE_TRANSPORTER_ACTIVITY	-1.76924	0.0240239		GO_REGULATION_OF_MULTICELLULAR_ORGANISM_GROWTH	0.798788	1
	GO_NEGATIVE_REGULATION_OF_GTPASE_ACTIVITY	0.65	1		GO_NUCLEOTIDE_EXCISION_REPAIR	0.628602	1		GO_CYTOSOLIC_CALCIUM_ION_TRANSPORT	-1.76707	0.0245298		GO_ALTERNATIVE_MRNA_SPLICING_VIA_SPLICEOSOME	0.79858	1
	GO_COTRANSLATIONAL_PROTEIN_TARGETING_TO_MEMBRANE	0.65	1		GO_PEPTIDYL_SERINE_DEPHOSPHORYLATION	0.626041	1		GO_SECOND_MESSENGER_MEDIATED_SIGNALING	-1.76179	0.0262246		GO_NEGATIVE_REGULATION_OF_CELL_DIVISION	0.7978	1
	GO_REGULATION_OF_PRODUCTION_OF_SMALL_RNA_INVOLVED_IN_GENE_SILENCING_BY_RNA	0.65	1		GO_MODULATION_BY_HOST_OF_VIRAL_PROCESS	0.625282	1		GO_INTERFERON_GAMMA_MEDIATED_SIGNALING_PATHWAY	-1.76044	0.0265176		GO_REGULATION_OF_NOTCH_SIGNALING_PATHWAY	0.797601	1
	GO_RAC_PROTEIN_SIGNAL_TRANSDUCTION	0.65	1		GO_VIRAL_RNA_GENOME_REPLICATION	0.623928	1		GO_LEUKOCYTE_MEDIATED_CYTOTOXICITY	-1.75986	0.026488		GO_CELL_AGING	0.796693	1
	GO_VACUOLE_ORGANIZATION	0.65	1		GO_COENZYME_A_METABOLIC_PROCESS	0.620051	1		GO_FATTY_ACID_TRANSMEMBRANE_TRANSPORT	-1.75663	0.0275266		GO_LATE_ENDOSOME_TO_VACUOLE_TRANSPORT	0.795473	1
	GO_NEGATIVE_REGULATION_OF_RNA_CATABOLIC_PROCESS	0.65	1		GO_DNA_METHYLATION	0.619255	1		GO_LYMPHOCYTE_ACTIVATION_INVOLVED_IN_IMMUNE_RESPONSE	-1.75602	0.0275975		GO_CLATHRIN_COAT_ASSEMBLY	0.795315	1
	GO_DNA_REPLICATION_INITIATION	0.65	1		GO_RRNA_TRANSCRIPTION	0.618963	1		GO_B_CELL_ACTIVATION_INVOLVED_IN_IMMUNE_RESPONSE	-1.75331	0.0284725		GO_NUCLEAR_BODY_ORGANIZATION	0.79526	1
	GO_P_BODY_ASSEMBLY	0.65	1		GO_NUCLEOTIDE_EXCISION_REPAIR_DNA_GAP_FILLING	0.617197	1		GO_T_CELL_RECEPTOR_SIGNALING_PATHWAY	-1.7528	0.0284118		GO_N_GLYCAN_PROCESSING	0.793862	1
	GO_REGULATION_OF_MRNA_SPLICING_VIA_SPLICEOSOME	0.65	1		GO_NEGATIVE_REGULATION_OF_LIPID_TRANSPORT	0.616997	1		GO_NEGATIVE_REGULATION_OF_IMMUNE_SYSTEM_PROCESS	-1.75224	0.028416		GO_ERROR_PRONE_TRANSLESION_SYNTHESIS	0.793607	1
	GO_REGULATION_OF_CYCLIN_DEPENDENT_PROTEIN_KINASE_ACTIVITY	0.64	1		GO_RESPONSE_TO_PLATELET_DERIVED_GROWTH_FACTOR	0.615519	1		GO_INOSITOL_PHOSPHATE_MEDIATED_SIGNALING	-1.75046	0.028815		GO_NEGATIVE_REGULATION_OF_FIBROBLAST_PROLIFERATION	0.793342	1
	GO_CHEMOSENSORY_BEHAVIOR	0.64	1		GO_EXIT_FROM_MITOSIS	0.610746	1		GO_MUSCLE_ADAPTATION	-1.74901	0.0291687		GO_NEGATIVE_REGULATION_OF_TRANSMEMBRANE_TRANSPORT	0.792818	1
	GO_NEGATIVE_REGULATION_OF_CELL_KILLING	0.64	1		GO_REGULATION_OF_MRNA_CATABOLIC_PROCESS	0.606239	1		GO_REGULATION_OF_NON_CANONICAL_WNT_SIGNALING_PATHWAY	-1.74822	0.0292393		GO_MESENCHYMAL_TO_EPITHELIAL_TRANSITION	0.79232	1
	GO_REGULATION_OF_ACTIN_NUCLEATION	0.64	1		GO_NUCLEAR_CHROMOSOME_SEGREGATION	0.605283	1		GO_REGULATION_OF_LEUKOCYTE_DIFFERENTIATION	-1.74766	0.0292702		GO_REGULATION_OF_AUTOPHAGOSOME_ASSEMBLY	0.79078	1
	GO_REGULATION_OF_ENDOPLASMIC_RETICULUM_UNFOLDED_PROTEIN_RESPONSE	0.64	1		GO_NEGATIVE_REGULATION_OF_CHROMOSOME_SEGREGATION	0.602785	1		GO_REGULATION_OF_B_CELL_MEDIATED_IMMUNITY	-1.74692	0.02941		GO_REGULATION_OF_TRANSMISSION_OF_NERVE_IMPULSE	0.79072	1
	GO_POST_GOLGI_VESICLE_MEDIATED_TRANSPORT	0.64	1		GO_REGULATION_OF_CHROMOSOME_SEGREGATION	0.602614	1		GO_POSITIVE_REGULATION_OF_INTERFERON_GAMMA_PRODUCTION	-1.74662	0.029268		GO_NADH_DEHYDROGENASE_COMPLEX_ASSEMBLY	0.790255	1
	GO_MICROTUBULE_ANCHORING	0.63	1		GO_PROTEIN_EXIT_FROM_ENDOPLASMIC_RETICULUM	0.602566	1		GO_FATTY_ACID_TRANSPORT	-1.74592	0.029421		GO_PROTEIN_INSERTION_INTO_MITOCHONDRIAL_MEMBRANE_INVOLVED_IN_APOPTOTIC_SIGNALING_PATHWAY	0.789758	1
	GO_LYSOSOMAL_PROTEIN_CATABOLIC_PROCESS	0.63	1		GO_GLYCOLIPID_CATABOLIC_PROCESS	0.602396	1		GO_REGULATION_OF_LEUKOCYTE_MEDIATED_IMMUNITY	-1.74532	0.0294873		GO_PEPTIDYL_THREONINE_DEPHOSPHORYLATION	0.789252	1
	GO_PROTEIN_N_LINKED_GLYCOSYLATION	0.63	1		GO_ATTACHMENT_OF_MITOTIC_SPINDLE_MICROTUBULES_TO_KINETOCHORE	0.601938	1		GO_REGULATION_OF_CALCIUM_ION_TRANSPORT	-1.7446	0.0295219		GO_ALCOHOL_CATABOLIC_PROCESS	0.788814	1
	GO_CELLULAR_RESPONSE_TO_TOPOLOGICALLY_INCORRECT_PROTEIN	0.63	1		GO_NEGATIVE_REGULATION_OF_REGULATED_SECRETORY_PATHWAY	0.601221	1		GO_POSITIVE_REGULATION_OF_INTERLEUKIN_12_PRODUCTION	-1.74113	0.0307105		GO_NEGATIVE_REGULATION_OF_MITOTIC_CELL_CYCLE	0.787409	1
	GO_REGULATION_OF_RESPONSE_TO_EXTRACELLULAR_STIMULUS	0.62	1		GO_ANDROGEN_RECEPTOR_SIGNALING_PATHWAY	0.599518	1		GO_POSITIVE_REGULATION_OF_B_CELL_MEDIATED_IMMUNITY	-1.73866	0.0314994		GO_POSITIVE_REGULATION_OF_CELL_CYCLE_ARREST	0.785726	1
	GO_POSITIVE_REGULATION_OF_MYOTUBE_DIFFERENTIATION	0.62	1		GO_PEPTIDYL_GLUTAMIC_ACID_MODIFICATION	0.599161	1		GO_B_CELL_PROLIFERATION	-1.73728	0.0318844		GO_MATING_BEHAVIOR	0.784747	1
	GO_OLIGOSACCHARIDE_LIPID_INTERMEDIATE_BIOSYNTHETIC_PROCESS	0.62	1		GO_TRNA_WOBBLE_BASE_MODIFICATION	0.598062	1		GO_B_CELL_MEDIATED_IMMUNITY	-1.73644	0.0320495		GO_SUBSTRATE_DEPENDENT_CELL_MIGRATION	0.784619	1
	GO_RESPONSE_TO_TOPOLOGICALLY_INCORRECT_PROTEIN	0.62	1		GO_MRNA_TRANSPORT	0.595423	1		GO_SKELETAL_MUSCLE_ORGAN_DEVELOPMENT	-1.73604	0.0320507		GO_MITOCHONDRIAL_RESPIRATORY_CHAIN_COMPLEX_ASSEMBLY	0.784547	1
	GO_PARASYMPATHETIC_NERVOUS_SYSTEM_DEVELOPMENT	0.62	1		GO_DNA_GEOMETRIC_CHANGE	0.592124	1		GO_REGULATION_OF_ADAPTIVE_IMMUNE_RESPONSE	-1.73591	0.0318931		GO_RESPONSE_TO_TRANSFORMING_GROWTH_FACTOR_BETA	0.784524	1
	GO_PROTEIN_DEMETHYLATION	0.62	1		GO_POSITIVE_REGULATION_OF_MITOTIC_SISTER_CHROMATID_SEGREGATION	0.590497	1		GO_REGULATION_OF_B_CELL_PROLIFERATION	-1.73517	0.0319902		GO_NEGATIVE_REGULATION_OF_VIRAL_ENTRY_INTO_HOST_CELL	0.782064	1
	GO_GOLGI_VESICLE_BUDDING	0.62	1		GO_NUCLEAR_TRANSCRIBED_MRNA_CATABOLIC_PROCESS	0.58802	1		GO_NEGATIVE_REGULATION_OF_CELL_ACTIVATION	-1.73416	0.0322015		GO_REGULATION_OF_ESTABLISHMENT_OF_PROTEIN_LOCALIZATION_TO_MITOCHONDRION	0.781847	1
	GO_MUSCLE_CELL_CELLULAR_HOMEOSTASIS	0.62	1		GO_REGULATION_OF_TRANSLATION_IN_RESPONSE_TO_STRESS	0.586193	1		GO_REGULATION_OF_MAST_CELL_ACTIVATION	-1.73238	0.0327317		GO_GLANDULAR_EPITHELIAL_CELL_DIFFERENTIATION	0.781545	1
	GO_ESTABLISHMENT_OR_MAINTENANCE_OF_MONOPOLAR_CELL_POLARITY	0.62	1		GO_RNA_3_END_PROCESSING	0.58606	1		GO_REGULATION_OF_CD4_POSITIVE_ALPHA_BETA_T_CELL_ACTIVATION	-1.72887	0.0340823		GO_EXTRACELLULAR_VESICLE_BIOGENESIS	0.781078	1
	GO_TRANSFERRIN_TRANSPORT	0.62	1		GO_TRNA_TRANSPORT	0.585363	1		GO_REGULATION_OF_INNATE_IMMUNE_RESPONSE	-1.72827	0.0341338		GO_METANEPHRIC_NEPHRON_DEVELOPMENT	0.78051	1
	GO_RRNA_METHYLATION	0.61	1		GO_DNA_CONFORMATION_CHANGE	0.582303	1		GO_TUMOR_NECROSIS_FACTOR_SUPERFAMILY_CYTOKINE_PRODUCTION	-1.7272	0.0344167		GO_CHROMATIN_REMODELING	0.780262	1
	GO_N_TERMINAL_PROTEIN_AMINO_ACID_MODIFICATION	0.61	1		GO_POSITIVE_REGULATION_OF_RUFFLE_ASSEMBLY	0.581545	1		GO_POSITIVE_REGULATION_OF_CALCIUM_ION_TRANSPORT	-1.72505	0.0351193		GO_ESTABLISHMENT_OF_TISSUE_POLARITY	0.779922	1
	GO_PROTEIN_LOCALIZATION_TO_LYSOSOME	0.61	1		GO_REGULATION_OF_CHROMATIN_ASSEMBLY_OR_DISASSEMBLY	0.581156	1		GO_NEGATIVE_REGULATION_OF_LYMPHOCYTE_ACTIVATION	-1.72454	0.035157		GO_REGULATION_OF_TRANSCRIPTION_INITIATION_FROM_RNA_POLYMERASE_II_PROMOTER	0.779411	1
	GO_RIBOSOMAL_LARGE_SUBUNIT_ASSEMBLY	0.61	1		GO_REGULATION_OF_TRANSLATIONAL_FIDELITY	0.579993	1		GO_POSITIVE_REGULATION_OF_ADAPTIVE_IMMUNE_RESPONSE	-1.72368	0.0352496		GO_CYTOPLASMIC_TRANSLATIONAL_INITIATION	0.779365	1
	GO_PROTEIN_TARGETING_TO_MITOCHONDRION	0.61	1		GO_SPLICEOSOMAL_SNRNP_ASSEMBLY	0.578655	1		GO_ALPHA_BETA_T_CELL_PROLIFERATION	-1.72015	0.036855		GO_POSITIVE_REGULATION_OF_NUCLEOTIDE_BIOSYNTHETIC_PROCESS	0.778371	1
	GO_DNA_DEPENDENT_DNA_REPLICATION	0.61	1		GO_REGULATION_OF_TRANSCRIPTION_INITIATION_FROM_RNA_POLYMERASE_II_PROMOTER	0.576976	1		GO_MUSCLE_TISSUE_DEVELOPMENT	-1.71835	0.0374838		GO_NEGATIVE_REGULATION_OF_ALPHA_BETA_T_CELL_DIFFERENTIATION	0.778219	1
	GO_LATERAL_MESODERM_DEVELOPMENT	0.6	1		GO_PROTEIN_DNA_COMPLEX_SUBUNIT_ORGANIZATION	0.576116	1		GO_POSITIVE_REGULATION_OF_LYMPHOCYTE_APOPTOTIC_PROCESS	-1.71739	0.0377422		GO_AMYLOID_BETA_METABOLIC_PROCESS	0.777846	1
	GO_ANTIGEN_PROCESSING_AND_PRESENTATION_OF_PEPTIDE_OR_POLYSACCHARIDE_ANTIGEN_VIA_MHC_CLASS_II	0.6	1		GO_TRNA_5_END_PROCESSING	0.574605	1		GO_NEGATIVE_REGULATION_OF_ANTIGEN_RECEPTOR_MEDIATED_SIGNALING_PATHWAY	-1.71679	0.0377749		GO_NEGATIVE_REGULATION_OF_DNA_BIOSYNTHETIC_PROCESS	0.777212	1
	GO_ENDOCYTIC_RECYCLING	0.6	1		GO_DNA_SYNTHESIS_INVOLVED_IN_DNA_REPAIR	0.571885	1		GO_CD4_POSITIVE_ALPHA_BETA_T_CELL_DIFFERENTIATION	-1.71486	0.0384206		GO_POSITIVE_REGULATION_OF_LYASE_ACTIVITY	0.776781	1
	GO_POSITIVE_REGULATION_OF_MAST_CELL_ACTIVATION_INVOLVED_IN_IMMUNE_RESPONSE	0.6	1		GO_MODULATION_BY_SYMBIONT_OF_HOST_CELLULAR_PROCESS	0.570696	1		GO_CARDIAC_MUSCLE_CELL_DIFFERENTIATION	-1.71305	0.0391308		GO_NUCLEAR_TRANSCRIBED_MRNA_CATABOLIC_PROCESS_EXONUCLEOLYTIC	0.776337	1
	GO_REGULATION_OF_TRANSCRIPTION_INITIATION_FROM_RNA_POLYMERASE_II_PROMOTER	0.59	1		GO_RIBOSOMAL_SMALL_SUBUNIT_BIOGENESIS	0.568438	1		GO_CELL_COMMUNICATION_INVOLVED_IN_CARDIAC_CONDUCTION	-1.71223	0.0393659		GO_DNA_DEPENDENT_DNA_REPLICATION_MAINTENANCE_OF_FIDELITY	0.776306	1
	GO_EXIT_FROM_MITOSIS	0.59	1		GO_LYSOSOMAL_TRANSPORT	0.564805	1		GO_POSITIVE_REGULATION_OF_COLD_INDUCED_THERMOGENESIS	-1.71114	0.0396575		GO_SIGNAL_TRANSDUCTION_INVOLVED_IN_REGULATION_OF_GENE_EXPRESSION	0.774948	1
	GO_POSITIVE_REGULATION_OF_PROTEIN_DEPHOSPHORYLATION	0.59	1		GO_POSITIVE_REGULATION_OF_DNA_TEMPLATED_TRANSCRIPTION_INITIATION	0.56451	1		GO_POSITIVE_REGULATION_OF_IMMUNOGLOBULIN_PRODUCTION	-1.70871	0.0406381		GO_AMYLOID_PRECURSOR_PROTEIN_METABOLIC_PROCESS	0.772035	1
	GO_ACTIVATION_OF_PROTEIN_KINASE_A_ACTIVITY	0.59	1		GO_REGULATION_OF_SISTER_CHROMATID_SEGREGATION	0.563498	1		GO_RESPONSE_TO_PROTOZOAN	-1.70794	0.0407496		GO_NEGATIVE_REGULATION_OF_CHROMOSOME_SEGREGATION	0.771925	1
	GO_TRANSCRIPTION_ELONGATION_FROM_RNA_POLYMERASE_I_PROMOTER	0.59	1		GO_MRNA_CLEAVAGE	0.563367	1		GO_RESPONSE_TO_PROSTAGLANDIN_E	-1.7075	0.0407319		GO_ACTIN_FILAMENT_BASED_TRANSPORT	0.77166	1
	GO_MODULATION_BY_SYMBIONT_OF_HOST_CELLULAR_PROCESS	0.59	1		GO_SPINDLE_ASSEMBLY	0.560683	1		GO_MYOTUBE_CELL_DEVELOPMENT	-1.70728	0.0406249		GO_CELLULAR_RESPONSE_TO_REACTIVE_OXYGEN_SPECIES	0.771455	1
	GO_NEGATIVE_REGULATION_OF_MRNA_METABOLIC_PROCESS	0.59	1		GO_TRANSCRIPTION_ELONGATION_FROM_RNA_POLYMERASE_II_PROMOTER	0.558769	1		GO_REGULATION_OF_MUSCLE_CONTRACTION	-1.70481	0.0417437		GO_REGULATION_OF_DEFENSE_RESPONSE_TO_VIRUS_BY_HOST	0.771275	1
	GO_GOLGI_VESICLE_TRANSPORT	0.58	1		GO_TRANSLESION_SYNTHESIS	0.557192	1		GO_ACTIVATED_T_CELL_PROLIFERATION	-1.70285	0.0425563		GO_POLYOL_METABOLIC_PROCESS	0.771113	1
	GO_RECEPTOR_CATABOLIC_PROCESS	0.58	1		GO_POSITIVE_REGULATION_OF_G1_S_TRANSITION_OF_MITOTIC_CELL_CYCLE	0.555534	1		GO_CELL_KILLING	-1.70115	0.043224		GO_POSITIVE_REGULATION_OF_PROTEIN_LOCALIZATION_TO_MEMBRANE	0.770418	1
	GO_REGULATION_OF_MRNA_PROCESSING	0.58	1		GO_VACUOLAR_TRANSPORT	0.555072	1		GO_REGULATION_OF_RESPONSE_TO_BIOTIC_STIMULUS	-1.70063	0.0432731		GO_PEPTIDYL_LYSINE_DIMETHYLATION	0.77005	1
	GO_TRANSCRIPTION_INITIATION_FROM_RNA_POLYMERASE_I_PROMOTER	0.58	1		GO_NUCLEOSIDE_TRIPHOSPHATE_METABOLIC_PROCESS	0.55501	1		GO_REGULATION_OF_B_CELL_RECEPTOR_SIGNALING_PATHWAY	-1.70046	0.043111		GO_MAINTENANCE_OF_SYNAPSE_STRUCTURE	0.769494	1
	GO_REGULATION_OF_STEM_CELL_DIFFERENTIATION	0.58	1		GO_GOLGI_TO_PLASMA_MEMBRANE_TRANSPORT	0.554955	1		GO_CYTOKINE_PRODUCTION_INVOLVED_IN_INFLAMMATORY_RESPONSE	-1.69986	0.0432031		GO_ESTABLISHMENT_OR_MAINTENANCE_OF_MONOPOLAR_CELL_POLARITY	0.768902	1
	GO_POSITIVE_REGULATION_OF_ATPASE_ACTIVITY	0.58	1		GO_PSEUDOURIDINE_SYNTHESIS	0.552666	1		GO_OTIC_VESICLE_DEVELOPMENT	-1.69776	0.0441085		GO_PROTEIN_INSERTION_INTO_MEMBRANE	0.768475	1
	GO_POSITIVE_REGULATION_OF_RESPONSE_TO_ENDOPLASMIC_RETICULUM_STRESS	0.58	1		GO_COPII_COATED_VESICLE_BUDDING	0.551605	1		GO_POSITIVE_REGULATION_OF_CD4_POSITIVE_ALPHA_BETA_T_CELL_ACTIVATION	-1.69671	0.0444075		GO_POSITIVE_REGULATION_OF_INTERLEUKIN_8_PRODUCTION	0.768174	1
	GO_ENDOPLASMIC_RETICULUM_TO_GOLGI_VESICLE_MEDIATED_TRANSPORT	0.58	1		GO_REGULATION_OF_CELL_CYCLE_PHASE_TRANSITION	0.550146	1		GO_CELL_CELL_RECOGNITION	-1.69614	0.0444422		GO_P_BODY_ASSEMBLY	0.76761	1
	GO_N_TERMINAL_PROTEIN_AMINO_ACID_ACETYLATION	0.58	1		GO_REGULATION_OF_PROTEIN_TARGETING_TO_MITOCHONDRION	0.549599	1		GO_NEGATIVE_REGULATION_OF_T_CELL_APOPTOTIC_PROCESS	-1.68983	0.0477536		GO_VENTRICULAR_TRABECULA_MYOCARDIUM_MORPHOGENESIS	0.767203	1
	GO_NON_MOTILE_CILIUM_ASSEMBLY	0.58	1		GO_GOLGI_TO_VACUOLE_TRANSPORT	0.546588	1		GO_POSITIVE_REGULATION_OF_PHOSPHOLIPASE_ACTIVITY	-1.68816	0.0484288		GO_POSITIVE_REGULATION_OF_DNA_TEMPLATED_TRANSCRIPTION_ELONGATION	0.766298	1
	GO_CYTOPLASMIC_TRANSLATION	0.58	1		GO_REGULATION_OF_MITOCHONDRIAL_FISSION	0.546211	1		GO_CARDIAC_CONDUCTION	-1.68523	0.0499469		GO_NCRNA_TRANSCRIPTION	0.765492	1
	GO_PROTEIN_LOCALIZATION_TO_VACUOLE	0.58	1		GO_TRANSPORT_ALONG_MICROTUBULE	0.544747	1		GO_POSITIVE_REGULATION_OF_LEUKOCYTE_MEDIATED_IMMUNITY	-1.68484	0.0499507		GO_POSITIVE_REGULATION_OF_OXIDOREDUCTASE_ACTIVITY	0.765216	1
	GO_VIRAL_TRANSLATION	0.57	1		GO_MATURATION_OF_SSU_RRNA	0.540634	1		GO_REGULATION_OF_PLATELET_AGGREGATION	-1.68386	0.0503139		GO_MRNA_METHYLATION	0.765067	1
	GO_TRNA_METABOLIC_PROCESS	0.57	1		GO_REGULATION_OF_MRNA_METABOLIC_PROCESS	0.538052	1		GO_POSITIVE_REGULATION_OF_NITRIC_OXIDE_METABOLIC_PROCESS	-1.68085	0.0518037		GO_METHIONINE_METABOLIC_PROCESS	0.764691	1
	GO_INTERLEUKIN_1_MEDIATED_SIGNALING_PATHWAY	0.57	1		GO_REGULATION_OF_MRNA_PROCESSING	0.535867	1		GO_REGULATION_OF_LEUKOCYTE_MEDIATED_CYTOTOXICITY	-1.68048	0.0516636		GO_REGULATION_OF_MEMBRANE_LIPID_DISTRIBUTION	0.764372	1
	GO_VESICLE_MEDIATED_TRANSPORT_TO_THE_PLASMA_MEMBRANE	0.57	1		GO_TETRAPYRROLE_BIOSYNTHETIC_PROCESS	0.535216	1		GO_CALCIUM_ION_TRANSMEMBRANE_TRANSPORT	-1.67972	0.0518152		GO_CEREBELLAR_CORTEX_FORMATION	0.764364	1
	GO_REGULATION_OF_ER_TO_GOLGI_VESICLE_MEDIATED_TRANSPORT	0.57	1		GO_NEGATIVE_REGULATION_OF_DEFENSE_RESPONSE_TO_VIRUS	0.534717	1		GO_NEGATIVE_REGULATION_OF_LEUKOCYTE_APOPTOTIC_PROCESS	-1.67968	0.0515496		GO_POSITIVE_REGULATION_OF_MONOOXYGENASE_ACTIVITY	0.763211	1
	GO_ENDOPLASMIC_RETICULUM_TO_CYTOSOL_TRANSPORT	0.57	1		GO_GOLGI_VESICLE_TRANSPORT	0.534269	1		GO_REGULATION_OF_CALCIUM_ION_TRANSPORT_INTO_CYTOSOL	-1.67968	0.0512754		GO_AUDITORY_RECEPTOR_CELL_DEVELOPMENT	0.762909	1
	GO_SPHINGOID_METABOLIC_PROCESS	0.57	1		GO_ERROR_PRONE_TRANSLESION_SYNTHESIS	0.533824	1		GO_POSITIVE_REGULATION_OF_CHEMOKINE_PRODUCTION	-1.67678	0.0528228		GO_G0_TO_G1_TRANSITION	0.762425	1
	GO_TERMINATION_OF_RNA_POLYMERASE_I_TRANSCRIPTION	0.56	1		GO_SCF_DEPENDENT_PROTEASOMAL_UBIQUITIN_DEPENDENT_PROTEIN_CATABOLIC_PROCESS	0.533642	1		GO_T_CELL_DIFFERENTIATION_IN_THYMUS	-1.67595	0.0530323		GO_VENTRAL_SPINAL_CORD_INTERNEURON_DIFFERENTIATION	0.761465	1
	GO_OXIDATIVE_PHOSPHORYLATION	0.56	1		GO_REGULATION_OF_NUCLEASE_ACTIVITY	0.531065	1		GO_POSITIVE_REGULATION_OF_LYMPHOCYTE_MEDIATED_IMMUNITY	-1.6738	0.0541268		GO_PROTEIN_HYDROXYLATION	0.761173	1
	GO_ENDOPLASMIC_RETICULUM_TUBULAR_NETWORK_ORGANIZATION	0.56	1		GO_MITOCHONDRIAL_CALCIUM_ION_TRANSMEMBRANE_TRANSPORT	0.52677	1		GO_POSITIVE_REGULATION_OF_LYMPHOCYTE_DIFFERENTIATION	-1.6728	0.0544963		GO_EXIT_FROM_MITOSIS	0.760787	1
	GO_PROTEIN_QUALITY_CONTROL_FOR_MISFOLDED_OR_INCOMPLETELY_SYNTHESIZED_PROTEINS	0.56	1		GO_REGULATION_OF_DOUBLE_STRAND_BREAK_REPAIR_VIA_HOMOLOGOUS_RECOMBINATION	0.523433	1		GO_POSITIVE_REGULATION_OF_STRIATED_MUSCLE_CELL_DIFFERENTIATION	-1.67277	0.0542363		GO_COPPER_ION_TRANSPORT	0.760209	1
	GO_MULTI_ORGANISM_CELLULAR_PROCESS	0.56	1		GO_REGULATION_OF_POSTTRANSCRIPTIONAL_GENE_SILENCING	0.521871	1		GO_POSITIVE_REGULATION_OF_TRANSPORTER_ACTIVITY	-1.67268	0.0540012		GO_PYRIMIDINE_CONTAINING_COMPOUND_BIOSYNTHETIC_PROCESS	0.758355	1
	GO_NEGATIVE_REGULATION_OF_REGULATED_SECRETORY_PATHWAY	0.55	1		GO_CYTOSOLIC_TRANSPORT	0.519187	1		GO_POSITIVE_REGULATION_OF_B_CELL_PROLIFERATION	-1.6723	0.0539454		GO_GLYCOSYL_COMPOUND_BIOSYNTHETIC_PROCESS	0.75809	1
	GO_PROTEIN_TARGETING_TO_VACUOLE	0.55	1		GO_POSTREPLICATION_REPAIR	0.517943	1		GO_NEGATIVE_REGULATION_OF_CELL_CELL_ADHESION	-1.67225	0.0537034		GO_NEGATIVE_REGULATION_OF_PROTEIN_SERINE_THREONINE_KINASE_ACTIVITY	0.757969	1
	GO_HISTONE_H2A_UBIQUITINATION	0.55	1		GO_POST_GOLGI_VESICLE_MEDIATED_TRANSPORT	0.513851	1		GO_TRIGLYCERIDE_BIOSYNTHETIC_PROCESS	-1.67086	0.054273		GO_PEPTIDYL_THREONINE_MODIFICATION	0.757828	1
	GO_NUCLEAR_ENVELOPE_REASSEMBLY	0.55	1		GO_NUCLEAR_ENVELOPE_ORGANIZATION	0.513688	1		GO_NEUTRAL_LIPID_BIOSYNTHETIC_PROCESS	-1.6707	0.0540916		GO_CALCIUM_MEDIATED_SIGNALING_USING_INTRACELLULAR_CALCIUM_SOURCE	0.756886	1
	GO_ANDROGEN_RECEPTOR_SIGNALING_PATHWAY	0.55	1		GO_CELLULAR_RESPONSE_TO_GAMMA_RADIATION	0.511255	1		GO_NATURAL_KILLER_CELL_ACTIVATION	-1.66744	0.0560325		GO_POSITIVE_REGULATION_OF_EXTRACELLULAR_MATRIX_ORGANIZATION	0.755909	1
	GO_MITOCHONDRIAL_TRANSCRIPTION	0.54	1		GO_HISTONE_MRNA_METABOLIC_PROCESS	0.508365	1		GO_NEGATIVE_REGULATION_OF_LEUKOCYTE_CHEMOTAXIS	-1.66702	0.0560328		GO_RAB_PROTEIN_SIGNAL_TRANSDUCTION	0.754615	1
	GO_TRANSCRIPTION_COUPLED_NUCLEOTIDE_EXCISION_REPAIR	0.54	1		GO_NUCLEOSOME_ORGANIZATION	0.507732	1		GO_CELL_RECOGNITION	-1.6663	0.0562684		GO_ATP_SYNTHESIS_COUPLED_PROTON_TRANSPORT	0.754385	1
	GO_NCRNA_3_END_PROCESSING	0.54	1		GO_NUCLEAR_TRANSCRIBED_MRNA_CATABOLIC_PROCESS_NONSENSE_MEDIATED_DECAY	0.503775	1		GO_INTERLEUKIN_4_PRODUCTION	-1.66612	0.0561077		GO_CRANIAL_SKELETAL_SYSTEM_DEVELOPMENT	0.754371	1
	GO_ALTERNATIVE_MRNA_SPLICING_VIA_SPLICEOSOME	0.54	1		GO_MATURATION_OF_SSU_RRNA_FROM_TRICISTRONIC_RRNA_TRANSCRIPT_SSU_RRNA_5_8S_RRNA_LSU_RRNA	0.50148	1		GO_POSITIVE_REGULATION_OF_MONOOXYGENASE_ACTIVITY	-1.66574	0.0560967		GO_OLIGOSACCHARIDE_LIPID_INTERMEDIATE_BIOSYNTHETIC_PROCESS	0.754282	1
	GO_PRODUCTION_OF_SMALL_RNA_INVOLVED_IN_GENE_SILENCING_BY_RNA	0.54	1		GO_UBIQUITIN_DEPENDENT_ERAD_PATHWAY	0.498656	1		GO_MUSCLE_HYPERTROPHY	-1.66548	0.0560385		GO_REGULATION_OF_BMP_SIGNALING_PATHWAY	0.752987	1
	GO_NEGATIVE_REGULATION_OF_NECROTIC_CELL_DEATH	0.53	1		GO_MICROTUBULE_ORGANIZING_CENTER_ORGANIZATION	0.496989	1		GO_MAST_CELL_ACTIVATION	-1.66044	0.0592924		GO_CILIARY_BASAL_BODY_PLASMA_MEMBRANE_DOCKING	0.751945	1
	GO_REGULATION_OF_CELLULAR_AMINO_ACID_METABOLIC_PROCESS	0.53	1		GO_POSITIVE_REGULATION_OF_CELL_CYCLE_G1_S_PHASE_TRANSITION	0.495701	1		GO_IMMUNOGLOBULIN_PRODUCTION_INVOLVED_IN_IMMUNOGLOBULIN_MEDIATED_IMMUNE_RESPONSE	-1.65945	0.0596959		GO_REGULATION_OF_PROTEIN_SUMOYLATION	0.751749	1
	GO_POSITIVE_REGULATION_OF_TRANSCRIPTION_INITIATION_FROM_RNA_POLYMERASE_II_PROMOTER	0.53	1		GO_ERROR_FREE_TRANSLESION_SYNTHESIS	0.493778	1		GO_CALCIUM_ION_TRANSMEMBRANE_IMPORT_INTO_CYTOSOL	-1.65794	0.0605059		GO_VESICLE_MEDIATED_TRANSPORT_TO_THE_PLASMA_MEMBRANE	0.751311	1
	GO_TRNA_PROCESSING	0.53	1		GO_DNA_TEMPLATED_TRANSCRIPTION_ELONGATION	0.493656	1		GO_NEGATIVE_REGULATION_OF_LEUKOCYTE_CELL_CELL_ADHESION	-1.65605	0.0616914		GO_CHROMOSOME_SEGREGATION	0.750476	1
	GO_TRNA_WOBBLE_URIDINE_MODIFICATION	0.52	1		GO_VESICLE_CARGO_LOADING	0.492288	1		GO_CELLULAR_RESPONSE_TO_PROSTAGLANDIN_E_STIMULUS	-1.6548	0.0622112		GO_POSITIVE_REGULATION_OF_MITOCHONDRION_ORGANIZATION	0.750244	1
	GO_MULTI_ORGANISM_LOCALIZATION	0.52	1		GO_POSITIVE_REGULATION_OF_PROTEIN_TARGETING_TO_MITOCHONDRION	0.481807	1		GO_REGULATION_OF_MUSCLE_SYSTEM_PROCESS	-1.65469	0.0620076		GO_REGULATION_OF_RELEASE_OF_CYTOCHROME_C_FROM_MITOCHONDRIA	0.750166	1
	GO_NCRNA_CATABOLIC_PROCESS	0.52	1		GO_VESICLE_TARGETING_TO_FROM_OR_WITHIN_GOLGI	0.481101	1		GO_REGULATION_OF_MYOTUBE_DIFFERENTIATION	-1.65453	0.061821		GO_RESPONSE_TO_COPPER_ION	0.750084	1
	GO_NUCLEOTIDE_SUGAR_BIOSYNTHETIC_PROCESS	0.52	1		GO_RESPONSE_TO_MITOCHONDRIAL_DEPOLARISATION	0.479387	1		GO_REGULATION_OF_PHOSPHOLIPASE_ACTIVITY	-1.65378	0.0619774		GO_CELLULAR_RESPONSE_TO_TOPOLOGICALLY_INCORRECT_PROTEIN	0.749787	1
	GO_ATTACHMENT_OF_SPINDLE_MICROTUBULES_TO_KINETOCHORE	0.51	1		GO_NON_RECOMBINATIONAL_REPAIR	0.470781	1		GO_NEGATIVE_REGULATION_OF_VIRAL_GENOME_REPLICATION	-1.65197	0.0628753		GO_NEGATIVE_REGULATION_OF_MYELOID_CELL_APOPTOTIC_PROCESS	0.748877	1
	GO_IRON_SULFUR_CLUSTER_ASSEMBLY	0.51	1		GO_MRNA_EXPORT_FROM_NUCLEUS	0.465572	1		GO_STORE_OPERATED_CALCIUM_ENTRY	-1.65138	0.0629499		GO_EPITHELIAL_STRUCTURE_MAINTENANCE	0.74856	1
	GO_RESPONSE_TO_HYDROPEROXIDE	0.51	1		GO_POSITIVE_REGULATION_OF_CYCLIN_DEPENDENT_PROTEIN_KINASE_ACTIVITY	0.46486	1		GO_T_CELL_DIFFERENTIATION_INVOLVED_IN_IMMUNE_RESPONSE	-1.6509	0.062998		GO_RESPONSE_TO_MANGANESE_ION	0.748448	1
	GO_ENDOPLASMIC_RETICULUM_CALCIUM_ION_HOMEOSTASIS	0.51	1		GO_REGULATION_OF_GENE_SILENCING	0.464421	1		GO_NEGATIVE_REGULATION_OF_LEUKOCYTE_PROLIFERATION	-1.64969	0.0636003		GO_DNA_DAMAGE_RESPONSE_SIGNAL_TRANSDUCTION_BY_P53_CLASS_MEDIATOR	0.747819	1
	GO_CYTOPLASMIC_TRANSLATIONAL_INITIATION	0.51	1		GO_CELL_CYCLE_CHECKPOINT	0.460825	1		GO_NEGATIVE_REGULATION_OF_INTERFERON_GAMMA_PRODUCTION	-1.64934	0.06361		GO_NEPHRON_TUBULE_FORMATION	0.744978	1
	GO_PROTEIN_DEGLYCOSYLATION	0.5	1		GO_HISTONE_H2A_MONOUBIQUITINATION	0.457117	1		GO_PROTEIN_KINASE_A_SIGNALING	-1.64896	0.0636093		GO_AUTOPHAGY_OF_MITOCHONDRION	0.744556	1
	GO_PROTEIN_K11_LINKED_UBIQUITINATION	0.5	1		GO_HISTONE_H3_ACETYLATION	0.456351	1		GO_MACROPHAGE_ACTIVATION	-1.64611	0.0654875		GO_STEROID_CATABOLIC_PROCESS	0.74444	1
	GO_CELLULAR_PIGMENTATION	0.5	1		GO_MITOPHAGY	0.455745	1		GO_THYMIC_T_CELL_SELECTION	-1.64568	0.0655468		GO_CERAMIDE_METABOLIC_PROCESS	0.74243	1
	GO_REGULATION_OF_VACUOLE_ORGANIZATION	0.5	1		GO_HISTONE_MONOUBIQUITINATION	0.454762	1		GO_DENDRITE_SELF_AVOIDANCE	-1.64342	0.0669223		GO_ENDOPLASMIC_RETICULUM_TUBULAR_NETWORK_ORGANIZATION	0.739694	1
	GO_POSITIVE_REGULATION_OF_VIRAL_TRANSCRIPTION	0.5	1		GO_DNA_TEMPLATED_TRANSCRIPTION_TERMINATION	0.450442	1		GO_ADAPTIVE_THERMOGENESIS	-1.64338	0.0666546		GO_CELLULAR_PIGMENTATION	0.739055	1
	GO_MIRNA_METABOLIC_PROCESS	0.5	1		GO_VESICLE_TARGETING	0.448606	1		GO_POSITIVE_REGULATION_OF_TUMOR_NECROSIS_FACTOR_SUPERFAMILY_CYTOKINE_PRODUCTION	-1.64229	0.0671735		GO_DNA_TEMPLATED_TRANSCRIPTION_INITIATION	0.737771	1
	GO_POSITIVE_REGULATION_OF_MRNA_METABOLIC_PROCESS	0.49	1		GO_PROTEIN_LOCALIZATION_TO_MICROTUBULE_ORGANIZING_CENTER	0.446735	1		GO_REGULATION_OF_METAL_ION_TRANSPORT	-1.64181	0.0672628		GO_METANEPHRIC_EPITHELIUM_DEVELOPMENT	0.737598	1
	GO_CARDIOLIPIN_METABOLIC_PROCESS	0.48	1		GO_ENDONUCLEOLYTIC_CLEAVAGE_INVOLVED_IN_RRNA_PROCESSING	0.446612	1		GO_POSITIVE_REGULATION_OF_CALCIUM_ION_TRANSMEMBRANE_TRANSPORT	-1.64116	0.0674185		GO_NEGATIVE_REGULATION_OF_PROTEIN_MODIFICATION_BY_SMALL_PROTEIN_CONJUGATION_OR_REMOVAL	0.737392	1
	GO_RIBOSOMAL_LARGE_SUBUNIT_BIOGENESIS	0.47	1		GO_MITOCHONDRIAL_CYTOCHROME_C_OXIDASE_ASSEMBLY	0.444663	1		GO_POSITIVE_REGULATION_OF_INNATE_IMMUNE_RESPONSE	-1.64021	0.067808		GO_ENDOPLASMIC_RETICULUM_UNFOLDED_PROTEIN_RESPONSE	0.736837	1
	GO_TRNA_MODIFICATION	0.47	1		GO_MITOTIC_SISTER_CHROMATID_SEGREGATION	0.444233	1		GO_POSITIVE_REGULATION_OF_MYOTUBE_DIFFERENTIATION	-1.6369	0.0699786		GO_REGULATION_OF_ENDOPLASMIC_RETICULUM_STRESS_INDUCED_INTRINSIC_APOPTOTIC_SIGNALING_PATHWAY	0.736702	1
	GO_PROTEIN_LOCALIZATION_TO_ENDOPLASMIC_RETICULUM	0.47	1		GO_LOCOMOTOR_RHYTHM	0.437038	1		GO_SOMATIC_DIVERSIFICATION_OF_IMMUNE_RECEPTORS	-1.63664	0.0698984		GO_TRANSFORMING_GROWTH_FACTOR_BETA_RECEPTOR_SIGNALING_PATHWAY	0.736558	1
	GO_POSITIVE_REGULATION_OF_MITOCHONDRIAL_TRANSLATION	0.46	1		GO_NEGATIVE_REGULATION_OF_NECROTIC_CELL_DEATH	0.433883	1		GO_POSITIVE_REGULATION_OF_LEUKOCYTE_DIFFERENTIATION	-1.63653	0.0696731		GO_COPII_COATED_VESICLE_CARGO_LOADING	0.736445	1
	GO_RNA_INTERFERENCE	0.46	1		GO_REGULATION_OF_CENTRIOLE_REPLICATION	0.432876	1		GO_SEQUESTERING_OF_CALCIUM_ION	-1.63557	0.0701245		GO_ESTABLISHMENT_OF_PROTEIN_LOCALIZATION_TO_MEMBRANE	0.735952	1
	GO_BETA_CATENIN_TCF_COMPLEX_ASSEMBLY	0.46	1		GO_INTRINSIC_APOPTOTIC_SIGNALING_PATHWAY_IN_RESPONSE_TO_DNA_DAMAGE_BY_P53_CLASS_MEDIATOR	0.428597	1		GO_RESPONSE_TO_FATTY_ACID	-1.63465	0.0706195		GO_NEGATIVE_REGULATION_OF_DNA_METABOLIC_PROCESS	0.735671	1
	GO_PROTEIN_LOCALIZATION_TO_ENDOSOME	0.46	1		GO_MITOCHONDRIAL_TRANSLATION	0.427604	1		GO_INDOLALKYLAMINE_METABOLIC_PROCESS	-1.63429	0.0705802		GO_POSITIVE_REGULATION_OF_CELL_CYCLE_PROCESS	0.735655	1
	GO_DNA_TEMPLATED_TRANSCRIPTION_TERMINATION	0.46	1		GO_PROTEIN_LOCALIZATION_TO_ENDOPLASMIC_RETICULUM	0.426379	1		GO_REGULATION_OF_NEUROTRANSMITTER_UPTAKE	-1.63326	0.0711092		GO_POSITIVE_REGULATION_OF_DOUBLE_STRAND_BREAK_REPAIR	0.735504	1
	GO_MICROTUBULE_ORGANIZING_CENTER_LOCALIZATION	0.45	1		GO_POSITIVE_REGULATION_OF_GENE_EXPRESSION_EPIGENETIC	0.425074	1		GO_CELLULAR_DEFENSE_RESPONSE	-1.63178	0.0719574		GO_RNA_PHOSPHODIESTER_BOND_HYDROLYSIS	0.735326	1
	GO_RIBOSOME_ASSEMBLY	0.45	1		GO_GOLGI_TO_PLASMA_MEMBRANE_PROTEIN_TRANSPORT	0.423151	1		GO_NEGATIVE_REGULATION_OF_MAP_KINASE_ACTIVITY	-1.62994	0.0731699		GO_RRNA_MODIFICATION	0.734323	1
	GO_RRNA_MODIFICATION	0.45	1		GO_CELL_CYCLE_G2_M_PHASE_TRANSITION	0.422289	1		GO_BROWN_FAT_CELL_DIFFERENTIATION	-1.62955	0.0731519		GO_PRODUCTION_OF_SMALL_RNA_INVOLVED_IN_GENE_SILENCING_BY_RNA	0.73387	1
	GO_TRANSCRIPTION_PREINITIATION_COMPLEX_ASSEMBLY	0.44	1		GO_NUCLEOTIDE_EXCISION_REPAIR_PREINCISION_COMPLEX_STABILIZATION	0.408123	1		GO_CALCIUM_ION_IMPORT	-1.62824	0.0738431		GO_VIRAL_TRANSLATION	0.733771	1
	GO_HISTONE_DEUBIQUITINATION	0.43	1		GO_RETROGRADE_TRANSPORT_ENDOSOME_TO_GOLGI	0.400651	1		GO_REGULATION_OF_KETONE_BIOSYNTHETIC_PROCESS	-1.62702	0.0744651		GO_VACUOLAR_TRANSPORT	0.732877	1
	GO_AEROBIC_RESPIRATION	0.42	1		GO_HISTONE_DEUBIQUITINATION	0.398008	0.999794		GO_CHAPERONE_MEDIATED_AUTOPHAGY	-1.62692	0.0742392		GO_POSITIVE_REGULATION_OF_VIRAL_TRANSCRIPTION	0.732193	1
	GO_POSITIVE_REGULATION_BY_HOST_OF_VIRAL_TRANSCRIPTION	0.42	1		GO_MUSCLE_FILAMENT_SLIDING	-2.29793	0		GO_POSITIVE_REGULATION_OF_NITRIC_OXIDE_SYNTHASE_ACTIVITY	-1.62544	0.0751878		GO_RNA_PHOSPHODIESTER_BOND_HYDROLYSIS_EXONUCLEOLYTIC	0.731007	1
	GO_ARF_PROTEIN_SIGNAL_TRANSDUCTION	0.42	1		GO_COLLAGEN_FIBRIL_ORGANIZATION	-2.2548	0		GO_REGULATION_OF_T_CELL_MIGRATION	-1.62416	0.0758155		GO_POSITIVE_REGULATION_OF_ESTABLISHMENT_OF_PROTEIN_LOCALIZATION_TO_MITOCHONDRION	0.730491	1
	GO_TELOMERE_CAPPING	0.39	1		GO_ACTIN_MEDIATED_CELL_CONTRACTION	-2.23569	0		GO_MUSCLE_ORGAN_DEVELOPMENT	-1.62411	0.0755822		GO_INTRACELLULAR_STEROID_HORMONE_RECEPTOR_SIGNALING_PATHWAY	0.730336	1
	GO_SELECTIVE_AUTOPHAGY	0.39	1		GO_MYOFIBRIL_ASSEMBLY	-2.1958	0		GO_REGULATION_OF_NITRIC_OXIDE_BIOSYNTHETIC_PROCESS	-1.62336	0.0758343		GO_INTRINSIC_APOPTOTIC_SIGNALING_PATHWAY_IN_RESPONSE_TO_DNA_DAMAGE_BY_P53_CLASS_MEDIATOR	0.730062	1
	GO_3_UTR_MEDIATED_MRNA_STABILIZATION	0.39	1		GO_MUSCLE_CONTRACTION	-2.16906	0		GO_POSITIVE_REGULATION_OF_RECEPTOR_MEDIATED_ENDOCYTOSIS	-1.62126	0.0775314		GO_RHODOPSIN_MEDIATED_SIGNALING_PATHWAY	0.729257	1
	GO_HISTONE_UBIQUITINATION	0.39	1		GO_MUSCLE_SYSTEM_PROCESS	-2.12402	0		GO_SOMATIC_RECOMBINATION_OF_IMMUNOGLOBULIN_GENE_SEGMENTS	-1.61979	0.0784901		GO_CENTRAL_NERVOUS_SYSTEM_NEURON_AXONOGENESIS	0.729157	1
	GO_NUCLEOTIDE_EXCISION_REPAIR_PREINCISION_COMPLEX_STABILIZATION	0.39	1		GO_ACTIN_FILAMENT_BASED_MOVEMENT	-2.09708	0		GO_REGULATION_OF_CYTOKINE_PRODUCTION_INVOLVED_IN_IMMUNE_RESPONSE	-1.61732	0.0801946		GO_SIGNAL_TRANSDUCTION_IN_RESPONSE_TO_DNA_DAMAGE	0.72879	1
	GO_REGULATION_OF_CELLULAR_RESPONSE_TO_HEAT	0.39	1		GO_SARCOMERE_ORGANIZATION	-2.06484	0.000245359		GO_POSITIVE_REGULATION_OF_B_CELL_ACTIVATION	-1.61638	0.0806587		GO_PROTEIN_LOCALIZATION_TO_LYSOSOME	0.728349	1
	GO_NEGATIVE_REGULATION_OF_DNA_REPLICATION	0.36	1		GO_STRIATED_MUSCLE_CONTRACTION	-2.03565	0.000765221		GO_POSITIVE_REGULATION_OF_MACROPHAGE_ACTIVATION	-1.61627	0.0804247		GO_GENE_SILENCING	0.728245	1
	GO_REGULATION_OF_TELOMERE_CAPPING	0.32	1		GO_MESONEPHROS_DEVELOPMENT	-2.01305	0.00098443		GO_REGULATION_OF_CARDIAC_MUSCLE_CONTRACTION_BY_REGULATION_OF_THE_RELEASE_OF_SEQUESTERED_CALCIUM_ION	-1.6139	0.0822647		GO_RIBONUCLEOPROTEIN_COMPLEX_BIOGENESIS	0.727639	1
	GO_NEGATIVE_REGULATION_OF_PEPTIDYL_TYROSINE_PHOSPHORYLATION	-2.11	0.004		GO_MUSCLE_CELL_DEVELOPMENT	-2.01155	0.000894936		GO_T_HELPER_1_TYPE_IMMUNE_RESPONSE	-1.61316	0.0826345		GO_NEGATIVE_REGULATION_OF_CELL_CYCLE_PROCESS	0.727031	1
	GO_POSITIVE_REGULATION_OF_LEUKOCYTE_APOPTOTIC_PROCESS	-2.03	0.015		GO_ACTOMYOSIN_STRUCTURE_ORGANIZATION	-1.99255	0.0015583		GO_RELAXATION_OF_MUSCLE	-1.61264	0.0827471		GO_CLATHRIN_DEPENDENT_ENDOCYTOSIS	0.726598	1
	GO_POSITIVE_REGULATION_OF_LYMPHOCYTE_APOPTOTIC_PROCESS	-1.94	0.091		GO_CELLULAR_COMPONENT_ASSEMBLY_INVOLVED_IN_MORPHOGENESIS	-1.98117	0.00196714		GO_REGULATION_OF_BLOOD_CIRCULATION	-1.6117	0.0832955		GO_TELOMERE_MAINTENANCE_VIA_SEMI_CONSERVATIVE_REPLICATION	0.726103	1
	GO_POSITIVE_REGULATION_OF_EPIDERMIS_DEVELOPMENT	-1.9	0.13		GO_MULTICELLULAR_ORGANISMAL_MOVEMENT	-1.94734	0.00428924		GO_LEUKOCYTE_ADHESION_TO_VASCULAR_ENDOTHELIAL_CELL	-1.61133	0.0832946		GO_NUCLEAR_CHROMOSOME_SEGREGATION	0.725985	1
	GO_REGULATION_OF_EPIDERMAL_GROWTH_FACTOR_ACTIVATED_RECEPTOR_ACTIVITY	-1.9	0.108		GO_STRIATED_MUSCLE_CELL_DIFFERENTIATION	-1.9467	0.0041349		GO_MITOCHONDRION_DISTRIBUTION	-1.61013	0.0840245		GO_REGULATION_OF_RNA_EXPORT_FROM_NUCLEUS	0.725137	1
	GO_MYELOID_DENDRITIC_CELL_ACTIVATION	-1.89	0.1		GO_EXTRACELLULAR_STRUCTURE_ORGANIZATION	-1.9362	0.00504442		GO_POSITIVE_REGULATION_OF_RESPONSE_TO_BIOTIC_STIMULUS	-1.61011	0.0837077		GO_REGULATION_OF_VACUOLE_ORGANIZATION	0.724049	1
	GO_TOLERANCE_INDUCTION	-1.89	0.089		GO_MUSCLE_FIBER_DEVELOPMENT	-1.93493	0.00491973		GO_MYOTUBE_DIFFERENTIATION	-1.60954	0.0839109		GO_LIPOPROTEIN_METABOLIC_PROCESS	0.723196	1
	GO_COLLAGEN_FIBRIL_ORGANIZATION	-1.88	0.085		GO_BROWN_FAT_CELL_DIFFERENTIATION	-1.91937	0.00705235		GO_CARDIOCYTE_DIFFERENTIATION	-1.60835	0.0845653		GO_NEGATIVE_REGULATION_OF_LIPID_TRANSPORT	0.721824	1
	GO_REGULATORY_T_CELL_DIFFERENTIATION	-1.88	0.082		GO_CELL_SUBSTRATE_JUNCTION_ORGANIZATION	-1.90944	0.007923		GO_VIRAL_GENOME_REPLICATION	-1.60831	0.0842713		GO_NEGATIVE_REGULATION_OF_GTPASE_ACTIVITY	0.721764	1
	GO_PROSTATE_GLAND_MORPHOGENESIS	-1.87	0.078		GO_SKELETAL_MUSCLE_CONTRACTION	-1.90921	0.00752685		GO_CELLULAR_RESPONSE_TO_VITAMIN	-1.60717	0.0850739		GO_LONG_CHAIN_FATTY_ACYL_COA_BIOSYNTHETIC_PROCESS	0.721594	1
	GO_MUSCLE_FILAMENT_SLIDING	-1.86	0.091		GO_CARDIAC_MUSCLE_TISSUE_DEVELOPMENT	-1.90483	0.00820161		GO_RESPONSE_TO_VIRUS	-1.60649	0.0852815		GO_POSITIVE_REGULATION_OF_CELL_CYCLE_G2_M_PHASE_TRANSITION	0.72053	1
	GO_POSITIVE_REGULATION_OF_INTERLEUKIN_1_PRODUCTION	-1.85	0.1		GO_REGULATION_OF_NON_CANONICAL_WNT_SIGNALING_PATHWAY	-1.90299	0.00809627		GO_REGULATION_OF_FATTY_ACID_OXIDATION	-1.60557	0.0856531		GO_P38MAPK_CASCADE	0.720247	1
	GO_DENDRITE_EXTENSION	-1.84	0.097		GO_BONE_MINERALIZATION	-1.89696	0.0095849		GO_MULTICELLULAR_ORGANISMAL_SIGNALING	-1.60398	0.0867042		GO_NEGATIVE_REGULATION_OF_VIRAL_PROCESS	0.720087	1
	GO_CELLULAR_RESPONSE_TO_VITAMIN	-1.84	0.094		GO_CELLULAR_RESPONSE_TO_RETINOIC_ACID	-1.89436	0.00988396		GO_POSITIVE_REGULATION_OF_POTASSIUM_ION_TRANSPORT	-1.60292	0.0874023		GO_POSITIVE_REGULATION_OF_MITOCHONDRIAL_OUTER_MEMBRANE_PERMEABILIZATION_INVOLVED_IN_APOPTOTIC_SIGNALING_PATHWAY	0.719512	1
	GO_REGULATION_OF_T_CELL_APOPTOTIC_PROCESS	-1.81	0.137		GO_MUSCLE_CELL_DIFFERENTIATION	-1.89027	0.0103563		GO_REGULATION_OF_HOMOTYPIC_CELL_CELL_ADHESION	-1.59977	0.0901266		GO_LYSOSOMAL_TRANSPORT	0.719071	1
	GO_POSITIVE_REGULATION_OF_MONOOXYGENASE_ACTIVITY	-1.8	0.139		GO_MESENCHYME_MORPHOGENESIS	-1.88794	0.0106033		GO_REGULATION_OF_TOLL_LIKE_RECEPTOR_4_SIGNALING_PATHWAY	-1.59807	0.0913323		GO_REGULATION_OF_INTRINSIC_APOPTOTIC_SIGNALING_PATHWAY_BY_P53_CLASS_MEDIATOR	0.717866	1
	GO_AXIS_ELONGATION	-1.8	0.14		GO_CALCINEURIN_MEDIATED_SIGNALING	-1.88779	0.0102106		GO_REGULATION_OF_LEUKOCYTE_MIGRATION	-1.59798	0.0910781		GO_RESPONSE_TO_INTERFERON_BETA	0.717792	1
	GO_NEGATIVE_REGULATION_OF_PROTEIN_TYROSINE_KINASE_ACTIVITY	-1.8	0.132		GO_SKELETAL_MUSCLE_ADAPTATION	-1.88213	0.0113933		GO_POSITIVE_REGULATION_OF_ANTIGEN_RECEPTOR_MEDIATED_SIGNALING_PATHWAY	-1.59788	0.0908703		GO_PROTEIN_QUALITY_CONTROL_FOR_MISFOLDED_OR_INCOMPLETELY_SYNTHESIZED_PROTEINS	0.717132	1
	GO_RESPONSE_TO_TYPE_I_INTERFERON	-1.78	0.15		GO_LYMPH_VESSEL_DEVELOPMENT	-1.87272	0.0133408		GO_MAINTENANCE_OF_CELL_POLARITY	-1.59468	0.0935735		GO_POSITIVE_REGULATION_OF_CELLULAR_PROTEIN_LOCALIZATION	0.716691	1
	GO_CYTOLYSIS	-1.78	0.146		GO_NEGATIVE_REGULATION_OF_EMBRYONIC_DEVELOPMENT	-1.8688	0.0137181		GO_3_UTR_MEDIATED_MRNA_STABILIZATION	-1.59451	0.093398		GO_MITOTIC_G2_M_TRANSITION_CHECKPOINT	0.715807	1
	GO_REGULATION_OF_LYMPHOCYTE_MIGRATION	-1.78	0.146		GO_REGULATION_OF_FATTY_ACID_OXIDATION	-1.86826	0.0133712		GO_MEMBRANE_DEPOLARIZATION_DURING_ACTION_POTENTIAL	-1.59439	0.0931481		GO_BASIC_AMINO_ACID_TRANSPORT	0.715508	1
	GO_T_HELPER_17_TYPE_IMMUNE_RESPONSE	-1.78	0.144		GO_COLLAGEN_METABOLIC_PROCESS	-1.8671	0.0133541		GO_NEGATIVE_REGULATION_OF_IMMUNE_RESPONSE	-1.5938	0.0933815		GO_TRANSCRIPTION_INITIATION_FROM_RNA_POLYMERASE_II_PROMOTER	0.715043	1
	GO_REGULATION_OF_LYMPHOCYTE_APOPTOTIC_PROCESS	-1.77	0.149		GO_CHONDROCYTE_DEVELOPMENT	-1.86404	0.0135476		GO_POSITIVE_REGULATION_OF_CELL_ADHESION	-1.59341	0.0934188		GO_RRNA_METHYLATION	0.712642	1
	GO_REGULATION_OF_NON_CANONICAL_WNT_SIGNALING_PATHWAY	-1.77	0.147		GO_STRIATED_MUSCLE_ADAPTATION	-1.86072	0.013845		GO_POSITIVE_REGULATION_OF_CATION_CHANNEL_ACTIVITY	-1.59336	0.0931081		GO_CELLULAR_METABOLIC_COMPOUND_SALVAGE	0.712097	1
	GO_POSITIVE_REGULATION_OF_CELL_ADHESION_MEDIATED_BY_INTEGRIN	-1.76	0.151		GO_INTERMEDIATE_FILAMENT_ORGANIZATION	-1.8545	0.0147734		GO_POSITIVE_REGULATION_OF_CELL_ADHESION_MEDIATED_BY_INTEGRIN	-1.59277	0.0932757		GO_POSITIVE_REGULATION_OF_EMBRYONIC_DEVELOPMENT	0.711636	1
	GO_MICROTUBULE_POLYMERIZATION	-1.76	0.158		GO_CARDIAC_MUSCLE_CONTRACTION	-1.85177	0.0149101		GO_CARDIAC_MUSCLE_TISSUE_DEVELOPMENT	-1.59152	0.094132		GO_NEGATIVE_REGULATION_OF_FIBROBLAST_GROWTH_FACTOR_RECEPTOR_SIGNALING_PATHWAY	0.710244	1
	GO_REGULATION_OF_B_CELL_DIFFERENTIATION	-1.76	0.156		GO_CHONDROCYTE_DIFFERENTIATION	-1.84788	0.0157338		GO_NEGATIVE_REGULATION_OF_B_CELL_ACTIVATION	-1.59094	0.094376		GO_CEREBRAL_CORTEX_NEURON_DIFFERENTIATION	0.709708	1
	GO_REGULATION_OF_ANTIGEN_RECEPTOR_MEDIATED_SIGNALING_PATHWAY	-1.75	0.152		GO_DETECTION_OF_TEMPERATURE_STIMULUS_INVOLVED_IN_SENSORY_PERCEPTION	-1.83794	0.0177837		GO_REGULATION_OF_TRIGLYCERIDE_BIOSYNTHETIC_PROCESS	-1.59062	0.0943434		GO_PLATELET_MORPHOGENESIS	0.709208	1
	GO_POSITIVE_REGULATION_OF_LYMPHOCYTE_MIGRATION	-1.75	0.149		GO_BIOMINERALIZATION	-1.83247	0.0195773		GO_REGULATION_OF_MACROPHAGE_ACTIVATION	-1.59057	0.0940623		GO_CYTOSOLIC_TRANSPORT	0.708946	1
	GO_REGULATION_OF_T_CELL_RECEPTOR_SIGNALING_PATHWAY	-1.75	0.152		GO_URETER_DEVELOPMENT	-1.82249	0.0222639		GO_REGULATION_OF_ISOTYPE_SWITCHING	-1.59046	0.0938102		GO_LONG_CHAIN_FATTY_ACYL_COA_METABOLIC_PROCESS	0.708506	1
	GO_MORPHOGENESIS_OF_AN_EPITHELIAL_BUD	-1.75	0.148		GO_SARCOPLASMIC_RETICULUM_CALCIUM_ION_TRANSPORT	-1.8213	0.0222018		GO_REGULATION_OF_ALPHA_BETA_T_CELL_DIFFERENTIATION	-1.58932	0.0946176		GO_SIGNAL_TRANSDUCTION_BY_P53_CLASS_MEDIATOR	0.708038	1
	GO_ALPHA_BETA_T_CELL_ACTIVATION	-1.74	0.158		GO_ENDODERMAL_CELL_DIFFERENTIATION	-1.81814	0.022893		GO_POSITIVE_REGULATION_OF_CYTOKINE_PRODUCTION_INVOLVED_IN_IMMUNE_RESPONSE	-1.58826	0.0953276		GO_DEFENSE_RESPONSE_TO_FUNGUS	0.707836	1
	GO_MYELOID_DENDRITIC_CELL_DIFFERENTIATION	-1.74	0.153		GO_EPITHELIAL_TO_MESENCHYMAL_TRANSITION	-1.8172	0.0227057		GO_MEMBRANE_DEPOLARIZATION	-1.58723	0.0959495		GO_MRNA_CIS_SPLICING_VIA_SPLICEOSOME	0.707172	1
	GO_COLLAGEN_METABOLIC_PROCESS	-1.74	0.156		GO_MORPHOGENESIS_OF_AN_EPITHELIAL_FOLD	-1.81377	0.0233781		GO_NEGATIVE_REGULATION_OF_CYTOKINE_PRODUCTION_INVOLVED_IN_INFLAMMATORY_RESPONSE	-1.58713	0.0956977		GO_ATP_BIOSYNTHETIC_PROCESS	0.70525	1
	GO_POSITIVE_REGULATION_OF_NITRIC_OXIDE_SYNTHASE_ACTIVITY	-1.73	0.161		GO_ADAPTIVE_THERMOGENESIS	-1.81232	0.0233407		GO_RESPONSE_TO_ACTIVITY	-1.58704	0.0954519		GO_REGULATION_OF_CELL_CYCLE_G1_S_PHASE_TRANSITION	0.704637	1
	GO_GLYCOSPHINGOLIPID_BIOSYNTHETIC_PROCESS	-1.73	0.16		GO_NEGATIVE_REGULATION_OF_CARTILAGE_DEVELOPMENT	-1.80993	0.0236906		GO_INTRACELLULAR_LIPID_TRANSPORT	-1.58538	0.0966111		GO_REGULATION_OF_CELL_CYCLE_PHASE_TRANSITION	0.704386	1
	GO_CORNIFICATION	-1.73	0.165		GO_CARDIAC_CONDUCTION	-1.80991	0.0231865		GO_REGULATION_OF_T_HELPER_17_TYPE_IMMUNE_RESPONSE	-1.58532	0.0963186		GO_ENDOMEMBRANE_SYSTEM_ORGANIZATION	0.701423	1
	GO_NEGATIVE_REGULATION_OF_LEUKOCYTE_MIGRATION	-1.72	0.168		GO_CELLULAR_RESPONSE_TO_NUTRIENT	-1.80891	0.0230737		GO_ALPHA_BETA_T_CELL_ACTIVATION_INVOLVED_IN_IMMUNE_RESPONSE	-1.58463	0.0966062		GO_REGULATION_OF_CHROMOSOME_SEGREGATION	0.700742	1
	GO_REGULATION_OF_T_CELL_MIGRATION	-1.72	0.166		GO_CORNIFICATION	-1.80774	0.0230243		GO_POSITIVE_REGULATION_OF_NITRIC_OXIDE_SYNTHASE_BIOSYNTHETIC_PROCESS	-1.5841	0.0967748		GO_NEGATIVE_REGULATION_OF_MRNA_PROCESSING	0.700549	1
	GO_LYMPH_NODE_DEVELOPMENT	-1.72	0.164		GO_KIDNEY_EPITHELIUM_DEVELOPMENT	-1.80442	0.0239838		GO_SOMATIC_DIVERSIFICATION_OF_IMMUNOGLOBULINS	-1.58369	0.0967941		GO_BODY_MORPHOGENESIS	0.70028	1
	GO_NEGATIVE_REGULATION_OF_T_CELL_RECEPTOR_SIGNALING_PATHWAY	-1.72	0.164		GO_REGULATION_OF_MORPHOGENESIS_OF_A_BRANCHING_STRUCTURE	-1.80341	0.023861		GO_POSITIVE_REGULATION_OF_ENDOCYTOSIS	-1.58351	0.0966348		GO_CENTRAL_NERVOUS_SYSTEM_PROJECTION_NEURON_AXONOGENESIS	0.700272	1
	GO_CHEMOKINE_BIOSYNTHETIC_PROCESS	-1.71	0.167		GO_HEART_PROCESS	-1.80156	0.0240451		GO_CELL_ADHESION_MEDIATED_BY_INTEGRIN	-1.58329	0.0964799		GO_RETROGRADE_VESICLE_MEDIATED_TRANSPORT_GOLGI_TO_ENDOPLASMIC_RETICULUM	0.699844	1
	GO_POSITIVE_REGULATION_OF_CYTOKINE_PRODUCTION_INVOLVED_IN_IMMUNE_RESPONSE	-1.71	0.164		GO_MUSCLE_TISSUE_DEVELOPMENT	-1.80089	0.0237772		GO_POSITIVE_REGULATION_OF_CARBOHYDRATE_METABOLIC_PROCESS	-1.5825	0.0969907		GO_POSITIVE_REGULATION_OF_CHROMOSOME_SEGREGATION	0.699486	1
	GO_T_CELL_APOPTOTIC_PROCESS	-1.71	0.163		GO_CONNECTIVE_TISSUE_DEVELOPMENT	-1.79122	0.0275925		GO_MEMBRANE_PROTEIN_PROTEOLYSIS	-1.57984	0.0991842		GO_ENDOPLASMIC_RETICULUM_TO_GOLGI_VESICLE_MEDIATED_TRANSPORT	0.698793	1
	GO_REGULATION_OF_CALCIUM_MEDIATED_SIGNALING	-1.71	0.165		GO_CARDIOCYTE_DIFFERENTIATION	-1.78957	0.027666		GO_POSITIVE_REGULATION_OF_REACTIVE_OXYGEN_SPECIES_BIOSYNTHETIC_PROCESS	-1.57924	0.0994596		GO_PROTEIN_TARGETING_TO_MEMBRANE	0.698698	1
	GO_POSITIVE_REGULATION_OF_CYTOKINE_BIOSYNTHETIC_PROCESS	-1.71	0.163		GO_ORGANIC_CATION_TRANSPORT	-1.78715	0.0279976		GO_REGULATION_OF_T_CELL_DIFFERENTIATION_IN_THYMUS	-1.57844	0.0998302		GO_REGULATION_OF_RAC_PROTEIN_SIGNAL_TRANSDUCTION	0.697374	1
	GO_REGULATION_OF_DENDRITE_EXTENSION	-1.71	0.161		GO_RESPONSE_TO_RETINOIC_ACID	-1.7862	0.0280255		GO_NEGATIVE_REGULATION_OF_INNATE_IMMUNE_RESPONSE	-1.57837	0.0995515		GO_INTERLEUKIN_8_PRODUCTION	0.697153	1
	GO_NEGATIVE_REGULATION_OF_EMBRYONIC_DEVELOPMENT	-1.7	0.162		GO_INTERMEDIATE_FILAMENT_BASED_PROCESS	-1.78471	0.0281379		GO_CLATHRIN_COAT_ASSEMBLY	-1.57715	0.100341		GO_RENAL_FILTRATION	0.696144	1
	GO_RELEASE_OF_SEQUESTERED_CALCIUM_ION_INTO_CYTOSOL_BY_ENDOPLASMIC_RETICULUM	-1.7	0.16		GO_OSSIFICATION	-1.78282	0.0287987		GO_REGULATION_OF_DEFENSE_RESPONSE_TO_VIRUS_BY_VIRUS	-1.57651	0.100636		GO_PHOTOPERIODISM	0.695527	1
	GO_POSITIVE_REGULATION_OF_ENDOCYTOSIS	-1.7	0.158		GO_MUSCLE_ORGAN_DEVELOPMENT	-1.78211	0.0285979		GO_ACTIVATION_OF_PHOSPHOLIPASE_C_ACTIVITY	-1.57462	0.102235		GO_ANAPHASE_PROMOTING_COMPLEX_DEPENDENT_CATABOLIC_PROCESS	0.695218	1
	GO_CELL_PROLIFERATION_IN_HINDBRAIN	-1.7	0.157		GO_REGULATION_OF_CALCINEURIN_MEDIATED_SIGNALING	-1.78076	0.0286768		GO_TOLL_LIKE_RECEPTOR_3_SIGNALING_PATHWAY	-1.57454	0.101999		GO_HISTONE_DEUBIQUITINATION	0.695154	1
	GO_PROSTATE_GLAND_DEVELOPMENT	-1.7	0.158		GO_EMBRYONIC_EYE_MORPHOGENESIS	-1.77924	0.0290565		GO_NEGATIVE_REGULATION_OF_TUMOR_NECROSIS_FACTOR_SUPERFAMILY_CYTOKINE_PRODUCTION	-1.574	0.102304		GO_MHC_CLASS_II_BIOSYNTHETIC_PROCESS	0.694932	1
	GO_REGULATION_OF_MORPHOGENESIS_OF_A_BRANCHING_STRUCTURE	-1.7	0.156		GO_TEMPERATURE_HOMEOSTASIS	-1.77495	0.0308483		GO_IMMUNOGLOBULIN_SECRETION	-1.57332	0.102658		GO_MULTICELLULAR_ORGANISM_GROWTH	0.694661	1
	GO_3_PHOSPHOADENOSINE_5_PHOSPHOSULFATE_METABOLIC_PROCESS	-1.7	0.154		GO_LYMPH_VESSEL_MORPHOGENESIS	-1.76435	0.035632		GO_POSITIVE_REGULATION_OF_REACTIVE_OXYGEN_SPECIES_METABOLIC_PROCESS	-1.57238	0.103248		GO_DETERMINATION_OF_ADULT_LIFESPAN	0.693264	1
	GO_INTERLEUKIN_6_PRODUCTION	-1.7	0.151		GO_REGULATION_OF_EMBRYONIC_DEVELOPMENT	-1.76346	0.0355679		GO_NEGATIVE_REGULATION_OF_CYTOKINE_PRODUCTION	-1.57148	0.103774		GO_SNRNA_METABOLIC_PROCESS	0.692291	1
	GO_GLAND_MORPHOGENESIS	-1.69	0.158		GO_CARTILAGE_DEVELOPMENT	-1.76292	0.0353728		GO_POSITIVE_REGULATION_OF_TUMOR_NECROSIS_FACTOR_BIOSYNTHETIC_PROCESS	-1.5703	0.104533		GO_REGULATION_OF_RIBOSOME_BIOGENESIS	0.69218	1
	GO_REGULATION_OF_WNT_SIGNALING_PATHWAY_PLANAR_CELL_POLARITY_PATHWAY	-1.69	0.157		GO_REGULATION_OF_OSTEOBLAST_DIFFERENTIATION	-1.76215	0.0351544		GO_MEMBRANE_DEPOLARIZATION_DURING_CARDIAC_MUSCLE_CELL_ACTION_POTENTIAL	-1.56956	0.105006		GO_SISTER_CHROMATID_SEGREGATION	0.691975	1
	GO_INTERLEUKIN_12_PRODUCTION	-1.69	0.158		GO_FOCAL_ADHESION_ASSEMBLY	-1.762	0.0347821		GO_INDOLE_CONTAINING_COMPOUND_METABOLIC_PROCESS	-1.56836	0.105891		GO_PROSTANOID_METABOLIC_PROCESS	0.691463	1
	GO_LEUKOCYTE_ACTIVATION_INVOLVED_IN_INFLAMMATORY_RESPONSE	-1.69	0.157		GO_UROGENITAL_SYSTEM_DEVELOPMENT	-1.75767	0.0362598		GO_ARACHIDONIC_ACID_SECRETION	-1.56823	0.105719		GO_TRNA_TRANSPORT	0.691069	1
	GO_POSITIVE_REGULATION_OF_ACTIN_CYTOSKELETON_REORGANIZATION	-1.69	0.16		GO_FATTY_ACID_TRANSMEMBRANE_TRANSPORT	-1.75668	0.0363179		GO_CELL_COMMUNICATION_BY_ELECTRICAL_COUPLING	-1.568	0.105565		GO_POSITIVE_REGULATION_OF_INTRACELLULAR_TRANSPORT	0.687661	1
	GO_BRANCHING_INVOLVED_IN_SALIVARY_GLAND_MORPHOGENESIS	-1.69	0.158		GO_COLLAGEN_CATABOLIC_PROCESS	-1.75632	0.0360289		GO_REGULATION_OF_NUCLEASE_ACTIVITY	-1.5672	0.105989		GO_REGULATION_OF_TRANSLATIONAL_ELONGATION	0.686929	1
	GO_REGULATION_OF_CARDIAC_CONDUCTION	-1.68	0.159		GO_CARDIAC_CELL_DEVELOPMENT	-1.74917	0.0393449		GO_REGULATION_OF_CYTOSOLIC_CALCIUM_ION_CONCENTRATION	-1.56689	0.105932		GO_MRNA_TRANSPORT	0.686574	1
	GO_CELLULAR_RESPONSE_TO_NUTRIENT	-1.68	0.157		GO_OSTEOBLAST_DIFFERENTIATION	-1.74883	0.0390761		GO_REGULATION_OF_SYSTEMIC_ARTERIAL_BLOOD_PRESSURE_BY_CIRCULATORY_RENIN_ANGIOTENSIN	-1.56538	0.10726		GO_DNA_SYNTHESIS_INVOLVED_IN_DNA_REPAIR	0.686296	1
	GO_CELL_CELL_ADHESION_MEDIATED_BY_INTEGRIN	-1.68	0.16		GO_CELLULAR_RESPONSE_TO_VITAMIN	-1.74338	0.0417992		GO_REGULATION_OF_CARDIAC_MUSCLE_CONTRACTION_BY_CALCIUM_ION_SIGNALING	-1.56508	0.107217		GO_POSITIVE_REGULATION_OF_NUCLEOCYTOPLASMIC_TRANSPORT	0.685272	1
	GO_REGULATION_OF_CALCINEURIN_MEDIATED_SIGNALING	-1.68	0.16		GO_MORPHOGENESIS_OF_AN_EPITHELIAL_BUD	-1.74328	0.041281		GO_REGULATION_OF_STRIATED_MUSCLE_CELL_DIFFERENTIATION	-1.56464	0.107332		GO_METHYLATION	0.684313	1
	GO_MYOFIBRIL_ASSEMBLY	-1.68	0.161		GO_SEROTONIN_TRANSPORT	-1.74023	0.0426036		GO_LYMPHOCYTE_CHEMOTAXIS	-1.56342	0.108253		GO_REGULATION_OF_DNA_TEMPLATED_TRANSCRIPTION_ELONGATION	0.683887	1
	GO_REGULATION_OF_LEUKOCYTE_APOPTOTIC_PROCESS	-1.68	0.161		GO_LONG_CHAIN_FATTY_ACID_TRANSPORT	-1.73868	0.0429983		GO_FATTY_ACID_HOMEOSTASIS	-1.56321	0.108129		GO_PROTEIN_LOCALIZATION_TO_VACUOLE	0.683592	1
	GO_BRANCH_ELONGATION_OF_AN_EPITHELIUM	-1.67	0.161		GO_REGULATION_OF_MESENCHYMAL_CELL_PROLIFERATION	-1.73458	0.0451138		GO_NEGATIVE_REGULATION_OF_SMOOTH_MUSCLE_CELL_PROLIFERATION	-1.56305	0.107975		GO_PROTEIN_DNA_COMPLEX_SUBUNIT_ORGANIZATION	0.683253	1
	GO_SARCOMERE_ORGANIZATION	-1.67	0.16		GO_MESENCHYMAL_CELL_PROLIFERATION	-1.73334	0.0455059		GO_CYTOKINE_PRODUCTION_INVOLVED_IN_IMMUNE_RESPONSE	-1.5626	0.108028		GO_PEPTIDYL_PROLINE_MODIFICATION	0.682988	1
	GO_ALPHA_BETA_T_CELL_DIFFERENTIATION	-1.67	0.159		GO_REGULATION_OF_WNT_SIGNALING_PATHWAY_PLANAR_CELL_POLARITY_PATHWAY	-1.72799	0.0489392		GO_NEGATIVE_REGULATION_OF_T_CELL_PROLIFERATION	-1.56215	0.108163		GO_POSITIVE_REGULATION_OF_TRANSLATION	0.681923	1
	GO_OSTEOBLAST_DIFFERENTIATION	-1.67	0.159		GO_MEMBRANE_DEPOLARIZATION_DURING_ACTION_POTENTIAL	-1.72788	0.0484207		GO_MITOCHONDRION_LOCALIZATION	-1.56183	0.108245		GO_POSITIVE_REGULATION_OF_NEURON_APOPTOTIC_PROCESS	0.681861	1
	GO_KERATINOCYTE_PROLIFERATION	-1.67	0.158		GO_DETECTION_OF_TEMPERATURE_STIMULUS	-1.72328	0.0511477		GO_REGULATION_OF_DEFENSE_RESPONSE_TO_VIRUS	-1.56178	0.107965		GO_CELLULAR_RESPONSE_TO_OXYGEN_RADICAL	0.681125	1
	GO_LIPOPOLYSACCHARIDE_MEDIATED_SIGNALING_PATHWAY	-1.67	0.166		GO_REGULATION_OF_RYANODINE_SENSITIVE_CALCIUM_RELEASE_CHANNEL_ACTIVITY	-1.72284	0.0508284		GO_SIALYLATION	-1.56087	0.108564		GO_GLUTAMINE_FAMILY_AMINO_ACID_CATABOLIC_PROCESS	0.6806	1
	GO_MAMMARY_GLAND_DUCT_MORPHOGENESIS	-1.66	0.165		GO_GLYCOSPHINGOLIPID_BIOSYNTHETIC_PROCESS	-1.7211	0.0514919		GO_RESPONSE_TO_TUMOR_CELL	-1.56029	0.108805		GO_POSITIVE_REGULATION_OF_ERYTHROCYTE_DIFFERENTIATION	0.680467	1
	GO_RESPONSE_TO_VITAMIN_D	-1.66	0.164		GO_KERATINIZATION	-1.72079	0.0511886		GO_POSITIVE_REGULATION_OF_ION_TRANSPORT	-1.56004	0.108725		GO_MITOTIC_SISTER_CHROMATID_SEGREGATION	0.679554	1
	GO_EPITHELIAL_TUBE_BRANCHING_INVOLVED_IN_LUNG_MORPHOGENESIS	-1.66	0.165		GO_CARDIAC_MUSCLE_CELL_DIFFERENTIATION	-1.71989	0.0512464		GO_REGULATION_OF_CELL_MATURATION	-1.55984	0.10857		GO_CELLULAR_RESPONSE_TO_CHOLESTEROL	0.678766	1
	GO_CALCINEURIN_MEDIATED_SIGNALING	-1.66	0.167		GO_MESENCHYMAL_CELL_DIFFERENTIATION	-1.71859	0.051617		GO_INTERLEUKIN_2_PRODUCTION	-1.55967	0.108432		GO_NUCLEOTIDE_EXCISION_REPAIR_DNA_GAP_FILLING	0.676031	1
	GO_REGULATION_OF_CD4_POSITIVE_ALPHA_BETA_T_CELL_ACTIVATION	-1.66	0.168		GO_BODY_MORPHOGENESIS	-1.71479	0.05393		GO_RENAL_SYSTEM_PROCESS_INVOLVED_IN_REGULATION_OF_SYSTEMIC_ARTERIAL_BLOOD_PRESSURE	-1.55856	0.10925		GO_RECEPTOR_BIOSYNTHETIC_PROCESS	0.675411	1
	GO_SARCOPLASMIC_RETICULUM_CALCIUM_ION_TRANSPORT	-1.66	0.167		GO_SENSORY_PERCEPTION_OF_TEMPERATURE_STIMULUS	-1.71423	0.0537672		GO_CELLULAR_RESPONSE_TO_NUTRIENT	-1.5545	0.113349		GO_REGULATION_OF_ERYTHROCYTE_DIFFERENTIATION	0.674651	1
	GO_T_CELL_DIFFERENTIATION_INVOLVED_IN_IMMUNE_RESPONSE	-1.65	0.171		GO_DERMATAN_SULFATE_PROTEOGLYCAN_METABOLIC_PROCESS	-1.71359	0.0535523		GO_DIVALENT_INORGANIC_CATION_HOMEOSTASIS	-1.55296	0.114705		GO_PROTEASOMAL_UBIQUITIN_INDEPENDENT_PROTEIN_CATABOLIC_PROCESS	0.674069	1
	GO_T_CELL_MIGRATION	-1.65	0.171		GO_FORMATION_OF_PRIMARY_GERM_LAYER	-1.71245	0.0537859		GO_REGULATION_OF_CALCIUM_ION_IMPORT	-1.55252	0.114874		GO_NUCLEAR_TRANSPORT	0.673886	1
	GO_REGULATION_OF_CELL_ADHESION_MEDIATED_BY_INTEGRIN	-1.65	0.169		GO_REGULATION_OF_STRIATED_MUSCLE_CONTRACTION	-1.71096	0.0543267		GO_MEMBRANE_PROTEIN_ECTODOMAIN_PROTEOLYSIS	-1.55091	0.11622		GO_RIBONUCLEOSIDE_TRIPHOSPHATE_BIOSYNTHETIC_PROCESS	0.673807	1
	GO_CD4_POSITIVE_ALPHA_BETA_T_CELL_DIFFERENTIATION	-1.65	0.171		GO_REGULATION_OF_CARDIAC_CONDUCTION	-1.70917	0.0550358		GO_MITOTIC_CHROMOSOME_CONDENSATION	-1.54989	0.116909		GO_MITOTIC_G2_DNA_DAMAGE_CHECKPOINT	0.673224	1
	GO_NEGATIVE_REGULATION_OF_INTERLEUKIN_6_PRODUCTION	-1.65	0.173		GO_POSITIVE_REGULATION_OF_OSSIFICATION	-1.70815	0.0554249		GO_CELLULAR_SODIUM_ION_HOMEOSTASIS	-1.54948	0.117053		GO_REGULATION_OF_DNA_REPLICATION	0.67068	1
	GO_RESPONSE_TO_PROSTAGLANDIN_E	-1.65	0.171		GO_REGULATION_OF_MUSCLE_CONTRACTION	-1.70739	0.0554336		GO_CHRONIC_INFLAMMATORY_RESPONSE	-1.54902	0.11719		GO_CD8_POSITIVE_ALPHA_BETA_T_CELL_ACTIVATION	0.669439	1
	GO_REGULATION_OF_EPIDERMIS_DEVELOPMENT	-1.64	0.175		GO_TRABECULA_FORMATION	-1.70714	0.0550101		GO_HETEROTYPIC_CELL_CELL_ADHESION	-1.54714	0.118741		GO_VIRAL_GENE_EXPRESSION	0.667725	1
	GO_DENDRITIC_CELL_DIFFERENTIATION	-1.64	0.181		GO_GLAND_MORPHOGENESIS	-1.70138	0.0587886		GO_REGULATION_OF_HORMONE_BIOSYNTHETIC_PROCESS	-1.54657	0.119033		GO_RNA_SPLICING_VIA_ENDONUCLEOLYTIC_CLEAVAGE_AND_LIGATION	0.665392	1
	GO_GLYCOLIPID_BIOSYNTHETIC_PROCESS	-1.64	0.181		GO_POSITIVE_REGULATION_OF_OSTEOBLAST_DIFFERENTIATION	-1.69766	0.0608344		GO_DIVALENT_INORGANIC_CATION_TRANSPORT	-1.5429	0.122962		GO_GOLGI_VESICLE_TRANSPORT	0.664586	1
	GO_T_CELL_SELECTION	-1.64	0.18		GO_REGULATION_OF_ANOIKIS	-1.69651	0.0611862		GO_TEMPERATURE_HOMEOSTASIS	-1.54275	0.122816		GO_RENAL_SYSTEM_VASCULATURE_DEVELOPMENT	0.6631	1
	GO_POSITIVE_REGULATION_OF_ERBB_SIGNALING_PATHWAY	-1.64	0.178		GO_NEGATIVE_REGULATION_OF_OXIDATIVE_STRESS_INDUCED_INTRINSIC_APOPTOTIC_SIGNALING_PATHWAY	-1.69642	0.0606631		GO_POSITIVE_REGULATION_OF_CALCIUM_ION_TRANSPORT_INTO_CYTOSOL	-1.54019	0.125455		GO_INTRACELLULAR_STEROL_TRANSPORT	0.662771	1
	GO_MAMMARY_GLAND_MORPHOGENESIS	-1.64	0.177		GO_AXIS_ELONGATION	-1.69483	0.061334		GO_REGULATION_OF_ION_TRANSMEMBRANE_TRANSPORT	-1.53973	0.125618		GO_CELLULAR_RESPONSE_TO_RADIATION	0.660241	1
	GO_NEGATIVE_REGULATION_OF_ANTIGEN_RECEPTOR_MEDIATED_SIGNALING_PATHWAY	-1.64	0.176		GO_ENDODERM_FORMATION	-1.6945	0.0610133		GO_NEGATIVE_REGULATION_OF_OXIDATIVE_STRESS_INDUCED_INTRINSIC_APOPTOTIC_SIGNALING_PATHWAY	-1.53922	0.125875		GO_DNA_DEPENDENT_DNA_REPLICATION	0.659948	1
	GO_POSITIVE_REGULATION_OF_CHEMOKINE_PRODUCTION	-1.64	0.176		GO_HEAD_MORPHOGENESIS	-1.69448	0.0604305		GO_REGULATION_OF_CATION_TRANSMEMBRANE_TRANSPORT	-1.5367	0.128465		GO_SELECTIVE_AUTOPHAGY	0.659178	1
	GO_T_CELL_DIFFERENTIATION	-1.64	0.174		GO_OTIC_VESICLE_DEVELOPMENT	-1.69337	0.0608253		GO_FC_RECEPTOR_MEDIATED_STIMULATORY_SIGNALING_PATHWAY	-1.53623	0.128659		GO_NUCLEOSOME_ORGANIZATION	0.656984	1
	GO_URETER_DEVELOPMENT	-1.64	0.174		GO_RESPONSE_TO_BMP	-1.69246	0.0609307		GO_MUSCLE_HYPERTROPHY_IN_RESPONSE_TO_STRESS	-1.53515	0.1296		GO_PROTEIN_LOCALIZATION_TO_CHROMOSOME_TELOMERIC_REGION	0.656848	1
	GO_REGULATION_OF_ALPHA_BETA_T_CELL_ACTIVATION	-1.63	0.176		GO_NEGATIVE_REGULATION_OF_JNK_CASCADE	-1.69198	0.0607924		GO_NEGATIVE_REGULATION_OF_IMMUNE_EFFECTOR_PROCESS	-1.53419	0.130271		GO_POSITIVE_REGULATION_OF_TRANSFORMING_GROWTH_FACTOR_BETA_PRODUCTION	0.655586	1
	GO_KERATINIZATION	-1.63	0.174		GO_MAMMARY_GLAND_MORPHOGENESIS	-1.68955	0.0621704		GO_PEPTIDYL_TYROSINE_AUTOPHOSPHORYLATION	-1.53244	0.131885		GO_POSITIVE_REGULATION_OF_PROTEIN_IMPORT	0.653219	1
	GO_COLLAGEN_CATABOLIC_PROCESS	-1.63	0.174		GO_DIGESTIVE_TRACT_MORPHOGENESIS	-1.68801	0.0629699		GO_REGULATION_OF_HUMORAL_IMMUNE_RESPONSE	-1.52966	0.134819		GO_SNRNA_PROCESSING	0.651414	1
	GO_POSITIVE_REGULATION_OF_TUMOR_NECROSIS_FACTOR_BIOSYNTHETIC_PROCESS	-1.63	0.176		GO_SPECIFICATION_OF_ANIMAL_ORGAN_IDENTITY	-1.68693	0.0631969		GO_CELL_COMMUNICATION_BY_ELECTRICAL_COUPLING_INVOLVED_IN_CARDIAC_CONDUCTION	-1.52799	0.136611		GO_CARDIOLIPIN_METABOLIC_PROCESS	0.648114	1
	GO_REGULATION_OF_PLATELET_DERIVED_GROWTH_FACTOR_RECEPTOR_SIGNALING_PATHWAY	-1.62	0.186		GO_MESONEPHRIC_TUBULE_MORPHOGENESIS	-1.68586	0.063474		GO_REGULATION_OF_VIRAL_GENOME_REPLICATION	-1.52761	0.136739		GO_REGULATION_OF_DNA_TEMPLATED_TRANSCRIPTION_INITIATION	0.647379	1
	GO_POSITIVE_REGULATION_OF_TUMOR_NECROSIS_FACTOR_SUPERFAMILY_CYTOKINE_PRODUCTION	-1.62	0.184		GO_POSITIVE_REGULATION_OF_COLD_INDUCED_THERMOGENESIS	-1.68328	0.065052		GO_INTERMEDIATE_FILAMENT_ORGANIZATION	-1.52748	0.136509		GO_SYNAPTIC_VESICLE_CYTOSKELETAL_TRANSPORT	0.645346	1
	GO_REGULATION_OF_ACTIN_CYTOSKELETON_REORGANIZATION	-1.62	0.184		GO_CELL_SUBSTRATE_ADHESION	-1.68212	0.0654479		GO_REGULATION_OF_MUSCLE_HYPERTROPHY	-1.52748	0.13612		GO_MULTIVESICULAR_BODY_SORTING_PATHWAY	0.644611	1
	GO_CALCIUM_MEDIATED_SIGNALING	-1.62	0.183		GO_EMBRYONIC_CRANIAL_SKELETON_MORPHOGENESIS	-1.67622	0.0698914		GO_REGULATION_OF_MUSCLE_ADAPTATION	-1.52719	0.136101		GO_PROTEIN_PEPTIDYL_PROLYL_ISOMERIZATION	0.644519	1
	GO_REGULATION_OF_KERATINOCYTE_PROLIFERATION	-1.62	0.186		GO_SKELETAL_SYSTEM_MORPHOGENESIS	-1.67522	0.0701691		GO_PROSTATE_GLAND_MORPHOGENESIS	-1.52655	0.136472		GO_PYRIMIDINE_NUCLEOSIDE_TRIPHOSPHATE_METABOLIC_PROCESS	0.643254	1
	GO_NEGATIVE_REGULATION_OF_CARTILAGE_DEVELOPMENT	-1.62	0.186		GO_FATTY_ACID_HOMEOSTASIS	-1.67456	0.0701768		GO_NEUROBLAST_DIVISION	-1.52621	0.136481		GO_POSITIVE_REGULATION_OF_INTRACELLULAR_PROTEIN_TRANSPORT	0.643019	1
	GO_SEQUESTERING_OF_TRIGLYCERIDE	-1.62	0.186		GO_NEGATIVE_REGULATION_OF_COLD_INDUCED_THERMOGENESIS	-1.6736	0.0704972		GO_CELLULAR_RESPONSE_TO_LIPOPROTEIN_PARTICLE_STIMULUS	-1.52579	0.136622		GO_REGULATION_OF_INTRACELLULAR_STEROID_HORMONE_RECEPTOR_SIGNALING_PATHWAY	0.642889	1
	GO_REGULATION_OF_OSTEOBLAST_DIFFERENTIATION	-1.62	0.187		GO_ENERGY_RESERVE_METABOLIC_PROCESS	-1.67281	0.0706186		GO_NEGATIVE_REGULATION_OF_TYPE_I_INTERFERON_PRODUCTION	-1.52553	0.136574		GO_PROTEIN_LOCALIZATION_TO_GOLGI_APPARATUS	0.641102	1
	GO_NEGATIVE_REGULATION_OF_MAP_KINASE_ACTIVITY	-1.62	0.186		GO_POSITIVE_REGULATION_OF_MESENCHYMAL_CELL_PROLIFERATION	-1.67032	0.0724064		GO_POSITIVE_REGULATION_OF_DEFENSE_RESPONSE_TO_VIRUS_BY_HOST	-1.52504	0.136844		GO_VESICLE_CARGO_LOADING	0.641026	1
	GO_CLATHRIN_COAT_ASSEMBLY	-1.62	0.185		GO_REGULATION_OF_CELL_SUBSTRATE_JUNCTION_ORGANIZATION	-1.6696	0.0725514		GO_URETER_DEVELOPMENT	-1.52363	0.138274		GO_NEGATIVE_REGULATION_OF_DOUBLE_STRAND_BREAK_REPAIR_VIA_HOMOLOGOUS_RECOMBINATION	0.63961	1
	GO_POSITIVE_REGULATION_OF_ANTIGEN_RECEPTOR_MEDIATED_SIGNALING_PATHWAY	-1.62	0.184		GO_DENDRITE_SELF_AVOIDANCE	-1.6689	0.0725059		GO_POSITIVE_REGULATION_OF_CYTOKINE_BIOSYNTHETIC_PROCESS	-1.52261	0.139145		GO_NEGATIVE_REGULATION_OF_MACROAUTOPHAGY	0.639572	1
	GO_ALPHA_BETA_T_CELL_ACTIVATION_INVOLVED_IN_IMMUNE_RESPONSE	-1.61	0.185		GO_EYE_MORPHOGENESIS	-1.66732	0.0734126		GO_CELLULAR_RESPONSE_TO_FATTY_ACID	-1.52201	0.139405		GO_PROTEIN_K11_LINKED_UBIQUITINATION	0.638702	1
	GO_SKIN_DEVELOPMENT	-1.61	0.196		GO_SKIN_DEVELOPMENT	-1.66569	0.0743844		GO_NEGATIVE_REGULATION_OF_CALCIUM_ION_TRANSMEMBRANE_TRANSPORT	-1.52187	0.139198		GO_POSITIVE_REGULATION_OF_VASCULAR_ASSOCIATED_SMOOTH_MUSCLE_CELL_PROLIFERATION	0.635528	1
	GO_NEGATIVE_REGULATION_OF_LEUKOCYTE_CELL_CELL_ADHESION	-1.61	0.194		GO_REGULATION_OF_CALCIUM_ION_TRANSMEMBRANE_TRANSPORTER_ACTIVITY	-1.66509	0.0742753		GO_CELLULAR_RESPONSE_TO_KETONE	-1.52168	0.139054		GO_NUCLEOTIDE_EXCISION_REPAIR	0.635244	1
	GO_T_CELL_ACTIVATION	-1.6	0.2		GO_REGULATION_OF_TRANSMEMBRANE_RECEPTOR_PROTEIN_SERINE_THREONINE_KINASE_SIGNALING_PATHWAY	-1.66494	0.0738186		GO_POSITIVE_REGULATION_OF_INTERLEUKIN_4_PRODUCTION	-1.52162	0.138754		GO_REGULATION_OF_INTRACELLULAR_PROTEIN_TRANSPORT	0.635096	1
	GO_CELLULAR_RESPONSE_TO_PROSTAGLANDIN_E_STIMULUS	-1.6	0.198		GO_REGULATION_OF_OSSIFICATION	-1.66401	0.0740313		GO_RESPONSE_TO_ALCOHOL	-1.52143	0.138583		GO_ER_NUCLEUS_SIGNALING_PATHWAY	0.634444	1
	GO_EPIDERMIS_DEVELOPMENT	-1.6	0.197		GO_INTRACELLULAR_LIPID_TRANSPORT	-1.66361	0.0737718		GO_REGULATION_OF_NEUTROPHIL_MIGRATION	-1.52085	0.138953		GO_PYRIMIDINE_NUCLEOBASE_METABOLIC_PROCESS	0.631516	1
	GO_MESENCHYME_MORPHOGENESIS	-1.6	0.197		GO_NEPHRON_MORPHOGENESIS	-1.66174	0.0749829		GO_NEGATIVE_REGULATION_OF_LEUKOCYTE_MEDIATED_IMMUNITY	-1.51918	0.140625		GO_NEGATIVE_REGULATION_OF_MRNA_SPLICING_VIA_SPLICEOSOME	0.631438	1
	GO_REGULATION_OF_LYMPHOCYTE_CHEMOTAXIS	-1.6	0.195		GO_REGULATION_OF_ANIMAL_ORGAN_MORPHOGENESIS	-1.66138	0.0746592		GO_NEGATIVE_REGULATION_OF_RESPONSE_TO_BIOTIC_STIMULUS	-1.51918	0.140244		GO_NEGATIVE_REGULATION_OF_INTERLEUKIN_8_PRODUCTION	0.630439	1
	GO_NEGATIVE_REGULATION_OF_SIGNAL_TRANSDUCTION_BY_P53_CLASS_MEDIATOR	-1.6	0.196		GO_ORGAN_INDUCTION	-1.65821	0.0771723		GO_REGULATION_OF_CARBOHYDRATE_METABOLIC_PROCESS	-1.51913	0.139913		GO_SULFATE_TRANSPORT	0.629873	1
	GO_LEUKOCYTE_DIFFERENTIATION	-1.6	0.197		GO_TRANSMEMBRANE_RECEPTOR_PROTEIN_SERINE_THREONINE_KINASE_SIGNALING_PATHWAY	-1.65724	0.077382		GO_POSITIVE_REGULATION_OF_LIPID_KINASE_ACTIVITY	-1.51797	0.140934		GO_PROTEIN_LOCALIZATION_TO_KINETOCHORE	0.629648	1
	GO_ADAPTIVE_IMMUNE_RESPONSE	-1.6	0.199		GO_CARDIAC_MUSCLE_CELL_CONTRACTION	-1.6566	0.0774013		GO_NEGATIVE_REGULATION_OF_LYMPHOCYTE_APOPTOTIC_PROCESS	-1.51705	0.141744		GO_MALE_SEX_DETERMINATION	0.627345	1
	GO_ESTABLISHMENT_OF_PLANAR_POLARITY_OF_EMBRYONIC_EPITHELIUM	-1.59	0.203		GO_FAT_CELL_DIFFERENTIATION	-1.65581	0.0775536		GO_POSITIVE_REGULATION_OF_DEFENSE_RESPONSE	-1.51596	0.142671		GO_RNA_METHYLATION	0.627174	1
	GO_CELLULAR_RESPONSE_TO_ARSENIC_CONTAINING_SUBSTANCE	-1.59	0.208		GO_REGULATION_OF_SYSTEMIC_ARTERIAL_BLOOD_PRESSURE_BY_CIRCULATORY_RENIN_ANGIOTENSIN	-1.65573	0.0770814		GO_REGULATION_OF_BLOOD_PRESSURE	-1.51573	0.142592		GO_NEGATIVE_REGULATION_OF_CELL_CYCLE_ARREST	0.626772	1
	GO_LYMPHOCYTE_APOPTOTIC_PROCESS	-1.59	0.208		GO_AMINOGLYCAN_BIOSYNTHETIC_PROCESS	-1.65562	0.0765868		GO_ACTIN_FILAMENT_DEPOLYMERIZATION	-1.51542	0.14255		GO_REGULATION_OF_HYDROGEN_PEROXIDE_METABOLIC_PROCESS	0.626532	1
	GO_LYMPHOCYTE_DIFFERENTIATION	-1.59	0.207		GO_FACE_DEVELOPMENT	-1.65533	0.0763262		GO_REGULATION_OF_WNT_SIGNALING_PATHWAY_PLANAR_CELL_POLARITY_PATHWAY	-1.51525	0.142362		GO_TRNA_MODIFICATION	0.625665	1
	GO_REGULATION_OF_RESPONSE_TO_BIOTIC_STIMULUS	-1.59	0.205		GO_REGULATION_OF_EPITHELIAL_TO_MESENCHYMAL_TRANSITION	-1.65354	0.0773892		GO_POSITIVE_REGULATION_OF_LIPASE_ACTIVITY	-1.51463	0.142736		GO_REGULATION_OF_CHOLESTEROL_METABOLIC_PROCESS	0.620854	1
	GO_POSITIVE_T_CELL_SELECTION	-1.59	0.204		GO_ACTIVATION_OF_ADENYLATE_CYCLASE_ACTIVITY	-1.65267	0.0777888		GO_REGULATION_OF_B_CELL_DIFFERENTIATION	-1.51281	0.144681		GO_POSITIVE_REGULATION_OF_INTERFERON_ALPHA_PRODUCTION	0.620083	1
	GO_REGULATION_OF_CELLULAR_EXTRAVASATION	-1.59	0.203		GO_REGULATION_OF_BMP_SIGNALING_PATHWAY	-1.65221	0.0776391		GO_HETEROPHILIC_CELL_CELL_ADHESION_VIA_PLASMA_MEMBRANE_CELL_ADHESION_MOLECULES	-1.51261	0.144526		GO_PROTEIN_K63_LINKED_DEUBIQUITINATION	0.6197	1
	GO_POSITIVE_REGULATION_OF_INTERLEUKIN_6_PRODUCTION	-1.59	0.203		GO_REGULATION_OF_PLATELET_DERIVED_GROWTH_FACTOR_RECEPTOR_SIGNALING_PATHWAY	-1.65024	0.0788671		GO_REGULATION_OF_RELEASE_OF_SEQUESTERED_CALCIUM_ION_INTO_CYTOSOL	-1.51207	0.144837		GO_POSITIVE_REGULATION_OF_MORPHOGENESIS_OF_AN_EPITHELIUM	0.619568	1
	GO_RESPONSE_TO_INTERFERON_GAMMA	-1.59	0.202		GO_CARDIAC_MUSCLE_CELL_ACTION_POTENTIAL	-1.65008	0.0784377		GO_RESPONSE_TO_TYPE_I_INTERFERON	-1.51067	0.146237		GO_PHOSPHATE_ION_TRANSPORT	0.619183	1
	GO_POSITIVE_REGULATION_OF_EPIDERMAL_CELL_DIFFERENTIATION	-1.59	0.2		GO_NEPHRON_DEVELOPMENT	-1.65	0.0779795		GO_RESPONSE_TO_TUMOR_NECROSIS_FACTOR	-1.50961	0.147228		GO_REGULATION_OF_SISTER_CHROMATID_SEGREGATION	0.618503	1
	GO_CD4_POSITIVE_ALPHA_BETA_T_CELL_ACTIVATION	-1.59	0.202		GO_REGULATION_OF_MORPHOGENESIS_OF_AN_EPITHELIUM	-1.64952	0.0777504		GO_NEGATIVE_REGULATION_OF_PROTEASOMAL_PROTEIN_CATABOLIC_PROCESS	-1.50897	0.147656		GO_HISTONE_H3_K27_METHYLATION	0.616676	1
	GO_POSITIVE_REGULATION_OF_LYMPHOCYTE_CHEMOTAXIS	-1.59	0.203		GO_MESENCHYME_DEVELOPMENT	-1.64848	0.0782045		GO_REGULATION_OF_TRANSPORTER_ACTIVITY	-1.50872	0.147613		GO_POSITIVE_REGULATION_OF_CELLULAR_AMIDE_METABOLIC_PROCESS	0.614987	1
	GO_POSITIVE_REGULATION_OF_MICROTUBULE_POLYMERIZATION_OR_DEPOLYMERIZATION	-1.58	0.202		GO_ANIMAL_ORGAN_FORMATION	-1.64746	0.0786399		GO_CYTOKINE_METABOLIC_PROCESS	-1.50779	0.148401		GO_REGULATION_OF_FIBROBLAST_GROWTH_FACTOR_RECEPTOR_SIGNALING_PATHWAY	0.614039	1
	GO_POSITIVE_REGULATION_OF_CELL_KILLING	-1.58	0.203		GO_NEGATIVE_REGULATION_OF_STRESS_ACTIVATED_PROTEIN_KINASE_SIGNALING_CASCADE	-1.6461	0.0793625		GO_POSITIVE_REGULATION_OF_CAMP_MEDIATED_SIGNALING	-1.50713	0.148911		GO_CYTOCHROME_COMPLEX_ASSEMBLY	0.614037	1
	GO_REGULATION_OF_LEUKOCYTE_ADHESION_TO_VASCULAR_ENDOTHELIAL_CELL	-1.58	0.203		GO_SENSORY_ORGAN_MORPHOGENESIS	-1.64432	0.0805273		GO_REGULATION_OF_PHOSPHOLIPASE_C_ACTIVITY	-1.50704	0.148641		GO_TOXIN_TRANSPORT	0.612161	1
	GO_LYMPHOCYTE_COSTIMULATION	-1.58	0.205		GO_REGULATION_OF_CARTILAGE_DEVELOPMENT	-1.64423	0.0800533		GO_REGULATION_OF_REACTIVE_OXYGEN_SPECIES_BIOSYNTHETIC_PROCESS	-1.50569	0.150063		GO_ACTIN_FILAMENT_SEVERING	0.608978	1
	GO_MAINTENANCE_OF_CELL_POLARITY	-1.58	0.205		GO_RESPONSE_TO_FATTY_ACID	-1.64379	0.0798784		GO_FATTY_ACID_DERIVATIVE_TRANSPORT	-1.50499	0.150644		GO_NUCLEOTIDE_EXCISION_REPAIR_DNA_DAMAGE_RECOGNITION	0.607982	1
	GO_T_CELL_ACTIVATION_INVOLVED_IN_IMMUNE_RESPONSE	-1.58	0.206		GO_CELL_MATRIX_ADHESION	-1.64342	0.0797067		GO_CD40_SIGNALING_PATHWAY	-1.5047	0.150667		GO_REGULATION_OF_DOUBLE_STRAND_BREAK_REPAIR_VIA_HOMOLOGOUS_RECOMBINATION	0.606332	1
	GO_REGULATION_OF_ANION_TRANSMEMBRANE_TRANSPORT	-1.58	0.206		GO_POSITIVE_REGULATION_OF_CALCIUM_ION_TRANSMEMBRANE_TRANSPORTER_ACTIVITY	-1.64242	0.0801157		GO_REGULATION_OF_CELL_ADHESION_MEDIATED_BY_INTEGRIN	-1.50416	0.151039		GO_MITOCHONDRIAL_ELECTRON_TRANSPORT_NADH_TO_UBIQUINONE	0.605992	1
	GO_LEUKOCYTE_CELL_CELL_ADHESION	-1.58	0.205		GO_CARDIAC_MUSCLE_TISSUE_MORPHOGENESIS	-1.6423	0.0796833		GO_POSITIVE_REGULATION_OF_MAST_CELL_ACTIVATION	-1.50283	0.152371		GO_CELLULAR_RESPONSE_TO_EXOGENOUS_DSRNA	0.6059	1
	GO_LEUKOCYTE_APOPTOTIC_PROCESS	-1.58	0.209		GO_NEURON_RECOGNITION	-1.64223	0.0792499		GO_NEGATIVE_REGULATION_OF_ACTIN_FILAMENT_DEPOLYMERIZATION	-1.50113	0.154225		GO_REGULATION_OF_CELL_CYCLE_G2_M_PHASE_TRANSITION	0.605879	1
	GO_POSITIVE_REGULATION_OF_CD4_POSITIVE_ALPHA_BETA_T_CELL_ACTIVATION	-1.57	0.21		GO_RELEASE_OF_SEQUESTERED_CALCIUM_ION_INTO_CYTOSOL_BY_ENDOPLASMIC_RETICULUM	-1.64065	0.0800331		GO_NEGATIVE_REGULATION_OF_OXIDOREDUCTASE_ACTIVITY	-1.50108	0.153892		GO_REGULATION_OF_GENE_SILENCING	0.604113	1
	GO_INTERFERON_GAMMA_MEDIATED_SIGNALING_PATHWAY	-1.57	0.212		GO_POSITIVE_REGULATION_OF_ENDOCYTOSIS	-1.64055	0.0795961		GO_POSITIVE_REGULATION_OF_MUSCLE_HYPERTROPHY	-1.50046	0.154373		GO_CHROMOSOME_LOCALIZATION	0.603877	1
	GO_REGULATION_OF_RESPONSE_TO_INTERFERON_GAMMA	-1.57	0.211		GO_EMBRYONIC_SKELETAL_SYSTEM_DEVELOPMENT	-1.638	0.0816377		GO_EOSINOPHIL_CHEMOTAXIS	-1.49966	0.15498		GO_POSITIVE_REGULATION_OF_CELL_CYCLE_PHASE_TRANSITION	0.603433	1
	GO_LYMPH_VESSEL_MORPHOGENESIS	-1.57	0.212		GO_RESPONSE_TO_TRANSFORMING_GROWTH_FACTOR_BETA	-1.63647	0.0825178		GO_NEGATIVE_REGULATION_OF_INTERLEUKIN_6_PRODUCTION	-1.4996	0.154653		GO_G2_DNA_DAMAGE_CHECKPOINT	0.601109	1
	GO_STORE_OPERATED_CALCIUM_ENTRY	-1.57	0.213		GO_NEGATIVE_REGULATION_OF_PROTEIN_LOCALIZATION_TO_NUCLEUS	-1.6361	0.0823634		GO_POSITIVE_REGULATION_OF_INTERLEUKIN_2_PRODUCTION	-1.49879	0.155336		GO_REGULATION_OF_ESTABLISHMENT_OR_MAINTENANCE_OF_CELL_POLARITY	0.600493	1
	GO_CELLULAR_EXTRAVASATION	-1.57	0.212		GO_COCHLEA_DEVELOPMENT	-1.63605	0.0818921		GO_NEGATIVE_REGULATION_OF_PROTEASOMAL_UBIQUITIN_DEPENDENT_PROTEIN_CATABOLIC_PROCESS	-1.49798	0.155948		GO_CYTOKINESIS	0.598706	1
	GO_TUMOR_NECROSIS_FACTOR_SUPERFAMILY_CYTOKINE_PRODUCTION	-1.56	0.22		GO_POSITIVE_REGULATION_OF_POTASSIUM_ION_TRANSPORT	-1.63587	0.08152		GO_LEUKOCYTE_MIGRATION	-1.49774	0.155857		GO_CORPUS_CALLOSUM_DEVELOPMENT	0.59768	1
	GO_CHRONIC_INFLAMMATORY_RESPONSE	-1.56	0.219		GO_HOMOPHILIC_CELL_ADHESION_VIA_PLASMA_MEMBRANE_ADHESION_MOLECULES	-1.63584	0.0810476		GO_T_CELL_MEDIATED_IMMUNITY	-1.49772	0.15548		GO_ESTABLISHMENT_OF_PROTEIN_LOCALIZATION_TO_CHROMOSOME	0.595939	1
	GO_CYTOKINE_METABOLIC_PROCESS	-1.56	0.22		GO_POSITIVE_REGULATION_OF_MUSCLE_TISSUE_DEVELOPMENT	-1.63522	0.081211		GO_LABYRINTHINE_LAYER_MORPHOGENESIS	-1.49771	0.155094		GO_DNA_TEMPLATED_TRANSCRIPTION_ELONGATION	0.593887	1
	GO_OSTEOBLAST_PROLIFERATION	-1.56	0.219		GO_ENDOCARDIAL_CUSHION_FORMATION	-1.63489	0.080959		GO_NATURAL_KILLER_CELL_DIFFERENTIATION	-1.4972	0.155389		GO_CYTOPLASMIC_SEQUESTERING_OF_TRANSCRIPTION_FACTOR	0.592671	1
	GO_POSITIVE_REGULATION_OF_T_CELL_MIGRATION	-1.56	0.219		GO_REGULATION_OF_ANIMAL_ORGAN_FORMATION	-1.63366	0.0815879		GO_REGULATION_OF_PROTEIN_DEPOLYMERIZATION	-1.49614	0.156491		GO_RNA_LOCALIZATION	0.58868	1
	GO_POSITIVE_REGULATION_OF_PRODUCTION_OF_MOLECULAR_MEDIATOR_OF_IMMUNE_RESPONSE	-1.56	0.219		GO_BRANCHING_MORPHOGENESIS_OF_AN_EPITHELIAL_TUBE	-1.63355	0.0812044		GO_EMBRYONIC_PLACENTA_MORPHOGENESIS	-1.49565	0.156722		GO_RNA_3_END_PROCESSING	0.584523	1
	GO_RESPONSE_TO_ANTIBIOTIC	-1.56	0.218		GO_HEART_MORPHOGENESIS	-1.63354	0.0807242		GO_DENDRITIC_CELL_CHEMOTAXIS	-1.49523	0.156935		GO_PROTEIN_LIPID_COMPLEX_ASSEMBLY	0.583039	1
	GO_REGULATION_OF_CD4_POSITIVE_ALPHA_BETA_T_CELL_DIFFERENTIATION	-1.56	0.217		GO_TRABECULA_MORPHOGENESIS	-1.63025	0.0833644		GO_NEURON_MATURATION	-1.49504	0.156819		GO_CELLULAR_RESPONSE_TO_DSRNA	0.581841	1
	GO_REGULATION_OF_LYMPHOCYTE_DIFFERENTIATION	-1.56	0.217		GO_CORPUS_CALLOSUM_DEVELOPMENT	-1.62997	0.083089		GO_MONOCYTE_CHEMOTAXIS	-1.49497	0.156561		GO_NUCLEOTIDE_EXCISION_REPAIR_DNA_INCISION	0.579206	1
	GO_REGULATION_OF_T_CELL_ACTIVATION	-1.56	0.219		GO_SKELETAL_SYSTEM_DEVELOPMENT	-1.62845	0.0838444		GO_POSITIVE_REGULATION_OF_CELLULAR_EXTRAVASATION	-1.49404	0.157424		GO_NEGATIVE_REGULATION_OF_DNA_DEPENDENT_DNA_REPLICATION	0.578869	1
	GO_SECOND_MESSENGER_MEDIATED_SIGNALING	-1.56	0.218		GO_NEGATIVE_REGULATION_OF_CELLULAR_PROTEIN_LOCALIZATION	-1.62778	0.084042		GO_EPITHELIAL_TUBE_BRANCHING_INVOLVED_IN_LUNG_MORPHOGENESIS	-1.49381	0.157389		GO_ESTABLISHMENT_OF_PROTEIN_LOCALIZATION_TO_MITOCHONDRIAL_MEMBRANE	0.57827	1
	GO_CELL_DIFFERENTIATION_INVOLVED_IN_EMBRYONIC_PLACENTA_DEVELOPMENT	-1.56	0.219		GO_REGULATION_OF_KIDNEY_DEVELOPMENT	-1.62733	0.0839532		GO_RESPONSE_TO_RETINOIC_ACID	-1.4921	0.159576		GO_CELLULAR_RESPONSE_TO_UV	0.57478	1
	GO_GLIAL_CELL_ACTIVATION	-1.55	0.228		GO_NEGATIVE_REGULATION_OF_ANIMAL_ORGAN_MORPHOGENESIS	-1.62638	0.0844011		GO_POSITIVE_REGULATION_OF_ALPHA_BETA_T_CELL_DIFFERENTIATION	-1.49034	0.161694		GO_RESPONSE_TO_MURAMYL_DIPEPTIDE	0.573581	1
	GO_THYMIC_T_CELL_SELECTION	-1.55	0.227		GO_SKELETAL_MUSCLE_ORGAN_DEVELOPMENT	-1.62623	0.0840825		GO_RESPONSE_TO_CAFFEINE	-1.49029	0.161371		GO_CERAMIDE_CATABOLIC_PROCESS	0.56998	1
	GO_SECRETION_BY_TISSUE	-1.55	0.234		GO_LIPID_OXIDATION	-1.62615	0.0836593		GO_REGULATION_OF_LIPOPOLYSACCHARIDE_MEDIATED_SIGNALING_PATHWAY	-1.48959	0.161946		GO_ANATOMICAL_STRUCTURE_ARRANGEMENT	0.569206	1
	GO_MITOCHONDRION_DISTRIBUTION	-1.55	0.234		GO_COLLAGEN_BIOSYNTHETIC_PROCESS	-1.62476	0.0843288		GO_GLYCOSPHINGOLIPID_BIOSYNTHETIC_PROCESS	-1.48857	0.162908		GO_RECEPTOR_CATABOLIC_PROCESS	0.568743	1
	GO_POSITIVE_REGULATION_OF_MEIOTIC_CELL_CYCLE	-1.55	0.233		GO_CARDIAC_MYOFIBRIL_ASSEMBLY	-1.62467	0.0839261		GO_TOLL_LIKE_RECEPTOR_4_SIGNALING_PATHWAY	-1.48776	0.163641		GO_PROTEIN_LOCALIZATION_TO_CHROMOSOME_CENTROMERIC_REGION	0.568118	1
	GO_RESPONSE_TO_AMYLOID_BETA	-1.55	0.233		GO_REGULATION_OF_GLUCOSE_METABOLIC_PROCESS	-1.62465	0.0834658		GO_POSITIVE_REGULATION_OF_NUCLEOTIDE_METABOLIC_PROCESS	-1.48607	0.165553		GO_DNA_CONFORMATION_CHANGE	0.567177	1
	GO_POSITIVE_REGULATION_OF_RESPONSE_TO_BIOTIC_STIMULUS	-1.55	0.233		GO_REGULATION_OF_SODIUM_ION_TRANSMEMBRANE_TRANSPORTER_ACTIVITY	-1.62342	0.0842257		GO_REGULATION_OF_CAMP_MEDIATED_SIGNALING	-1.48546	0.166063		GO_RESPONSE_TO_STEROL_DEPLETION	0.566994	1
	GO_ACTIVATED_T_CELL_PROLIFERATION	-1.54	0.232		GO_CELL_COMMUNICATION_INVOLVED_IN_CARDIAC_CONDUCTION	-1.62054	0.0864509		GO_REGULATION_OF_ANTIGEN_PROCESSING_AND_PRESENTATION	-1.48488	0.166451		GO_REGULATION_OF_PROTEIN_MODIFICATION_BY_SMALL_PROTEIN_CONJUGATION_OR_REMOVAL	0.565613	1
	GO_REGULATION_OF_PROTEIN_TYROSINE_KINASE_ACTIVITY	-1.54	0.231		GO_BONE_GROWTH	-1.61974	0.0867764		GO_REGULATION_OF_RYANODINE_SENSITIVE_CALCIUM_RELEASE_CHANNEL_ACTIVITY	-1.48487	0.166065		GO_PYRIMIDINE_NUCLEOSIDE_TRIPHOSPHATE_BIOSYNTHETIC_PROCESS	0.564438	1
	GO_POSITIVE_REGULATION_OF_IMMUNE_EFFECTOR_PROCESS	-1.54	0.232		GO_PROSTATE_GLAND_MORPHOGENESIS	-1.61925	0.0867594		GO_SUBSTANTIA_NIGRA_DEVELOPMENT	-1.48432	0.166446		GO_POSITIVE_REGULATION_OF_MITOTIC_SISTER_CHROMATID_SEGREGATION	0.563754	1
	GO_FATTY_ACYL_COA_METABOLIC_PROCESS	-1.54	0.239		GO_REGULATION_OF_PROTEIN_DEPOLYMERIZATION	-1.61755	0.088066		GO_REGULATION_OF_ACTIN_FILAMENT_BASED_MOVEMENT	-1.48422	0.166222		GO_ESTABLISHMENT_OF_PROTEIN_LOCALIZATION_TO_VACUOLE	0.560258	1
	GO_EPIDERMAL_CELL_DIFFERENTIATION	-1.54	0.237		GO_DETECTION_OF_MECHANICAL_STIMULUS	-1.61703	0.0881292		GO_REGULATION_OF_PROTEIN_DEACETYLATION	-1.48394	0.166211		GO_NUCLEOTIDE_EXCISION_REPAIR_DNA_DUPLEX_UNWINDING	0.559902	1
	GO_LYMPHOCYTE_MIGRATION	-1.54	0.238		GO_ADHERENS_JUNCTION_ORGANIZATION	-1.6159	0.088789		GO_POSITIVE_REGULATION_OF_RESPONSE_TO_EXTERNAL_STIMULUS	-1.48321	0.166842		GO_INNER_MITOCHONDRIAL_MEMBRANE_ORGANIZATION	0.553876	1
	GO_NEGATIVE_REGULATION_OF_FIBROBLAST_GROWTH_FACTOR_RECEPTOR_SIGNALING_PATHWAY	-1.54	0.239		GO_REGULATION_OF_BLOOD_PRESSURE	-1.61583	0.0883814		GO_REGULATION_OF_SYSTEMIC_ARTERIAL_BLOOD_PRESSURE	-1.48236	0.167647		GO_REGULATION_OF_HISTONE_MODIFICATION	0.553115	1
	GO_LEUKOCYTE_TETHERING_OR_ROLLING	-1.53	0.244		GO_LONG_CHAIN_FATTY_ACYL_COA_METABOLIC_PROCESS	-1.61453	0.0892722		GO_REGULATION_OF_POTASSIUM_ION_TRANSMEMBRANE_TRANSPORTER_ACTIVITY	-1.48195	0.167855		GO_MRNA_CLEAVAGE	0.552632	1
	GO_POSITIVE_REGULATION_OF_WNT_SIGNALING_PATHWAY	-1.53	0.244		GO_NEGATIVE_REGULATION_OF_FIBROBLAST_GROWTH_FACTOR_RECEPTOR_SIGNALING_PATHWAY	-1.61366	0.0895567		GO_REGULATION_OF_PROTEIN_CONTAINING_COMPLEX_DISASSEMBLY	-1.48191	0.167508		GO_NUCLEOBASE_CONTAINING_COMPOUND_TRANSPORT	0.550317	1
	GO_REGULATION_OF_LYMPHOCYTE_ACTIVATION	-1.53	0.245		GO_REGULATION_OF_MUSCLE_SYSTEM_PROCESS	-1.61228	0.0904752		GO_3_UTR_MEDIATED_MRNA_DESTABILIZATION	-1.48038	0.169339		GO_PROTEIN_LOCALIZATION_TO_MITOCHONDRION	0.549416	1
	GO_REGULATION_OF_CYTOKINE_PRODUCTION_INVOLVED_IN_IMMUNE_RESPONSE	-1.53	0.249		GO_REGULATION_OF_BLOOD_CIRCULATION	-1.61222	0.090041		GO_POSITIVE_REGULATION_OF_MUSCLE_TISSUE_DEVELOPMENT	-1.48012	0.169328		GO_TELOMERE_ORGANIZATION	0.548774	1
	GO_SEQUESTERING_OF_CALCIUM_ION	-1.53	0.248		GO_CELLULAR_RESPONSE_TO_FATTY_ACID	-1.61203	0.089768		GO_REGULATION_OF_OXIDATIVE_STRESS_INDUCED_INTRINSIC_APOPTOTIC_SIGNALING_PATHWAY	-1.48001	0.169134		GO_AMINO_ACID_ACTIVATION	0.547448	1
	GO_FATTY_ACYL_COA_BIOSYNTHETIC_PROCESS	-1.53	0.247		GO_MUSCLE_ORGAN_MORPHOGENESIS	-1.61152	0.0897991		GO_T_CELL_ACTIVATION_INVOLVED_IN_IMMUNE_RESPONSE	-1.47883	0.17048		GO_PROTEIN_POLYUBIQUITINATION	0.547436	1
	GO_NEGATIVE_REGULATION_OF_STEROID_METABOLIC_PROCESS	-1.53	0.247		GO_EPIDERMIS_DEVELOPMENT	-1.61148	0.0893858		GO_BARBED_END_ACTIN_FILAMENT_CAPPING	-1.4783	0.17084		GO_NCRNA_3_END_PROCESSING	0.546954	1
	GO_REGULATION_OF_CELL_KILLING	-1.53	0.25		GO_VENTRICULAR_CARDIAC_MUSCLE_TISSUE_DEVELOPMENT	-1.61051	0.0898027		GO_SYNAPTIC_TRANSMISSION_DOPAMINERGIC	-1.4782	0.170602		GO_MRNA_3_END_PROCESSING	0.545723	1
	GO_OTIC_VESICLE_DEVELOPMENT	-1.53	0.251		GO_MIDBRAIN_DEVELOPMENT	-1.60994	0.0899653		GO_REGULATION_OF_REACTIVE_OXYGEN_SPECIES_METABOLIC_PROCESS	-1.47775	0.170775		GO_S_ADENOSYLMETHIONINE_METABOLIC_PROCESS	0.544655	1
	GO_PEPTIDYL_PROLINE_HYDROXYLATION	-1.53	0.251		GO_MIDBRAIN_DOPAMINERGIC_NEURON_DIFFERENTIATION	-1.60982	0.0896332		GO_POSITIVE_REGULATION_OF_SMALL_MOLECULE_METABOLIC_PROCESS	-1.47773	0.170408		GO_NUCLEOTIDE_EXCISION_REPAIR_PREINCISION_COMPLEX_ASSEMBLY	0.542207	1
	GO_RESPONSE_TO_VITAMIN	-1.53	0.251		GO_POSITIVE_REGULATION_OF_SODIUM_ION_TRANSMEMBRANE_TRANSPORT	-1.60956	0.0894362		GO_B_CELL_HOMEOSTASIS	-1.47729	0.170651		GO_PEPTIDYL_LYSINE_MODIFICATION	0.53911	1
	GO_MESONEPHROS_DEVELOPMENT	-1.52	0.251		GO_ENDOCARDIAL_CUSHION_DEVELOPMENT	-1.60875	0.0898294		GO_REGULATION_OF_CD4_POSITIVE_ALPHA_BETA_T_CELL_DIFFERENTIATION	-1.47644	0.171557		GO_PROTEIN_DEGLYCOSYLATION	0.538389	1
	GO_POSITIVE_REGULATION_OF_SMOOTHENED_SIGNALING_PATHWAY	-1.52	0.254		GO_PEPTIDYL_PROLINE_MODIFICATION	-1.60851	0.0896483		GO_DEFENSE_RESPONSE_TO_VIRUS	-1.47631	0.171378		GO_RESPONSE_TO_TYPE_I_INTERFERON	0.538339	1
	GO_KERATINOCYTE_DIFFERENTIATION	-1.52	0.255		GO_MULTICELLULAR_ORGANISMAL_SIGNALING	-1.60688	0.0907525		GO_ENERGY_RESERVE_METABOLIC_PROCESS	-1.47627	0.17106		GO_MITOTIC_RECOMBINATION	0.53771	1
	GO_CHEMOKINE_PRODUCTION	-1.52	0.256		GO_PEPTIDYL_PROLINE_HYDROXYLATION	-1.60683	0.0903608		GO_NEGATIVE_REGULATION_OF_CELL_ADHESION	-1.47565	0.171568		GO_HISTONE_H4_K16_ACETYLATION	0.531366	1
	GO_NEUROTROPHIN_TRK_RECEPTOR_SIGNALING_PATHWAY	-1.52	0.262		GO_CELLULAR_CARBOHYDRATE_BIOSYNTHETIC_PROCESS	-1.60541	0.0913689		GO_FAT_SOLUBLE_VITAMIN_METABOLIC_PROCESS	-1.47386	0.173685		GO_POSITIVE_REGULATION_OF_CHROMOSOME_SEPARATION	0.529197	1
	GO_LONG_CHAIN_FATTY_ACYL_COA_METABOLIC_PROCESS	-1.51	0.266		GO_EPIDERMIS_MORPHOGENESIS	-1.60379	0.0926015		GO_REGULATION_OF_HEMOPOIESIS	-1.47311	0.174383		GO_N_TERMINAL_PROTEIN_AMINO_ACID_MODIFICATION	0.528241	1
	GO_FATTY_ACID_TRANSMEMBRANE_TRANSPORT	-1.51	0.268		GO_NEGATIVE_REGULATION_OF_CALCIUM_MEDIATED_SIGNALING	-1.60173	0.0941909		GO_POSITIVE_REGULATION_OF_TRANSLATIONAL_INITIATION	-1.4729	0.174364		GO_HISTONE_H2A_ACETYLATION	0.525204	1
	GO_MICROTUBULE_POLYMERIZATION_OR_DEPOLYMERIZATION	-1.51	0.269		GO_BRANCH_ELONGATION_OF_AN_EPITHELIUM	-1.60124	0.094241		GO_POSITIVE_REGULATION_OF_HEMOPOIESIS	-1.47098	0.176775		GO_REGULATION_OF_SPHINGOLIPID_BIOSYNTHETIC_PROCESS	0.523619	1
	GO_REGULATION_OF_MORPHOGENESIS_OF_AN_EPITHELIUM	-1.51	0.271		GO_REGULATION_OF_EXECUTION_PHASE_OF_APOPTOSIS	-1.60013	0.0950204		GO_NEGATIVE_REGULATION_OF_PROTEIN_SERINE_THREONINE_KINASE_ACTIVITY	-1.47081	0.176604		GO_POSITIVE_REGULATION_OF_CHROMOSOME_ORGANIZATION	0.523544	1
	GO_REGULATION_OF_B_CELL_RECEPTOR_SIGNALING_PATHWAY	-1.51	0.271		GO_GASTRULATION	-1.59799	0.0968398		GO_REGULATION_OF_LEUKOCYTE_CHEMOTAXIS	-1.47021	0.177025		GO_N_TERMINAL_PROTEIN_AMINO_ACID_ACETYLATION	0.522048	1
	GO_NEGATIVE_REGULATION_OF_SYSTEMIC_ARTERIAL_BLOOD_PRESSURE	-1.51	0.271		GO_REGULATION_OF_CARDIAC_MUSCLE_TISSUE_DEVELOPMENT	-1.59746	0.0969622		GO_ENERGY_HOMEOSTASIS	-1.47006	0.176859		GO_POSITIVE_REGULATION_OF_RNA_SPLICING	0.518549	1
	GO_OSSIFICATION	-1.51	0.27		GO_NEGATIVE_REGULATION_OF_TRANSMEMBRANE_RECEPTOR_PROTEIN_SERINE_THREONINE_KINASE_SIGNALING_PATHWAY	-1.59726	0.0967033		GO_POSITIVE_REGULATION_OF_LYMPHOCYTE_MIGRATION	-1.46947	0.177334		GO_RNA_INTERFERENCE	0.515149	1
	GO_REGULATION_OF_LEUKOCYTE_DIFFERENTIATION	-1.51	0.272		GO_POSITIVE_REGULATION_OF_CANONICAL_WNT_SIGNALING_PATHWAY	-1.59648	0.0971048		GO_REGULATION_OF_INFLAMMATORY_RESPONSE	-1.46875	0.178132		GO_PROTEIN_LOCALIZATION_TO_MICROTUBULE	0.515019	1
	GO_LEUKOCYTE_ADHESION_TO_VASCULAR_ENDOTHELIAL_CELL	-1.51	0.271		GO_THYROID_GLAND_DEVELOPMENT	-1.59642	0.0966873		GO_INTERMEDIATE_FILAMENT_BASED_PROCESS	-1.46587	0.182002		GO_REGULATION_OF_HISTONE_H3_K4_METHYLATION	0.512535	1
	GO_REGULATION_OF_SMOOTHENED_SIGNALING_PATHWAY	-1.51	0.274		GO_RENAL_TUBULE_DEVELOPMENT	-1.59344	0.0992654		GO_REGULATION_OF_CARDIAC_MUSCLE_CONTRACTION	-1.46585	0.18163		GO_NUCLEAR_TRANSCRIBED_MRNA_CATABOLIC_PROCESS_DEADENYLATION_DEPENDENT_DECAY	0.50841	1
	GO_CELL_ADHESION_MEDIATED_BY_INTEGRIN	-1.5	0.277		GO_KIDNEY_MORPHOGENESIS	-1.59281	0.0993544		GO_CYCLIC_NUCLEOTIDE_MEDIATED_SIGNALING	-1.46579	0.181289		GO_POSITIVE_REGULATION_OF_SIGNAL_TRANSDUCTION_BY_P53_CLASS_MEDIATOR	0.504648	1
	GO_REGULATION_OF_MICROTUBULE_POLYMERIZATION	-1.5	0.276		GO_MYOTUBE_CELL_DEVELOPMENT	-1.5924	0.0993181		GO_MONONUCLEAR_CELL_DIFFERENTIATION	-1.46308	0.185151		GO_GOLGI_ORGANIZATION	0.498891	1
	GO_INHIBITORY_SYNAPSE_ASSEMBLY	-1.5	0.277		GO_OUTFLOW_TRACT_SEPTUM_MORPHOGENESIS	-1.59191	0.0993278		GO_SEQUESTERING_OF_TRIGLYCERIDE	-1.4627	0.185323		GO_PROTEIN_DEMANNOSYLATION	0.492132	1
	GO_POSITIVE_REGULATION_OF_LEUKOCYTE_CELL_CELL_ADHESION	-1.5	0.281		GO_NEGATIVE_REGULATION_OF_CELL_SUBSTRATE_ADHESION	-1.59152	0.0992183		GO_NEGATIVE_REGULATION_OF_PROTEIN_CONTAINING_COMPLEX_ASSEMBLY	-1.46144	0.186751		GO_RESPONSE_TO_UV	0.490243	1
	GO_SIALYLATION	-1.5	0.28		GO_OUTFLOW_TRACT_MORPHOGENESIS	-1.58855	0.102102		GO_NEUROTRANSMITTER_UPTAKE	-1.46131	0.186541		GO_PORE_COMPLEX_ASSEMBLY	0.489592	1
	GO_LYMPH_VESSEL_DEVELOPMENT	-1.5	0.28		GO_CARDIAC_MUSCLE_CELL_PROLIFERATION	-1.58737	0.102992		GO_POSITIVE_REGULATION_OF_FAT_CELL_DIFFERENTIATION	-1.45892	0.189781		GO_REGULATION_OF_UBIQUITIN_DEPENDENT_PROTEIN_CATABOLIC_PROCESS	0.488866	1
	GO_DIGESTIVE_TRACT_MORPHOGENESIS	-1.5	0.281		GO_POSITIVE_REGULATION_OF_ENDOTHELIAL_CELL_CHEMOTAXIS	-1.587	0.102871		GO_MATURE_B_CELL_DIFFERENTIATION	-1.45824	0.190365		GO_IRE1_MEDIATED_UNFOLDED_PROTEIN_RESPONSE	0.4885	1
	GO_POSITIVE_REGULATION_OF_CELL_CELL_ADHESION	-1.5	0.281		GO_DETECTION_OF_STIMULUS_INVOLVED_IN_SENSORY_PERCEPTION_OF_PAIN	-1.58687	0.102517		GO_LIPID_IMPORT_INTO_CELL	-1.45657	0.192634		GO_TERMINATION_OF_RNA_POLYMERASE_II_TRANSCRIPTION	0.483295	1
	GO_REGULATION_OF_ANTIGEN_PROCESSING_AND_PRESENTATION	-1.5	0.28		GO_REGULATION_OF_CELLULAR_RESPONSE_TO_GROWTH_FACTOR_STIMULUS	-1.58615	0.102745		GO_POSITIVE_REGULATION_OF_ION_TRANSMEMBRANE_TRANSPORT	-1.45595	0.193179		GO_MITOCHONDRIAL_RNA_METABOLIC_PROCESS	0.476189	1
	GO_REGULATION_OF_CELL_CELL_ADHESION	-1.5	0.279		GO_CELL_AGGREGATION	-1.58328	0.105461		GO_SPERM_EGG_RECOGNITION	-1.45569	0.193174		GO_SCF_DEPENDENT_PROTEASOMAL_UBIQUITIN_DEPENDENT_PROTEIN_CATABOLIC_PROCESS	0.474245	1
	GO_LEUKOCYTE_MEDIATED_CYTOTOXICITY	-1.49	0.284		GO_REGULATION_OF_OXIDATIVE_STRESS_INDUCED_INTRINSIC_APOPTOTIC_SIGNALING_PATHWAY	-1.58271	0.105578		GO_POSITIVE_REGULATION_OF_TOLL_LIKE_RECEPTOR_SIGNALING_PATHWAY	-1.4536	0.196088		GO_ENDOPLASMIC_RETICULUM_MANNOSE_TRIMMING	0.474119	1
	GO_LEUKOCYTE_PROLIFERATION	-1.49	0.283		GO_NEPHRON_EPITHELIUM_DEVELOPMENT	-1.58268	0.105155		GO_B_CELL_DIFFERENTIATION	-1.4535	0.195843		GO_MITOTIC_DNA_REPLICATION	0.470608	1
	GO_ACTIN_MEDIATED_CELL_CONTRACTION	-1.49	0.282		GO_ENERGY_HOMEOSTASIS	-1.58156	0.105862		GO_POSITIVE_REGULATION_OF_TRANSMEMBRANE_TRANSPORT	-1.45341	0.195543		GO_REGULATION_OF_CHROMATIN_BINDING	0.470452	1
	GO_NEGATIVE_REGULATION_OF_LYMPHOCYTE_DIFFERENTIATION	-1.49	0.282		GO_CARDIAC_EPITHELIAL_TO_MESENCHYMAL_TRANSITION	-1.58099	0.106107		GO_GLYCOGEN_BIOSYNTHETIC_PROCESS	-1.45319	0.195546		GO_GOLGI_TO_ENDOSOME_TRANSPORT	0.463713	1
	GO_REGULATION_OF_WATER_LOSS_VIA_SKIN	-1.49	0.287		GO_REGULATION_OF_SODIUM_ION_TRANSMEMBRANE_TRANSPORT	-1.57844	0.108562		GO_REGULATION_OF_OXIDOREDUCTASE_ACTIVITY	-1.45293	0.195545		GO_NEGATIVE_REGULATION_OF_HISTONE_ACETYLATION	0.453819	1
	GO_REGULATION_OF_LIPOPROTEIN_METABOLIC_PROCESS	-1.49	0.288		GO_KERATINOCYTE_DIFFERENTIATION	-1.57799	0.108609		GO_AXIS_ELONGATION	-1.45262	0.1956		GO_VIRAL_RELEASE_FROM_HOST_CELL	0.452173	1
	GO_REGULATION_OF_MICROTUBULE_POLYMERIZATION_OR_DEPOLYMERIZATION	-1.49	0.292		GO_MORPHOGENESIS_OF_A_BRANCHING_STRUCTURE	-1.57752	0.108639		GO_NEGATIVE_REGULATION_OF_PROTEIN_TYROSINE_KINASE_ACTIVITY	-1.45249	0.195391		GO_MITOCHONDRIAL_CALCIUM_ION_TRANSMEMBRANE_TRANSPORT	0.429033	1
	GO_REGULATION_OF_PRODUCTION_OF_MOLECULAR_MEDIATOR_OF_IMMUNE_RESPONSE	-1.49	0.292		GO_NEGATIVE_REGULATION_OF_INTRINSIC_APOPTOTIC_SIGNALING_PATHWAY	-1.5769	0.108746		GO_AMYLOID_FIBRIL_FORMATION	-1.45226	0.195323		GO_PROTEIN_TARGETING_TO_MITOCHONDRION	0.414356	1
	GO_RESPONSE_TO_VIRUS	-1.49	0.294		GO_COPULATION	-1.57679	0.108379		GO_NEGATIVE_REGULATION_OF_CELLULAR_COMPONENT_MOVEMENT	-1.45208	0.195182		GO_PROTEIN_NEDDYLATION	0.40278	1
	GO_REGULATION_OF_CALCIUM_ION_TRANSMEMBRANE_TRANSPORT	-1.49	0.293		GO_REGULATION_OF_NUCLEOBASE_CONTAINING_COMPOUND_TRANSPORT	-1.57673	0.107963		GO_PRIMARY_ALCOHOL_METABOLIC_PROCESS	-1.45123	0.196075		GO_REGULATION_OF_NUCLEOCYTOPLASMIC_TRANSPORT	0.396583	1
	GO_MESODERMAL_CELL_FATE_COMMITMENT	-1.48	0.292		GO_EMBRYONIC_SKELETAL_SYSTEM_MORPHOGENESIS	-1.57665	0.107555		GO_NEGATIVE_REGULATION_OF_PROTEIN_DEPHOSPHORYLATION	-1.45092	0.19619		GO_POSITIVE_REGULATION_OF_HISTONE_METHYLATION	0.394121	1
	GO_MUSCLE_CONTRACTION	-1.48	0.292		GO_REGULATION_OF_MESONEPHROS_DEVELOPMENT	-1.57466	0.109358		GO_POSITIVE_REGULATION_OF_CALCIUM_ION_IMPORT	-1.45051	0.196478		GO_ANTIGEN_PROCESSING_AND_PRESENTATION_OF_EXOGENOUS_PEPTIDE_ANTIGEN_VIA_MHC_CLASS_I	0.384138	1
	GO_REGULATION_OF_IMMUNE_EFFECTOR_PROCESS	-1.48	0.293		GO_ODONTOGENESIS	-1.574	0.109625		GO_LONG_CHAIN_FATTY_ACYL_COA_METABOLIC_PROCESS	-1.44888	0.198642		GO_REGULATION_OF_ENDOPLASMIC_RETICULUM_UNFOLDED_PROTEIN_RESPONSE	0.379133	1
	GO_REGULATION_OF_T_CELL_DIFFERENTIATION	-1.48	0.294		GO_NEGATIVE_REGULATION_OF_SMOOTH_MUSCLE_CELL_MIGRATION	-1.57261	0.110909		GO_REGULATION_OF_RESPONSE_TO_INTERFERON_GAMMA	-1.44761	0.20031		GO_BLASTOCYST_GROWTH	0.332774	1
	GO_NEGATIVE_REGULATION_OF_INTERLEUKIN_8_PRODUCTION	-1.48	0.294		GO_RESPONSE_TO_UV_B	-1.57224	0.110802		GO_POSITIVE_REGULATION_OF_DNA_RECOMBINATION	-1.44412	0.205423		GO_NUCLEAR_TRANSCRIBED_MRNA_CATABOLIC_PROCESS	0.252779	1
	GO_TYPE_2_IMMUNE_RESPONSE	-1.48	0.295		GO_REGULATION_OF_CARBOHYDRATE_METABOLIC_PROCESS	-1.57182	0.110825		GO_REGULATION_OF_ORGANIC_ACID_TRANSPORT	-1.44359	0.205893		GO_MUSCLE_FILAMENT_SLIDING	-2.44434	0
	GO_NEGATIVE_REGULATION_OF_LYMPHOCYTE_ACTIVATION	-1.48	0.295		GO_NEGATIVE_REGULATION_OF_CELLULAR_RESPONSE_TO_GROWTH_FACTOR_STIMULUS	-1.57107	0.111278		GO_CD4_POSITIVE_OR_CD8_POSITIVE_ALPHA_BETA_T_CELL_LINEAGE_COMMITMENT	-1.4419	0.208292		GO_MYOFIBRIL_ASSEMBLY	-2.26374	0
	GO_NEGATIVE_REGULATION_OF_MAPK_CASCADE	-1.48	0.294		GO_EPITHELIAL_TO_MESENCHYMAL_TRANSITION_INVOLVED_IN_ENDOCARDIAL_CUSHION_FORMATION	-1.57095	0.11098		GO_OSTEOBLAST_PROLIFERATION	-1.44037	0.210354		GO_STRIATED_MUSCLE_ADAPTATION	-2.24516	0
	GO_INTRA_S_DNA_DAMAGE_CHECKPOINT	-1.48	0.3		GO_REGULATION_OF_PEPTIDYL_LYSINE_ACETYLATION	-1.57049	0.111044		GO_POSITIVE_REGULATION_OF_OXIDOREDUCTASE_ACTIVITY	-1.44022	0.210115		GO_SKELETAL_MUSCLE_ADAPTATION	-2.16481	0
	GO_NEUROINFLAMMATORY_RESPONSE	-1.48	0.302		GO_POSITIVE_REGULATION_OF_ANIMAL_ORGAN_MORPHOGENESIS	-1.56963	0.111538		GO_RESPONSE_TO_VITAMIN	-1.43965	0.210667		GO_SKELETAL_MUSCLE_CONTRACTION	-2.1574	0
	GO_POSITIVE_REGULATION_OF_GLYCOLYTIC_PROCESS	-1.47	0.303		GO_MORPHOGENESIS_OF_EMBRYONIC_EPITHELIUM	-1.56837	0.112556		GO_INTERLEUKIN_6_PRODUCTION	-1.43893	0.211412		GO_ACTIN_MEDIATED_CELL_CONTRACTION	-2.15087	0
	GO_POSITIVE_REGULATION_OF_CYTOKINE_PRODUCTION	-1.47	0.303		GO_PROTEIN_HYDROXYLATION	-1.56825	0.112222		GO_REGULATION_OF_MORPHOGENESIS_OF_A_BRANCHING_STRUCTURE	-1.43848	0.211797		GO_MUSCLE_CELL_DEVELOPMENT	-2.14385	0
	GO_MYD88_DEPENDENT_TOLL_LIKE_RECEPTOR_SIGNALING_PATHWAY	-1.47	0.307		GO_MAINTENANCE_OF_PROTEIN_LOCATION_IN_NUCLEUS	-1.56716	0.112916		GO_REGULATION_OF_SYSTEMIC_ARTERIAL_BLOOD_PRESSURE_BY_RENIN_ANGIOTENSIN	-1.43814	0.211881		GO_MUSCLE_CONTRACTION	-2.12876	0
	GO_ESTABLISHMENT_OR_MAINTENANCE_OF_BIPOLAR_CELL_POLARITY	-1.47	0.309		GO_MESODERMAL_CELL_FATE_COMMITMENT	-1.56557	0.114366		GO_NAD_BIOSYNTHETIC_PROCESS	-1.43748	0.212595		GO_MULTICELLULAR_ORGANISMAL_MOVEMENT	-2.12666	0
	GO_INTERMEDIATE_FILAMENT_ORGANIZATION	-1.47	0.309		GO_EAR_DEVELOPMENT	-1.56545	0.114053		GO_CYTOKINE_SECRETION	-1.43655	0.213699		GO_SARCOMERE_ORGANIZATION	-2.11895	0
	GO_REGULATION_OF_DEFENSE_RESPONSE_TO_VIRUS	-1.47	0.309		GO_SODIUM_ION_TRANSMEMBRANE_TRANSPORT	-1.56508	0.113978		GO_CYTOLYSIS	-1.43595	0.214196		GO_MUSCLE_SYSTEM_PROCESS	-2.10268	0
	GO_REGULATION_OF_INTRINSIC_APOPTOTIC_SIGNALING_PATHWAY_BY_P53_CLASS_MEDIATOR	-1.47	0.309		GO_OSTEOBLAST_PROLIFERATION	-1.56486	0.113808		GO_DEFENSE_RESPONSE_TO_GRAM_POSITIVE_BACTERIUM	-1.43528	0.214796		GO_LYMPHOCYTE_COSTIMULATION	-2.10028	7.55721e-05
	GO_REGULATION_OF_INNATE_IMMUNE_RESPONSE	-1.47	0.309		GO_PLATELET_DERIVED_GROWTH_FACTOR_RECEPTOR_SIGNALING_PATHWAY	-1.56355	0.115037		GO_MAINTENANCE_OF_LOCATION_IN_CELL	-1.43439	0.215845		GO_STRIATED_MUSCLE_CONTRACTION	-2.09341	0.000138953
	GO_CYTOKINE_SECRETION	-1.47	0.31		GO_ADHESION_OF_SYMBIONT_TO_HOST	-1.56355	0.114579		GO_REGULATION_OF_DNA_RECOMBINATION	-1.43366	0.216626		GO_CELLULAR_COMPONENT_ASSEMBLY_INVOLVED_IN_MORPHOGENESIS	-2.06105	0.000327712
	GO_NATURAL_KILLER_CELL_MEDIATED_IMMUNITY	-1.47	0.311		GO_REGULATION_OF_CELL_SUBSTRATE_ADHESION	-1.56224	0.115721		GO_LIPOPOLYSACCHARIDE_MEDIATED_SIGNALING_PATHWAY	-1.43343	0.216587		GO_ACTIN_FILAMENT_BASED_MOVEMENT	-2.04155	0.000305865
	GO_REGULATION_OF_NUCLEASE_ACTIVITY	-1.46	0.313		GO_KERATINOCYTE_PROLIFERATION	-1.56196	0.115614		GO_REGULATION_OF_CHEMOTAXIS	-1.43339	0.216206		GO_MUSCLE_FIBER_DEVELOPMENT	-1.95479	0.00410554
	GO_BONE_MINERALIZATION	-1.46	0.313		GO_INNER_EAR_MORPHOGENESIS	-1.56057	0.116634		GO_MAINTENANCE_OF_LOCATION	-1.43133	0.219502		GO_SKELETAL_MUSCLE_ORGAN_DEVELOPMENT	-1.94628	0.00451537
	GO_MORPHOGENESIS_OF_A_BRANCHING_STRUCTURE	-1.46	0.312		GO_POSITIVE_REGULATION_OF_EPITHELIAL_TO_MESENCHYMAL_TRANSITION	-1.55999	0.116796		GO_COLLAGEN_CATABOLIC_PROCESS	-1.43114	0.219391		GO_STRIATED_MUSCLE_CELL_DIFFERENTIATION	-1.93942	0.00498306
	GO_REGULATION_OF_HEART_MORPHOGENESIS	-1.46	0.313		GO_NEGATIVE_REGULATION_OF_CHONDROCYTE_DIFFERENTIATION	-1.55983	0.116561		GO_RESPONSE_TO_MOLECULE_OF_BACTERIAL_ORIGIN	-1.4311	0.219031		GO_SARCOPLASMIC_RETICULUM_CALCIUM_ION_TRANSPORT	-1.9323	0.00530617
	GO_POSITIVE_REGULATION_OF_CANONICAL_WNT_SIGNALING_PATHWAY	-1.46	0.313		GO_POSITIVE_REGULATION_OF_FAT_CELL_DIFFERENTIATION	-1.55863	0.117522		GO_MORPHOGENESIS_OF_AN_EPITHELIAL_BUD	-1.43005	0.220337		GO_MUSCLE_ADAPTATION	-1.91794	0.0073979
	GO_CHONDROCYTE_DEVELOPMENT	-1.46	0.314		GO_CELL_CELL_JUNCTION_ORGANIZATION	-1.5586	0.117109		GO_RESPONSE_TO_AMYLOID_BETA	-1.42979	0.220393		GO_ADAPTIVE_IMMUNE_RESPONSE	-1.91419	0.00797166
	GO_ACTIVATION_OF_ADENYLATE_CYCLASE_ACTIVITY	-1.46	0.312		GO_APPENDAGE_MORPHOGENESIS	-1.55784	0.117589		GO_NEGATIVE_REGULATION_OF_PROTEIN_CONTAINING_COMPLEX_DISASSEMBLY	-1.42967	0.220173		GO_REGULATION_OF_SKELETAL_MUSCLE_TISSUE_DEVELOPMENT	-1.89835	0.010309
	GO_POSITIVE_REGULATION_OF_CIRCADIAN_RHYTHM	-1.46	0.314		GO_EPIDERMAL_CELL_DIFFERENTIATION	-1.55747	0.117576		GO_REGULATION_OF_MAST_CELL_ACTIVATION_INVOLVED_IN_IMMUNE_RESPONSE	-1.42859	0.221553		GO_ACTOMYOSIN_STRUCTURE_ORGANIZATION	-1.86818	0.0164564
	GO_NEGATIVE_REGULATION_OF_BONE_REMODELING	-1.46	0.314		GO_ACTION_POTENTIAL	-1.55614	0.118774		GO_REGULATION_OF_DEFENSE_RESPONSE_TO_VIRUS_BY_HOST	-1.42836	0.221496		GO_REGULATION_OF_SKELETAL_MUSCLE_CELL_DIFFERENTIATION	-1.8646	0.016269
	GO_LYMPHOCYTE_ACTIVATION_INVOLVED_IN_IMMUNE_RESPONSE	-1.46	0.313		GO_CELLULAR_GLUCAN_METABOLIC_PROCESS	-1.55535	0.119315		GO_RESPONSE_TO_PROSTAGLANDIN	-1.42829	0.221154		GO_MUSCLE_CELL_DIFFERENTIATION	-1.86229	0.016286
	GO_CONNECTIVE_TISSUE_DEVELOPMENT	-1.46	0.313		GO_ARTERY_DEVELOPMENT	-1.55295	0.121731		GO_RESPONSE_TO_ANGIOTENSIN	-1.42783	0.221562		GO_CARDIAC_CELL_DEVELOPMENT	-1.85688	0.0174775
	GO_CALCIUM_ION_TRANSMEMBRANE_IMPORT_INTO_CYTOSOL	-1.46	0.314		GO_REGULATION_OF_MACROPHAGE_DIFFERENTIATION	-1.55217	0.12235		GO_LONG_CHAIN_FATTY_ACYL_COA_BIOSYNTHETIC_PROCESS	-1.42732	0.221907		GO_REGULATION_OF_NATURAL_KILLER_CELL_ACTIVATION	-1.8293	0.028273
	GO_CYTOSOLIC_CALCIUM_ION_TRANSPORT	-1.46	0.313		GO_RELAXATION_OF_MUSCLE	-1.54965	0.124959		GO_REGULATION_OF_JUN_KINASE_ACTIVITY	-1.42518	0.225086		GO_INTERLEUKIN_2_PRODUCTION	-1.81232	0.0372783
	GO_POSITIVE_REGULATION_OF_NEUROTRANSMITTER_SECRETION	-1.46	0.314		GO_REGULATION_OF_RECEPTOR_RECYCLING	-1.54948	0.124747		GO_SODIUM_ION_TRANSMEMBRANE_TRANSPORT	-1.42516	0.224681		GO_ANTIGEN_RECEPTOR_MEDIATED_SIGNALING_PATHWAY	-1.81226	0.036025
	GO_REGULATION_OF_LEUKOCYTE_PROLIFERATION	-1.46	0.315		GO_NEGATIVE_REGULATION_OF_HISTONE_ACETYLATION	-1.54887	0.125072		GO_INTERLEUKIN_7_MEDIATED_SIGNALING_PATHWAY	-1.4245	0.225396		GO_MUSCLE_HYPERTROPHY_IN_RESPONSE_TO_STRESS	-1.80388	0.0397278
	GO_INNERVATION	-1.46	0.315		GO_EMBRYONIC_CAMERA_TYPE_EYE_DEVELOPMENT	-1.54777	0.125993		GO_REGULATION_OF_LIPASE_ACTIVITY	-1.42442	0.22508		GO_POSITIVE_REGULATION_OF_CALCIUM_ION_TRANSMEMBRANE_TRANSPORTER_ACTIVITY	-1.78304	0.0547345
	GO_NEGATIVE_REGULATION_OF_LIPID_STORAGE	-1.46	0.314		GO_NEGATIVE_REGULATION_OF_BMP_SIGNALING_PATHWAY	-1.54659	0.127178		GO_REGULATION_OF_MESENCHYMAL_CELL_PROLIFERATION	-1.4242	0.225038		GO_REGULATION_OF_T_CELL_ACTIVATION	-1.78163	0.0540931
	GO_RESPONSE_TO_INTERFERON_BETA	-1.46	0.315		GO_REGULATION_OF_MICROTUBULE_DEPOLYMERIZATION	-1.54618	0.127347		GO_REGULATION_OF_RESPONSE_TO_REACTIVE_OXYGEN_SPECIES	-1.42401	0.224958		GO_B_CELL_RECEPTOR_SIGNALING_PATHWAY	-1.7727	0.059965
	GO_REGULATION_OF_TYPE_I_INTERFERON_MEDIATED_SIGNALING_PATHWAY	-1.46	0.313		GO_BONE_REMODELING	-1.54617	0.126903		GO_RESPONSE_TO_ELECTRICAL_STIMULUS	-1.42347	0.225523		GO_CARDIAC_MUSCLE_CELL_DIFFERENTIATION	-1.77191	0.0588817
	GO_MODULATION_BY_HOST_OF_VIRAL_GENOME_REPLICATION	-1.45	0.314		GO_GLOMERULUS_DEVELOPMENT	-1.54539	0.127408		GO_POSITIVE_REGULATION_OF_T_HELPER_1_TYPE_IMMUNE_RESPONSE	-1.4231	0.225762		GO_INTERLEUKIN_4_PRODUCTION	-1.77183	0.0572783
	GO_POSITIVE_REGULATION_OF_CELL_ADHESION	-1.45	0.313		GO_ACYLGLYCEROL_HOMEOSTASIS	-1.54411	0.128628		GO_C21_STEROID_HORMONE_BIOSYNTHETIC_PROCESS	-1.42287	0.225755		GO_DENDRITIC_CELL_CHEMOTAXIS	-1.76751	0.0591823
	GO_PEPTIDE_CROSS_LINKING	-1.45	0.312		GO_REGULATION_OF_TRIGLYCERIDE_BIOSYNTHETIC_PROCESS	-1.54395	0.128384		GO_PHAGOCYTOSIS	-1.42183	0.227108		GO_REGULATION_OF_STRIATED_MUSCLE_CONTRACTION	-1.76736	0.0576834
	GO_REGULATION_OF_SIGNALING_RECEPTOR_ACTIVITY	-1.45	0.311		GO_REGULATION_OF_SYNAPTIC_VESICLE_RECYCLING	-1.54196	0.130436		GO_TUMOR_NECROSIS_FACTOR_MEDIATED_SIGNALING_PATHWAY	-1.4217	0.226882		GO_PURINE_NUCLEOBASE_METABOLIC_PROCESS	-1.76595	0.0572589
	GO_RENAL_ABSORPTION	-1.45	0.314		GO_REGULATION_OF_SUBSTRATE_ADHESION_DEPENDENT_CELL_SPREADING	-1.54111	0.130953		GO_LIPID_OXIDATION	-1.42118	0.22733		GO_REGULATION_OF_B_CELL_MEDIATED_IMMUNITY	-1.76287	0.0585184
	GO_CELLULAR_RESPONSE_TO_VITAMIN_D	-1.45	0.313		GO_CARBOHYDRATE_BIOSYNTHETIC_PROCESS	-1.54033	0.131463		GO_REGULATION_OF_T_HELPER_1_TYPE_IMMUNE_RESPONSE	-1.42114	0.226974		GO_REGULATION_OF_LYMPHOCYTE_ACTIVATION	-1.76218	0.0576345
	GO_DEVELOPMENTAL_GROWTH_INVOLVED_IN_MORPHOGENESIS	-1.45	0.316		GO_POSITIVE_REGULATION_OF_AXON_EXTENSION	-1.53993	0.131443		GO_NEGATIVE_REGULATION_OF_PEPTIDYL_TYROSINE_PHOSPHORYLATION	-1.42046	0.227743		GO_CARDIAC_MYOFIBRIL_ASSEMBLY	-1.76163	0.0567913
	GO_CELLULAR_COMPONENT_ASSEMBLY_INVOLVED_IN_MORPHOGENESIS	-1.45	0.316		GO_MITOCHONDRIAL_TRANSMEMBRANE_TRANSPORT	-1.53813	0.133207		GO_BONE_GROWTH	-1.42005	0.228027		GO_POSITIVE_REGULATION_OF_SKELETAL_MUSCLE_TISSUE_DEVELOPMENT	-1.75746	0.0591398
	GO_MIDBRAIN_DOPAMINERGIC_NEURON_DIFFERENTIATION	-1.45	0.315		GO_SALIVARY_GLAND_DEVELOPMENT	-1.53809	0.132774		GO_REGULATION_OF_TOLL_LIKE_RECEPTOR_SIGNALING_PATHWAY	-1.41871	0.229905		GO_NEGATIVE_REGULATION_OF_LEUKOCYTE_MEDIATED_IMMUNITY	-1.74938	0.0644521
	GO_MHC_CLASS_II_BIOSYNTHETIC_PROCESS	-1.45	0.313		GO_FATTY_ACID_BETA_OXIDATION	-1.53684	0.133958		GO_REGULATION_OF_CELLULAR_RESPIRATION	-1.41855	0.229698		GO_REGULATION_OF_PROTEIN_EXIT_FROM_ENDOPLASMIC_RETICULUM	-1.74929	0.0631122
	GO_POSITIVE_REGULATION_OF_CALCIUM_ION_TRANSMEMBRANE_TRANSPORT	-1.45	0.312		GO_PSEUDOPODIUM_ORGANIZATION	-1.53682	0.133494		GO_CELLULAR_GLUCAN_METABOLIC_PROCESS	-1.41809	0.229999		GO_CARDIAC_MUSCLE_CONTRACTION	-1.74527	0.0652428
	GO_NUCLEAR_MIGRATION	-1.45	0.312		GO_NEGATIVE_REGULATION_OF_ORGAN_GROWTH	-1.53679	0.133033		GO_POSITIVE_REGULATION_OF_CHEMOTAXIS	-1.41807	0.22959		GO_NEGATIVE_REGULATION_OF_ADAPTIVE_IMMUNE_RESPONSE	-1.74242	0.0664221
	GO_POSITIVE_REGULATION_OF_OXIDOREDUCTASE_ACTIVITY	-1.45	0.313		GO_REGULATION_OF_KERATINOCYTE_PROLIFERATION	-1.53673	0.132621		GO_ADENYLATE_CYCLASE_ACTIVATING_G_PROTEIN_COUPLED_RECEPTOR_SIGNALING_PATHWAY	-1.41645	0.23207		GO_POSITIVE_REGULATION_OF_STRIATED_MUSCLE_CELL_DIFFERENTIATION	-1.74086	0.0665207
	GO_REGULATION_OF_EPIDERMAL_CELL_DIFFERENTIATION	-1.45	0.312		GO_MULTICELLULAR_ORGANISMAL_HOMEOSTASIS	-1.53612	0.132964		GO_REGULATION_OF_RECEPTOR_SIGNALING_PATHWAY_VIA_STAT	-1.41638	0.231751		GO_T_CELL_RECEPTOR_SIGNALING_PATHWAY	-1.74028	0.0657162
	GO_EMBRYONIC_DIGESTIVE_TRACT_DEVELOPMENT	-1.45	0.311		GO_CELL_MIGRATION_INVOLVED_IN_HEART_DEVELOPMENT	-1.5346	0.134407		GO_REGULATION_OF_ANION_TRANSPORT	-1.41616	0.231675		GO_POSITIVE_REGULATION_OF_B_CELL_MEDIATED_IMMUNITY	-1.73414	0.0701295
	GO_CYTOKINE_PRODUCTION_INVOLVED_IN_INFLAMMATORY_RESPONSE	-1.45	0.312		GO_REGULATION_OF_NEUROTRANSMITTER_UPTAKE	-1.53386	0.134913		GO_REGULATION_OF_LYMPHOCYTE_CHEMOTAXIS	-1.41543	0.232488		GO_ARACHIDONIC_ACID_SECRETION	-1.73392	0.068968
	GO_NEUROTROPHIN_SIGNALING_PATHWAY	-1.45	0.313		GO_CARBOHYDRATE_HOMEOSTASIS	-1.53276	0.135793		GO_POSITIVE_REGULATION_OF_ISOTYPE_SWITCHING	-1.41502	0.232768		GO_MUSCLE_TISSUE_DEVELOPMENT	-1.72976	0.0720776
	GO_GENETIC_IMPRINTING	-1.45	0.314		GO_FATTY_ACID_CATABOLIC_PROCESS	-1.53276	0.135323		GO_NEGATIVE_REGULATION_OF_SUPRAMOLECULAR_FIBER_ORGANIZATION	-1.41403	0.234051		GO_REGULATION_OF_CALCIUM_ION_TRANSMEMBRANE_TRANSPORTER_ACTIVITY	-1.72754	0.0731292
	GO_POSITIVE_REGULATION_OF_AXON_EXTENSION	-1.45	0.315		GO_REGULATION_OF_CELL_JUNCTION_ASSEMBLY	-1.53231	0.135442		GO_REGULATION_OF_ANOIKIS	-1.41332	0.234941		GO_RESPONSE_TO_ELECTRICAL_STIMULUS	-1.72408	0.075292
	GO_REGULATION_OF_CALCIUM_ION_TRANSPORT_INTO_CYTOSOL	-1.45	0.315		GO_CELL_JUNCTION_ASSEMBLY	-1.53185	0.135581		GO_MITOCHONDRIAL_TRANSMEMBRANE_TRANSPORT	-1.41303	0.235061		GO_CARDIOCYTE_DIFFERENTIATION	-1.72267	0.075165
	GO_COLLAGEN_BIOSYNTHETIC_PROCESS	-1.44	0.316		GO_CLATHRIN_COAT_ASSEMBLY	-1.53135	0.135806		GO_REGULATION_OF_MEMBRANE_POTENTIAL	-1.41208	0.236199		GO_POSITIVE_REGULATION_OF_LEUKOCYTE_PROLIFERATION	-1.71649	0.0805643
	GO_POSITIVE_REGULATION_OF_PROTEIN_TYROSINE_KINASE_ACTIVITY	-1.44	0.32		GO_CELL_CELL_ADHESION_VIA_PLASMA_MEMBRANE_ADHESION_MOLECULES	-1.53069	0.136205		GO_REGULATION_OF_RECEPTOR_RECYCLING	-1.41198	0.235951		GO_REGULATION_OF_LYMPHOCYTE_MEDIATED_IMMUNITY	-1.71595	0.0797024
	GO_REGULATION_OF_DEFENSE_RESPONSE_TO_VIRUS_BY_HOST	-1.44	0.32		GO_RENAL_ABSORPTION	-1.52951	0.137201		GO_PLATELET_DERIVED_GROWTH_FACTOR_RECEPTOR_SIGNALING_PATHWAY	-1.41092	0.237405		GO_NEGATIVE_REGULATION_OF_LYMPHOCYTE_MEDIATED_IMMUNITY	-1.71421	0.0797336
	GO_CARTILAGE_DEVELOPMENT	-1.44	0.322		GO_ANIMAL_ORGAN_MATURATION	-1.52926	0.13706		GO_REGULATION_OF_LIPOPROTEIN_METABOLIC_PROCESS	-1.4107	0.237331		GO_REGULATION_OF_CALCINEURIN_MEDIATED_SIGNALING	-1.70623	0.0870658
	GO_MORPHOGENESIS_OF_AN_EPITHELIAL_FOLD	-1.44	0.32		GO_EPITHELIAL_CELL_PROLIFERATION	-1.52838	0.13777		GO_POSITIVE_REGULATION_OF_CYTOKINE_SECRETION	-1.41005	0.238061		GO_NEGATIVE_REGULATION_OF_LEUKOCYTE_APOPTOTIC_PROCESS	-1.70604	0.0858251
	GO_NEGATIVE_REGULATION_OF_EPITHELIAL_TO_MESENCHYMAL_TRANSITION	-1.44	0.32		GO_OVULATION	-1.52755	0.13845		GO_LIPID_STORAGE	-1.40944	0.2388		GO_MUSCLE_HYPERTROPHY	-1.70324	0.0878674
	GO_ACTIVATION_OF_PHOSPHOLIPASE_C_ACTIVITY	-1.44	0.319		GO_BRANCHING_INVOLVED_IN_SALIVARY_GLAND_MORPHOGENESIS	-1.52743	0.138142		GO_INTERFERON_ALPHA_PRODUCTION	-1.40915	0.238931		GO_POSITIVE_REGULATION_OF_MYOTUBE_DIFFERENTIATION	-1.6946	0.0971886
	GO_REGULATION_OF_OSSIFICATION	-1.44	0.322		GO_MOLTING_CYCLE	-1.52673	0.13864		GO_NEGATIVE_REGULATION_OF_PROTEIN_POLYMERIZATION	-1.40894	0.238823		GO_T_CELL_ACTIVATION	-1.69039	0.1012
	GO_NEGATIVE_REGULATION_OF_PROTEIN_SERINE_THREONINE_KINASE_ACTIVITY	-1.44	0.324		GO_INOSITOL_PHOSPHATE_MEDIATED_SIGNALING	-1.52622	0.13883		GO_SEROTONIN_TRANSPORT	-1.40866	0.238906		GO_NEGATIVE_REGULATION_OF_IMMUNE_EFFECTOR_PROCESS	-1.68887	0.101574
	GO_POSITIVE_REGULATION_OF_NITRIC_OXIDE_SYNTHASE_BIOSYNTHETIC_PROCESS	-1.44	0.326		GO_REGULATION_OF_CELLULAR_CARBOHYDRATE_METABOLIC_PROCESS	-1.52614	0.138461		GO_GLUCOSE_METABOLIC_PROCESS	-1.40863	0.238504		GO_MYOTUBE_CELL_DEVELOPMENT	-1.68866	0.100233
	GO_POSITIVE_REGULATION_OF_ALPHA_BETA_T_CELL_ACTIVATION	-1.44	0.325		GO_REGULATION_OF_CELLULAR_RESPONSE_TO_TRANSFORMING_GROWTH_FACTOR_BETA_STIMULUS	-1.52569	0.138627		GO_PROSTATE_GLAND_DEVELOPMENT	-1.40852	0.238249		GO_LONG_CHAIN_FATTY_ACID_TRANSPORT	-1.68697	0.100797
	GO_OSTEOBLAST_DEVELOPMENT	-1.44	0.327		GO_HEPARAN_SULFATE_PROTEOGLYCAN_METABOLIC_PROCESS	-1.52542	0.138553		GO_POSITIVE_REGULATION_OF_TELOMERASE_ACTIVITY	-1.40848	0.237874		GO_RELEASE_OF_SEQUESTERED_CALCIUM_ION_INTO_CYTOSOL_BY_ENDOPLASMIC_RETICULUM	-1.68092	0.107106
	GO_POSITIVE_REGULATION_OF_CELL_ACTIVATION	-1.43	0.327		GO_REGULATION_OF_CELL_MATRIX_ADHESION	-1.5252	0.138329		GO_NEGATIVE_REGULATION_OF_FIBROBLAST_GROWTH_FACTOR_RECEPTOR_SIGNALING_PATHWAY	-1.40676	0.240557		GO_INTERFERON_GAMMA_PRODUCTION	-1.68061	0.105853
	GO_NEGATIVE_REGULATION_OF_TRANSFERASE_ACTIVITY	-1.43	0.327		GO_EMBRYONIC_HINDLIMB_MORPHOGENESIS	-1.52366	0.139941		GO_ANION_TRANSMEMBRANE_TRANSPORT	-1.40617	0.241154		GO_IMMUNE_RESPONSE_REGULATING_SIGNALING_PATHWAY	-1.67769	0.108033
	GO_BODY_FLUID_SECRETION	-1.43	0.326		GO_POSITIVE_REGULATION_OF_LIPID_STORAGE	-1.52328	0.139915		GO_SODIUM_ION_HOMEOSTASIS	-1.40576	0.241437		GO_LYMPHOCYTE_HOMEOSTASIS	-1.67737	0.10683
	GO_FEMALE_SEX_DIFFERENTIATION	-1.43	0.325		GO_TRANSFORMING_GROWTH_FACTOR_BETA_RECEPTOR_SIGNALING_PATHWAY	-1.52313	0.139673		GO_NEGATIVE_REGULATION_OF_CARTILAGE_DEVELOPMENT	-1.40576	0.240995		GO_NEGATIVE_REGULATION_OF_IMMUNE_RESPONSE	-1.67572	0.107324
	GO_CELL_AGGREGATION	-1.43	0.326		GO_APPENDAGE_DEVELOPMENT	-1.52217	0.140366		GO_TUMOR_NECROSIS_FACTOR_BIOSYNTHETIC_PROCESS	-1.40548	0.241104		GO_INNATE_IMMUNE_RESPONSE_IN_MUCOSA	-1.67506	0.106844
	GO_REGULATION_OF_CD8_POSITIVE_ALPHA_BETA_T_CELL_ACTIVATION	-1.43	0.326		GO_BONE_DEVELOPMENT	-1.52191	0.140265		GO_ADHESION_OF_SYMBIONT_TO_HOST	-1.40378	0.243723		GO_POSITIVE_REGULATION_OF_T_CELL_PROLIFERATION	-1.67416	0.106556
	GO_DIGESTIVE_SYSTEM_PROCESS	-1.43	0.327		GO_EXTRACELLULAR_MATRIX_ASSEMBLY	-1.52136	0.140498		GO_REGULATION_OF_MONOCYTE_CHEMOTAXIS	-1.40248	0.245662		GO_RESPONSE_TO_NITRIC_OXIDE	-1.6718	0.108355
	GO_NEGATIVE_REGULATION_OF_LEUKOCYTE_CHEMOTAXIS	-1.43	0.326		GO_NEGATIVE_REGULATION_OF_SMOOTH_MUSCLE_CELL_PROLIFERATION	-1.52084	0.140685		GO_REGULATION_OF_CATION_CHANNEL_ACTIVITY	-1.4023	0.245548		GO_POSITIVE_REGULATION_OF_MUSCLE_CELL_DIFFERENTIATION	-1.67079	0.108294
	GO_INTERLEUKIN_1_BETA_PRODUCTION	-1.43	0.331		GO_MAMMARY_GLAND_DUCT_MORPHOGENESIS	-1.51876	0.142885		GO_CELL_CHEMOTAXIS	-1.40228	0.245128		GO_SKELETAL_MUSCLE_CELL_DIFFERENTIATION	-1.67021	0.10759
	GO_INTERLEUKIN_1_PRODUCTION	-1.43	0.331		GO_REGULATION_OF_FAT_CELL_DIFFERENTIATION	-1.51846	0.142822		GO_POSITIVE_REGULATION_OF_PROTEIN_KINASE_B_SIGNALING	-1.40022	0.248451		GO_POSITIVE_REGULATION_OF_LYMPHOCYTE_ACTIVATION	-1.66976	0.106786
	GO_HEPARAN_SULFATE_PROTEOGLYCAN_METABOLIC_PROCESS	-1.43	0.332		GO_NEUTRAL_LIPID_BIOSYNTHETIC_PROCESS	-1.51679	0.144427		GO_I_KAPPAB_KINASE_NF_KAPPAB_SIGNALING	-1.39993	0.248537		GO_MUSCLE_ORGAN_DEVELOPMENT	-1.66856	0.106721
	GO_POSITIVE_REGULATION_OF_MYELOID_LEUKOCYTE_CYTOKINE_PRODUCTION_INVOLVED_IN_IMMUNE_RESPONSE	-1.43	0.334		GO_NEGATIVE_REGULATION_OF_ION_TRANSPORT	-1.51607	0.144919		GO_REGULATION_OF_MONONUCLEAR_CELL_MIGRATION	-1.39969	0.248544		GO_NEURAL_NUCLEUS_DEVELOPMENT	-1.66636	0.108261
	GO_CELL_KILLING	-1.43	0.333		GO_REGULATION_OF_GASTRULATION	-1.51455	0.146666		GO_REGULATION_OF_SYSTEMIC_ARTERIAL_BLOOD_PRESSURE_MEDIATED_BY_A_CHEMICAL_SIGNAL	-1.39959	0.248301		GO_CELLULAR_RESPONSE_TO_REACTIVE_NITROGEN_SPECIES	-1.66453	0.109092
	GO_MESENCHYMAL_CELL_PROLIFERATION	-1.43	0.332		GO_CRANIAL_SKELETAL_SYSTEM_DEVELOPMENT	-1.51366	0.147357		GO_CARBOHYDRATE_CATABOLIC_PROCESS	-1.3983	0.25017		GO_NEGATIVE_REGULATION_OF_INTERFERON_GAMMA_PRODUCTION	-1.66141	0.112087
	GO_DEFENSE_RESPONSE_TO_VIRUS	-1.43	0.333		GO_REGULATION_OF_HEART_MORPHOGENESIS	-1.5136	0.146968		GO_RESPONSE_TO_ETHANOL	-1.39743	0.251369		GO_GAMMA_DELTA_T_CELL_ACTIVATION	-1.66111	0.111022
	GO_NEGATIVE_REGULATION_OF_T_CELL_DIFFERENTIATION	-1.43	0.333		GO_MONOCYTE_CHEMOTACTIC_PROTEIN_1_PRODUCTION	-1.51333	0.146822		GO_DERMATAN_SULFATE_PROTEOGLYCAN_METABOLIC_PROCESS	-1.39684	0.252022		GO_POSITIVE_REGULATION_OF_LEUKOCYTE_CELL_CELL_ADHESION	-1.66054	0.110613
	GO_NEGATIVE_REGULATION_OF_IMMUNE_SYSTEM_PROCESS	-1.43	0.332		GO_TOOTH_MINERALIZATION	-1.51298	0.146773		GO_MULTICELLULAR_ORGANISMAL_HOMEOSTASIS	-1.39648	0.252253		GO_NEGATIVE_REGULATION_OF_PROTEIN_POLYMERIZATION	-1.65979	0.110272
	GO_CALCIUM_ION_TRANSMEMBRANE_TRANSPORT	-1.43	0.331		GO_NEGATIVE_REGULATION_OF_ANION_TRANSPORT	-1.51274	0.146708		GO_ACTION_POTENTIAL	-1.39538	0.253861		GO_POSITIVE_REGULATION_OF_MYOBLAST_DIFFERENTIATION	-1.65417	0.116367
	GO_REGULATION_OF_SYNAPTIC_VESICLE_RECYCLING	-1.42	0.334		GO_EPITHELIAL_TUBE_BRANCHING_INVOLVED_IN_LUNG_MORPHOGENESIS	-1.51147	0.148061		GO_NEGATIVE_REGULATION_OF_ANION_TRANSPORT	-1.39509	0.253958		GO_PURINERGIC_NUCLEOTIDE_RECEPTOR_SIGNALING_PATHWAY	-1.65342	0.11613
	GO_POSITIVE_REGULATION_OF_INTERLEUKIN_12_PRODUCTION	-1.42	0.334		GO_NEGATIVE_REGULATION_OF_OXIDOREDUCTASE_ACTIVITY	-1.51054	0.149023		GO_MAST_CELL_MEDIATED_IMMUNITY	-1.39499	0.253717		GO_REGULATION_OF_IMMUNOGLOBULIN_PRODUCTION	-1.65279	0.115833
	GO_NEGATIVE_REGULATION_OF_PEPTIDYL_THREONINE_PHOSPHORYLATION	-1.42	0.336		GO_SECONDARY_PALATE_DEVELOPMENT	-1.5102	0.14901		GO_POSITIVE_REGULATION_OF_NATURAL_KILLER_CELL_ACTIVATION	-1.39431	0.254607		GO_REGULATION_OF_NATURAL_KILLER_CELL_MEDIATED_IMMUNITY	-1.65125	0.116552
	GO_REGULATION_OF_HAIR_FOLLICLE_DEVELOPMENT	-1.42	0.337		GO_MECHANORECEPTOR_DIFFERENTIATION	-1.5095	0.149601		GO_POSITIVE_REGULATION_OF_RECEPTOR_INTERNALIZATION	-1.39421	0.254348		GO_REGULATION_OF_NEUTROPHIL_MIGRATION	-1.64675	0.121782
	GO_NEGATIVE_REGULATION_OF_RECEPTOR_SIGNALING_PATHWAY_VIA_STAT	-1.42	0.337		GO_SKIN_EPIDERMIS_DEVELOPMENT	-1.50926	0.149505		GO_RESPONSE_TO_VITAMIN_A	-1.39383	0.254579		GO_REGULATION_OF_CALCIUM_MEDIATED_SIGNALING	-1.64548	0.122118
	GO_POSITIVE_REGULATION_OF_CYTOKINE_SECRETION	-1.42	0.336		GO_POSITIVE_REGULATION_OF_BIOMINERALIZATION	-1.509	0.149399		GO_NEGATIVE_REGULATION_OF_VASCULAR_ASSOCIATED_SMOOTH_MUSCLE_CELL_PROLIFERATION	-1.39224	0.257045		GO_LONG_CHAIN_FATTY_ACID_BIOSYNTHETIC_PROCESS	-1.6451	0.121378
	GO_SALIVARY_GLAND_DEVELOPMENT	-1.42	0.335		GO_REGULATION_OF_POTASSIUM_ION_TRANSPORT	-1.50829	0.149911		GO_POSITIVE_REGULATION_OF_RECEPTOR_SIGNALING_PATHWAY_VIA_STAT	-1.3917	0.257617		GO_PEPTIDE_CATABOLIC_PROCESS	-1.64453	0.120857
	GO_NEGATIVE_REGULATION_OF_CELL_CELL_ADHESION	-1.42	0.334		GO_MEMBRANE_DEPOLARIZATION	-1.50782	0.15001		GO_OXIDATIVE_PHOSPHORYLATION	-1.39144	0.257634		GO_POSITIVE_REGULATION_OF_INTERLEUKIN_2_PRODUCTION	-1.64341	0.121221
	GO_MACROPHAGE_ACTIVATION	-1.42	0.334		GO_PLATELET_DEGRANULATION	-1.50607	0.151928		GO_POSITIVE_REGULATION_OF_LIPID_STORAGE	-1.391	0.258014		GO_LEUKOCYTE_HOMEOSTASIS	-1.64286	0.120644
	GO_REGULATION_OF_NEUROINFLAMMATORY_RESPONSE	-1.42	0.334		GO_NON_CANONICAL_WNT_SIGNALING_PATHWAY	-1.50538	0.152452		GO_REGULATION_OF_LIPID_KINASE_ACTIVITY	-1.38926	0.260876		GO_REGULATION_OF_T_CELL_DIFFERENTIATION	-1.64159	0.121171
	GO_REGULATION_OF_T_CELL_CHEMOTAXIS	-1.42	0.334		GO_REGULATION_OF_HEART_RATE	-1.50332	0.154846		GO_NADH_METABOLIC_PROCESS	-1.38894	0.261061		GO_POSITIVE_REGULATION_OF_ATP_METABOLIC_PROCESS	-1.63852	0.124179
	GO_VESICLE_DOCKING	-1.42	0.334		GO_RESPONSE_TO_NITRIC_OXIDE	-1.50331	0.154384		GO_REGULATION_OF_PROTEIN_KINASE_C_SIGNALING	-1.38882	0.260854		GO_POSITIVE_REGULATION_OF_INTERLEUKIN_4_PRODUCTION	-1.63807	0.123426
	GO_REGULATION_OF_ALPHA_BETA_T_CELL_DIFFERENTIATION	-1.42	0.333		GO_REGULATION_OF_SODIUM_ION_TRANSPORT	-1.50285	0.154592		GO_REGULATION_OF_POTASSIUM_ION_TRANSPORT	-1.38756	0.262835		GO_RETINOIC_ACID_RECEPTOR_SIGNALING_PATHWAY	-1.63579	0.125499
	GO_BRANCHING_MORPHOGENESIS_OF_AN_EPITHELIAL_TUBE	-1.42	0.333		GO_PROTEIN_DEPOLYMERIZATION	-1.50207	0.155297		GO_POSITIVE_REGULATION_OF_EPITHELIAL_CELL_APOPTOTIC_PROCESS	-1.38733	0.262843		GO_SHORT_CHAIN_FATTY_ACID_METABOLIC_PROCESS	-1.63498	0.125426
	GO_POSITIVE_REGULATION_OF_INTERFERON_GAMMA_PRODUCTION	-1.42	0.333		GO_FATTY_ACID_TRANSPORT	-1.50191	0.155092		GO_REGULATION_OF_GRANULOCYTE_CHEMOTAXIS	-1.38662	0.263808		GO_LYMPH_NODE_DEVELOPMENT	-1.63452	0.124737
	GO_POSITIVE_REGULATION_OF_TUMOR_NECROSIS_FACTOR_SECRETION	-1.42	0.333		GO_POSITIVE_REGULATION_OF_CARBOHYDRATE_METABOLIC_PROCESS	-1.50158	0.155145		GO_ENDOTHELIAL_CELL_CHEMOTAXIS	-1.38635	0.263874		GO_POSITIVE_REGULATION_OF_MUSCLE_TISSUE_DEVELOPMENT	-1.63275	0.125793
	GO_GLUCOCORTICOID_BIOSYNTHETIC_PROCESS	-1.42	0.333		GO_REGULATION_OF_HORMONE_BIOSYNTHETIC_PROCESS	-1.50134	0.154997		GO_POSITIVE_REGULATION_OF_ENDOTHELIAL_CELL_CHEMOTAXIS	-1.38604	0.263981		GO_REGULATION_OF_VASCULOGENESIS	-1.63251	0.124897
	GO_PEPTIDYL_L_CYSTEINE_S_PALMITOYLATION	-1.42	0.333		GO_GLUCOSE_IMPORT	-1.50125	0.154666		GO_NEGATIVE_REGULATION_OF_INTERLEUKIN_8_PRODUCTION	-1.3852	0.265218		GO_REGULATION_OF_MUSCLE_ADAPTATION	-1.63106	0.125669
	GO_T_CELL_PROLIFERATION	-1.42	0.332		GO_EAR_MORPHOGENESIS	-1.50108	0.154482		GO_PATHWAY_RESTRICTED_SMAD_PROTEIN_PHOSPHORYLATION	-1.38494	0.265273		GO_REGULATION_OF_MYOBLAST_DIFFERENTIATION	-1.63045	0.125416
	GO_PROTEIN_HETEROOLIGOMERIZATION	-1.42	0.332		GO_TRIGLYCERIDE_BIOSYNTHETIC_PROCESS	-1.50095	0.154232		GO_EOSINOPHIL_MIGRATION	-1.38358	0.267382		GO_REGULATION_OF_MUSCLE_SYSTEM_PROCESS	-1.62972	0.125366
	GO_LONG_CHAIN_FATTY_ACYL_COA_BIOSYNTHETIC_PROCESS	-1.42	0.331		GO_EMBRYONIC_APPENDAGE_MORPHOGENESIS	-1.50067	0.154269		GO_POSITIVE_REGULATION_OF_I_KAPPAB_KINASE_NF_KAPPAB_SIGNALING	-1.38254	0.268969		GO_POSITIVE_REGULATION_OF_TELOMERASE_ACTIVITY	-1.62949	0.124585
	GO_FAT_CELL_DIFFERENTIATION	-1.42	0.331		GO_GLUCOSE_METABOLIC_PROCESS	-1.49991	0.154976		GO_REGULATION_OF_PLATELET_DERIVED_GROWTH_FACTOR_RECEPTOR_SIGNALING_PATHWAY	-1.38178	0.270033		GO_FATTY_ACID_HOMEOSTASIS	-1.6287	0.124388
	GO_PRODUCTION_OF_MOLECULAR_MEDIATOR_OF_IMMUNE_RESPONSE	-1.42	0.33		GO_POSITIVE_REGULATION_OF_CARDIAC_MUSCLE_TISSUE_DEVELOPMENT	-1.49911	0.155785		GO_POSITIVE_REGULATION_OF_PEPTIDE_SECRETION	-1.38133	0.270439		GO_LYMPHOCYTE_MEDIATED_IMMUNITY	-1.62815	0.124013
	GO_CARDIAC_CONDUCTION	-1.41	0.331		GO_RESPONSE_TO_ETHANOL	-1.49879	0.155812		GO_NEGATIVE_REGULATION_OF_CHEMOTAXIS	-1.38126	0.270074		GO_ALANINE_TRANSPORT	-1.62512	0.127131
	GO_POSITIVE_REGULATION_OF_FAT_CELL_DIFFERENTIATION	-1.41	0.33		GO_ESTABLISHMENT_OF_PLANAR_POLARITY_OF_EMBRYONIC_EPITHELIUM	-1.49806	0.156339		GO_SKELETAL_MUSCLE_CELL_DIFFERENTIATION	-1.38049	0.271099		GO_LEUKOCYTE_CELL_CELL_ADHESION	-1.62488	0.126278
	GO_POSITIVE_REGULATION_OF_CALCIUM_ION_TRANSPORT_INTO_CYTOSOL	-1.41	0.329		GO_RESPONSE_TO_COLD	-1.49789	0.156154		GO_MYELOID_LEUKOCYTE_DIFFERENTIATION	-1.37995	0.271657		GO_AMINO_ACID_BETAINE_METABOLIC_PROCESS	-1.62261	0.128168
	GO_TOLL_LIKE_RECEPTOR_4_SIGNALING_PATHWAY	-1.41	0.329		GO_METANEPHROS_DEVELOPMENT	-1.49776	0.155927		GO_REGULATION_OF_CELLULAR_CARBOHYDRATE_METABOLIC_PROCESS	-1.37986	0.27137		GO_NEGATIVE_REGULATION_OF_CALCIUM_MEDIATED_SIGNALING	-1.61994	0.130805
	GO_CD8_POSITIVE_ALPHA_BETA_T_CELL_ACTIVATION	-1.41	0.33		GO_PROSTATE_GLAND_DEVELOPMENT	-1.49602	0.157885		GO_REGULATION_OF_CELL_FATE_COMMITMENT	-1.37962	0.271326		GO_NATURAL_KILLER_CELL_MEDIATED_IMMUNITY	-1.61933	0.130547
	GO_CELL_CELL_RECOGNITION	-1.41	0.332		GO_DEVELOPMENTAL_INDUCTION	-1.49593	0.15757		GO_PROTEIN_AUTOPHOSPHORYLATION	-1.37796	0.274211		GO_HEART_PROCESS	-1.61834	0.130875
	GO_POSITIVE_REGULATION_OF_ALCOHOL_BIOSYNTHETIC_PROCESS	-1.41	0.332		GO_CAMERA_TYPE_EYE_MORPHOGENESIS	-1.49386	0.159988		GO_CELLULAR_RESPONSE_TO_LOW_DENSITY_LIPOPROTEIN_PARTICLE_STIMULUS	-1.37791	0.273864		GO_NEGATIVE_REGULATION_OF_ACTIN_FILAMENT_DEPOLYMERIZATION	-1.61794	0.130207
	GO_NEGATIVE_REGULATION_OF_HISTONE_ACETYLATION	-1.41	0.334		GO_SMOOTH_MUSCLE_CELL_MIGRATION	-1.49344	0.160156		GO_REGULATION_OF_LEUKOCYTE_ADHESION_TO_VASCULAR_ENDOTHELIAL_CELL	-1.37784	0.273538		GO_ADAPTIVE_IMMUNE_RESPONSE_BASED_ON_SOMATIC_RECOMBINATION_OF_IMMUNE_RECEPTORS_BUILT_FROM_IMMUNOGLOBULIN_SUPERFAMILY_DOMAINS	-1.6166	0.131021
	GO_OLIGOSACCHARIDE_BIOSYNTHETIC_PROCESS	-1.41	0.333		GO_MUSCLE_CELL_MIGRATION	-1.49325	0.159964		GO_NEGATIVE_REGULATION_OF_JNK_CASCADE	-1.37741	0.273873		GO_REGULATION_OF_CHROMATIN_ASSEMBLY	-1.61559	0.131384
	GO_REGULATION_OF_NEUROTRANSMITTER_UPTAKE	-1.41	0.334		GO_RESPONSE_TO_FIBROBLAST_GROWTH_FACTOR	-1.49296	0.159962		GO_REGULATION_OF_MYOBLAST_DIFFERENTIATION	-1.37739	0.273453		GO_NEGATIVE_REGULATION_OF_ACTIN_FILAMENT_POLYMERIZATION	-1.61338	0.13344
	GO_REGULATION_OF_LIPOPOLYSACCHARIDE_MEDIATED_SIGNALING_PATHWAY	-1.41	0.335		GO_REGULATION_OF_CHONDROCYTE_DIFFERENTIATION	-1.49055	0.162939		GO_MONONUCLEAR_CELL_MIGRATION	-1.37737	0.273035		GO_REGULATION_OF_ADAPTIVE_IMMUNE_RESPONSE	-1.61322	0.132505
	GO_POSITIVE_REGULATION_OF_MACROPHAGE_ACTIVATION	-1.41	0.336		GO_POSITIVE_REGULATION_OF_WNT_SIGNALING_PATHWAY	-1.4902	0.162986		GO_POSITIVE_REGULATION_OF_CARDIAC_MUSCLE_TISSUE_DEVELOPMENT	-1.37663	0.273935		GO_RESPONSE_TO_CAFFEINE	-1.61271	0.132198
	GO_NEGATIVE_REGULATION_OF_PHOSPHORYLATION	-1.41	0.337		GO_NEGATIVE_REGULATION_OF_OSTEOBLAST_DIFFERENTIATION	-1.48949	0.163585		GO_REGULATION_OF_MEMBRANE_DEPOLARIZATION	-1.37533	0.275996		GO_ACTIVATION_OF_IMMUNE_RESPONSE	-1.60882	0.136635
	GO_VESICLE_DOCKING_INVOLVED_IN_EXOCYTOSIS	-1.41	0.34		GO_REGULATION_OF_PHOSPHOLIPASE_C_ACTIVITY	-1.48916	0.163582		GO_NEGATIVE_REGULATION_OF_SIGNALING_RECEPTOR_ACTIVITY	-1.37527	0.275655		GO_REGULATION_OF_LEUKOCYTE_APOPTOTIC_PROCESS	-1.6061	0.139667
	GO_STRIATED_MUSCLE_CELL_DIFFERENTIATION	-1.41	0.339		GO_REGULATION_OF_SYSTEMIC_ARTERIAL_BLOOD_PRESSURE	-1.48882	0.163639		GO_CALCIUM_ION_IMPORT_INTO_CYTOSOL	-1.37477	0.276128		GO_REGULATION_OF_VASOCONSTRICTION	-1.60451	0.141078
	GO_MEMBRANE_PROTEIN_ECTODOMAIN_PROTEOLYSIS	-1.41	0.339		GO_AORTA_MORPHOGENESIS	-1.48828	0.163944		GO_BRANCHING_INVOLVED_IN_SALIVARY_GLAND_MORPHOGENESIS	-1.37413	0.276976		GO_PHOSPHATIDYLGLYCEROL_ACYL_CHAIN_REMODELING	-1.60445	0.140051
	GO_EXTRACELLULAR_STRUCTURE_ORGANIZATION	-1.41	0.338		GO_REGULATION_OF_CALCIUM_MEDIATED_SIGNALING	-1.48815	0.163702		GO_CELLULAR_RESPONSE_TO_RETINOIC_ACID	-1.37406	0.276641		GO_NEGATIVE_REGULATION_OF_ACTIN_FILAMENT_BUNDLE_ASSEMBLY	-1.6023	0.14215
	GO_HEART_PROCESS	-1.4	0.34		GO_ESTABLISHMENT_OF_TISSUE_POLARITY	-1.48807	0.163329		GO_PYRIDINE_CONTAINING_COMPOUND_BIOSYNTHETIC_PROCESS	-1.37382	0.276664		GO_FATTY_ACID_DERIVATIVE_TRANSPORT	-1.6004	0.143796
	GO_NEGATIVE_REGULATION_OF_OXIDATIVE_STRESS_INDUCED_INTRINSIC_APOPTOTIC_SIGNALING_PATHWAY	-1.4	0.339		GO_EMBRYONIC_FORELIMB_MORPHOGENESIS	-1.48801	0.162972		GO_POSITIVE_REGULATION_OF_MYELOID_LEUKOCYTE_DIFFERENTIATION	-1.37379	0.276265		GO_POSITIVE_REGULATION_OF_MACROPHAGE_DERIVED_FOAM_CELL_DIFFERENTIATION	-1.59954	0.144085
	GO_EPITHELIAL_STRUCTURE_MAINTENANCE	-1.4	0.338		GO_ARTERY_MORPHOGENESIS	-1.48799	0.162557		GO_POSITIVE_REGULATION_OF_OSTEOCLAST_DIFFERENTIATION	-1.37374	0.275916		GO_REGULATION_OF_NEUTROPHIL_CHEMOTAXIS	-1.59871	0.144194
	GO_REGULATION_OF_PHOSPHOLIPASE_ACTIVITY	-1.4	0.338		GO_MODIFICATION_OF_POSTSYNAPTIC_STRUCTURE	-1.48735	0.163065		GO_ANIMAL_ORGAN_MATURATION	-1.37363	0.275691		GO_REGULATION_OF_LEUKOCYTE_MEDIATED_IMMUNITY	-1.59572	0.147707
	GO_CHONDROCYTE_DIFFERENTIATION	-1.4	0.337		GO_POSITIVE_REGULATION_OF_BONE_MINERALIZATION	-1.48678	0.163467		GO_IONOTROPIC_GLUTAMATE_RECEPTOR_SIGNALING_PATHWAY	-1.37357	0.275355		GO_ENDOCYTIC_RECYCLING	-1.59507	0.147565
	GO_REGULATION_OF_PEPTIDYL_TYROSINE_PHOSPHORYLATION	-1.4	0.337		GO_CARTILAGE_DEVELOPMENT_INVOLVED_IN_ENDOCHONDRAL_BONE_MORPHOGENESIS	-1.48644	0.16357		GO_POSITIVE_REGULATION_OF_CD4_POSITIVE_ALPHA_BETA_T_CELL_DIFFERENTIATION	-1.37353	0.274993		GO_POSITIVE_REGULATION_OF_ALPHA_BETA_T_CELL_PROLIFERATION	-1.59456	0.147347
	GO_VITAMIN_D_METABOLIC_PROCESS	-1.4	0.338		GO_PEROXISOME_PROLIFERATOR_ACTIVATED_RECEPTOR_SIGNALING_PATHWAY	-1.48619	0.163498		GO_CELL_CELL_SIGNALING_INVOLVED_IN_CARDIAC_CONDUCTION	-1.37348	0.274642		GO_POSITIVE_REGULATION_OF_ADAPTIVE_IMMUNE_RESPONSE	-1.59145	0.151131
	GO_APICAL_JUNCTION_ASSEMBLY	-1.4	0.34		GO_RENAL_SYSTEM_VASCULATURE_DEVELOPMENT	-1.486	0.163337		GO_FOLIC_ACID_METABOLIC_PROCESS	-1.3732	0.274726		GO_REGULATION_OF_LYMPHOCYTE_DIFFERENTIATION	-1.59069	0.151085
	GO_REGULATION_OF_HUMORAL_IMMUNE_RESPONSE	-1.4	0.339		GO_NEGATIVE_REGULATION_OF_CELLULAR_RESPONSE_TO_TRANSFORMING_GROWTH_FACTOR_BETA_STIMULUS	-1.48591	0.162984		GO_NEGATIVE_REGULATION_OF_SECRETION	-1.37298	0.274712		GO_POSITIVE_REGULATION_OF_TELOMERE_CAPPING	-1.59068	0.149977
	GO_MAINTENANCE_OF_GASTROINTESTINAL_EPITHELIUM	-1.4	0.338		GO_VENTRICULAR_CARDIAC_MUSCLE_CELL_DIFFERENTIATION	-1.48572	0.162806		GO_NITRIC_OXIDE_SYNTHASE_BIOSYNTHETIC_PROCESS	-1.37288	0.274494		GO_REGULATION_OF_LEUKOCYTE_PROLIFERATION	-1.5895	0.150859
	GO_REGULATION_OF_BLOOD_PRESSURE	-1.4	0.341		GO_NEGATIVE_REGULATION_OF_NUCLEOCYTOPLASMIC_TRANSPORT	-1.48529	0.162912		GO_POSITIVE_REGULATION_OF_MYOBLAST_DIFFERENTIATION	-1.37245	0.274893		GO_NAD_METABOLIC_PROCESS	-1.58729	0.153333
	GO_B_CELL_RECEPTOR_SIGNALING_PATHWAY	-1.4	0.342		GO_MONOCARBOXYLIC_ACID_CATABOLIC_PROCESS	-1.48513	0.162688		GO_REGULATION_OF_PEPTIDE_SECRETION	-1.37204	0.275251		GO_B_CELL_MEDIATED_IMMUNITY	-1.58697	0.152776
	GO_HETEROPHILIC_CELL_CELL_ADHESION_VIA_PLASMA_MEMBRANE_CELL_ADHESION_MOLECULES	-1.4	0.343		GO_POSITIVE_REGULATION_OF_KIDNEY_DEVELOPMENT	-1.48501	0.162426		GO_REGULATION_OF_CARBOHYDRATE_CATABOLIC_PROCESS	-1.37159	0.275708		GO_NEGATIVE_REGULATION_OF_RESPONSE_TO_BIOTIC_STIMULUS	-1.58663	0.15214
	GO_NEGATIVE_REGULATION_OF_ANIMAL_ORGAN_MORPHOGENESIS	-1.4	0.343		GO_REGULATION_OF_CELL_CELL_ADHESION_MEDIATED_BY_CADHERIN	-1.48488	0.162133		GO_POTASSIUM_ION_TRANSPORT	-1.37112	0.276172		GO_LYMPHOCYTE_MIGRATION	-1.58615	0.151735
	GO_REGULATION_OF_SPINDLE_ASSEMBLY	-1.4	0.344		GO_RESPIRATORY_SYSTEM_DEVELOPMENT	-1.4815	0.166558		GO_MONOCARBOXYLIC_ACID_TRANSPORT	-1.3708	0.276344		GO_POSITIVE_REGULATION_OF_CELL_ACTIVATION	-1.58461	0.153105
	GO_ADAPTIVE_IMMUNE_RESPONSE_BASED_ON_SOMATIC_RECOMBINATION_OF_IMMUNE_RECEPTORS_BUILT_FROM_IMMUNOGLOBULIN_SUPERFAMILY_DOMAINS	-1.4	0.343		GO_MUSCLE_ADAPTATION	-1.48018	0.167944		GO_REGULATION_OF_TRANSLATIONAL_INITIATION	-1.37032	0.276826		GO_CELLULAR_DEFENSE_RESPONSE	-1.5819	0.156486
	GO_BONE_GROWTH	-1.4	0.342		GO_NEGATIVE_REGULATION_OF_CARDIAC_MUSCLE_TISSUE_DEVELOPMENT	-1.47948	0.168577		GO_CARBOHYDRATE_BIOSYNTHETIC_PROCESS	-1.37	0.276962		GO_T_CELL_DIFFERENTIATION	-1.57652	0.164049
	GO_ACTIN_FILAMENT_BASED_MOVEMENT	-1.4	0.343		GO_AMINOGLYCAN_CATABOLIC_PROCESS	-1.4793	0.168373		GO_RESPONSE_TO_COLD	-1.36999	0.276535		GO_NATURAL_KILLER_CELL_DIFFERENTIATION	-1.57608	0.163621
	GO_CELL_MIGRATION_INVOLVED_IN_HEART_DEVELOPMENT	-1.4	0.342		GO_GLYCOGEN_BIOSYNTHETIC_PROCESS	-1.47918	0.168078		GO_ENDOCYTIC_RECYCLING	-1.36942	0.277215		GO_REGULATION_OF_MUSCLE_CONTRACTION	-1.57462	0.164798
	GO_POSITIVE_REGULATION_OF_DEFENSE_RESPONSE_TO_VIRUS_BY_HOST	-1.4	0.344		GO_ENDODERM_DEVELOPMENT	-1.47802	0.169344		GO_ANATOMICAL_STRUCTURE_MATURATION	-1.36601	0.283609		GO_SOMATIC_DIVERSIFICATION_OF_IMMUNE_RECEPTORS	-1.5731	0.166017
	GO_LYMPHOCYTE_MEDIATED_IMMUNITY	-1.39	0.343		GO_RESPONSE_TO_NUTRIENT	-1.47732	0.169952		GO_RESPONSE_TO_LITHIUM_ION	-1.36486	0.285526		GO_MYOTUBE_DIFFERENTIATION	-1.57299	0.165064
	GO_TUMOR_NECROSIS_FACTOR_BIOSYNTHETIC_PROCESS	-1.39	0.343		GO_RENAL_SYSTEM_PROCESS_INVOLVED_IN_REGULATION_OF_SYSTEMIC_ARTERIAL_BLOOD_PRESSURE	-1.47713	0.169788		GO_REGULATION_OF_T_HELPER_CELL_DIFFERENTIATION	-1.36442	0.285985		GO_POSITIVE_REGULATION_OF_TORC1_SIGNALING	-1.57145	0.166518
	GO_NEGATIVE_REGULATION_OF_INTRINSIC_APOPTOTIC_SIGNALING_PATHWAY_BY_P53_CLASS_MEDIATOR	-1.39	0.343		GO_POSITIVE_REGULATION_OF_SODIUM_ION_TRANSPORT	-1.47687	0.169687		GO_LIPID_DROPLET_ORGANIZATION	-1.36398	0.286387		GO_GLYCOGEN_BIOSYNTHETIC_PROCESS	-1.57134	0.165549
	GO_POSITIVE_REGULATION_OF_PEPTIDYL_SERINE_PHOSPHORYLATION	-1.39	0.343		GO_MEMBRANE_DEPOLARIZATION_DURING_CARDIAC_MUSCLE_CELL_ACTION_POTENTIAL	-1.47672	0.169504		GO_POSITIVE_REGULATION_OF_PEPTIDYL_TYROSINE_PHOSPHORYLATION	-1.36398	0.285929		GO_CHAPERONE_MEDIATED_AUTOPHAGY	-1.57006	0.166561
	GO_NEGATIVE_REGULATION_OF_CHEMOKINE_PRODUCTION	-1.39	0.342		GO_MUSCLE_CELL_FATE_COMMITMENT	-1.47661	0.169206		GO_ENTRY_INTO_HOST	-1.36356	0.286363		GO_MEMBRANE_DEPOLARIZATION_DURING_CARDIAC_MUSCLE_CELL_ACTION_POTENTIAL	-1.56952	0.166363
	GO_DERMATAN_SULFATE_PROTEOGLYCAN_METABOLIC_PROCESS	-1.39	0.343		GO_REGULATION_OF_EPITHELIAL_TUBE_FORMATION	-1.47659	0.168777		GO_MIDBRAIN_DEVELOPMENT	-1.36266	0.287757		GO_MONOCARBOXYLIC_ACID_TRANSPORT	-1.56889	0.166246
	GO_INTERLEUKIN_8_PRODUCTION	-1.39	0.345		GO_LONG_CHAIN_FATTY_ACYL_COA_BIOSYNTHETIC_PROCESS	-1.47621	0.168871		GO_NEURAL_NUCLEUS_DEVELOPMENT	-1.36197	0.288726		GO_REGULATION_OF_MYOTUBE_DIFFERENTIATION	-1.56806	0.16672
	GO_NEGATIVE_REGULATION_OF_ERBB_SIGNALING_PATHWAY	-1.39	0.346		GO_STRIATED_MUSCLE_CELL_PROLIFERATION	-1.47447	0.171061		GO_CHEMOKINE_PRODUCTION	-1.36172	0.288777		GO_CELL_COMMUNICATION_BY_ELECTRICAL_COUPLING_INVOLVED_IN_CARDIAC_CONDUCTION	-1.56773	0.166207
	GO_REGULATION_OF_MEIOTIC_CELL_CYCLE	-1.39	0.346		GO_ENDOCHONDRAL_BONE_MORPHOGENESIS	-1.47365	0.171872		GO_RESPONSE_TO_ANTIBIOTIC	-1.36169	0.288392		GO_REGULATION_OF_B_CELL_PROLIFERATION	-1.56639	0.167291
	GO_POSITIVE_REGULATION_OF_CD4_POSITIVE_ALPHA_BETA_T_CELL_DIFFERENTIATION	-1.39	0.347		GO_NEUROBLAST_DIVISION	-1.47333	0.171858		GO_CELLULAR_RESPONSE_TO_EXOGENOUS_DSRNA	-1.3606	0.29006		GO_ACUTE_INFLAMMATORY_RESPONSE_TO_ANTIGENIC_STIMULUS	-1.56583	0.167022
	GO_REGULATION_OF_TRIGLYCERIDE_BIOSYNTHETIC_PROCESS	-1.39	0.348		GO_POSITIVE_REGULATION_OF_PEPTIDYL_LYSINE_ACETYLATION	-1.47251	0.172738		GO_POSITIVE_REGULATION_OF_LYMPHOCYTE_CHEMOTAXIS	-1.36052	0.289815		GO_POSITIVE_REGULATION_OF_CALCIUM_MEDIATED_SIGNALING	-1.56408	0.16894
	GO_REGULATION_OF_MONOOXYGENASE_ACTIVITY	-1.39	0.355		GO_AORTA_DEVELOPMENT	-1.47205	0.172985		GO_REGULATION_OF_RETINOIC_ACID_RECEPTOR_SIGNALING_PATHWAY	-1.36047	0.289471		GO_REGULATION_OF_MUSCLE_ORGAN_DEVELOPMENT	-1.56373	0.168527
	GO_NEGATIVE_REGULATION_OF_CELL_ACTIVATION	-1.39	0.355		GO_CELLULAR_RESPONSE_TO_ACID_CHEMICAL	-1.472	0.172634		GO_PEPTIDE_CATABOLIC_PROCESS	-1.36027	0.289491		GO_B_CELL_PROLIFERATION	-1.56133	0.171637
	GO_EPITHELIAL_TO_MESENCHYMAL_TRANSITION	-1.39	0.355		GO_POSITIVE_REGULATION_OF_SKELETAL_MUSCLE_TISSUE_DEVELOPMENT	-1.47026	0.174831		GO_REGULATION_OF_VIRAL_LIFE_CYCLE	-1.35987	0.289837		GO_LIPOXYGENASE_PATHWAY	-1.56062	0.17195
	GO_REGULATION_OF_EXOSOMAL_SECRETION	-1.39	0.354		GO_PROTEOGLYCAN_BIOSYNTHETIC_PROCESS	-1.47	0.174786		GO_PLATELET_AGGREGATION	-1.35978	0.289532		GO_POSITIVE_REGULATION_OF_LYMPHOCYTE_MEDIATED_IMMUNITY	-1.55983	0.172183
	GO_PRESYNAPTIC_ENDOCYTOSIS	-1.38	0.356		GO_ACTIN_FILAMENT_DEPOLYMERIZATION	-1.46847	0.176732		GO_CELL_MATURATION	-1.35963	0.289404		GO_RESPONSE_TO_MUSCLE_ACTIVITY	-1.55743	0.175322
	GO_PARAXIAL_MESODERM_DEVELOPMENT	-1.38	0.358		GO_REGULATION_OF_PROTEIN_ACETYLATION	-1.46833	0.176504		GO_REGULATION_OF_LIPID_STORAGE	-1.35887	0.290456		GO_STRIATUM_DEVELOPMENT	-1.556	0.176688
	GO_CELL_RECOGNITION	-1.38	0.359		GO_REGULATION_OF_BIOMINERALIZATION	-1.46781	0.176812		GO_POSITIVE_REGULATION_OF_RELEASE_OF_SEQUESTERED_CALCIUM_ION_INTO_CYTOSOL	-1.35832	0.291032		GO_B_CELL_ACTIVATION	-1.55243	0.181948
	GO_NEGATIVE_REGULATION_OF_TYPE_I_INTERFERON_PRODUCTION	-1.38	0.359		GO_NEGATIVE_REGULATION_OF_PROTEIN_TYROSINE_KINASE_ACTIVITY	-1.46758	0.176713		GO_NEGATIVE_REGULATION_OF_DEFENSE_RESPONSE_TO_VIRUS	-1.35822	0.290747		GO_REGULATION_OF_BLOOD_CIRCULATION	-1.55075	0.183876
	GO_MECHANORECEPTOR_DIFFERENTIATION	-1.38	0.359		GO_REGULATION_OF_PHOSPHOLIPASE_ACTIVITY	-1.4667	0.177564		GO_GLUTATHIONE_DERIVATIVE_METABOLIC_PROCESS	-1.35814	0.290467		GO_CELLULAR_HORMONE_METABOLIC_PROCESS	-1.54952	0.184928
	GO_REGULATION_OF_RESPONSE_TO_CYTOKINE_STIMULUS	-1.38	0.361		GO_ENDOCARDIAL_CUSHION_MORPHOGENESIS	-1.46655	0.177342		GO_REGULATION_OF_ANION_TRANSMEMBRANE_TRANSPORT	-1.35731	0.291667		GO_IMMUNOGLOBULIN_PRODUCTION	-1.54952	0.183813
	GO_REGULATION_OF_MACROPHAGE_ACTIVATION	-1.38	0.362		GO_REGULATION_OF_FATTY_ACID_METABOLIC_PROCESS	-1.46588	0.177868		GO_REGULATION_OF_ERAD_PATHWAY	-1.35703	0.291781		GO_REGULATION_OF_B_CELL_RECEPTOR_SIGNALING_PATHWAY	-1.54946	0.182789
	GO_POSITIVE_REGULATION_OF_PHOSPHOLIPASE_ACTIVITY	-1.38	0.363		GO_RESPONSE_TO_VITAMIN	-1.46534	0.178291		GO_VASCULAR_ENDOTHELIAL_GROWTH_FACTOR_PRODUCTION	-1.35652	0.292355		GO_NEGATIVE_REGULATION_OF_PROTEIN_CONTAINING_COMPLEX_ASSEMBLY	-1.54933	0.181927
	GO_MESODERMAL_CELL_DIFFERENTIATION	-1.38	0.363		GO_NEGATIVE_REGULATION_OF_VASCULAR_ASSOCIATED_SMOOTH_MUSCLE_CELL_PROLIFERATION	-1.46495	0.178448		GO_POSITIVE_REGULATION_OF_CARDIAC_MUSCLE_CELL_DIFFERENTIATION	-1.35627	0.29241		GO_CELLULAR_RESPONSE_TO_NITRIC_OXIDE	-1.54804	0.182924
	GO_SKELETAL_SYSTEM_MORPHOGENESIS	-1.38	0.363		GO_EXTRACELLULAR_MATRIX_DISASSEMBLY	-1.46351	0.180343		GO_REGULATION_OF_TUMOR_NECROSIS_FACTOR_MEDIATED_SIGNALING_PATHWAY	-1.35563	0.293313		GO_DENDRITIC_CELL_MIGRATION	-1.5474	0.1831
	GO_INTERFERON_GAMMA_PRODUCTION	-1.38	0.363		GO_NEGATIVE_REGULATION_OF_CARDIAC_MUSCLE_CELL_PROLIFERATION	-1.46344	0.180008		GO_LONG_CHAIN_FATTY_ACID_METABOLIC_PROCESS	-1.35544	0.293275		GO_ALPHA_BETA_T_CELL_ACTIVATION	-1.54691	0.182963
	GO_REGULATION_OF_PHOSPHOLIPASE_C_ACTIVITY	-1.38	0.366		GO_CELLULAR_RESPONSE_TO_ARSENIC_CONTAINING_SUBSTANCE	-1.46328	0.179826		GO_PROTON_TRANSMEMBRANE_TRANSPORT	-1.35487	0.29401		GO_REGULATION_OF_MEMBRANE_DEPOLARIZATION	-1.54539	0.184446
	GO_POSITIVE_REGULATION_OF_ALPHA_BETA_T_CELL_PROLIFERATION	-1.38	0.365		GO_REGULATION_OF_GLUCOSE_IMPORT	-1.46213	0.181114		GO_CELLULAR_RESPONSE_TO_ALCOHOL	-1.3548	0.29372		GO_FATTY_ACID_TRANSPORT	-1.54517	0.18367
	GO_POSITIVE_REGULATION_OF_PROTEIN_KINASE_B_SIGNALING	-1.38	0.365		GO_CARDIAC_CHAMBER_MORPHOGENESIS	-1.46192	0.180996		GO_PYRIMIDINE_NUCLEOSIDE_CATABOLIC_PROCESS	-1.35365	0.295673		GO_NEGATIVE_REGULATION_OF_LYMPHOCYTE_APOPTOTIC_PROCESS	-1.54332	0.186173
	GO_POSITIVE_REGULATION_OF_NF_KAPPAB_TRANSCRIPTION_FACTOR_ACTIVITY	-1.38	0.365		GO_SOMITE_DEVELOPMENT	-1.46105	0.181882		GO_REGULATION_OF_RESPONSE_TO_CYTOKINE_STIMULUS	-1.35345	0.295619		GO_CELLULAR_RESPONSE_TO_CORTICOSTEROID_STIMULUS	-1.54295	0.185629
	GO_KINETOCHORE_ASSEMBLY	-1.37	0.366		GO_EPITHELIAL_TUBE_FORMATION	-1.46097	0.181525		GO_BONE_RESORPTION	-1.35332	0.295461		GO_LEUKOCYTE_PROLIFERATION	-1.54092	0.188159
	GO_NEGATIVE_REGULATION_OF_KINASE_ACTIVITY	-1.37	0.365		GO_MORPHOGENESIS_OF_A_POLARIZED_EPITHELIUM	-1.46085	0.18128		GO_BICARBONATE_TRANSPORT	-1.35315	0.295339		GO_PHOSPHATIDIC_ACID_METABOLIC_PROCESS	-1.54023	0.188415
	GO_NEGATIVE_REGULATION_OF_TISSUE_REMODELING	-1.37	0.365		GO_ACTIVATION_OF_PHOSPHOLIPASE_C_ACTIVITY	-1.46066	0.181112		GO_PEPTIDYL_PROLINE_HYDROXYLATION	-1.35266	0.296		GO_ACTIVATION_OF_PROTEIN_KINASE_A_ACTIVITY	-1.53934	0.188915
	GO_EPIDERMAL_GROWTH_FACTOR_RECEPTOR_SIGNALING_PATHWAY	-1.37	0.367		GO_EPITHELIAL_CELL_CELL_ADHESION	-1.46	0.181763		GO_PURINERGIC_NUCLEOTIDE_RECEPTOR_SIGNALING_PATHWAY	-1.35184	0.29719		GO_MEMBRANE_DEPOLARIZATION	-1.53805	0.190113
	GO_POSITIVE_REGULATION_OF_INTERLEUKIN_8_PRODUCTION	-1.37	0.366		GO_NEGATIVE_REGULATION_OF_CELL_MATRIX_ADHESION	-1.45941	0.182252		GO_MONOSACCHARIDE_METABOLIC_PROCESS	-1.35094	0.298662		GO_ACETYL_COA_METABOLIC_PROCESS	-1.53627	0.192208
	GO_NEGATIVE_REGULATION_OF_HEART_CONTRACTION	-1.37	0.366		GO_NEGATIVE_REGULATION_OF_INTRINSIC_APOPTOTIC_SIGNALING_PATHWAY_IN_RESPONSE_TO_DNA_DAMAGE	-1.45895	0.18242		GO_RESPONSE_TO_INTERFERON_BETA	-1.35091	0.298287		GO_RESPONSE_TO_FATTY_ACID	-1.53593	0.191787
	GO_REGULATION_OF_EMBRYONIC_DEVELOPMENT	-1.37	0.365		GO_REGULATION_OF_CELLULAR_RESPONSE_TO_VASCULAR_ENDOTHELIAL_GROWTH_FACTOR_STIMULUS	-1.45861	0.18252		GO_CARDIAC_MUSCLE_CELL_CONTRACTION	-1.35063	0.298409		GO_LYMPHOCYTE_DIFFERENTIATION	-1.53219	0.197886
	GO_REGULATION_OF_PEPTIDYL_SERINE_PHOSPHORYLATION	-1.37	0.365		GO_RENAL_SYSTEM_PROCESS	-1.4564	0.185469		GO_POSITIVE_REGULATION_OF_NF_KAPPAB_TRANSCRIPTION_FACTOR_ACTIVITY	-1.35017	0.298852		GO_BETA_CATENIN_TCF_COMPLEX_ASSEMBLY	-1.53171	0.197734
	GO_REGULATION_OF_NITRIC_OXIDE_BIOSYNTHETIC_PROCESS	-1.37	0.364		GO_POSITIVE_REGULATION_OF_MORPHOGENESIS_OF_AN_EPITHELIUM	-1.45622	0.185285		GO_REGULATION_OF_PLATELET_ACTIVATION	-1.34985	0.299103		GO_CELLULAR_MODIFIED_AMINO_ACID_METABOLIC_PROCESS	-1.52978	0.200114
	GO_OVULATION	-1.37	0.365		GO_SUBSTANTIA_NIGRA_DEVELOPMENT	-1.45586	0.185388		GO_REGULATION_OF_NEUTROPHIL_CHEMOTAXIS	-1.34893	0.300608		GO_NEGATIVE_REGULATION_OF_IMMUNE_SYSTEM_PROCESS	-1.5291	0.200207
	GO_NEUROBLAST_DIVISION	-1.37	0.364		GO_POSITIVE_REGULATION_OF_PROTEIN_EXPORT_FROM_NUCLEUS	-1.45512	0.18612		GO_ORGANIC_CATION_TRANSPORT	-1.34793	0.302213		GO_REGULATION_OF_OXIDATIVE_PHOSPHORYLATION	-1.52906	0.1992
	GO_REGULATION_OF_ERBB_SIGNALING_PATHWAY	-1.37	0.368		GO_STRESS_GRANULE_ASSEMBLY	-1.45426	0.186975		GO_PROTEIN_LOCALIZATION_TO_CELL_SURFACE	-1.34773	0.302169		GO_REGULATION_OF_GRANULOCYTE_CHEMOTAXIS	-1.52795	0.200045
	GO_CD4_POSITIVE_OR_CD8_POSITIVE_ALPHA_BETA_T_CELL_LINEAGE_COMMITMENT	-1.37	0.369		GO_ERBB2_SIGNALING_PATHWAY	-1.4528	0.188872		GO_REACTIVE_NITROGEN_SPECIES_METABOLIC_PROCESS	-1.34737	0.302503		GO_MUSCLE_CELL_FATE_COMMITMENT	-1.52645	0.201639
	GO_NERVE_DEVELOPMENT	-1.37	0.369		GO_REGULATION_OF_BONE_MINERALIZATION	-1.45268	0.188596		GO_RESPONSE_TO_GLUCAGON	-1.34732	0.302136		GO_REGULATION_OF_CALCIUM_ION_TRANSPORT	-1.5263	0.200881
	GO_KINETOCHORE_ORGANIZATION	-1.37	0.368		GO_INTRINSIC_APOPTOTIC_SIGNALING_PATHWAY_IN_RESPONSE_TO_OXIDATIVE_STRESS	-1.45176	0.189584		GO_RESPONSE_TO_NITRIC_OXIDE	-1.34705	0.302236		GO_LIPID_OXIDATION	-1.52569	0.200919
	GO_REGULATION_OF_T_HELPER_CELL_DIFFERENTIATION	-1.37	0.367		GO_POSITIVE_REGULATION_OF_MESONEPHROS_DEVELOPMENT	-1.45051	0.191075		GO_ORGANIC_ACID_TRANSMEMBRANE_TRANSPORT	-1.34566	0.304766		GO_NEGATIVE_REGULATION_OF_T_CELL_MEDIATED_IMMUNITY	-1.52494	0.201361
	GO_PROTEOGLYCAN_METABOLIC_PROCESS	-1.37	0.367		GO_POLYSACCHARIDE_BIOSYNTHETIC_PROCESS	-1.45002	0.191381		GO_POLYSACCHARIDE_CATABOLIC_PROCESS	-1.34561	0.304426		GO_NEGATIVE_REGULATION_OF_INTERLEUKIN_2_PRODUCTION	-1.52425	0.201505
	GO_REGULATION_OF_MICROGLIAL_CELL_ACTIVATION	-1.37	0.368		GO_MYOTUBE_DIFFERENTIATION	-1.44988	0.191124		GO_NEGATIVE_REGULATION_OF_STRESS_ACTIVATED_PROTEIN_KINASE_SIGNALING_CASCADE	-1.34481	0.305595		GO_KETONE_BIOSYNTHETIC_PROCESS	-1.52406	0.200793
	GO_EMBRYONIC_EYE_MORPHOGENESIS	-1.37	0.369		GO_AMELOGENESIS	-1.44957	0.191127		GO_BETA_CATENIN_TCF_COMPLEX_ASSEMBLY	-1.34421	0.306386		GO_CELL_COMMUNICATION_INVOLVED_IN_CARDIAC_CONDUCTION	-1.5239	0.20005
	GO_REGULATION_OF_CELL_FATE_COMMITMENT	-1.37	0.369		GO_REGULATION_OF_CAMP_MEDIATED_SIGNALING	-1.44883	0.191837		GO_BENZENE_CONTAINING_COMPOUND_METABOLIC_PROCESS	-1.34394	0.306526		GO_POSITIVE_REGULATION_OF_NATURAL_KILLER_CELL_ACTIVATION	-1.5236	0.199592
	GO_T_CELL_CHEMOTAXIS	-1.37	0.368		GO_MONOSACCHARIDE_METABOLIC_PROCESS	-1.44849	0.191932		GO_REGULATION_OF_MUSCLE_CELL_DIFFERENTIATION	-1.34385	0.306253		GO_T_CELL_PROLIFERATION	-1.52314	0.199379
	GO_FORMATION_OF_PRIMARY_GERM_LAYER	-1.37	0.369		GO_NEGATIVE_REGULATION_OF_MUSCLE_CONTRACTION	-1.44805	0.192175		GO_REGULATION_OF_AMYLOID_BETA_FORMATION	-1.34365	0.306217		GO_NEGATIVE_REGULATION_OF_LYMPHOCYTE_ACTIVATION	-1.52299	0.198602
	GO_ANATOMICAL_STRUCTURE_MATURATION	-1.37	0.371		GO_NEGATIVE_REGULATION_OF_NEURAL_PRECURSOR_CELL_PROLIFERATION	-1.44734	0.19283		GO_POSITIVE_REGULATION_OF_ENDOTHELIAL_CELL_APOPTOTIC_PROCESS	-1.34311	0.307009		GO_GLUTATHIONE_METABOLIC_PROCESS	-1.52043	0.202089
	GO_NEUTRAL_LIPID_BIOSYNTHETIC_PROCESS	-1.37	0.37		GO_MIDDLE_EAR_MORPHOGENESIS	-1.44683	0.19323		GO_POSITIVE_REGULATION_OF_INTERLEUKIN_10_PRODUCTION	-1.34281	0.307139		GO_REGULATION_OF_POTASSIUM_ION_TRANSMEMBRANE_TRANSPORTER_ACTIVITY	-1.51764	0.206404
	GO_MITOTIC_CYTOKINETIC_PROCESS	-1.36	0.373		GO_TYPE_B_PANCREATIC_CELL_PROLIFERATION	-1.44665	0.193082		GO_NEGATIVE_REGULATION_OF_MYOTUBE_DIFFERENTIATION	-1.34259	0.307195		GO_NEGATIVE_REGULATION_OF_CELL_CELL_ADHESION	-1.51737	0.205937
	GO_NEGATIVE_REGULATION_OF_VIRAL_GENOME_REPLICATION	-1.36	0.373		GO_RESPONSE_TO_ACTIVITY	-1.44565	0.194226		GO_REGULATION_OF_MUSCLE_ORGAN_DEVELOPMENT	-1.34162	0.308807		GO_POSITIVE_REGULATION_OF_CALCIUM_ION_TRANSPORT	-1.51704	0.205564
	GO_POSITIVE_REGULATION_OF_AMYLOID_BETA_FORMATION	-1.36	0.373		GO_EMBRYONIC_ORGAN_MORPHOGENESIS	-1.44539	0.194194		GO_NEUROTROPHIN_SIGNALING_PATHWAY	-1.34149	0.308646		GO_MEMBRANE_DEPOLARIZATION_DURING_ACTION_POTENTIAL	-1.51621	0.206189
	GO_REGULATION_OF_ANIMAL_ORGAN_MORPHOGENESIS	-1.36	0.372		GO_HEART_GROWTH	-1.44535	0.193806		GO_REGULATION_OF_PEPTIDYL_TYROSINE_PHOSPHORYLATION	-1.34147	0.30823		GO_CALCINEURIN_MEDIATED_SIGNALING	-1.51586	0.205795
	GO_REGULATION_OF_RELEASE_OF_SEQUESTERED_CALCIUM_ION_INTO_CYTOSOL	-1.36	0.372		GO_REGULATION_OF_MEMBRANE_DEPOLARIZATION	-1.44527	0.193496		GO_POSITIVE_REGULATION_OF_JUN_KINASE_ACTIVITY	-1.34127	0.308201		GO_POSITIVE_REGULATION_OF_CARDIAC_MUSCLE_CELL_DIFFERENTIATION	-1.51564	0.205165
	GO_REGULATION_OF_DEFENSE_RESPONSE_TO_BACTERIUM	-1.36	0.371		GO_LYMPHANGIOGENESIS	-1.44456	0.194205		GO_ATP_SYNTHESIS_COUPLED_ELECTRON_TRANSPORT	-1.34119	0.307911		GO_REGULATION_OF_ALPHA_BETA_T_CELL_ACTIVATION	-1.51545	0.204472
	GO_MUSCLE_SYSTEM_PROCESS	-1.36	0.371		GO_CELL_MIGRATION_INVOLVED_IN_GASTRULATION	-1.44425	0.194234		GO_PROTEIN_KINASE_B_SIGNALING	-1.34074	0.308475		GO_REGULATION_OF_T_HELPER_17_TYPE_IMMUNE_RESPONSE	-1.5151	0.204196
[truncated: 2,239 more rows]
