# Supplementary material for: β-Hydroxy-β-Methylbutyrate Supplementation Promotes Antitumor Immunity in an Obesity Responsive Mouse Model of Pancreatic Ductal Adenocarcinoma
Source: Cancers (Basel). 2021 Dec 18;13(24):6359. doi: 10.3390/cancers13246359 (PMC8699071; doi:10.3390/cancers13246359)
Supplement: Supplementary file 1 [file cancers-13-06359-s001.zip › Table S4-Bone marrow-derived macrophage GSEA enrichments.xlsx]

## Sheet: Sheet1
	M0 (positive) vs M0+HMB (negative)				M1 (positive) vs M1+HMB (negative)				M0 (positive) vs M1 (negative)
	Gene set	NES	FDRq		Gene set	NES	FDRq		Gene set	NES	FDRq
	HALLMARK_E2F_TARGETS	1.85	0.004		HALLMARK_E2F_TARGETS	1.88	0		HALLMARK_E2F_TARGETS	2.4	0
	HALLMARK_G2M_CHECKPOINT	1.66	0.016		HALLMARK_G2M_CHECKPOINT	1.81	0		HALLMARK_G2M_CHECKPOINT	2.37	0
	HALLMARK_INTERFERON_ALPHA_RESPONSE	1.53	0.034		HALLMARK_BILE_ACID_METABOLISM	1.17	0.767		HALLMARK_MITOTIC_SPINDLE	1.78	0.002
	HALLMARK_NOTCH_SIGNALING	1.39	0.092		HALLMARK_KRAS_SIGNALING_DN	1.14	0.696		HALLMARK_MYOGENESIS	1.62	0.014
	HALLMARK_ESTROGEN_RESPONSE_LATE	1.18	0.5		HALLMARK_MYC_TARGETS_V1	1.12	0.683		HALLMARK_ANDROGEN_RESPONSE	1.61	0.014
	HALLMARK_MYC_TARGETS_V2	1.15	0.5		HALLMARK_PEROXISOME	1.01	1		HALLMARK_SPERMATOGENESIS	1.59	0.013
	HALLMARK_HEDGEHOG_SIGNALING	1.12	0.547		HALLMARK_PANCREAS_BETA_CELLS	0.96	1		HALLMARK_EPITHELIAL_MESENCHYMAL_TRANSITION	1.55	0.016
	HALLMARK_INTERFERON_GAMMA_RESPONSE	1.08	0.645		HALLMARK_MITOTIC_SPINDLE	0.95	1		HALLMARK_CHOLESTEROL_HOMEOSTASIS	1.3	0.161
	HALLMARK_MYC_TARGETS_V1	1.07	0.595		HALLMARK_IL2_STAT5_SIGNALING	0.89	1		HALLMARK_BILE_ACID_METABOLISM	1.29	0.149
	HALLMARK_MTORC1_SIGNALING	1.01	0.808		HALLMARK_ESTROGEN_RESPONSE_LATE	0.87	1		HALLMARK_UV_RESPONSE_DN	1.28	0.152
	HALLMARK_UNFOLDED_PROTEIN_RESPONSE	1	0.784		HALLMARK_NOTCH_SIGNALING	0.86	1		HALLMARK_MYC_TARGETS_V1	1.21	0.246
	HALLMARK_PI3K_AKT_MTOR_SIGNALING	0.96	0.878		HALLMARK_UNFOLDED_PROTEIN_RESPONSE	0.71	1		HALLMARK_HEDGEHOG_SIGNALING	1.1	0.469
	HALLMARK_P53_PATHWAY	0.95	0.842		HALLMARK_INTERFERON_ALPHA_RESPONSE	0.69	1		HALLMARK_APICAL_SURFACE	1.06	0.568
	HALLMARK_MITOTIC_SPINDLE	0.88	1		HALLMARK_MYC_TARGETS_V2	0.65	1		HALLMARK_APICAL_JUNCTION	1.04	0.601
	HALLMARK_WNT_BETA_CATENIN_SIGNALING	0.78	1		HALLMARK_HEME_METABOLISM	0.64	1		HALLMARK_UNFOLDED_PROTEIN_RESPONSE	1.03	0.57
	HALLMARK_ANDROGEN_RESPONSE	0.75	1		HALLMARK_DNA_REPAIR	0.54	0.999		HALLMARK_REACTIVE_OXYGEN_SPECIES_PATHWAY	1.03	0.544
	HALLMARK_FATTY_ACID_METABOLISM	0.62	1		HALLMARK_EPITHELIAL_MESENCHYMAL_TRANSITION	-1.72	0.028		HALLMARK_MYC_TARGETS_V2	1.02	0.53
	HALLMARK_DNA_REPAIR	0.55	1		HALLMARK_COAGULATION	-1.68	0.019		HALLMARK_ADIPOGENESIS	0.94	0.78
	HALLMARK_PROTEIN_SECRETION	0.39	1		HALLMARK_INFLAMMATORY_RESPONSE	-1.61	0.025		HALLMARK_DNA_REPAIR	0.9	0.851
	HALLMARK_EPITHELIAL_MESENCHYMAL_TRANSITION	-1.94	0		HALLMARK_TNFA_SIGNALING_VIA_NFKB	-1.52	0.047		HALLMARK_FATTY_ACID_METABOLISM	0.89	0.841
	HALLMARK_COAGULATION	-1.69	0.008		HALLMARK_ANGIOGENESIS	-1.43	0.09		HALLMARK_PANCREAS_BETA_CELLS	0.86	0.886
	HALLMARK_TNFA_SIGNALING_VIA_NFKB	-1.6	0.022		HALLMARK_P53_PATHWAY	-1.43	0.077		HALLMARK_OXIDATIVE_PHOSPHORYLATION	0.85	0.854
	HALLMARK_APICAL_JUNCTION	-1.42	0.116		HALLMARK_XENOBIOTIC_METABOLISM	-1.41	0.074		HALLMARK_PEROXISOME	0.81	0.891
	HALLMARK_MYOGENESIS	-1.29	0.313		HALLMARK_APICAL_JUNCTION	-1.34	0.133		HALLMARK_INFLAMMATORY_RESPONSE	-2.83	0
	HALLMARK_XENOBIOTIC_METABOLISM	-1.24	0.419		HALLMARK_IL6_JAK_STAT3_SIGNALING	-1.34	0.124		HALLMARK_IL6_JAK_STAT3_SIGNALING	-2.57	0
	HALLMARK_HYPOXIA	-1.23	0.407		HALLMARK_COMPLEMENT	-1.28	0.18		HALLMARK_INTERFERON_GAMMA_RESPONSE	-2.53	0
	HALLMARK_TGF_BETA_SIGNALING	-1.21	0.402		HALLMARK_ESTROGEN_RESPONSE_EARLY	-1.28	0.169		HALLMARK_TNFA_SIGNALING_VIA_NFKB	-2.49	0
	HALLMARK_COMPLEMENT	-1.2	0.392		HALLMARK_GLYCOLYSIS	-1.27	0.167		HALLMARK_COMPLEMENT	-2.15	0
	HALLMARK_APOPTOSIS	-1.14	0.572		HALLMARK_ALLOGRAFT_REJECTION	-1.2	0.308		HALLMARK_ALLOGRAFT_REJECTION	-1.95	0
	HALLMARK_KRAS_SIGNALING_DN	-1.11	0.63		HALLMARK_INTERFERON_GAMMA_RESPONSE	-1.18	0.321		HALLMARK_INTERFERON_ALPHA_RESPONSE	-1.93	0
	HALLMARK_ESTROGEN_RESPONSE_EARLY	-1.09	0.652		HALLMARK_MYOGENESIS	-1.17	0.336		HALLMARK_HYPOXIA	-1.78	0.001
	HALLMARK_IL6_JAK_STAT3_SIGNALING	-1.08	0.674		HALLMARK_KRAS_SIGNALING_UP	-1.15	0.349		HALLMARK_COAGULATION	-1.68	0.006
	HALLMARK_ANGIOGENESIS	-1.07	0.636		HALLMARK_APOPTOSIS	-1.14	0.352		HALLMARK_XENOBIOTIC_METABOLISM	-1.61	0.01
	HALLMARK_UV_RESPONSE_DN	-1.06	0.64		HALLMARK_OXIDATIVE_PHOSPHORYLATION	-1.14	0.346		HALLMARK_KRAS_SIGNALING_UP	-1.54	0.017
	HALLMARK_INFLAMMATORY_RESPONSE	-1.06	0.619		HALLMARK_SPERMATOGENESIS	-1.12	0.364		HALLMARK_UV_RESPONSE_UP	-1.46	0.033
	HALLMARK_APICAL_SURFACE	-1.05	0.616		HALLMARK_UV_RESPONSE_DN	-1.11	0.379		HALLMARK_IL2_STAT5_SIGNALING	-1.45	0.033
	HALLMARK_IL2_STAT5_SIGNALING	-1.04	0.596		HALLMARK_CHOLESTEROL_HOMEOSTASIS	-1.04	0.586		HALLMARK_APOPTOSIS	-1.41	0.042
	HALLMARK_ALLOGRAFT_REJECTION	-1	0.751		HALLMARK_HYPOXIA	-1.03	0.583		HALLMARK_P53_PATHWAY	-1.37	0.055
	HALLMARK_UV_RESPONSE_UP	-0.98	0.782		HALLMARK_TGF_BETA_SIGNALING	-1.03	0.558		HALLMARK_KRAS_SIGNALING_DN	-1.34	0.069
	HALLMARK_REACTIVE_OXYGEN_SPECIES_PATHWAY	-0.97	0.766		HALLMARK_UV_RESPONSE_UP	-0.98	0.724		HALLMARK_GLYCOLYSIS	-1.31	0.08
	HALLMARK_SPERMATOGENESIS	-0.94	0.857		HALLMARK_HEDGEHOG_SIGNALING	-0.97	0.707		HALLMARK_ESTROGEN_RESPONSE_LATE	-1.29	0.09
	HALLMARK_PANCREAS_BETA_CELLS	-0.94	0.828		HALLMARK_APICAL_SURFACE	-0.96	0.721		HALLMARK_NOTCH_SIGNALING	-1.26	0.109
	HALLMARK_KRAS_SIGNALING_UP	-0.94	0.794		HALLMARK_ANDROGEN_RESPONSE	-0.95	0.735		HALLMARK_HEME_METABOLISM	-1.21	0.157
	HALLMARK_GLYCOLYSIS	-0.92	0.834		HALLMARK_WNT_BETA_CATENIN_SIGNALING	-0.87	0.955		HALLMARK_ESTROGEN_RESPONSE_EARLY	-1.2	0.155
	HALLMARK_HEME_METABOLISM	-0.86	0.979		HALLMARK_FATTY_ACID_METABOLISM	-0.82	1		HALLMARK_MTORC1_SIGNALING	-1.05	0.406
	HALLMARK_CHOLESTEROL_HOMEOSTASIS	-0.86	0.946		HALLMARK_PROTEIN_SECRETION	-0.72	1		HALLMARK_ANGIOGENESIS	-1.05	0.408
	HALLMARK_PEROXISOME	-0.83	0.969		HALLMARK_PI3K_AKT_MTOR_SIGNALING	-0.7	1		HALLMARK_WNT_BETA_CATENIN_SIGNALING	-0.85	0.915
	HALLMARK_BILE_ACID_METABOLISM	-0.82	0.956		HALLMARK_ADIPOGENESIS	-0.65	1		HALLMARK_TGF_BETA_SIGNALING	-0.83	0.928
	HALLMARK_ADIPOGENESIS	-0.73	1		HALLMARK_REACTIVE_OXYGEN_SPECIES_PATHWAY	-0.63	1		HALLMARK_PI3K_AKT_MTOR_SIGNALING	-0.61	1
	HALLMARK_OXIDATIVE_PHOSPHORYLATION	-0.42	1		HALLMARK_MTORC1_SIGNALING	-0.39	1		HALLMARK_PROTEIN_SECRETION	-0.55	0.999
