# Supplementary material for: β-Hydroxy-β-Methylbutyrate Supplementation Promotes Antitumor Immunity in an Obesity Responsive Mouse Model of Pancreatic Ductal Adenocarcinoma
Source: Cancers (Basel). 2021 Dec 18;13(24):6359. doi: 10.3390/cancers13246359 (PMC8699071; doi:10.3390/cancers13246359)
Supplement: Supplementary file 1 [file cancers-13-06359-s001.zip › Table S5-Muscle GSEA enrichments.xlsx]

## Sheet: Hallmarks
Control (positive) vs HMB (negative)
Gene set	NES	FDRq
HALLMARK_ALLOGRAFT_REJECTION	2.4	0
HALLMARK_INTERFERON_GAMMA_RESPONSE	2.1	0
HALLMARK_INTERFERON_ALPHA_RESPONSE	1.93	0.001
HALLMARK_INFLAMMATORY_RESPONSE	1.9	0.001
HALLMARK_IL2_STAT5_SIGNALING	1.75	0.001
HALLMARK_E2F_TARGETS	1.72	0.002
HALLMARK_G2M_CHECKPOINT	1.72	0.002
HALLMARK_IL6_JAK_STAT3_SIGNALING	1.71	0.002
HALLMARK_APICAL_SURFACE	1.64	0.005
HALLMARK_TNFA_SIGNALING_VIA_NFKB	1.63	0.005
HALLMARK_APICAL_JUNCTION	1.63	0.005
HALLMARK_KRAS_SIGNALING_UP	1.57	0.01
HALLMARK_ANGIOGENESIS	1.52	0.016
HALLMARK_MITOTIC_SPINDLE	1.49	0.02
HALLMARK_COMPLEMENT	1.42	0.04
HALLMARK_UV_RESPONSE_DN	1.39	0.049
HALLMARK_EPITHELIAL_MESENCHYMAL_TRANSITION	1.38	0.054
HALLMARK_PI3K_AKT_MTOR_SIGNALING	1.29	0.118
HALLMARK_APOPTOSIS	1.27	0.133
HALLMARK_MTORC1_SIGNALING	1.24	0.161
HALLMARK_CHOLESTEROL_HOMEOSTASIS	1.23	0.164
HALLMARK_HYPOXIA	1.21	0.186
HALLMARK_TGF_BETA_SIGNALING	1.18	0.236
HALLMARK_WNT_BETA_CATENIN_SIGNALING	1.17	0.239
HALLMARK_REACTIVE_OXYGEN_SPECIES_PATHWAY	1.12	0.32
HALLMARK_ESTROGEN_RESPONSE_LATE	1.03	0.543
HALLMARK_HEDGEHOG_SIGNALING	1.02	0.555
HALLMARK_GLYCOLYSIS	0.98	0.65
HALLMARK_UV_RESPONSE_UP	0.96	0.702
HALLMARK_ESTROGEN_RESPONSE_EARLY	0.94	0.729
HALLMARK_ANDROGEN_RESPONSE	0.93	0.745
HALLMARK_P53_PATHWAY	0.84	0.964
HALLMARK_UNFOLDED_PROTEIN_RESPONSE	0.8	1
HALLMARK_MYOGENESIS	0.7	1
HALLMARK_ADIPOGENESIS	0.65	1
HALLMARK_NOTCH_SIGNALING	0.6	1
HALLMARK_PROTEIN_SECRETION	0.55	1
HALLMARK_OXIDATIVE_PHOSPHORYLATION	-1.74	0.005
HALLMARK_SPERMATOGENESIS	-1.26	0.421
HALLMARK_KRAS_SIGNALING_DN	-1.1	0.974
HALLMARK_COAGULATION	-1.09	0.779
HALLMARK_FATTY_ACID_METABOLISM	-1.08	0.687
HALLMARK_BILE_ACID_METABOLISM	-1.07	0.629
HALLMARK_XENOBIOTIC_METABOLISM	-0.98	0.93
HALLMARK_HEME_METABOLISM	-0.86	1
HALLMARK_DNA_REPAIR	-0.85	1
HALLMARK_PANCREAS_BETA_CELLS	-0.79	1
HALLMARK_MYC_TARGETS_V2	-0.74	1
HALLMARK_PEROXISOME	-0.65	1
HALLMARK_MYC_TARGETS_V1	-0.34	1

## Sheet: GO_BP
Control (positive) vs HMB (negative)
Gene set	NES	FDRq
GO_ANTIGEN_RECEPTOR_MEDIATED_SIGNALING_PATHWAY	2.39	0
GO_B_CELL_RECEPTOR_SIGNALING_PATHWAY	2.34	0
GO_LYMPHOCYTE_DIFFERENTIATION	2.27	0
GO_ADAPTIVE_IMMUNE_RESPONSE	2.26	0
GO_LYMPHOCYTE_COSTIMULATION	2.23	0
GO_T_CELL_RECEPTOR_SIGNALING_PATHWAY	2.23	0
GO_REGULATION_OF_ANTIGEN_RECEPTOR_MEDIATED_SIGNALING_PATHWAY	2.22	0
GO_IMMUNE_RESPONSE_REGULATING_CELL_SURFACE_RECEPTOR_SIGNALING_PATHWAY	2.2	0
GO_POSITIVE_REGULATION_OF_LEUKOCYTE_CELL_CELL_ADHESION	2.19	0
GO_T_CELL_ACTIVATION	2.17	0
GO_POSITIVE_REGULATION_OF_CELL_ACTIVATION	2.16	0
GO_FC_RECEPTOR_MEDIATED_STIMULATORY_SIGNALING_PATHWAY	2.15	0
GO_LEUKOCYTE_MEDIATED_CYTOTOXICITY	2.12	0
GO_T_CELL_DIFFERENTIATION	2.11	0
GO_POSITIVE_REGULATION_OF_CELL_CELL_ADHESION	2.1	0
GO_B_CELL_ACTIVATION	2.09	0
GO_REGULATION_OF_CELL_KILLING	2.09	0
GO_LEUKOCYTE_CELL_CELL_ADHESION	2.08	0
GO_B_CELL_PROLIFERATION	2.08	0
GO_REGULATION_OF_LYMPHOCYTE_ACTIVATION	2.08	0
GO_POSITIVE_REGULATION_OF_CELL_KILLING	2.07	0
GO_REGULATION_OF_MYELOID_LEUKOCYTE_MEDIATED_IMMUNITY	2.06	0
GO_INTERFERON_GAMMA_PRODUCTION	2.06	0
GO_LEUKOCYTE_PROLIFERATION	2.06	0
GO_LYMPHOCYTE_ACTIVATION_INVOLVED_IN_IMMUNE_RESPONSE	2.05	0
GO_CELL_KILLING	2.05	0
GO_REGULATION_OF_B_CELL_PROLIFERATION	2.04	0.001
GO_POSITIVE_REGULATION_OF_ALPHA_BETA_T_CELL_ACTIVATION	2.02	0.001
GO_LEUKOCYTE_DIFFERENTIATION	2.02	0.001
GO_REGULATION_OF_T_CELL_ACTIVATION	2.02	0.001
GO_IMMUNE_RESPONSE_REGULATING_SIGNALING_PATHWAY	2.02	0.001
GO_REGULATION_OF_LEUKOCYTE_MEDIATED_CYTOTOXICITY	2.01	0.001
GO_NATURAL_KILLER_CELL_MEDIATED_IMMUNITY	2.01	0.001
GO_ALPHA_BETA_T_CELL_ACTIVATION	2.01	0.001
GO_REGULATION_OF_LEUKOCYTE_DEGRANULATION	2.01	0.001
GO_T_CELL_SELECTION	2.01	0.001
GO_B_CELL_DIFFERENTIATION	2.01	0.001
GO_MAST_CELL_ACTIVATION	2.01	0.001
GO_REGULATION_OF_B_CELL_RECEPTOR_SIGNALING_PATHWAY	2	0.001
GO_PHAGOCYTOSIS	2	0.001
GO_REGULATION_OF_MAST_CELL_ACTIVATION	1.99	0.001
GO_CELLULAR_DEFENSE_RESPONSE	1.99	0.002
GO_ALPHA_BETA_T_CELL_DIFFERENTIATION	1.98	0.002
GO_POSITIVE_REGULATION_OF_CELL_ADHESION	1.98	0.002
GO_POSITIVE_REGULATION_OF_T_CELL_PROLIFERATION	1.98	0.002
GO_REGULATION_OF_LYMPHOCYTE_DIFFERENTIATION	1.97	0.002
GO_POSITIVE_REGULATION_OF_INTERFERON_GAMMA_PRODUCTION	1.97	0.002
GO_CELLULAR_EXTRAVASATION	1.97	0.002
GO_REGULATION_OF_MAST_CELL_ACTIVATION_INVOLVED_IN_IMMUNE_RESPONSE	1.97	0.002
GO_CD4_POSITIVE_ALPHA_BETA_T_CELL_DIFFERENTIATION	1.96	0.002
GO_CYTOKINE_METABOLIC_PROCESS	1.96	0.002
GO_POSITIVE_T_CELL_SELECTION	1.95	0.002
GO_POSITIVE_REGULATION_OF_LEUKOCYTE_PROLIFERATION	1.95	0.002
GO_FC_RECEPTOR_SIGNALING_PATHWAY	1.95	0.002
GO_REGULATION_OF_ACTIN_NUCLEATION	1.95	0.002
GO_REGULATION_OF_T_CELL_RECEPTOR_SIGNALING_PATHWAY	1.95	0.002
GO_MAST_CELL_MEDIATED_IMMUNITY	1.94	0.003
GO_LYMPHOCYTE_MIGRATION	1.94	0.003
GO_REGULATION_OF_B_CELL_DIFFERENTIATION	1.94	0.003
GO_MATURE_B_CELL_DIFFERENTIATION	1.94	0.003
GO_T_CELL_MIGRATION	1.93	0.003
GO_CELL_ADHESION_MEDIATED_BY_INTEGRIN	1.93	0.003
GO_REGULATION_OF_CELL_CELL_ADHESION	1.92	0.003
GO_INTERFERON_GAMMA_MEDIATED_SIGNALING_PATHWAY	1.92	0.004
GO_POSITIVE_REGULATION_OF_ANTIGEN_RECEPTOR_MEDIATED_SIGNALING_PATHWAY	1.92	0.004
GO_NEGATIVE_REGULATION_OF_ANTIGEN_RECEPTOR_MEDIATED_SIGNALING_PATHWAY	1.91	0.004
GO_LEUKOCYTE_MIGRATION	1.91	0.004
GO_ANTIGEN_PROCESSING_AND_PRESENTATION_OF_PEPTIDE_OR_POLYSACCHARIDE_ANTIGEN_VIA_MHC_CLASS_II	1.91	0.004
GO_REGULATION_OF_LEUKOCYTE_PROLIFERATION	1.91	0.004
GO_RESPIRATORY_BURST	1.9	0.005
GO_POSITIVE_REGULATION_OF_LYMPHOCYTE_DIFFERENTIATION	1.9	0.004
GO_REGULATION_OF_LEUKOCYTE_MEDIATED_IMMUNITY	1.9	0.005
GO_REGULATION_OF_B_CELL_ACTIVATION	1.9	0.005
GO_DENDRITIC_CELL_MIGRATION	1.89	0.005
GO_THYMIC_T_CELL_SELECTION	1.89	0.005
GO_PLATELET_ACTIVATION	1.89	0.005
GO_RESPONSE_TO_INTERFERON_GAMMA	1.89	0.005
GO_NEGATIVE_REGULATION_OF_INTERLEUKIN_6_PRODUCTION	1.89	0.005
GO_REGULATION_OF_HOMOTYPIC_CELL_CELL_ADHESION	1.89	0.005
GO_INTERLEUKIN_2_BIOSYNTHETIC_PROCESS	1.89	0.005
GO_REGULATION_OF_ALPHA_BETA_T_CELL_ACTIVATION	1.89	0.005
GO_INTEGRIN_MEDIATED_SIGNALING_PATHWAY	1.88	0.006
GO_REGULATION_OF_CELL_ADHESION_MEDIATED_BY_INTEGRIN	1.88	0.006
GO_MEMBRANE_INVAGINATION	1.88	0.006
GO_REGULATION_OF_PLATELET_ACTIVATION	1.88	0.006
GO_T_CELL_ACTIVATION_INVOLVED_IN_IMMUNE_RESPONSE	1.88	0.006
GO_PLATELET_AGGREGATION	1.87	0.007
GO_REGULATION_OF_LYMPHOCYTE_MIGRATION	1.86	0.008
GO_REGULATION_OF_CD4_POSITIVE_ALPHA_BETA_T_CELL_DIFFERENTIATION	1.86	0.008
GO_POSITIVE_REGULATION_OF_TYPE_I_INTERFERON_PRODUCTION	1.86	0.008
GO_REGULATION_OF_INTERLEUKIN_4_PRODUCTION	1.86	0.008
GO_REGULATION_OF_ALPHA_BETA_T_CELL_DIFFERENTIATION	1.86	0.008
GO_CHEMOKINE_SECRETION	1.85	0.009
GO_CD4_POSITIVE_ALPHA_BETA_T_CELL_ACTIVATION	1.84	0.009
GO_NATURAL_KILLER_CELL_ACTIVATION	1.84	0.01
GO_POSITIVE_REGULATION_OF_LEUKOCYTE_MEDIATED_CYTOTOXICITY	1.84	0.01
GO_REGULATION_OF_CD4_POSITIVE_ALPHA_BETA_T_CELL_ACTIVATION	1.84	0.01
GO_NEGATIVE_REGULATION_OF_B_CELL_ACTIVATION	1.84	0.01
GO_REGULATION_OF_PEPTIDYL_TYROSINE_PHOSPHORYLATION	1.84	0.01
GO_POSITIVE_REGULATION_OF_CD4_POSITIVE_ALPHA_BETA_T_CELL_ACTIVATION	1.84	0.01
GO_REGULATION_OF_IMMUNE_EFFECTOR_PROCESS	1.83	0.01
GO_T_CELL_DIFFERENTIATION_INVOLVED_IN_IMMUNE_RESPONSE	1.83	0.011
GO_T_HELPER_1_TYPE_IMMUNE_RESPONSE	1.83	0.011
GO_POSITIVE_REGULATION_OF_IMMUNE_EFFECTOR_PROCESS	1.83	0.011
GO_HOMOTYPIC_CELL_CELL_ADHESION	1.83	0.011
GO_POSITIVE_REGULATION_OF_ALPHA_BETA_T_CELL_DIFFERENTIATION	1.83	0.011
GO_REGULATION_OF_NIK_NF_KAPPAB_SIGNALING	1.83	0.011
GO_POSITIVE_REGULATION_OF_LIPID_KINASE_ACTIVITY	1.83	0.011
GO_T_CELL_PROLIFERATION	1.82	0.012
GO_FC_EPSILON_RECEPTOR_SIGNALING_PATHWAY	1.82	0.012
GO_IMMUNE_RESPONSE_TO_TUMOR_CELL	1.82	0.012
GO_INTERLEUKIN_2_PRODUCTION	1.82	0.013
GO_REGULATION_OF_PHAGOCYTOSIS	1.81	0.013
GO_POSITIVE_REGULATION_OF_CHEMOKINE_SECRETION	1.81	0.013
GO_POSITIVE_REGULATION_OF_RECEPTOR_SIGNALING_PATHWAY_VIA_STAT	1.81	0.013
GO_INTERLEUKIN_12_PRODUCTION	1.81	0.013
GO_POSITIVE_REGULATION_OF_PEPTIDYL_TYROSINE_PHOSPHORYLATION	1.81	0.014
GO_POSITIVE_REGULATION_OF_NATURAL_KILLER_CELL_MEDIATED_CYTOTOXICITY	1.81	0.014
GO_REGULATION_OF_LIPID_KINASE_ACTIVITY	1.8	0.014
GO_LYMPHOCYTE_MEDIATED_IMMUNITY	1.8	0.015
GO_PEPTIDYL_TYROSINE_MODIFICATION	1.8	0.016
GO_REGULATION_OF_PHOSPHATIDYLINOSITOL_3_KINASE_SIGNALING	1.8	0.016
GO_POSITIVE_REGULATION_OF_PHOSPHATIDYLINOSITOL_3_KINASE_SIGNALING	1.8	0.016
GO_INOSITOL_LIPID_MEDIATED_SIGNALING	1.79	0.016
GO_LOCALIZATION_WITHIN_MEMBRANE	1.79	0.016
GO_NEGATIVE_REGULATION_OF_LEUKOCYTE_MIGRATION	1.79	0.016
GO_ACTIVATION_OF_JANUS_KINASE_ACTIVITY	1.79	0.016
GO_T_CELL_DIFFERENTIATION_IN_THYMUS	1.79	0.016
GO_REGULATION_OF_T_CELL_DIFFERENTIATION	1.79	0.016
GO_REGULATION_OF_RECEPTOR_SIGNALING_PATHWAY_VIA_STAT	1.78	0.017
GO_POSITIVE_REGULATION_OF_ALPHA_BETA_T_CELL_PROLIFERATION	1.78	0.018
GO_TYPE_I_INTERFERON_PRODUCTION	1.78	0.018
GO_POSITIVE_REGULATION_OF_CYTOKINE_PRODUCTION	1.78	0.019
GO_INTERLEUKIN_4_PRODUCTION	1.78	0.019
GO_MYELOID_DENDRITIC_CELL_ACTIVATION	1.77	0.019
GO_REGULATION_OF_LEUKOCYTE_DIFFERENTIATION	1.77	0.019
GO_POSITIVE_REGULATION_OF_PHAGOCYTOSIS	1.77	0.021
GO_HETEROPHILIC_CELL_CELL_ADHESION_VIA_PLASMA_MEMBRANE_CELL_ADHESION_MOLECULES	1.76	0.021
GO_MATURE_B_CELL_DIFFERENTIATION_INVOLVED_IN_IMMUNE_RESPONSE	1.76	0.021
GO_NEUTROPHIL_MIGRATION	1.76	0.021
GO_NIK_NF_KAPPAB_SIGNALING	1.76	0.021
GO_NEGATIVE_REGULATION_OF_REGULATED_SECRETORY_PATHWAY	1.76	0.021
GO_POSITIVE_REGULATION_OF_INTERLEUKIN_2_PRODUCTION	1.76	0.021
GO_LYSOSOME_LOCALIZATION	1.76	0.021
GO_INTERFERON_GAMMA_BIOSYNTHETIC_PROCESS	1.76	0.021
GO_NEGATIVE_REGULATION_OF_EXOCYTOSIS	1.76	0.022
GO_LEUKOCYTE_CHEMOTAXIS	1.76	0.022
GO_POSITIVE_REGULATION_OF_CD4_POSITIVE_ALPHA_BETA_T_CELL_DIFFERENTIATION	1.76	0.022
GO_CELL_CHEMOTAXIS	1.75	0.022
GO_GLYCOSPHINGOLIPID_BIOSYNTHETIC_PROCESS	1.75	0.023
GO_POSITIVE_REGULATION_OF_CYTOKINE_BIOSYNTHETIC_PROCESS	1.75	0.023
GO_PRI_MIRNA_TRANSCRIPTION_BY_RNA_POLYMERASE_II	1.75	0.023
GO_RECEPTOR_SIGNALING_PATHWAY_VIA_STAT	1.75	0.023
GO_ADAPTIVE_IMMUNE_RESPONSE_BASED_ON_SOMATIC_RECOMBINATION_OF_IMMUNE_RECEPTORS_BUILT_FROM_IMMUNOGLOBULIN_SUPERFAMILY_DOMAINS	1.75	0.024
GO_NEGATIVE_REGULATION_OF_T_CELL_RECEPTOR_SIGNALING_PATHWAY	1.74	0.025
GO_POSITIVE_REGULATION_OF_LEUKOCYTE_DIFFERENTIATION	1.74	0.025
GO_PHOSPHATIDYLINOSITOL_3_KINASE_SIGNALING	1.74	0.026
GO_REGULATION_OF_T_CELL_MIGRATION	1.74	0.026
GO_RETROGRADE_AXONAL_TRANSPORT	1.74	0.026
GO_ACTIN_NUCLEATION	1.74	0.026
GO_POSITIVE_REGULATION_OF_MYELOID_LEUKOCYTE_MEDIATED_IMMUNITY	1.74	0.027
GO_NEGATIVE_REGULATION_OF_CELL_ACTIVATION	1.73	0.028
GO_POSITIVE_REGULATION_OF_ACTIN_FILAMENT_POLYMERIZATION	1.73	0.027
GO_REGULATION_OF_NATURAL_KILLER_CELL_MEDIATED_IMMUNITY	1.73	0.028
GO_ESTABLISHMENT_OF_ENDOTHELIAL_BARRIER	1.73	0.029
GO_POSITIVE_REGULATION_OF_B_CELL_PROLIFERATION	1.73	0.029
GO_REGULATION_OF_LYMPHOCYTE_MEDIATED_IMMUNITY	1.72	0.03
GO_CYTOKINE_SECRETION	1.72	0.031
GO_ALPHA_BETA_T_CELL_PROLIFERATION	1.72	0.031
GO_POSITIVE_REGULATION_OF_CELL_ADHESION_MEDIATED_BY_INTEGRIN	1.72	0.031
GO_LEUKOCYTE_ADHESION_TO_VASCULAR_ENDOTHELIAL_CELL	1.72	0.032
GO_POSITIVE_REGULATION_OF_MYELINATION	1.72	0.032
GO_NEGATIVE_REGULATION_OF_IMMUNE_SYSTEM_PROCESS	1.71	0.033
GO_INTERFERON_ALPHA_PRODUCTION	1.71	0.034
GO_NATURAL_KILLER_CELL_DIFFERENTIATION	1.71	0.034
GO_IMMUNOGLOBULIN_PRODUCTION	1.71	0.034
GO_REGULATION_OF_CELLULAR_EXTRAVASATION	1.71	0.034
GO_NEGATIVE_REGULATION_OF_INTERFERON_GAMMA_PRODUCTION	1.71	0.035
GO_ACTIN_POLYMERIZATION_OR_DEPOLYMERIZATION	1.7	0.036
GO_POSITIVE_REGULATION_OF_GTPASE_ACTIVITY	1.7	0.037
GO_POSITIVE_REGULATION_OF_NF_KAPPAB_TRANSCRIPTION_FACTOR_ACTIVITY	1.7	0.039
GO_POSITIVE_REGULATION_OF_RECEPTOR_INTERNALIZATION	1.7	0.039
GO_POSITIVE_REGULATION_OF_KILLING_OF_CELLS_OF_OTHER_ORGANISM	1.69	0.04
GO_CELL_SUBSTRATE_ADHESION	1.69	0.041
GO_FOCAL_ADHESION_ASSEMBLY	1.69	0.042
GO_REGULATION_OF_ADAPTIVE_IMMUNE_RESPONSE	1.69	0.042
GO_POSITIVE_REGULATION_OF_CYTOKINE_SECRETION	1.69	0.044
GO_DEFENSE_RESPONSE_TO_VIRUS	1.68	0.044
GO_STORE_OPERATED_CALCIUM_ENTRY	1.68	0.044
GO_REGULATION_OF_DEFENSE_RESPONSE_TO_VIRUS_BY_VIRUS	1.68	0.045
GO_LYMPHOCYTE_CHEMOTAXIS	1.68	0.046
GO_REGULATION_OF_GTPASE_ACTIVITY	1.68	0.047
GO_REGULATION_OF_LEUKOCYTE_MIGRATION	1.68	0.047
GO_POSITIVE_REGULATION_OF_ACUTE_INFLAMMATORY_RESPONSE	1.68	0.047
GO_POSITIVE_REGULATION_OF_NIK_NF_KAPPAB_SIGNALING	1.68	0.047
GO_COLLAGEN_BIOSYNTHETIC_PROCESS	1.68	0.046
GO_COAGULATION	1.68	0.047
GO_CELL_MATRIX_ADHESION	1.67	0.047
GO_NEGATIVE_REGULATION_OF_LEUKOCYTE_CHEMOTAXIS	1.67	0.046
GO_REGULATION_OF_RESPONSE_TO_BIOTIC_STIMULUS	1.67	0.046
GO_MEMBRANE_RAFT_ORGANIZATION	1.67	0.046
GO_POSITIVE_REGULATION_OF_PROTEIN_KINASE_B_SIGNALING	1.67	0.047
GO_REGULATION_OF_IMMUNOGLOBULIN_PRODUCTION	1.67	0.047
GO_NEGATIVE_REGULATION_OF_LEUKOCYTE_MEDIATED_IMMUNITY	1.67	0.047
GO_POSITIVE_REGULATION_OF_ENDOTHELIAL_CELL_APOPTOTIC_PROCESS	1.67	0.049
GO_POSITIVE_REGULATION_OF_TUMOR_NECROSIS_FACTOR_SUPERFAMILY_CYTOKINE_PRODUCTION	1.67	0.049
GO_NEGATIVE_REGULATION_OF_NIK_NF_KAPPAB_SIGNALING	1.67	0.049
GO_REGULATION_OF_CELL_SHAPE	1.67	0.049
GO_POSITIVE_REGULATION_OF_LEUKOCYTE_MEDIATED_IMMUNITY	1.66	0.05
GO_PROTEIN_KINASE_B_SIGNALING	1.66	0.052
GO_RESPONSE_TO_VIRUS	1.66	0.052
GO_RAC_PROTEIN_SIGNAL_TRANSDUCTION	1.66	0.052
GO_ENSHEATHMENT_OF_NEURONS	1.66	0.051
GO_POSITIVE_REGULATION_OF_PHOSPHOLIPID_METABOLIC_PROCESS	1.66	0.052
GO_POSITIVE_REGULATION_OF_COLLAGEN_METABOLIC_PROCESS	1.66	0.052
GO_BONE_RESORPTION	1.66	0.052
GO_BONE_REMODELING	1.66	0.052
GO_REGULATION_OF_ARP2_3_COMPLEX_MEDIATED_ACTIN_NUCLEATION	1.66	0.052
GO_REGULATION_OF_LYMPHOCYTE_CHEMOTAXIS	1.66	0.052
GO_MACROPHAGE_ACTIVATION	1.66	0.052
GO_RESPONSE_TO_CHEMOKINE	1.65	0.054
GO_NEGATIVE_REGULATION_OF_MUSCLE_CONTRACTION	1.65	0.054
GO_PEPTIDYL_TYROSINE_AUTOPHOSPHORYLATION	1.65	0.056
GO_TYROSINE_PHOSPHORYLATION_OF_STAT_PROTEIN	1.65	0.056
GO_REGULATION_OF_EXTRINSIC_APOPTOTIC_SIGNALING_PATHWAY_VIA_DEATH_DOMAIN_RECEPTORS	1.65	0.056
GO_NEGATIVE_REGULATION_OF_B_CELL_PROLIFERATION	1.65	0.056
GO_INTERLEUKIN_6_SECRETION	1.64	0.058
GO_SISTER_CHROMATID_COHESION	1.64	0.058
GO_REGULATION_OF_SMALL_GTPASE_MEDIATED_SIGNAL_TRANSDUCTION	1.64	0.06
GO_POSITIVE_REGULATION_OF_DEFENSE_RESPONSE_TO_VIRUS_BY_HOST	1.64	0.061
GO_ACUTE_INFLAMMATORY_RESPONSE_TO_ANTIGENIC_STIMULUS	1.64	0.061
GO_REGULATION_OF_ANTIGEN_PROCESSING_AND_PRESENTATION	1.64	0.061
GO_RECEPTOR_CLUSTERING	1.64	0.062
GO_POSITIVE_REGULATION_OF_CREB_TRANSCRIPTION_FACTOR_ACTIVITY	1.64	0.062
GO_REGULATION_OF_RESPONSE_TO_INTERFERON_GAMMA	1.63	0.062
GO_TOLERANCE_INDUCTION	1.63	0.062
GO_FILOPODIUM_ASSEMBLY	1.63	0.063
GO_REGULATION_OF_T_HELPER_1_TYPE_IMMUNE_RESPONSE	1.63	0.063
GO_TUMOR_NECROSIS_FACTOR_SUPERFAMILY_CYTOKINE_PRODUCTION	1.63	0.063
GO_DENDRITIC_CELL_DIFFERENTIATION	1.63	0.064
GO_INTERLEUKIN_6_PRODUCTION	1.63	0.064
GO_HOMEOSTASIS_OF_NUMBER_OF_CELLS	1.63	0.064
GO_LIPOPOLYSACCHARIDE_MEDIATED_SIGNALING_PATHWAY	1.63	0.064
GO_ACTIN_FILAMENT_POLYMERIZATION	1.63	0.064
GO_POSITIVE_REGULATION_OF_T_CELL_MIGRATION	1.63	0.065
GO_POSITIVE_REGULATION_OF_HEMOPOIESIS	1.63	0.065
GO_REGULATION_OF_KILLING_OF_CELLS_OF_OTHER_ORGANISM	1.62	0.067
GO_REGULATION_OF_LEUKOCYTE_APOPTOTIC_PROCESS	1.62	0.067
GO_POSITIVE_REGULATION_OF_TYROSINE_PHOSPHORYLATION_OF_STAT_PROTEIN	1.62	0.067
GO_SUBSTRATE_ADHESION_DEPENDENT_CELL_SPREADING	1.62	0.068
GO_REGULATION_OF_NATURAL_KILLER_CELL_ACTIVATION	1.62	0.068
GO_MYELOID_LEUKOCYTE_MIGRATION	1.62	0.068
GO_REGULATION_OF_HEMOPOIESIS	1.62	0.07
GO_GLIAL_CELL_MIGRATION	1.62	0.07
GO_RESPONSE_TO_TUMOR_CELL	1.61	0.071
GO_REGULATION_OF_PHOSPHOLIPID_METABOLIC_PROCESS	1.61	0.072
GO_TOLL_LIKE_RECEPTOR_3_SIGNALING_PATHWAY	1.61	0.074
GO_B_CELL_ACTIVATION_INVOLVED_IN_IMMUNE_RESPONSE	1.61	0.075
GO_REGULATION_OF_MYELINATION	1.6	0.078
GO_NEGATIVE_REGULATION_OF_RECEPTOR_SIGNALING_PATHWAY_VIA_STAT	1.6	0.079
GO_RHO_PROTEIN_SIGNAL_TRANSDUCTION	1.6	0.08
GO_MYD88_DEPENDENT_TOLL_LIKE_RECEPTOR_SIGNALING_PATHWAY	1.6	0.08
GO_POSITIVE_REGULATION_OF_PROTEIN_POLYMERIZATION	1.6	0.081
GO_B_CELL_HOMEOSTASIS	1.6	0.082
GO_REGULATION_OF_COLLAGEN_METABOLIC_PROCESS	1.6	0.082
GO_NEGATIVE_REGULATION_OF_CELL_MOTILITY	1.6	0.082
GO_ENDOTHELIUM_DEVELOPMENT	1.6	0.082
GO_REGULATION_OF_PLATELET_AGGREGATION	1.59	0.084
GO_CELL_CELL_ADHESION_MEDIATED_BY_INTEGRIN	1.59	0.086
GO_LYMPH_NODE_DEVELOPMENT	1.59	0.085
GO_VASCULAR_ENDOTHELIAL_GROWTH_FACTOR_RECEPTOR_SIGNALING_PATHWAY	1.59	0.087
GO_NEGATIVE_REGULATION_OF_EXTRINSIC_APOPTOTIC_SIGNALING_PATHWAY_VIA_DEATH_DOMAIN_RECEPTORS	1.59	0.088
GO_POSITIVE_REGULATION_OF_PROTEIN_TYROSINE_KINASE_ACTIVITY	1.59	0.088
GO_REGULATION_OF_LEUKOCYTE_CHEMOTAXIS	1.59	0.088
GO_RESPONSE_TO_INTERLEUKIN_4	1.59	0.089
GO_ANTIGEN_PROCESSING_AND_PRESENTATION_OF_PEPTIDE_ANTIGEN	1.59	0.089
GO_RESPONSE_TO_AUDITORY_STIMULUS	1.58	0.091
GO_DNA_DOUBLE_STRAND_BREAK_PROCESSING	1.58	0.092
GO_POSITIVE_REGULATION_OF_INTERLEUKIN_12_PRODUCTION	1.58	0.092
GO_MAINTENANCE_OF_LOCATION	1.58	0.094
GO_OOCYTE_MATURATION	1.58	0.094
GO_NEGATIVE_REGULATION_OF_CHEMOTAXIS	1.58	0.094
GO_LEUKOCYTE_TETHERING_OR_ROLLING	1.58	0.094
GO_RESPONSE_TO_INTERLEUKIN_7	1.58	0.095
GO_HETEROCHROMATIN_ORGANIZATION	1.58	0.095
GO_CELLULAR_RESPONSE_TO_LIPOPROTEIN_PARTICLE_STIMULUS	1.58	0.095
GO_ENDOTHELIAL_CELL_DEVELOPMENT	1.58	0.095
GO_GRANULOCYTE_MIGRATION	1.58	0.095
GO_POSITIVE_REGULATION_OF_PROTEIN_IMPORT	1.57	0.095
GO_POSITIVE_REGULATION_OF_LEUKOCYTE_DEGRANULATION	1.57	0.095
GO_CELLULAR_RESPONSE_TO_BIOTIC_STIMULUS	1.57	0.096
GO_POSITIVE_REGULATION_OF_SYNAPTIC_TRANSMISSION_GLUTAMATERGIC	1.57	0.096
GO_PHOSPHATIDYLINOSITOL_PHOSPHORYLATION	1.57	0.096
GO_POSITIVE_REGULATION_OF_LYMPHOCYTE_MEDIATED_IMMUNITY	1.57	0.096
GO_NEGATIVE_REGULATION_OF_CYTOKINE_PRODUCTION	1.57	0.097
GO_REGULATION_OF_ENDOTHELIAL_CELL_CHEMOTAXIS	1.57	0.096
GO_HOMEOSTASIS_OF_NUMBER_OF_CELLS_WITHIN_A_TISSUE	1.57	0.096
GO_POSITIVE_REGULATION_OF_RESPONSE_TO_BIOTIC_STIMULUS	1.57	0.097
GO_POSITIVE_REGULATION_OF_INTERLEUKIN_4_PRODUCTION	1.57	0.097
GO_ZYMOGEN_ACTIVATION	1.57	0.097
GO_REGULATION_OF_ACTIN_FILAMENT_ORGANIZATION	1.57	0.096
GO_GLIOGENESIS	1.57	0.097
GO_ARF_PROTEIN_SIGNAL_TRANSDUCTION	1.57	0.097
GO_REGULATION_OF_RESPIRATORY_BURST	1.57	0.096
GO_CHEMOKINE_PRODUCTION	1.57	0.098
GO_PRODUCTION_OF_MOLECULAR_MEDIATOR_INVOLVED_IN_INFLAMMATORY_RESPONSE	1.57	0.098
GO_POSITIVE_REGULATION_OF_EPITHELIAL_CELL_APOPTOTIC_PROCESS	1.57	0.098
GO_REGULATION_OF_PEPTIDE_SECRETION	1.56	0.098
GO_ACTIN_FILAMENT_ORGANIZATION	1.56	0.1
GO_NEGATIVE_REGULATION_OF_IMMUNE_RESPONSE	1.56	0.1
GO_REGULATION_OF_FILOPODIUM_ASSEMBLY	1.56	0.101
GO_MYELIN_ASSEMBLY	1.56	0.102
GO_RESPONSE_TO_STEROL	1.56	0.102
GO_REGULATION_OF_APPETITE	1.56	0.103
GO_POSITIVE_REGULATION_OF_REGULATED_SECRETORY_PATHWAY	1.56	0.103
GO_POSITIVE_REGULATION_OF_INTERFERON_ALPHA_PRODUCTION	1.56	0.102
GO_REGULATION_OF_ACTIN_CYTOSKELETON_REORGANIZATION	1.56	0.102
GO_POSITIVE_REGULATION_OF_CYTOSOLIC_CALCIUM_ION_CONCENTRATION_INVOLVED_IN_PHOSPHOLIPASE_C_ACTIVATING_G_PROTEIN_COUPLED_SIGNALING_PATHWAY	1.56	0.102
GO_LEUKOCYTE_HOMEOSTASIS	1.55	0.104
GO_REGULATION_OF_ACTIN_FILAMENT_BASED_PROCESS	1.55	0.104
GO_POSITIVE_REGULATION_OF_RECEPTOR_MEDIATED_ENDOCYTOSIS	1.55	0.105
GO_NEGATIVE_REGULATION_OF_INNATE_IMMUNE_RESPONSE	1.55	0.105
GO_CALCIUM_ION_TRANSMEMBRANE_IMPORT_INTO_CYTOSOL	1.55	0.107
GO_PHOSPHOLIPID_CATABOLIC_PROCESS	1.55	0.107
GO_NEGATIVE_REGULATION_OF_LYMPHOCYTE_ACTIVATION	1.55	0.107
GO_MODIFICATION_OF_MORPHOLOGY_OR_PHYSIOLOGY_OF_OTHER_ORGANISM	1.55	0.108
GO_POSITIVE_REGULATION_OF_LYMPHOCYTE_MIGRATION	1.55	0.108
GO_CELL_SUBSTRATE_JUNCTION_ORGANIZATION	1.54	0.112
GO_POSITIVE_REGULATION_OF_MACROPHAGE_ACTIVATION	1.54	0.113
GO_NEGATIVE_REGULATION_OF_LYMPHOCYTE_MEDIATED_IMMUNITY	1.54	0.117
GO_CYTOLYSIS	1.54	0.117
GO_COLLAGEN_FIBRIL_ORGANIZATION	1.54	0.117
GO_POSITIVE_REGULATION_OF_PRI_MIRNA_TRANSCRIPTION_BY_RNA_POLYMERASE_II	1.54	0.117
GO_EXTRACELLULAR_STRUCTURE_ORGANIZATION	1.54	0.116
GO_CHONDROITIN_SULFATE_BIOSYNTHETIC_PROCESS	1.54	0.118
GO_POSITIVE_REGULATION_OF_NATURAL_KILLER_CELL_MEDIATED_IMMUNITY	1.54	0.118
GO_POSITIVE_REGULATION_OF_LEUKOCYTE_APOPTOTIC_PROCESS	1.54	0.118
GO_REGULATION_OF_ACUTE_INFLAMMATORY_RESPONSE	1.54	0.118
GO_LAMELLIPODIUM_ORGANIZATION	1.53	0.119
GO_NEGATIVE_REGULATION_OF_PLATELET_ACTIVATION	1.53	0.12
GO_MEMBRANE_PROTEIN_PROTEOLYSIS	1.53	0.121
GO_ACTIN_FILAMENT_BUNDLE_ORGANIZATION	1.53	0.121
GO_INFLAMMATORY_RESPONSE_TO_ANTIGENIC_STIMULUS	1.53	0.124
GO_SPHINGOLIPID_BIOSYNTHETIC_PROCESS	1.53	0.124
GO_POSITIVE_REGULATION_OF_FILOPODIUM_ASSEMBLY	1.53	0.125
GO_HUMORAL_IMMUNE_RESPONSE	1.53	0.126
GO_RESPONSE_TO_FLUID_SHEAR_STRESS	1.53	0.126
GO_REGULATION_OF_DNA_BINDING_TRANSCRIPTION_FACTOR_ACTIVITY	1.52	0.128
GO_NEGATIVE_REGULATION_OF_HOMOTYPIC_CELL_CELL_ADHESION	1.52	0.128
GO_REGULATION_OF_RESPIRATORY_SYSTEM_PROCESS	1.52	0.128
GO_INTERLEUKIN_8_PRODUCTION	1.52	0.128
GO_REGULATION_OF_PROGRAMMED_NECROTIC_CELL_DEATH	1.52	0.131
GO_REGULATION_OF_INFLAMMATORY_RESPONSE	1.52	0.131
GO_REGULATION_OF_POSTSYNAPSE_ORGANIZATION	1.52	0.131
GO_POSITIVE_REGULATION_OF_DEFENSE_RESPONSE	1.52	0.131
GO_NEGATIVE_REGULATION_OF_LOCOMOTION	1.52	0.132
GO_RESPONSE_TO_MOLECULE_OF_BACTERIAL_ORIGIN	1.52	0.134
GO_VASCULAR_ENDOTHELIAL_CELL_PROLIFERATION	1.52	0.133
GO_DIVALENT_INORGANIC_CATION_HOMEOSTASIS	1.51	0.134
GO_REGULATION_OF_CYTOSOLIC_CALCIUM_ION_CONCENTRATION	1.51	0.134
GO_PODOSOME_ASSEMBLY	1.51	0.134
GO_POSITIVE_REGULATION_OF_PROTEIN_CONTAINING_COMPLEX_ASSEMBLY	1.51	0.136
GO_POSITIVE_REGULATION_OF_RESPONSE_TO_CYTOKINE_STIMULUS	1.51	0.136
GO_GLIAL_CELL_DIFFERENTIATION	1.51	0.137
GO_REGULATION_OF_PROTEIN_POLYMERIZATION	1.51	0.138
GO_RESPONSE_TO_TUMOR_NECROSIS_FACTOR	1.51	0.138
GO_LEUKOCYTE_ACTIVATION_INVOLVED_IN_INFLAMMATORY_RESPONSE	1.51	0.139
GO_INTERLEUKIN_7_MEDIATED_SIGNALING_PATHWAY	1.51	0.14
GO_POSITIVE_REGULATION_OF_INTERLEUKIN_8_SECRETION	1.51	0.139
GO_REGULATION_OF_GLIAL_CELL_MIGRATION	1.51	0.139
GO_POSITIVE_REGULATION_OF_PEPTIDE_SECRETION	1.51	0.139
GO_RESPONSE_TO_PROSTAGLANDIN_E	1.51	0.141
GO_ACTIN_CYTOSKELETON_REORGANIZATION	1.5	0.142
GO_GLIAL_CELL_ACTIVATION	1.5	0.143
GO_PRODUCTION_OF_MOLECULAR_MEDIATOR_OF_IMMUNE_RESPONSE	1.5	0.143
GO_NEGATIVE_REGULATION_OF_RECEPTOR_SIGNALING_PATHWAY_VIA_JAK_STAT	1.5	0.144
GO_CELLULAR_RESPONSE_TO_STEROL	1.5	0.144
GO_POSITIVE_REGULATION_OF_ADAPTIVE_IMMUNE_RESPONSE	1.5	0.145
GO_RAS_PROTEIN_SIGNAL_TRANSDUCTION	1.5	0.145
GO_REGULATION_OF_CELL_SUBSTRATE_ADHESION	1.5	0.147
GO_ANTIGEN_PROCESSING_AND_PRESENTATION	1.49	0.151
GO_NEGATIVE_REGULATION_OF_NERVOUS_SYSTEM_PROCESS	1.49	0.15
GO_POSITIVE_REGULATION_OF_LEUKOCYTE_MIGRATION	1.49	0.15
GO_CD4_POSITIVE_OR_CD8_POSITIVE_ALPHA_BETA_T_CELL_LINEAGE_COMMITMENT	1.49	0.15
GO_REGULATION_OF_TISSUE_REMODELING	1.49	0.151
GO_T_HELPER_1_CELL_DIFFERENTIATION	1.49	0.151
GO_CYTOSOLIC_CALCIUM_ION_TRANSPORT	1.49	0.151
GO_POSITIVE_REGULATION_OF_INTERLEUKIN_10_PRODUCTION	1.49	0.153
GO_REGULATION_OF_EXTRINSIC_APOPTOTIC_SIGNALING_PATHWAY	1.49	0.153
GO_POSITIVE_REGULATION_OF_B_CELL_ACTIVATION	1.49	0.153
GO_RUFFLE_ORGANIZATION	1.49	0.156
GO_REGULATION_OF_DEFENSE_RESPONSE_TO_VIRUS_BY_HOST	1.49	0.156
GO_MONONUCLEAR_CELL_DIFFERENTIATION	1.49	0.156
GO_REGULATION_OF_GENE_EXPRESSION_BY_GENETIC_IMPRINTING	1.49	0.157
GO_T_CELL_LINEAGE_COMMITMENT	1.48	0.159
GO_POSITIVE_REGULATION_OF_CELL_SUBSTRATE_ADHESION	1.48	0.159
GO_LEUKOCYTE_APOPTOTIC_PROCESS	1.48	0.159
GO_INTERLEUKIN_8_SECRETION	1.48	0.159
GO_NEGATIVE_REGULATION_OF_CYTOKINE_BIOSYNTHETIC_PROCESS	1.48	0.159
GO_POSITIVE_REGULATION_OF_CELL_JUNCTION_ASSEMBLY	1.48	0.161
GO_INTERLEUKIN_6_BIOSYNTHETIC_PROCESS	1.48	0.16
GO_NEGATIVE_REGULATION_OF_CELL_ADHESION	1.48	0.16
GO_EXTRINSIC_APOPTOTIC_SIGNALING_PATHWAY_VIA_DEATH_DOMAIN_RECEPTORS	1.48	0.161
GO_LIPID_PHOSPHORYLATION	1.48	0.161
GO_EMBRYONIC_DIGESTIVE_TRACT_MORPHOGENESIS	1.48	0.162
GO_ENDOTHELIAL_CELL_APOPTOTIC_PROCESS	1.48	0.162
GO_LYMPHOID_PROGENITOR_CELL_DIFFERENTIATION	1.48	0.162
GO_ARP2_3_COMPLEX_MEDIATED_ACTIN_NUCLEATION	1.48	0.163
GO_CERAMIDE_BIOSYNTHETIC_PROCESS	1.48	0.163
GO_REGULATION_OF_PRODUCTION_OF_MOLECULAR_MEDIATOR_OF_IMMUNE_RESPONSE	1.48	0.163
GO_REGULATION_OF_NEUTROPHIL_MIGRATION	1.48	0.163
GO_REGULATION_OF_DEFENSE_RESPONSE_TO_VIRUS	1.48	0.163
GO_B_CELL_MEDIATED_IMMUNITY	1.48	0.163
GO_NEGATIVE_REGULATION_OF_POSTTRANSCRIPTIONAL_GENE_SILENCING	1.48	0.163
GO_POSITIVE_REGULATION_OF_NEUTROPHIL_MIGRATION	1.47	0.164
GO_CD4_POSITIVE_ALPHA_BETA_T_CELL_LINEAGE_COMMITMENT	1.47	0.165
GO_TOLL_LIKE_RECEPTOR_SIGNALING_PATHWAY	1.47	0.167
GO_LAMELLIPODIUM_ASSEMBLY	1.47	0.167
GO_POSTSYNAPTIC_SPECIALIZATION_ASSEMBLY	1.47	0.167
GO_REGULATION_OF_T_CELL_MEDIATED_CYTOTOXICITY	1.47	0.167
GO_POSITIVE_REGULATION_OF_CELL_MATRIX_ADHESION	1.47	0.167
GO_CD8_POSITIVE_ALPHA_BETA_T_CELL_ACTIVATION	1.47	0.168
GO_GRANULOCYTE_DIFFERENTIATION	1.47	0.168
GO_REGULATION_OF_RAS_PROTEIN_SIGNAL_TRANSDUCTION	1.47	0.167
GO_REGULATION_OF_REGULATED_SECRETORY_PATHWAY	1.47	0.167
GO_POSITIVE_REGULATION_OF_DNA_BINDING_TRANSCRIPTION_FACTOR_ACTIVITY	1.47	0.167
GO_POSITIVE_REGULATION_OF_ACTIN_CYTOSKELETON_REORGANIZATION	1.47	0.167
GO_METHYLATION_DEPENDENT_CHROMATIN_SILENCING	1.47	0.167
GO_PROTEIN_AUTOPHOSPHORYLATION	1.47	0.167
GO_REGULATION_OF_SUBSTRATE_ADHESION_DEPENDENT_CELL_SPREADING	1.47	0.168
GO_REGULATION_OF_CELL_MATRIX_ADHESION	1.47	0.168
GO_NEGATIVE_REGULATION_OF_EPIDERMIS_DEVELOPMENT	1.47	0.167
GO_REGULATION_OF_TYPE_I_INTERFERON_MEDIATED_SIGNALING_PATHWAY	1.46	0.17
GO_POSITIVE_REGULATION_OF_T_HELPER_1_TYPE_IMMUNE_RESPONSE	1.46	0.17
GO_NEGATIVE_REGULATION_OF_MYOBLAST_DIFFERENTIATION	1.46	0.17
GO_PINOCYTOSIS	1.46	0.17
GO_REGULATION_OF_CELL_JUNCTION_ASSEMBLY	1.46	0.17
GO_REGULATION_OF_BONE_REMODELING	1.46	0.17
GO_ACTIVATION_OF_NF_KAPPAB_INDUCING_KINASE_ACTIVITY	1.46	0.171
GO_POSITIVE_REGULATION_OF_CYTOSKELETON_ORGANIZATION	1.46	0.171
GO_REGULATION_OF_HUMORAL_IMMUNE_RESPONSE	1.46	0.171
GO_REGULATION_OF_RHO_PROTEIN_SIGNAL_TRANSDUCTION	1.46	0.171
GO_POSITIVE_REGULATION_OF_SUPRAMOLECULAR_FIBER_ORGANIZATION	1.46	0.174
GO_POSITIVE_REGULATION_OF_ENDOCYTOSIS	1.46	0.175
GO_POSITIVE_REGULATION_OF_VASCULAR_ENDOTHELIAL_GROWTH_FACTOR_RECEPTOR_SIGNALING_PATHWAY	1.46	0.176
GO_TRANSMISSION_OF_NERVE_IMPULSE	1.46	0.176
GO_MEMBRANE_PROTEIN_ECTODOMAIN_PROTEOLYSIS	1.46	0.176
GO_PATTERN_RECOGNITION_RECEPTOR_SIGNALING_PATHWAY	1.46	0.176
GO_MACROPHAGE_MIGRATION	1.45	0.177
GO_REGULATION_OF_RESPONSE_TO_CYTOKINE_STIMULUS	1.45	0.177
GO_POSITIVE_REGULATION_OF_ERBB_SIGNALING_PATHWAY	1.45	0.177
GO_POSITIVE_REGULATION_OF_MULTI_ORGANISM_PROCESS	1.45	0.177
GO_REGULATION_OF_LEUKOCYTE_ADHESION_TO_VASCULAR_ENDOTHELIAL_CELL	1.45	0.178
GO_NEGATIVE_REGULATION_OF_RESPONSE_TO_EXTERNAL_STIMULUS	1.45	0.179
GO_OOCYTE_DIFFERENTIATION	1.45	0.179
GO_NEGATIVE_REGULATION_OF_RHO_PROTEIN_SIGNAL_TRANSDUCTION	1.45	0.18
GO_REGULATION_OF_T_HELPER_CELL_DIFFERENTIATION	1.45	0.182
GO_PROTEIN_POLYMERIZATION	1.45	0.183
GO_POSITIVE_REGULATION_OF_CHEMOKINE_PRODUCTION	1.45	0.184
GO_POSITIVE_REGULATION_OF_ESTABLISHMENT_OF_PROTEIN_LOCALIZATION	1.45	0.183
GO_ACTIVATION_OF_GTPASE_ACTIVITY	1.44	0.187
GO_REGULATION_OF_EXOCYTOSIS	1.44	0.189
GO_T_HELPER_17_TYPE_IMMUNE_RESPONSE	1.44	0.193
GO_MICROVILLUS_ORGANIZATION	1.44	0.192
GO_REGULATION_OF_CHEMOTAXIS	1.44	0.193
GO_POSITIVE_REGULATION_OF_NATURAL_KILLER_CELL_ACTIVATION	1.44	0.193
GO_MONOCYTE_CHEMOTAXIS	1.44	0.195
GO_MITOTIC_SPINDLE_ASSEMBLY	1.44	0.195
GO_GLYCOSYLCERAMIDE_METABOLIC_PROCESS	1.44	0.196
GO_NEGATIVE_REGULATION_OF_BIOMINERALIZATION	1.44	0.198
GO_POSITIVE_REGULATION_OF_MAPK_CASCADE	1.44	0.197
GO_REGULATION_OF_CELL_PROJECTION_ASSEMBLY	1.43	0.2
GO_POSITIVE_REGULATION_OF_PRODUCTION_OF_MOLECULAR_MEDIATOR_OF_IMMUNE_RESPONSE	1.43	0.2
GO_DEFENSE_RESPONSE_TO_GRAM_POSITIVE_BACTERIUM	1.43	0.202
GO_POSITIVE_REGULATION_OF_SMALL_GTPASE_MEDIATED_SIGNAL_TRANSDUCTION	1.43	0.202
GO_ACTIVATION_OF_INNATE_IMMUNE_RESPONSE	1.43	0.202
GO_ACETYL_COA_METABOLIC_PROCESS	1.43	0.203
GO_REGULATION_OF_PROTEIN_TYROSINE_KINASE_ACTIVITY	1.43	0.203
GO_BASEMENT_MEMBRANE_ORGANIZATION	1.43	0.203
GO_CELLULAR_RESPONSE_TO_VIRUS	1.43	0.204
GO_REGULATION_OF_GLUTAMATE_RECEPTOR_SIGNALING_PATHWAY	1.43	0.206
GO_EOSINOPHIL_MIGRATION	1.43	0.206
GO_CALCIUM_MEDIATED_SIGNALING	1.42	0.21
GO_INTERLEUKIN_10_PRODUCTION	1.42	0.21
GO_NEGATIVE_REGULATION_OF_TISSUE_REMODELING	1.42	0.21
GO_REGULATION_OF_CELL_SUBSTRATE_JUNCTION_ASSEMBLY	1.42	0.21
GO_REGULATION_OF_RELEASE_OF_SEQUESTERED_CALCIUM_ION_INTO_CYTOSOL	1.42	0.21
GO_REGULATION_OF_NMDA_RECEPTOR_ACTIVITY	1.42	0.211
GO_NEGATIVE_REGULATION_OF_EXTRINSIC_APOPTOTIC_SIGNALING_PATHWAY	1.42	0.21
GO_REGULATION_OF_NERVOUS_SYSTEM_PROCESS	1.42	0.211
GO_REGULATION_OF_T_HELPER_17_TYPE_IMMUNE_RESPONSE	1.42	0.211
GO_MITOTIC_CHROMOSOME_CONDENSATION	1.42	0.211
GO_REGULATION_OF_MACROPHAGE_ACTIVATION	1.42	0.211
GO_REGULATION_OF_AMPA_RECEPTOR_ACTIVITY	1.42	0.211
GO_T_CELL_MEDIATED_IMMUNITY	1.42	0.211
GO_REGULATION_OF_T_CELL_APOPTOTIC_PROCESS	1.42	0.211
GO_REGULATION_OF_RESPONSE_TO_WOUNDING	1.42	0.211
GO_MEMBRANE_LIPID_BIOSYNTHETIC_PROCESS	1.42	0.212
GO_REGULATION_OF_B_CELL_MEDIATED_IMMUNITY	1.42	0.214
GO_TUMOR_NECROSIS_FACTOR_MEDIATED_SIGNALING_PATHWAY	1.42	0.214
GO_ENDOTHELIAL_CELL_CHEMOTAXIS	1.42	0.215
GO_POSITIVE_REGULATION_OF_CELLULAR_EXTRAVASATION	1.42	0.215
GO_CELLULAR_RESPONSE_TO_EXTRACELLULAR_STIMULUS	1.42	0.215
GO_DIGESTIVE_TRACT_MORPHOGENESIS	1.42	0.216
GO_REGULATION_OF_ERYTHROCYTE_DIFFERENTIATION	1.41	0.22
GO_INFLAMMATORY_CELL_APOPTOTIC_PROCESS	1.41	0.22
GO_REGULATION_OF_MYOBLAST_DIFFERENTIATION	1.41	0.22
GO_CELLULAR_RESPONSE_TO_EXTERNAL_STIMULUS	1.41	0.221
GO_CHONDROITIN_SULFATE_PROTEOGLYCAN_BIOSYNTHETIC_PROCESS	1.41	0.221
GO_POSTSYNAPTIC_SPECIALIZATION_ORGANIZATION	1.41	0.221
GO_INTERFERON_GAMMA_SECRETION	1.41	0.221
GO_CELLULAR_RESPONSE_TO_CHOLESTEROL	1.41	0.222
GO_POSITIVE_REGULATION_OF_IMMUNOGLOBULIN_PRODUCTION	1.41	0.226
GO_KILLING_OF_CELLS_OF_OTHER_ORGANISM	1.41	0.225
GO_G2_DNA_DAMAGE_CHECKPOINT	1.41	0.227
GO_NEGATIVE_REGULATION_OF_INTERLEUKIN_2_PRODUCTION	1.41	0.227
GO_CYTOKINE_PRODUCTION_INVOLVED_IN_INFLAMMATORY_RESPONSE	1.4	0.228
GO_SYMPATHETIC_NERVOUS_SYSTEM_DEVELOPMENT	1.4	0.231
GO_REGULATION_OF_LAMELLIPODIUM_ORGANIZATION	1.4	0.231
GO_GLYCOLIPID_BIOSYNTHETIC_PROCESS	1.4	0.231
GO_POSITIVE_REGULATION_OF_SIGNALING_RECEPTOR_ACTIVITY	1.4	0.231
GO_MYELOID_CELL_APOPTOTIC_PROCESS	1.4	0.231
GO_POSITIVE_REGULATION_OF_MAST_CELL_ACTIVATION	1.4	0.231
GO_REGULATION_OF_MONOCYTE_DIFFERENTIATION	1.4	0.231
GO_PRESYNAPTIC_MODULATION_OF_CHEMICAL_SYNAPTIC_TRANSMISSION	1.4	0.232
GO_REGULATION_OF_EPITHELIAL_CELL_MIGRATION	1.4	0.234
GO_CELLULAR_RESPONSE_TO_ALCOHOL	1.4	0.234
GO_NEGATIVE_REGULATION_OF_PEPTIDYL_TYROSINE_PHOSPHORYLATION	1.4	0.237
GO_EXTRACELLULAR_MATRIX_ASSEMBLY	1.4	0.237
GO_NEGATIVE_REGULATION_OF_PROTEIN_LOCALIZATION_TO_CELL_PERIPHERY	1.4	0.238
GO_NEGATIVE_REGULATION_OF_LEUKOCYTE_APOPTOTIC_PROCESS	1.39	0.239
GO_REGULATION_OF_NEUROTRANSMITTER_RECEPTOR_ACTIVITY	1.39	0.239
GO_REGULATION_OF_GONAD_DEVELOPMENT	1.39	0.241
GO_NEGATIVE_REGULATION_OF_IMMUNE_EFFECTOR_PROCESS	1.39	0.241
GO_REGULATION_OF_COAGULATION	1.39	0.243
GO_AUTONOMIC_NERVOUS_SYSTEM_DEVELOPMENT	1.39	0.243
GO_NEGATIVE_REGULATION_OF_ADAPTIVE_IMMUNE_RESPONSE	1.39	0.243
GO_REGULATION_OF_PODOSOME_ASSEMBLY	1.39	0.243
GO_PYRIDINE_NUCLEOTIDE_METABOLIC_PROCESS	1.39	0.243
GO_AXON_ENSHEATHMENT_IN_CENTRAL_NERVOUS_SYSTEM	1.39	0.246
GO_GLYCOSPHINGOLIPID_METABOLIC_PROCESS	1.39	0.245
GO_NEGATIVE_REGULATION_OF_ENDOTHELIAL_CELL_PROLIFERATION	1.39	0.245
GO_GENETIC_IMPRINTING	1.39	0.245
GO_AMYLOID_PRECURSOR_PROTEIN_METABOLIC_PROCESS	1.39	0.246
GO_DEFINITIVE_HEMOPOIESIS	1.39	0.245
GO_REGULATION_OF_T_CELL_DIFFERENTIATION_IN_THYMUS	1.39	0.245
GO_POSITIVE_REGULATION_OF_EPITHELIAL_CELL_MIGRATION	1.39	0.246
GO_REGULATION_OF_LYMPHOCYTE_APOPTOTIC_PROCESS	1.39	0.246
GO_REGULATION_OF_MYELOID_CELL_DIFFERENTIATION	1.39	0.246
GO_I_KAPPAB_KINASE_NF_KAPPAB_SIGNALING	1.39	0.246
GO_LONG_TERM_SYNAPTIC_POTENTIATION	1.39	0.246
GO_POSITIVE_REGULATION_OF_SMOOTH_MUSCLE_CELL_APOPTOTIC_PROCESS	1.38	0.247
GO_RESPONSE_TO_TYPE_I_INTERFERON	1.38	0.248
GO_POSITIVE_REGULATION_OF_NERVOUS_SYSTEM_PROCESS	1.38	0.252
GO_3_UTR_MEDIATED_MRNA_DESTABILIZATION	1.38	0.252
GO_POSTREPLICATION_REPAIR	1.38	0.252
GO_NEGATIVE_REGULATION_OF_DEFENSE_RESPONSE	1.38	0.251
GO_T_CELL_MEDIATED_CYTOTOXICITY	1.38	0.253
GO_DEFENSE_RESPONSE_TO_BACTERIUM	1.38	0.253
GO_REGULATION_OF_CELLULAR_RESPONSE_TO_INSULIN_STIMULUS	1.38	0.254
GO_POSITIVE_REGULATION_OF_CAMP_MEDIATED_SIGNALING	1.38	0.254
GO_POSITIVE_REGULATION_OF_INFLAMMATORY_RESPONSE	1.38	0.255
GO_REGULATION_OF_MEMBRANE_INVAGINATION	1.38	0.255
GO_CORTICAL_CYTOSKELETON_ORGANIZATION	1.38	0.255
GO_REGULATION_OF_GLIOGENESIS	1.38	0.257
GO_POSITIVE_REGULATION_OF_ENDOTHELIAL_CELL_CHEMOTAXIS	1.38	0.257
GO_POSITIVE_REGULATION_OF_PROTEIN_DEACETYLATION	1.38	0.257
GO_POSITIVE_REGULATION_OF_DENDRITE_DEVELOPMENT	1.37	0.259
GO_POSITIVE_REGULATION_OF_PHOSPHOLIPASE_ACTIVITY	1.37	0.26
GO_POSITIVE_REGULATION_OF_T_HELPER_CELL_DIFFERENTIATION	1.37	0.261
GO_REGULATION_OF_MAP_KINASE_ACTIVITY	1.37	0.261
GO_MYELOID_LEUKOCYTE_DIFFERENTIATION	1.37	0.261
GO_DETECTION_OF_STIMULUS_INVOLVED_IN_SENSORY_PERCEPTION	1.37	0.261
GO_GANGLIOSIDE_METABOLIC_PROCESS	1.37	0.261
GO_NEUROINFLAMMATORY_RESPONSE	1.37	0.262
GO_HISTONE_PHOSPHORYLATION	1.37	0.262
GO_NEGATIVE_REGULATION_OF_PROTEIN_DEPHOSPHORYLATION	1.37	0.263
GO_MAINTENANCE_OF_PROTEIN_LOCATION	1.37	0.264
GO_NEGATIVE_REGULATION_OF_BONE_MINERALIZATION	1.37	0.266
GO_MYELOID_CELL_DIFFERENTIATION	1.37	0.265
GO_MOTOR_NEURON_AXON_GUIDANCE	1.37	0.265
GO_RESPONSE_TO_ALCOHOL	1.37	0.265
GO_REGULATION_OF_ENDOTHELIAL_CELL_DIFFERENTIATION	1.37	0.265
GO_REGULATION_OF_LIPOPROTEIN_PARTICLE_CLEARANCE	1.37	0.267
GO_REGULATION_OF_CHROMOSOME_SEGREGATION	1.36	0.27
GO_NEGATIVE_REGULATION_OF_COAGULATION	1.36	0.269
GO_REGULATION_OF_T_CELL_MEDIATED_IMMUNITY	1.36	0.269
GO_SYNAPTIC_VESICLE_LOCALIZATION	1.36	0.269
GO_TRANSLESION_SYNTHESIS	1.36	0.269
GO_AMYLOID_BETA_CLEARANCE	1.36	0.269
GO_NEURON_MATURATION	1.36	0.269
GO_EPITHELIAL_CELL_APOPTOTIC_PROCESS	1.36	0.269
GO_NEGATIVE_REGULATION_OF_LEUKOCYTE_CELL_CELL_ADHESION	1.36	0.268
GO_POSITIVE_REGULATION_OF_EXOCYTOSIS	1.36	0.269
GO_NEURON_MIGRATION	1.36	0.269
GO_POSITIVE_REGULATION_OF_GLIOGENESIS	1.36	0.269
GO_LIPID_STORAGE	1.36	0.269
GO_POSITIVE_REGULATION_OF_SECRETION	1.36	0.271
GO_POSITIVE_REGULATION_OF_T_CELL_MEDIATED_IMMUNITY	1.36	0.271
GO_POSITIVE_REGULATION_OF_CHEMOTAXIS	1.36	0.271
GO_T_CELL_CHEMOTAXIS	1.36	0.272
GO_NEUROBLAST_PROLIFERATION	1.36	0.271
GO_POSTSYNAPSE_ORGANIZATION	1.36	0.272
GO_REGULATION_OF_NEUTROPHIL_CHEMOTAXIS	1.36	0.272
GO_REGULATION_OF_ENDOTHELIAL_CELL_MIGRATION	1.36	0.272
GO_SOMATIC_STEM_CELL_POPULATION_MAINTENANCE	1.36	0.271
GO_NEGATIVE_REGULATION_OF_LEUKOCYTE_DIFFERENTIATION	1.36	0.275
GO_NEGATIVE_REGULATION_OF_LYMPHOCYTE_DIFFERENTIATION	1.36	0.276
GO_SENSORY_PERCEPTION_OF_SMELL	1.36	0.276
GO_CELL_CELL_ADHESION_VIA_PLASMA_MEMBRANE_ADHESION_MOLECULES	1.36	0.276
GO_NEGATIVE_REGULATION_OF_TYPE_I_INTERFERON_PRODUCTION	1.36	0.277
GO_SISTER_CHROMATID_SEGREGATION	1.36	0.276
GO_INTERLEUKIN_8_BIOSYNTHETIC_PROCESS	1.36	0.276
GO_WNT_SIGNALING_PATHWAY_CALCIUM_MODULATING_PATHWAY	1.36	0.276
GO_POSITIVE_REGULATION_OF_NITRIC_OXIDE_SYNTHASE_BIOSYNTHETIC_PROCESS	1.35	0.281
GO_POSITIVE_REGULATION_OF_DNA_METABOLIC_PROCESS	1.35	0.281
GO_POSITIVE_REGULATION_OF_TELOMERASE_ACTIVITY	1.35	0.281
GO_SOMATIC_DIVERSIFICATION_OF_IMMUNE_RECEPTORS	1.35	0.281
GO_NEGATIVE_REGULATION_OF_CELL_CELL_ADHESION	1.35	0.281
GO_RESPONSE_TO_COCAINE	1.35	0.281
GO_MORPHOGENESIS_OF_EMBRYONIC_EPITHELIUM	1.35	0.281
GO_LYMPHOCYTE_APOPTOTIC_PROCESS	1.35	0.282
GO_POSITIVE_REGULATION_OF_SUBSTRATE_ADHESION_DEPENDENT_CELL_SPREADING	1.35	0.283
GO_POSITIVE_REGULATION_OF_INTERLEUKIN_8_PRODUCTION	1.35	0.284
GO_INTERLEUKIN_1_BETA_PRODUCTION	1.35	0.285
GO_POSITIVE_REGULATION_OF_DENDRITIC_SPINE_MORPHOGENESIS	1.35	0.288
GO_POSITIVE_REGULATION_OF_SMOOTH_MUSCLE_CELL_MIGRATION	1.34	0.292
GO_POSTSYNAPTIC_CYTOSKELETON_ORGANIZATION	1.34	0.292
GO_POSITIVE_REGULATION_OF_PLASMA_MEMBRANE_BOUNDED_CELL_PROJECTION_ASSEMBLY	1.34	0.294
GO_MESENCHYMAL_CELL_DIFFERENTIATION	1.34	0.296
GO_TOLL_LIKE_RECEPTOR_9_SIGNALING_PATHWAY	1.34	0.296
GO_REGULATION_OF_PROTEIN_CONTAINING_COMPLEX_ASSEMBLY	1.34	0.296
GO_ANATOMICAL_STRUCTURE_MATURATION	1.34	0.297
GO_PYRIMIDINE_NUCLEOSIDE_CATABOLIC_PROCESS	1.34	0.297
GO_TUMOR_NECROSIS_FACTOR_BIOSYNTHETIC_PROCESS	1.34	0.298
GO_RECEPTOR_LOCALIZATION_TO_SYNAPSE	1.34	0.301
GO_INTERLEUKIN_1_PRODUCTION	1.34	0.301
GO_POSITIVE_REGULATION_OF_DNA_BIOSYNTHETIC_PROCESS	1.34	0.3
GO_REGULATION_OF_WOUND_HEALING	1.34	0.301
GO_MITOTIC_CYTOKINESIS	1.34	0.301
GO_T_CELL_APOPTOTIC_PROCESS	1.34	0.301
GO_POSITIVE_REGULATION_OF_SYNAPTIC_TRANSMISSION	1.34	0.3
GO_REGULATION_OF_CELL_MORPHOGENESIS	1.34	0.3
GO_REGULATION_OF_CELLULAR_COMPONENT_SIZE	1.34	0.301
GO_TISSUE_MIGRATION	1.34	0.301
GO_NEGATIVE_REGULATION_OF_RESPONSE_TO_WOUNDING	1.34	0.302
GO_INTERFERON_BETA_PRODUCTION	1.33	0.302
GO_REGULATION_OF_INFLAMMATORY_RESPONSE_TO_ANTIGENIC_STIMULUS	1.33	0.302
GO_REGULATION_OF_SUPEROXIDE_METABOLIC_PROCESS	1.33	0.303
GO_DENDRITIC_SPINE_MAINTENANCE	1.33	0.303
GO_REGULATION_OF_CATECHOLAMINE_METABOLIC_PROCESS	1.33	0.303
GO_COLLAGEN_METABOLIC_PROCESS	1.33	0.303
GO_SMOOTH_MUSCLE_CELL_APOPTOTIC_PROCESS	1.33	0.303
GO_POSITIVE_REGULATION_OF_CYTOKINE_PRODUCTION_INVOLVED_IN_IMMUNE_RESPONSE	1.33	0.304
GO_MEIOTIC_CHROMOSOME_SEGREGATION	1.33	0.305
GO_PROTEIN_LOCALIZATION_TO_SYNAPSE	1.33	0.304
GO_OLIGODENDROCYTE_DIFFERENTIATION	1.33	0.305
GO_ENDOTHELIAL_CELL_MIGRATION	1.33	0.305
GO_REGULATION_OF_SUPRAMOLECULAR_FIBER_ORGANIZATION	1.33	0.306
GO_AMYLOID_BETA_METABOLIC_PROCESS	1.33	0.306
GO_INDOLE_CONTAINING_COMPOUND_METABOLIC_PROCESS	1.33	0.306
GO_NEUROTRANSMITTER_RECEPTOR_LOCALIZATION_TO_POSTSYNAPTIC_SPECIALIZATION_MEMBRANE	1.33	0.307
GO_POSITIVE_REGULATION_OF_UBIQUITIN_PROTEIN_TRANSFERASE_ACTIVITY	1.33	0.307
GO_REGULATION_OF_MYELOID_LEUKOCYTE_DIFFERENTIATION	1.33	0.308
GO_APOPTOTIC_CELL_CLEARANCE	1.33	0.31
GO_TISSUE_HOMEOSTASIS	1.33	0.31
GO_MEMBRANE_DISASSEMBLY	1.33	0.31
GO_NATURAL_KILLER_CELL_ACTIVATION_INVOLVED_IN_IMMUNE_RESPONSE	1.33	0.309
GO_REGULATION_OF_ESTABLISHMENT_OR_MAINTENANCE_OF_CELL_POLARITY	1.33	0.311
GO_SOMATIC_DIVERSIFICATION_OF_IMMUNE_RECEPTORS_VIA_GERMLINE_RECOMBINATION_WITHIN_A_SINGLE_LOCUS	1.32	0.312
GO_TRACHEA_DEVELOPMENT	1.32	0.312
GO_REGULATION_OF_TELOMERASE_ACTIVITY	1.32	0.311
GO_REGULATION_OF_MEMBRANE_PROTEIN_ECTODOMAIN_PROTEOLYSIS	1.32	0.311
GO_POSITIVE_REGULATION_OF_NEURON_APOPTOTIC_PROCESS	1.32	0.311
GO_HEART_VALVE_DEVELOPMENT	1.32	0.311
GO_ANAPHASE_PROMOTING_COMPLEX_DEPENDENT_CATABOLIC_PROCESS	1.32	0.311
GO_POSITIVE_REGULATION_OF_LAMELLIPODIUM_ORGANIZATION	1.32	0.31
GO_DOPAMINE_RECEPTOR_SIGNALING_PATHWAY	1.32	0.311
GO_ACTIVATION_OF_PROTEIN_KINASE_ACTIVITY	1.32	0.311
GO_DEFENSE_RESPONSE_TO_GRAM_NEGATIVE_BACTERIUM	1.32	0.317
GO_EPITHELIAL_TO_MESENCHYMAL_TRANSITION	1.32	0.319
GO_POSITIVE_REGULATION_OF_NEURON_DEATH	1.32	0.318
GO_PROGRAMMED_NECROTIC_CELL_DEATH	1.32	0.319
GO_POSITIVE_REGULATION_OF_DENDRITE_MORPHOGENESIS	1.32	0.324
GO_POSITIVE_REGULATION_OF_I_KAPPAB_KINASE_NF_KAPPAB_SIGNALING	1.32	0.323
GO_AMP_METABOLIC_PROCESS	1.31	0.326
GO_NITRIC_OXIDE_SYNTHASE_BIOSYNTHETIC_PROCESS	1.31	0.326
GO_POSITIVE_REGULATION_OF_NEUROTRANSMITTER_SECRETION	1.31	0.326
GO_PHOSPHOLIPID_METABOLIC_PROCESS	1.31	0.326
GO_CONTRACTILE_ACTIN_FILAMENT_BUNDLE_ASSEMBLY	1.31	0.325
GO_DERMATAN_SULFATE_PROTEOGLYCAN_METABOLIC_PROCESS	1.31	0.326
GO_REGULATION_OF_NEURON_PROJECTION_REGENERATION	1.31	0.325
GO_MICROVILLUS_ASSEMBLY	1.31	0.325
GO_POSITIVE_REGULATION_OF_CYTOKINESIS	1.31	0.325
GO_REGULATION_OF_SHORT_TERM_NEURONAL_SYNAPTIC_PLASTICITY	1.31	0.324
GO_POSITIVE_REGULATION_OF_PEPTIDYL_SERINE_PHOSPHORYLATION	1.31	0.324
GO_POSITIVE_REGULATION_OF_MYELOID_LEUKOCYTE_DIFFERENTIATION	1.31	0.324
GO_REGULATION_OF_INSULIN_SECRETION	1.31	0.324
GO_LENS_FIBER_CELL_DIFFERENTIATION	1.31	0.326
GO_NEGATIVE_REGULATION_OF_INTERLEUKIN_8_PRODUCTION	1.31	0.327
GO_PLASMA_MEMBRANE_TUBULATION	1.31	0.328
GO_POSITIVE_REGULATION_OF_CELLULAR_COMPONENT_BIOGENESIS	1.31	0.329
GO_REGULATION_OF_DNA_METHYLATION	1.31	0.329
GO_POSITIVE_REGULATION_OF_MAP_KINASE_ACTIVITY	1.31	0.328
GO_NEGATIVE_REGULATION_OF_LEUKOCYTE_PROLIFERATION	1.31	0.33
GO_MYOBLAST_DIFFERENTIATION	1.31	0.33
GO_POSITIVE_REGULATION_OF_RHO_PROTEIN_SIGNAL_TRANSDUCTION	1.31	0.331
GO_NEGATIVE_REGULATION_OF_PEPTIDE_SECRETION	1.31	0.331
GO_REGULATION_OF_STRESS_ACTIVATED_PROTEIN_KINASE_SIGNALING_CASCADE	1.31	0.331
GO_REGULATION_OF_SYNAPTIC_VESICLE_CYCLE	1.31	0.332
GO_TUBE_CLOSURE	1.31	0.332
GO_REGULATION_OF_TRANS_SYNAPTIC_SIGNALING	1.31	0.333
GO_REGULATION_OF_SYNAPTIC_VESICLE_ENDOCYTOSIS	1.31	0.333
GO_AMEBOIDAL_TYPE_CELL_MIGRATION	1.3	0.335
GO_REGULATION_OF_CALCIUM_ION_TRANSPORT	1.3	0.34
GO_OLIGODENDROCYTE_DEVELOPMENT	1.3	0.34
GO_INTEGRIN_ACTIVATION	1.3	0.34
GO_MEMBRANE_FUSION	1.3	0.34
GO_PYRIDINE_CONTAINING_COMPOUND_METABOLIC_PROCESS	1.3	0.34
GO_REGULATION_OF_EPITHELIAL_CELL_APOPTOTIC_PROCESS	1.3	0.339
GO_ACTIVATION_OF_PHOSPHOLIPASE_C_ACTIVITY	1.3	0.34
GO_INTRA_S_DNA_DAMAGE_CHECKPOINT	1.3	0.34
GO_REGULATION_OF_CELL_FATE_COMMITMENT	1.3	0.339
GO_BONE_MINERALIZATION	1.3	0.341
GO_NEGATIVE_REGULATION_OF_DNA_BINDING_TRANSCRIPTION_FACTOR_ACTIVITY	1.3	0.342
GO_PLACENTA_DEVELOPMENT	1.3	0.342
GO_REGULATION_OF_T_CELL_CHEMOTAXIS	1.3	0.341
GO_PHOSPHOLIPASE_C_ACTIVATING_G_PROTEIN_COUPLED_RECEPTOR_SIGNALING_PATHWAY	1.3	0.341
GO_PERK_MEDIATED_UNFOLDED_PROTEIN_RESPONSE	1.3	0.342
GO_MACROPHAGE_CHEMOTAXIS	1.3	0.344
GO_BETA_CATENIN_TCF_COMPLEX_ASSEMBLY	1.3	0.345
GO_REGULATION_OF_MICROGLIAL_CELL_ACTIVATION	1.3	0.347
GO_NEGATIVE_REGULATION_OF_MULTI_ORGANISM_PROCESS	1.3	0.347
GO_DETECTION_OF_EXTERNAL_BIOTIC_STIMULUS	1.29	0.348
GO_REGULATION_OF_SYNAPTIC_PLASTICITY	1.29	0.348
GO_REGULATION_OF_SYNAPTIC_TRANSMISSION_GABAERGIC	1.29	0.348
GO_POSITIVE_REGULATION_OF_ANIMAL_ORGAN_MORPHOGENESIS	1.29	0.348
GO_REGULATION_OF_PEPTIDE_HORMONE_SECRETION	1.29	0.348
GO_CELL_MATURATION	1.29	0.349
GO_EPIBOLY	1.29	0.349
GO_POSITIVE_REGULATION_OF_CALCIUM_ION_TRANSMEMBRANE_TRANSPORTER_ACTIVITY	1.29	0.349
GO_REGULATION_OF_LAMELLIPODIUM_ASSEMBLY	1.29	0.35
GO_MORPHOGENESIS_OF_AN_ENDOTHELIUM	1.29	0.35
GO_REGULATION_OF_JUN_KINASE_ACTIVITY	1.29	0.353
GO_CELL_AGGREGATION	1.29	0.353
GO_NEGATIVE_REGULATION_OF_OSSIFICATION	1.29	0.353
GO_RECEPTOR_INTERNALIZATION	1.29	0.353
GO_NEGATIVE_REGULATION_OF_FATTY_ACID_BIOSYNTHETIC_PROCESS	1.29	0.355
GO_REGULATION_OF_CALCIUM_ION_TRANSMEMBRANE_TRANSPORT	1.29	0.355
GO_POSITIVE_REGULATION_OF_CATION_CHANNEL_ACTIVITY	1.29	0.355
GO_NEGATIVE_REGULATION_OF_INFLAMMATORY_RESPONSE	1.29	0.355
GO_POSITIVE_REGULATION_OF_LEUKOCYTE_CHEMOTAXIS	1.29	0.355
GO_VIRAL_GENOME_REPLICATION	1.29	0.356
GO_RESPONSE_TO_INTERLEUKIN_6	1.29	0.355
GO_PEPTIDYL_THREONINE_DEPHOSPHORYLATION	1.29	0.355
GO_CHONDROITIN_SULFATE_PROTEOGLYCAN_METABOLIC_PROCESS	1.29	0.355
GO_TUBE_FORMATION	1.29	0.356
GO_SEMI_LUNAR_VALVE_DEVELOPMENT	1.29	0.356
GO_POSITIVE_REGULATION_OF_MYOBLAST_DIFFERENTIATION	1.29	0.357
GO_LUNG_EPITHELIUM_DEVELOPMENT	1.29	0.356
GO_NEGATIVE_REGULATION_OF_TUMOR_NECROSIS_FACTOR_SUPERFAMILY_CYTOKINE_PRODUCTION	1.29	0.356
GO_CYTOSKELETON_DEPENDENT_CYTOKINESIS	1.29	0.357
GO_RESPONSE_TO_AXON_INJURY	1.29	0.357
GO_NEURON_APOPTOTIC_PROCESS	1.28	0.357
GO_CELLULAR_RESPONSE_TO_HYDROGEN_PEROXIDE	1.28	0.36
GO_ERROR_PRONE_TRANSLESION_SYNTHESIS	1.28	0.359
GO_REGULATION_OF_CALCIUM_MEDIATED_SIGNALING	1.28	0.361
GO_PLATELET_DERIVED_GROWTH_FACTOR_RECEPTOR_SIGNALING_PATHWAY	1.28	0.361
GO_POSITIVE_REGULATION_OF_INTERLEUKIN_17_PRODUCTION	1.28	0.36
GO_MEMBRANE_LIPID_METABOLIC_PROCESS	1.28	0.36
GO_REGULATION_OF_CATION_CHANNEL_ACTIVITY	1.28	0.361
GO_NEGATIVE_REGULATION_OF_DEPHOSPHORYLATION	1.28	0.362
GO_THYMOCYTE_APOPTOTIC_PROCESS	1.28	0.362
GO_ANIMAL_ORGAN_MATURATION	1.28	0.363
GO_SYNAPTIC_TRANSMISSION_GABAERGIC	1.28	0.364
GO_REGULATION_OF_SUPEROXIDE_ANION_GENERATION	1.28	0.365
GO_DOSAGE_COMPENSATION	1.28	0.365
GO_LIPOSACCHARIDE_METABOLIC_PROCESS	1.28	0.365
GO_NEGATIVE_REGULATION_OF_SECRETION	1.28	0.367
GO_OSSIFICATION	1.28	0.367
GO_POSITIVE_REGULATION_OF_CYTOKINE_PRODUCTION_INVOLVED_IN_INFLAMMATORY_RESPONSE	1.28	0.366
GO_PSEUDOPODIUM_ORGANIZATION	1.28	0.366
GO_ERK1_AND_ERK2_CASCADE	1.28	0.366
GO_HOMOLOGOUS_RECOMBINATION	1.28	0.37
GO_CELL_JUNCTION_ORGANIZATION	1.28	0.37
GO_NEGATIVE_REGULATION_OF_CYTOKINE_SECRETION	1.27	0.371
GO_PLATELET_DEGRANULATION	1.27	0.37
GO_EPITHELIAL_TUBE_FORMATION	1.27	0.37
GO_POSITIVE_REGULATION_OF_TRANSPORTER_ACTIVITY	1.27	0.37
GO_PROTEIN_LOCALIZATION_TO_KINETOCHORE	1.27	0.37
GO_CELLULAR_RESPONSE_TO_ANTIBIOTIC	1.27	0.371
GO_REGULATION_OF_BIOMINERALIZATION	1.27	0.371
GO_RESPONSE_TO_VITAMIN_D	1.27	0.37
GO_REGULATION_OF_MACROPHAGE_MIGRATION	1.27	0.37
GO_REGULATION_OF_SYNAPTIC_TRANSMISSION_GLUTAMATERGIC	1.27	0.37
GO_CELL_JUNCTION_ASSEMBLY	1.27	0.37
GO_POSITIVE_REGULATION_OF_MITOTIC_SISTER_CHROMATID_SEGREGATION	1.27	0.369
GO_NEUTRAL_AMINO_ACID_TRANSPORT	1.27	0.37
GO_NEGATIVE_REGULATION_OF_BONE_REMODELING	1.27	0.371
GO_EXECUTION_PHASE_OF_APOPTOSIS	1.27	0.372
GO_POSITIVE_REGULATION_OF_ENDOTHELIAL_CELL_MIGRATION	1.27	0.371
GO_CERAMIDE_METABOLIC_PROCESS	1.27	0.372
GO_CELL_DEATH_IN_RESPONSE_TO_HYDROGEN_PEROXIDE	1.27	0.374
GO_LYMPHOCYTE_HOMEOSTASIS	1.27	0.374
GO_RESPONSE_TO_FUNGUS	1.27	0.373
GO_ATTACHMENT_OF_SPINDLE_MICROTUBULES_TO_KINETOCHORE	1.27	0.374
GO_EOSINOPHIL_CHEMOTAXIS	1.27	0.373
GO_NEGATIVE_REGULATION_OF_MYELOID_CELL_APOPTOTIC_PROCESS	1.27	0.373
GO_CELLULAR_RESPONSE_TO_AMYLOID_BETA	1.27	0.373
GO_REGULATION_OF_PHOSPHOLIPASE_ACTIVITY	1.27	0.374
GO_REGULATION_OF_ACTIN_FILAMENT_BUNDLE_ASSEMBLY	1.27	0.375
GO_MITOTIC_NUCLEAR_DIVISION	1.27	0.374
GO_REGULATION_OF_EXECUTION_PHASE_OF_APOPTOSIS	1.27	0.375
GO_MICROTUBULE_CYTOSKELETON_ORGANIZATION_INVOLVED_IN_MITOSIS	1.27	0.375
GO_INTERLEUKIN_17_PRODUCTION	1.27	0.375
GO_RESPIRATORY_GASEOUS_EXCHANGE_BY_RESPIRATORY_SYSTEM	1.27	0.374
GO_SMOOTH_MUSCLE_CELL_PROLIFERATION	1.27	0.374
GO_POSITIVE_REGULATION_OF_EXTRACELLULAR_MATRIX_ORGANIZATION	1.27	0.374
GO_REGULATION_OF_EXTRINSIC_APOPTOTIC_SIGNALING_PATHWAY_IN_ABSENCE_OF_LIGAND	1.27	0.373
GO_REGULATION_OF_MONOCYTE_CHEMOTAXIS	1.27	0.373
GO_INNER_EAR_MORPHOGENESIS	1.27	0.373
GO_POSITIVE_REGULATION_OF_HISTONE_DEACETYLATION	1.27	0.373
GO_POSITIVE_REGULATION_OF_ERK1_AND_ERK2_CASCADE	1.27	0.376
GO_NEURAL_TUBE_FORMATION	1.26	0.377
GO_POSITIVE_REGULATION_OF_STRESS_ACTIVATED_PROTEIN_KINASE_SIGNALING_CASCADE	1.26	0.381
GO_CLATHRIN_COAT_ASSEMBLY	1.26	0.383
GO_POSITIVE_REGULATION_OF_VIRAL_LIFE_CYCLE	1.26	0.383
GO_POSITIVE_REGULATION_OF_TRANSCRIPTION_OF_NOTCH_RECEPTOR_TARGET	1.26	0.384
GO_SPHINGOLIPID_METABOLIC_PROCESS	1.26	0.385
GO_POSITIVE_REGULATION_OF_LIPID_METABOLIC_PROCESS	1.26	0.385
GO_REGULATION_OF_NITRIC_OXIDE_BIOSYNTHETIC_PROCESS	1.26	0.385
GO_POSITIVE_REGULATION_OF_NEUROBLAST_PROLIFERATION	1.26	0.384
GO_CHROMOSOME_ORGANIZATION_INVOLVED_IN_MEIOTIC_CELL_CYCLE	1.26	0.385
GO_CHROMOSOME_SEGREGATION	1.26	0.385
GO_EXCITATORY_SYNAPSE_ASSEMBLY	1.26	0.385
GO_POSITIVE_REGULATION_OF_EXTRINSIC_APOPTOTIC_SIGNALING_PATHWAY	1.26	0.384
GO_INOSITOL_TRISPHOSPHATE_METABOLIC_PROCESS	1.26	0.385
GO_I_KAPPAB_PHOSPHORYLATION	1.26	0.385
GO_REGULATION_OF_CALCIUM_ION_TRANSPORT_INTO_CYTOSOL	1.26	0.386
GO_POSITIVE_REGULATION_OF_INTERFERON_BETA_PRODUCTION	1.26	0.386
GO_NEGATIVE_REGULATION_OF_SIGNAL_TRANSDUCTION_IN_ABSENCE_OF_LIGAND	1.26	0.387
GO_MEMBRANE_PROTEIN_INTRACELLULAR_DOMAIN_PROTEOLYSIS	1.26	0.387
GO_REGULATION_OF_REACTIVE_OXYGEN_SPECIES_METABOLIC_PROCESS	1.26	0.386
GO_DEVELOPMENTAL_MATURATION	1.26	0.386
GO_POSITIVE_REGULATION_OF_CELL_DIVISION	1.26	0.387
GO_GLYCEROPHOSPHOLIPID_CATABOLIC_PROCESS	1.26	0.387
GO_ANTEROGRADE_AXONAL_TRANSPORT	1.26	0.387
GO_CELLULAR_RESPONSE_TO_VITAMIN	1.26	0.387
GO_REGULATION_OF_RECEPTOR_INTERNALIZATION	1.26	0.387
GO_ACUTE_INFLAMMATORY_RESPONSE	1.25	0.388
GO_PLASMINOGEN_ACTIVATION	1.25	0.387
GO_CHROMATIN_ORGANIZATION_INVOLVED_IN_REGULATION_OF_TRANSCRIPTION	1.25	0.388
GO_RESPONSE_TO_PROTOZOAN	1.25	0.388
GO_INDOLALKYLAMINE_METABOLIC_PROCESS	1.25	0.39
GO_INTERLEUKIN_5_PRODUCTION	1.25	0.389
GO_REGULATION_OF_TRANSMISSION_OF_NERVE_IMPULSE	1.25	0.389
GO_POSITIVE_REGULATION_OF_LAMELLIPODIUM_ASSEMBLY	1.25	0.389
GO_RESPONSE_TO_MECHANICAL_STIMULUS	1.25	0.389
GO_RESPONSE_TO_ANESTHETIC	1.25	0.389
GO_NEGATIVE_REGULATION_OF_TRANSPORT	1.25	0.388
GO_REGENERATION	1.25	0.389
GO_ER_NUCLEUS_SIGNALING_PATHWAY	1.25	0.389
GO_RESPONSE_TO_INTERFERON_BETA	1.25	0.388
GO_POSITIVE_REGULATION_OF_JNK_CASCADE	1.25	0.39
GO_AMYLOID_BETA_FORMATION	1.25	0.39
GO_REGULATION_OF_BODY_FLUID_LEVELS	1.25	0.39
GO_PHOSPHOLIPID_DEPHOSPHORYLATION	1.25	0.39
GO_RESPONSE_TO_HYDROGEN_PEROXIDE	1.25	0.39
GO_REGULATION_OF_AMYLOID_BETA_FORMATION	1.25	0.391
GO_REGULATION_OF_PHOSPHOLIPASE_C_ACTIVITY	1.25	0.392
GO_NEGATIVE_REGULATION_OF_WOUND_HEALING	1.25	0.392
GO_NEGATIVE_REGULATION_OF_I_KAPPAB_KINASE_NF_KAPPAB_SIGNALING	1.25	0.392
GO_NUCLEAR_CHROMOSOME_SEGREGATION	1.25	0.391
GO_NEURONAL_ACTION_POTENTIAL	1.25	0.393
GO_GLUTAMATE_RECEPTOR_SIGNALING_PATHWAY	1.25	0.392
GO_POSITIVE_REGULATION_OF_DNA_REPAIR	1.25	0.393
GO_POSITIVE_REGULATION_OF_B_CELL_MEDIATED_IMMUNITY	1.25	0.393
GO_PROTEIN_TRIMERIZATION	1.25	0.394
GO_REGULATION_OF_DNA_BIOSYNTHETIC_PROCESS	1.25	0.394
GO_POSITIVE_REGULATION_OF_MITOTIC_NUCLEAR_DIVISION	1.25	0.394
GO_HUMORAL_IMMUNE_RESPONSE_MEDIATED_BY_CIRCULATING_IMMUNOGLOBULIN	1.25	0.395
GO_NEGATIVE_REGULATION_OF_CYTOKINE_PRODUCTION_INVOLVED_IN_INFLAMMATORY_RESPONSE	1.25	0.395
GO_POSITIVE_REGULATION_OF_MACROPHAGE_MIGRATION	1.24	0.399
GO_NEURON_PROJECTION_ORGANIZATION	1.24	0.399
GO_RNA_DESTABILIZATION	1.24	0.4
GO_NEGATIVE_REGULATION_OF_SPROUTING_ANGIOGENESIS	1.24	0.401
GO_LUNG_CELL_DIFFERENTIATION	1.24	0.401
GO_TISSUE_REMODELING	1.24	0.401
GO_NEGATIVE_REGULATION_OF_DNA_REPAIR	1.24	0.4
GO_RESPONSE_TO_EXTRACELLULAR_STIMULUS	1.24	0.4
GO_DNA_BIOSYNTHETIC_PROCESS	1.24	0.403
GO_POSITIVE_REGULATION_OF_MYELOID_CELL_DIFFERENTIATION	1.24	0.403
GO_POSTSYNAPSE_ASSEMBLY	1.24	0.404
GO_RESPONSE_TO_ANTIBIOTIC	1.24	0.404
GO_MYD88_INDEPENDENT_TOLL_LIKE_RECEPTOR_SIGNALING_PATHWAY	1.24	0.404
GO_TIGHT_JUNCTION_ORGANIZATION	1.24	0.404
GO_POSITIVE_REGULATION_OF_PROTEIN_SERINE_THREONINE_KINASE_ACTIVITY	1.24	0.407
GO_NEGATIVE_REGULATION_OF_DOUBLE_STRAND_BREAK_REPAIR_VIA_HOMOLOGOUS_RECOMBINATION	1.24	0.407
GO_NEGATIVE_REGULATION_OF_FATTY_ACID_METABOLIC_PROCESS	1.24	0.409
GO_MUCOPOLYSACCHARIDE_METABOLIC_PROCESS	1.24	0.408
GO_HETEROTYPIC_CELL_CELL_ADHESION	1.24	0.409
GO_EXTRINSIC_APOPTOTIC_SIGNALING_PATHWAY	1.24	0.409
GO_NEGATIVE_REGULATION_OF_T_CELL_APOPTOTIC_PROCESS	1.24	0.408
GO_HISTONE_H4_K16_ACETYLATION	1.24	0.409
GO_EMBRYONIC_PLACENTA_MORPHOGENESIS	1.24	0.408
GO_POSITIVE_REGULATION_OF_CELL_PROJECTION_ORGANIZATION	1.24	0.408
GO_NEGATIVE_REGULATION_OF_PHAGOCYTOSIS	1.24	0.408
GO_POSITIVE_REGULATION_OF_BONE_RESORPTION	1.24	0.408
GO_RENAL_FILTRATION	1.24	0.408
GO_POSITIVE_REGULATION_OF_LYMPHOCYTE_APOPTOTIC_PROCESS	1.24	0.408
GO_PEPTIDYL_GLUTAMIC_ACID_MODIFICATION	1.24	0.408
GO_SECOND_MESSENGER_MEDIATED_SIGNALING	1.24	0.408
GO_MAINTENANCE_OF_LOCATION_IN_CELL	1.24	0.408
GO_REGULATION_OF_MYOBLAST_FUSION	1.24	0.408
GO_REGULATION_OF_PROTEIN_OLIGOMERIZATION	1.24	0.408
GO_BIOMINERALIZATION	1.23	0.409
GO_NEGATIVE_REGULATION_OF_OXIDOREDUCTASE_ACTIVITY	1.23	0.411
GO_CELLULAR_RESPONSE_TO_LEPTIN_STIMULUS	1.23	0.414
GO_SENSORY_PERCEPTION_OF_CHEMICAL_STIMULUS	1.23	0.416
GO_NEGATIVE_REGULATION_OF_ESTABLISHMENT_OF_PROTEIN_LOCALIZATION	1.23	0.417
GO_NEGATIVE_REGULATION_OF_PEPTIDYL_THREONINE_PHOSPHORYLATION	1.23	0.419
GO_REGULATION_OF_VASCULAR_ENDOTHELIAL_GROWTH_FACTOR_RECEPTOR_SIGNALING_PATHWAY	1.23	0.418
GO_REGULATION_OF_AMYLOID_PRECURSOR_PROTEIN_CATABOLIC_PROCESS	1.23	0.418
GO_REGULATION_OF_STEM_CELL_POPULATION_MAINTENANCE	1.23	0.418
GO_NEGATIVE_REGULATION_OF_NEURON_APOPTOTIC_PROCESS	1.23	0.421
GO_POSITIVE_REGULATION_OF_CELL_SUBSTRATE_JUNCTION_ORGANIZATION	1.23	0.421
GO_ESTABLISHMENT_OF_MITOTIC_SPINDLE_LOCALIZATION	1.23	0.42
GO_CELLULAR_RESPONSE_TO_FLUID_SHEAR_STRESS	1.23	0.42
GO_REGULATION_OF_PROTEIN_SERINE_THREONINE_KINASE_ACTIVITY	1.23	0.421
GO_NEUROBLAST_DIVISION	1.23	0.42
GO_NEGATIVE_REGULATION_OF_GENE_SILENCING	1.23	0.42
GO_SYNAPTIC_TRANSMISSION_GLUTAMATERGIC	1.23	0.42
GO_REGULATION_OF_NECROTIC_CELL_DEATH	1.23	0.42
GO_IMMUNOGLOBULIN_PRODUCTION_INVOLVED_IN_IMMUNOGLOBULIN_MEDIATED_IMMUNE_RESPONSE	1.23	0.422
GO_POSITIVE_REGULATION_OF_INTERLEUKIN_6_SECRETION	1.23	0.422
GO_REGULATION_OF_OXIDOREDUCTASE_ACTIVITY	1.23	0.422
GO_POSITIVE_REGULATION_OF_MONOCYTE_CHEMOTAXIS	1.23	0.422
GO_PURINE_NUCLEOSIDE_MONOPHOSPHATE_METABOLIC_PROCESS	1.22	0.423
GO_TISSUE_REGENERATION	1.22	0.423
GO_NEGATIVE_REGULATION_OF_PHOSPHORYLATION	1.22	0.423
GO_NUCLEOSIDE_CATABOLIC_PROCESS	1.22	0.424
GO_SERTOLI_CELL_DIFFERENTIATION	1.22	0.425
GO_POSITIVE_REGULATION_OF_ACTIN_FILAMENT_BUNDLE_ASSEMBLY	1.22	0.425
GO_REGULATION_OF_CATION_TRANSMEMBRANE_TRANSPORT	1.22	0.425
GO_HYALURONAN_METABOLIC_PROCESS	1.22	0.424
GO_RECEPTOR_MEDIATED_ENDOCYTOSIS	1.22	0.424
GO_PEPTIDYL_SERINE_MODIFICATION	1.22	0.426
GO_MYELOID_CELL_HOMEOSTASIS	1.22	0.426
GO_REGULATION_OF_BONE_MINERALIZATION	1.22	0.427
GO_POSITIVE_REGULATION_OF_ORGAN_GROWTH	1.22	0.43
GO_REGULATION_OF_LIPID_METABOLIC_PROCESS	1.22	0.43
GO_NEGATIVE_REGULATION_OF_KINASE_ACTIVITY	1.22	0.431
GO_REGULATION_OF_CYTOKINE_PRODUCTION_INVOLVED_IN_IMMUNE_RESPONSE	1.22	0.431
GO_REGULATION_OF_TRANSPORTER_ACTIVITY	1.22	0.433
GO_SOMATIC_STEM_CELL_DIVISION	1.22	0.434
GO_PROTEIN_DEPHOSPHORYLATION	1.22	0.436
GO_FIBROBLAST_APOPTOTIC_PROCESS	1.22	0.435
GO_HEMATOPOIETIC_PROGENITOR_CELL_DIFFERENTIATION	1.22	0.435
GO_REGULATION_OF_DEPHOSPHORYLATION	1.22	0.436
GO_RESPONSE_TO_INTERLEUKIN_1	1.22	0.435
GO_NEURAL_TUBE_DEVELOPMENT	1.22	0.435
GO_CALCIUM_ION_TRANSMEMBRANE_TRANSPORT	1.22	0.436
GO_POSITIVE_REGULATION_OF_EXCITATORY_POSTSYNAPTIC_POTENTIAL	1.22	0.436
GO_JNK_CASCADE	1.22	0.436
GO_HEAT_GENERATION	1.22	0.436
GO_POSITIVE_REGULATION_OF_LYMPHOCYTE_CHEMOTAXIS	1.21	0.438
GO_NEGATIVE_REGULATION_OF_GLIOGENESIS	1.21	0.437
GO_STRESS_ACTIVATED_PROTEIN_KINASE_SIGNALING_CASCADE	1.21	0.437
GO_ANATOMICAL_STRUCTURE_HOMEOSTASIS	1.21	0.438
GO_REGULATION_OF_PROTEIN_DEPHOSPHORYLATION	1.21	0.441
GO_NEGATIVE_REGULATION_OF_CELL_SUBSTRATE_ADHESION	1.21	0.441
GO_FEMALE_MEIOTIC_NUCLEAR_DIVISION	1.21	0.445
GO_RETROGRADE_VESICLE_MEDIATED_TRANSPORT_GOLGI_TO_ENDOPLASMIC_RETICULUM	1.21	0.445
GO_MAMMARY_GLAND_EPITHELIAL_CELL_DIFFERENTIATION	1.21	0.447
GO_DIVALENT_INORGANIC_CATION_TRANSPORT	1.21	0.448
GO_3_UTR_MEDIATED_MRNA_STABILIZATION	1.21	0.448
GO_CHONDROCYTE_DIFFERENTIATION	1.21	0.448
GO_REGULATION_OF_PROTEIN_IMPORT	1.21	0.449
GO_POSITIVE_REGULATION_OF_PROTEIN_DEPHOSPHORYLATION	1.21	0.448
GO_REGULATION_OF_NEUROBLAST_PROLIFERATION	1.21	0.449
GO_CHONDROCYTE_DEVELOPMENT	1.21	0.449
GO_ERBB_SIGNALING_PATHWAY	1.21	0.449
GO_NEGATIVE_REGULATION_OF_CELL_MATRIX_ADHESION	1.21	0.45
GO_ANTIMICROBIAL_HUMORAL_RESPONSE	1.21	0.45
GO_PROTEIN_LOCALIZATION_TO_POSTSYNAPTIC_MEMBRANE	1.21	0.449
GO_GLIAL_CELL_DEVELOPMENT	1.21	0.449
GO_POSITIVE_REGULATION_OF_NITRIC_OXIDE_METABOLIC_PROCESS	1.21	0.449
GO_POSITIVE_REGULATION_OF_TELOMERE_CAPPING	1.2	0.454
GO_NECROTIC_CELL_DEATH	1.2	0.455
GO_RESPONSE_TO_EPIDERMAL_GROWTH_FACTOR	1.2	0.457
GO_NEURON_DEATH	1.2	0.456
GO_REGULATION_OF_RESPONSE_TO_EXTRACELLULAR_STIMULUS	1.2	0.457
GO_SPINDLE_ORGANIZATION	1.2	0.458
GO_NEUROTRANSMITTER_RECEPTOR_TRANSPORT	1.2	0.459
GO_AMYLOID_PRECURSOR_PROTEIN_CATABOLIC_PROCESS	1.2	0.458
GO_EPIDERMAL_GROWTH_FACTOR_RECEPTOR_SIGNALING_PATHWAY	1.2	0.46
GO_RESPONSE_TO_FIBROBLAST_GROWTH_FACTOR	1.2	0.46
GO_MULTICELLULAR_ORGANISMAL_RESPONSE_TO_STRESS	1.2	0.46
GO_POSITIVE_REGULATION_OF_MUSCLE_CELL_APOPTOTIC_PROCESS	1.2	0.463
GO_NEGATIVE_REGULATION_OF_VASCULATURE_DEVELOPMENT	1.2	0.463
GO_POSITIVE_REGULATION_OF_BIOMINERALIZATION	1.2	0.463
GO_MESENCHYME_DEVELOPMENT	1.2	0.463
GO_RESPONSE_TO_VITAMIN	1.2	0.464
GO_POSITIVE_REGULATION_OF_DEPHOSPHORYLATION	1.2	0.465
GO_SYNAPTIC_MEMBRANE_ADHESION	1.2	0.465
GO_NEGATIVE_REGULATION_OF_INTRACELLULAR_SIGNAL_TRANSDUCTION	1.2	0.466
GO_REGULATION_OF_MITOCHONDRIAL_MEMBRANE_POTENTIAL	1.2	0.466
GO_REGULATION_OF_RESPONSE_TO_FOOD	1.2	0.466
GO_REGULATION_OF_NEUROINFLAMMATORY_RESPONSE	1.2	0.465
GO_CHROMOSOME_CONDENSATION	1.2	0.465
GO_MITOTIC_SPINDLE_ORGANIZATION	1.2	0.467
GO_REGULATION_OF_ACTOMYOSIN_STRUCTURE_ORGANIZATION	1.19	0.468
GO_OOGENESIS	1.19	0.468
GO_REGULATION_OF_SMOOTH_MUSCLE_CONTRACTION	1.19	0.469
GO_POSITIVE_REGULATION_OF_VIRAL_GENOME_REPLICATION	1.19	0.469
GO_DNA_REPLICATION_DEPENDENT_NUCLEOSOME_ORGANIZATION	1.19	0.469
GO_DETERMINATION_OF_ADULT_LIFESPAN	1.19	0.469
GO_DETECTION_OF_BIOTIC_STIMULUS	1.19	0.47
GO_REGULATION_OF_BICELLULAR_TIGHT_JUNCTION_ASSEMBLY	1.19	0.472
GO_NEGATIVE_REGULATION_OF_NF_KAPPAB_TRANSCRIPTION_FACTOR_ACTIVITY	1.19	0.472
GO_CELLULAR_RESPONSE_TO_NUTRIENT	1.19	0.474
GO_AMINOGLYCAN_CATABOLIC_PROCESS	1.19	0.475
GO_EPITHELIAL_CELL_DEVELOPMENT	1.19	0.481
GO_NEGATIVE_REGULATION_OF_CELL_CYCLE_ARREST	1.19	0.482
GO_REGULATION_OF_HORMONE_SECRETION	1.19	0.482
GO_POSITIVE_REGULATION_OF_STEM_CELL_PROLIFERATION	1.19	0.482
GO_REGULATION_OF_NUCLEAR_DIVISION	1.19	0.481
GO_TOLL_LIKE_RECEPTOR_4_SIGNALING_PATHWAY	1.19	0.482
GO_RESPONSE_TO_BRONCHODILATOR	1.19	0.484
GO_NEGATIVE_REGULATION_OF_TRANSFERASE_ACTIVITY	1.19	0.484
GO_AMINOGLYCAN_BIOSYNTHETIC_PROCESS	1.18	0.488
GO_ANTIMICROBIAL_HUMORAL_IMMUNE_RESPONSE_MEDIATED_BY_ANTIMICROBIAL_PEPTIDE	1.18	0.489
GO_VESICLE_CYTOSKELETAL_TRAFFICKING	1.18	0.488
GO_AMINOGLYCAN_METABOLIC_PROCESS	1.18	0.488
GO_SULFUR_AMINO_ACID_BIOSYNTHETIC_PROCESS	1.18	0.489
GO_ODONTOGENESIS_OF_DENTIN_CONTAINING_TOOTH	1.18	0.489
GO_AMINO_ACID_TRANSPORT	1.18	0.489
GO_RESPONSE_TO_ANGIOTENSIN	1.18	0.49
GO_MONONUCLEAR_CELL_MIGRATION	1.18	0.493
GO_NEGATIVE_REGULATION_OF_PROTEIN_LOCALIZATION_TO_NUCLEUS	1.18	0.492
GO_MODULATION_OF_EXCITATORY_POSTSYNAPTIC_POTENTIAL	1.18	0.492
GO_PROSTAGLANDIN_TRANSPORT	1.18	0.493
GO_POSITIVE_REGULATION_OF_JUN_KINASE_ACTIVITY	1.18	0.494
GO_REGULATION_OF_PRESYNAPTIC_CYTOSOLIC_CALCIUM_ION_CONCENTRATION	1.18	0.494
GO_ACTIVATED_T_CELL_PROLIFERATION	1.18	0.494
GO_DNA_RECOMBINATION	1.18	0.494
GO_REGULATION_OF_SYMBIOSIS_ENCOMPASSING_MUTUALISM_THROUGH_PARASITISM	1.18	0.494
GO_NEGATIVE_REGULATION_OF_VASCULAR_SMOOTH_MUSCLE_CELL_PROLIFERATION	1.18	0.495
GO_REGULATION_OF_VASCULATURE_DEVELOPMENT	1.18	0.495
GO_NEGATIVE_REGULATION_OF_LYMPHOCYTE_APOPTOTIC_PROCESS	1.18	0.495
GO_POSITIVE_REGULATION_OF_NUCLEAR_DIVISION	1.18	0.495
GO_REGULATION_OF_POSTSYNAPTIC_DENSITY_ORGANIZATION	1.18	0.496
GO_POSITIVE_REGULATION_OF_INTERLEUKIN_1_PRODUCTION	1.18	0.498
GO_RESPONSE_TO_NERVE_GROWTH_FACTOR	1.18	0.498
GO_REGULATION_OF_CHOLESTEROL_BIOSYNTHETIC_PROCESS	1.18	0.497
GO_POSITIVE_REGULATION_OF_CARDIAC_MUSCLE_CELL_DIFFERENTIATION	1.18	0.497
GO_GLIAL_CELL_PROLIFERATION	1.18	0.5
GO_ORGANISM_EMERGENCE_FROM_PROTECTIVE_STRUCTURE	1.18	0.5
GO_REGULATION_OF_LIPID_STORAGE	1.18	0.5
GO_NEGATIVE_REGULATION_OF_CELLULAR_RESPONSE_TO_INSULIN_STIMULUS	1.17	0.501
GO_ASTROCYTE_DIFFERENTIATION	1.17	0.502
GO_POSITIVE_REGULATION_OF_SMOOTH_MUSCLE_CELL_PROLIFERATION	1.17	0.502
GO_RESPONSE_TO_AMPHETAMINE	1.17	0.503
GO_POSITIVE_REGULATION_OF_CHROMOSOME_SEGREGATION	1.17	0.504
GO_NEUTROPHIL_HOMEOSTASIS	1.17	0.504
GO_XENOBIOTIC_TRANSPORT	1.17	0.504
GO_POSITIVE_REGULATION_OF_AMYLOID_PRECURSOR_PROTEIN_CATABOLIC_PROCESS	1.17	0.505
GO_ERYTHROCYTE_HOMEOSTASIS	1.17	0.506
GO_POSTSYNAPTIC_MEMBRANE_ORGANIZATION	1.17	0.507
GO_RUFFLE_ASSEMBLY	1.17	0.507
GO_OXIDOREDUCTION_COENZYME_METABOLIC_PROCESS	1.17	0.509
GO_NUCLEAR_TRANSCRIBED_MRNA_POLY_A_TAIL_SHORTENING	1.17	0.509
GO_NEGATIVE_REGULATION_OF_GLIAL_CELL_DIFFERENTIATION	1.17	0.51
GO_REGULATORY_T_CELL_DIFFERENTIATION	1.17	0.509
GO_REGULATION_OF_PHOSPHATASE_ACTIVITY	1.17	0.51
GO_CYTOPLASMIC_SEQUESTERING_OF_PROTEIN	1.17	0.51
GO_POSITIVE_REGULATION_OF_HISTONE_H3_K4_METHYLATION	1.17	0.51
GO_ACTOMYOSIN_STRUCTURE_ORGANIZATION	1.17	0.51
GO_NEGATIVE_REGULATION_OF_HEMOPOIESIS	1.17	0.512
GO_POSITIVE_REGULATION_OF_CELL_MORPHOGENESIS_INVOLVED_IN_DIFFERENTIATION	1.17	0.512
GO_REGULATION_OF_DNA_METABOLIC_PROCESS	1.17	0.512
GO_NEGATIVE_REGULATION_OF_ALPHA_BETA_T_CELL_DIFFERENTIATION	1.17	0.512
GO_POSITIVE_REGULATION_OF_STRESS_FIBER_ASSEMBLY	1.17	0.513
GO_MITOTIC_G2_DNA_DAMAGE_CHECKPOINT	1.17	0.513
GO_NEGATIVE_REGULATION_OF_NEURON_DEATH	1.17	0.512
GO_REGULATION_OF_CALCIUM_ION_TRANSMEMBRANE_TRANSPORTER_ACTIVITY	1.17	0.513
GO_DEPHOSPHORYLATION	1.17	0.512
GO_SIALYLATION	1.17	0.512
GO_REGULATION_OF_SYNAPSE_STRUCTURE_OR_ACTIVITY	1.17	0.512
GO_ORGANELLE_FISSION	1.17	0.512
GO_EAR_DEVELOPMENT	1.17	0.512
GO_CELLULAR_RESPONSE_TO_LOW_DENSITY_LIPOPROTEIN_PARTICLE_STIMULUS	1.17	0.512
GO_LOW_DENSITY_LIPOPROTEIN_RECEPTOR_PARTICLE_METABOLIC_PROCESS	1.17	0.513
GO_NEGATIVE_REGULATION_OF_CELL_PROJECTION_ORGANIZATION	1.17	0.512
GO_ASYMMETRIC_CELL_DIVISION	1.17	0.512
GO_POSITIVE_REGULATION_OF_ION_TRANSMEMBRANE_TRANSPORT	1.16	0.514
GO_LAMELLIPODIUM_MORPHOGENESIS	1.16	0.514
GO_REGULATION_OF_RECEPTOR_MEDIATED_ENDOCYTOSIS	1.16	0.514
GO_SULFUR_COMPOUND_BIOSYNTHETIC_PROCESS	1.16	0.515
GO_POSITIVE_REGULATION_OF_CALCIUM_ION_TRANSMEMBRANE_TRANSPORT	1.16	0.515
GO_SMOOTH_MUSCLE_TISSUE_DEVELOPMENT	1.16	0.515
GO_VIRAL_LIFE_CYCLE	1.16	0.515
GO_DETECTION_OF_MECHANICAL_STIMULUS_INVOLVED_IN_SENSORY_PERCEPTION	1.16	0.516
GO_POSITIVE_REGULATION_OF_PROTEIN_MODIFICATION_BY_SMALL_PROTEIN_CONJUGATION_OR_REMOVAL	1.16	0.515
GO_APICAL_JUNCTION_ASSEMBLY	1.16	0.515
GO_REGULATION_OF_CYSTEINE_TYPE_ENDOPEPTIDASE_ACTIVITY	1.16	0.515
GO_POSITIVE_REGULATION_OF_MESONEPHROS_DEVELOPMENT	1.16	0.514
GO_SCHWANN_CELL_DIFFERENTIATION	1.16	0.514
GO_CYTOKINE_PRODUCTION_INVOLVED_IN_IMMUNE_RESPONSE	1.16	0.517
GO_NEGATIVE_REGULATION_OF_VOLTAGE_GATED_CALCIUM_CHANNEL_ACTIVITY	1.16	0.517
GO_PROTEIN_COMPLEX_OLIGOMERIZATION	1.16	0.519
GO_GUANOSINE_CONTAINING_COMPOUND_METABOLIC_PROCESS	1.16	0.519
GO_REGULATION_OF_BLOOD_PRESSURE	1.16	0.519
GO_REGULATION_OF_ENDOCYTOSIS	1.16	0.52
GO_REGULATION_OF_SYNCYTIUM_FORMATION_BY_PLASMA_MEMBRANE_FUSION	1.16	0.521
GO_POSITIVE_REGULATION_OF_CELL_CYCLE_PHASE_TRANSITION	1.16	0.521
GO_REGULATION_OF_AMYLOID_BETA_CLEARANCE	1.16	0.525
GO_RESPONSE_TO_NUTRIENT	1.16	0.525
GO_AORTIC_VALVE_DEVELOPMENT	1.16	0.525
GO_STEM_CELL_PROLIFERATION	1.16	0.525
GO_G0_TO_G1_TRANSITION	1.16	0.526
GO_POSITIVE_REGULATION_OF_AMYLOID_BETA_FORMATION	1.16	0.526
GO_PEPTIDYL_SERINE_DEPHOSPHORYLATION	1.16	0.526
GO_NEGATIVE_REGULATION_OF_VIRAL_TRANSCRIPTION	1.16	0.526
GO_NEURAL_CREST_CELL_MIGRATION	1.15	0.527
GO_NOTOCHORD_DEVELOPMENT	1.15	0.527
GO_AMINO_ACID_IMPORT	1.15	0.527
GO_IMMUNOGLOBULIN_SECRETION	1.15	0.527
GO_REACTIVE_NITROGEN_SPECIES_METABOLIC_PROCESS	1.15	0.527
GO_NEGATIVE_REGULATION_OF_SYNAPTIC_TRANSMISSION	1.15	0.53
GO_PROTEIN_LOCALIZATION_TO_CHROMOSOME_CENTROMERIC_REGION	1.15	0.529
GO_REGULATION_OF_GRANULOCYTE_CHEMOTAXIS	1.15	0.532
GO_POSITIVE_REGULATION_OF_INSULIN_SECRETION	1.15	0.532
GO_POSITIVE_REGULATION_OF_TISSUE_REMODELING	1.15	0.532
GO_POSITIVE_REGULATION_OF_RESPONSE_TO_WOUNDING	1.15	0.533
GO_EPITHELIAL_TUBE_BRANCHING_INVOLVED_IN_LUNG_MORPHOGENESIS	1.15	0.534
GO_ORGANIC_ACID_TRANSMEMBRANE_TRANSPORT	1.15	0.535
GO_POSITIVE_REGULATION_OF_RECEPTOR_RECYCLING	1.15	0.535
GO_NEGATIVE_REGULATION_OF_NEURAL_PRECURSOR_CELL_PROLIFERATION	1.15	0.535
GO_POSITIVE_REGULATION_OF_ACTIVATED_T_CELL_PROLIFERATION	1.15	0.535
GO_BLOOD_VESSEL_ENDOTHELIAL_CELL_PROLIFERATION_INVOLVED_IN_SPROUTING_ANGIOGENESIS	1.15	0.537
GO_REGULATION_OF_PROTEIN_LOCALIZATION_TO_NUCLEUS	1.15	0.537
GO_GAMMA_AMINOBUTYRIC_ACID_SIGNALING_PATHWAY	1.15	0.537
GO_ESTABLISHMENT_OR_MAINTENANCE_OF_CELL_POLARITY	1.15	0.537
GO_BRANCHING_INVOLVED_IN_BLOOD_VESSEL_MORPHOGENESIS	1.15	0.538
GO_REGULATION_OF_ANATOMICAL_STRUCTURE_SIZE	1.15	0.538
GO_REGULATION_OF_OSSIFICATION	1.15	0.541
GO_POSITIVE_REGULATION_OF_T_CELL_CYTOKINE_PRODUCTION	1.15	0.542
GO_POSITIVE_REGULATION_OF_GROWTH	1.15	0.542
GO_BLOOD_VESSEL_ENDOTHELIAL_CELL_MIGRATION	1.15	0.542
GO_CELLULAR_RESPONSE_TO_MECHANICAL_STIMULUS	1.15	0.542
GO_SPROUTING_ANGIOGENESIS	1.15	0.542
GO_MYOBLAST_FUSION	1.15	0.543
GO_NEURON_PROJECTION_REGENERATION	1.15	0.543
GO_REGULATION_OF_EPITHELIAL_TO_MESENCHYMAL_TRANSITION	1.14	0.543
GO_REGULATION_OF_ER_TO_GOLGI_VESICLE_MEDIATED_TRANSPORT	1.14	0.543
GO_RESPIRATORY_SYSTEM_PROCESS	1.14	0.543
GO_DNA_STRAND_ELONGATION	1.14	0.543
GO_NEGATIVE_REGULATION_OF_CELLULAR_PROTEIN_LOCALIZATION	1.14	0.543
GO_RESPONSE_TO_FATTY_ACID	1.14	0.543
GO_REGULATION_OF_ERBB_SIGNALING_PATHWAY	1.14	0.544
GO_REGULATION_OF_CELLULAR_RESPONSE_TO_DRUG	1.14	0.544
GO_PIGMENTATION	1.14	0.544
GO_RESPIRATORY_SYSTEM_DEVELOPMENT	1.14	0.546
GO_MULTI_ORGANISM_CELLULAR_PROCESS	1.14	0.547
GO_POSITIVE_REGULATION_OF_CALCIUM_ION_TRANSPORT	1.14	0.547
GO_NEGATIVE_REGULATION_OF_PROTEIN_SERINE_THREONINE_KINASE_ACTIVITY	1.14	0.547
GO_RECEPTOR_METABOLIC_PROCESS	1.14	0.547
GO_NEGATIVE_REGULATION_OF_PLASMA_MEMBRANE_BOUNDED_CELL_PROJECTION_ASSEMBLY	1.14	0.546
GO_SMOOTH_MUSCLE_CELL_MIGRATION	1.14	0.546
GO_POSITIVE_REGULATION_OF_EPITHELIAL_TO_MESENCHYMAL_TRANSITION	1.14	0.546
GO_REGULATION_OF_PHOSPHOPROTEIN_PHOSPHATASE_ACTIVITY	1.14	0.546
GO_REGULATION_OF_CHOLESTEROL_METABOLIC_PROCESS	1.14	0.547
GO_RESPONSE_TO_INTERLEUKIN_12	1.14	0.547
GO_VESICLE_MEDIATED_TRANSPORT_IN_SYNAPSE	1.14	0.55
GO_MODULATION_BY_VIRUS_OF_HOST_MORPHOLOGY_OR_PHYSIOLOGY	1.14	0.551
GO_EXTRACELLULAR_MATRIX_DISASSEMBLY	1.14	0.554
GO_CANONICAL_WNT_SIGNALING_PATHWAY	1.14	0.556
GO_EPHRIN_RECEPTOR_SIGNALING_PATHWAY	1.14	0.556
GO_CELLULAR_RESPONSE_TO_PROSTAGLANDIN_E_STIMULUS	1.14	0.556
GO_N_TERMINAL_PROTEIN_AMINO_ACID_ACETYLATION	1.14	0.556
GO_NEURAL_PRECURSOR_CELL_PROLIFERATION	1.14	0.558
GO_REGULATION_OF_CHROMOSOME_SEPARATION	1.14	0.558
GO_INSULIN_SECRETION	1.14	0.557
GO_SENSORY_PERCEPTION_OF_MECHANICAL_STIMULUS	1.14	0.557
GO_PEPTIDE_HORMONE_SECRETION	1.13	0.56
GO_BONE_MATURATION	1.13	0.562
GO_METANEPHRIC_EPITHELIUM_DEVELOPMENT	1.13	0.562
GO_BRANCHING_INVOLVED_IN_SALIVARY_GLAND_MORPHOGENESIS	1.13	0.562
GO_PLACENTA_BLOOD_VESSEL_DEVELOPMENT	1.13	0.563
GO_MICROTUBULE_BUNDLE_FORMATION	1.13	0.563
GO_NEGATIVE_REGULATION_OF_MAP_KINASE_ACTIVITY	1.13	0.562
GO_POSITIVE_REGULATION_OF_GLUTAMATE_RECEPTOR_SIGNALING_PATHWAY	1.13	0.562
GO_NEGATIVE_REGULATION_OF_LIPID_CATABOLIC_PROCESS	1.13	0.565
GO_INOSITOL_PHOSPHATE_BIOSYNTHETIC_PROCESS	1.13	0.566
GO_POSITIVE_REGULATION_OF_DEVELOPMENTAL_GROWTH	1.13	0.566
GO_MYELOID_DENDRITIC_CELL_DIFFERENTIATION	1.13	0.567
GO_ATRIAL_CARDIAC_MUSCLE_CELL_TO_AV_NODE_CELL_SIGNALING	1.13	0.567
GO_GLIAL_CELL_APOPTOTIC_PROCESS	1.13	0.569
GO_MITOTIC_SISTER_CHROMATID_SEGREGATION	1.13	0.569
GO_REGULATION_OF_PEPTIDYL_SERINE_PHOSPHORYLATION	1.13	0.568
GO_POSITIVE_REGULATION_OF_T_CELL_MEDIATED_CYTOTOXICITY	1.13	0.57
GO_VITAMIN_D_METABOLIC_PROCESS	1.13	0.571
GO_REGULATION_OF_MESONEPHROS_DEVELOPMENT	1.13	0.572
GO_INNER_EAR_RECEPTOR_CELL_STEREOCILIUM_ORGANIZATION	1.13	0.573
GO_LIPID_MODIFICATION	1.13	0.572
GO_ODONTOGENESIS	1.13	0.573
GO_RESPONSE_TO_ETHANOL	1.13	0.573
GO_CARTILAGE_DEVELOPMENT_INVOLVED_IN_ENDOCHONDRAL_BONE_MORPHOGENESIS	1.13	0.573
GO_POSITIVE_REGULATION_OF_PHOSPHATASE_ACTIVITY	1.13	0.573
GO_SIGNAL_RELEASE	1.13	0.573
GO_NEGATIVE_REGULATION_OF_T_CELL_PROLIFERATION	1.13	0.573
GO_TYPE_B_PANCREATIC_CELL_PROLIFERATION	1.13	0.572
GO_OSTEOCLAST_DIFFERENTIATION	1.13	0.572
GO_POSITIVE_REGULATION_OF_VASCULAR_ENDOTHELIAL_CELL_PROLIFERATION	1.12	0.574
GO_PROTEIN_LOCALIZATION_TO_ENDOSOME	1.12	0.575
GO_TELENCEPHALON_GLIAL_CELL_MIGRATION	1.12	0.575
GO_ORGANIC_ACID_TRANSPORT	1.12	0.576
GO_BLASTOCYST_DEVELOPMENT	1.12	0.576
GO_REGULATION_OF_ION_TRANSMEMBRANE_TRANSPORT	1.12	0.576
GO_POSITIVE_REGULATION_OF_BONE_MINERALIZATION	1.12	0.576
GO_STRIATUM_DEVELOPMENT	1.12	0.576
GO_NEUROTRANSMITTER_RECEPTOR_INTERNALIZATION	1.12	0.576
GO_P38MAPK_CASCADE	1.12	0.575
GO_MITOTIC_SISTER_CHROMATID_COHESION	1.12	0.575
GO_NEGATIVE_REGULATION_OF_EPITHELIAL_CELL_MIGRATION	1.12	0.576
GO_RESPONSE_TO_CALCIUM_ION	1.12	0.576
GO_NEGATIVE_REGULATION_OF_RESPONSE_TO_CYTOKINE_STIMULUS	1.12	0.575
GO_REGULATION_OF_CYSTEINE_TYPE_ENDOPEPTIDASE_ACTIVITY_INVOLVED_IN_APOPTOTIC_SIGNALING_PATHWAY	1.12	0.576
GO_RESPONSE_TO_STARVATION	1.12	0.577
GO_NAD_METABOLIC_PROCESS	1.12	0.577
GO_LIPID_LOCALIZATION	1.12	0.577
GO_ALTERNATIVE_MRNA_SPLICING_VIA_SPLICEOSOME	1.12	0.577
GO_HOMOLOGOUS_CHROMOSOME_SEGREGATION	1.12	0.577
GO_POSITIVE_REGULATION_OF_INTRACELLULAR_TRANSPORT	1.12	0.58
GO_REGULATION_OF_SPROUTING_ANGIOGENESIS	1.12	0.58
GO_MAMMARY_GLAND_ALVEOLUS_DEVELOPMENT	1.12	0.58
GO_CHROMOSOME_SEPARATION	1.12	0.58
GO_INTRINSIC_APOPTOTIC_SIGNALING_PATHWAY_IN_RESPONSE_TO_DNA_DAMAGE	1.12	0.58
GO_NEGATIVE_REGULATION_OF_EPITHELIAL_CELL_PROLIFERATION	1.12	0.58
GO_BONE_GROWTH	1.12	0.581
GO_POSITIVE_REGULATION_OF_RELEASE_OF_SEQUESTERED_CALCIUM_ION_INTO_CYTOSOL	1.12	0.583
GO_TELOMERE_MAINTENANCE_VIA_SEMI_CONSERVATIVE_REPLICATION	1.12	0.583
GO_INTERLEUKIN_1_SECRETION	1.12	0.583
GO_MODIFICATION_OF_MORPHOLOGY_OR_PHYSIOLOGY_OF_OTHER_ORGANISM_INVOLVED_IN_SYMBIOTIC_INTERACTION	1.12	0.583
GO_DNA_REPLICATION	1.12	0.583
GO_REGULATION_OF_SIGNALING_RECEPTOR_ACTIVITY	1.12	0.587
GO_PEPTIDYL_TYROSINE_DEPHOSPHORYLATION	1.12	0.587
GO_REGULATION_OF_NEURON_PROJECTION_DEVELOPMENT	1.12	0.587
GO_CHONDROCYTE_DIFFERENTIATION_INVOLVED_IN_ENDOCHONDRAL_BONE_MORPHOGENESIS	1.12	0.588
GO_CELLULAR_RESPONSE_TO_PEPTIDE	1.11	0.589
GO_DENDRITIC_SPINE_MORPHOGENESIS	1.11	0.589
GO_POSITIVE_REGULATION_OF_CELL_CYCLE_PROCESS	1.11	0.589
GO_RESPONSE_TO_TOXIC_SUBSTANCE	1.11	0.589
GO_ANIMAL_ORGAN_REGENERATION	1.11	0.589
GO_NEGATIVE_REGULATION_OF_BLOOD_CIRCULATION	1.11	0.59
GO_POSITIVE_REGULATION_OF_HUMORAL_IMMUNE_RESPONSE	1.11	0.59
GO_NEGATIVE_REGULATION_OF_T_CELL_DIFFERENTIATION	1.11	0.59
GO_CENTRAL_NERVOUS_SYSTEM_NEURON_AXONOGENESIS	1.11	0.589
GO_POSITIVE_REGULATION_OF_NEURON_PROJECTION_DEVELOPMENT	1.11	0.589
GO_L_AMINO_ACID_TRANSPORT	1.11	0.59
GO_POSITIVE_REGULATION_OF_NUCLEOCYTOPLASMIC_TRANSPORT	1.11	0.59
GO_REGULATION_OF_POSTSYNAPTIC_MEMBRANE_NEUROTRANSMITTER_RECEPTOR_LEVELS	1.11	0.59
GO_CELLULAR_RESPONSE_TO_THYROID_HORMONE_STIMULUS	1.11	0.59
GO_FAT_CELL_DIFFERENTIATION	1.11	0.591
GO_FEMALE_GAMETE_GENERATION	1.11	0.592
GO_POSITIVE_REGULATION_OF_PROTEIN_LOCALIZATION_TO_NUCLEUS	1.11	0.593
GO_POSITIVE_REGULATION_OF_GRANULOCYTE_CHEMOTAXIS	1.11	0.595
GO_NEGATIVE_REGULATION_OF_STEM_CELL_DIFFERENTIATION	1.11	0.596
GO_VASCULAR_ENDOTHELIAL_GROWTH_FACTOR_SIGNALING_PATHWAY	1.11	0.597
GO_BONE_DEVELOPMENT	1.11	0.596
GO_REGULATION_OF_MEGAKARYOCYTE_DIFFERENTIATION	1.11	0.597
GO_REGULATION_OF_DNA_RECOMBINATION	1.11	0.597
GO_POSITIVE_REGULATION_OF_GLIAL_CELL_DIFFERENTIATION	1.11	0.597
GO_REGULATION_OF_MONOOXYGENASE_ACTIVITY	1.11	0.598
GO_CALCIUM_INDEPENDENT_CELL_CELL_ADHESION_VIA_PLASMA_MEMBRANE_CELL_ADHESION_MOLECULES	1.11	0.599
GO_NONRIBOSOMAL_PEPTIDE_BIOSYNTHETIC_PROCESS	1.11	0.599
GO_EXOCRINE_SYSTEM_DEVELOPMENT	1.11	0.601
GO_POSITIVE_REGULATION_OF_INTERLEUKIN_6_PRODUCTION	1.11	0.601
GO_NEGATIVE_REGULATION_OF_VIRAL_GENOME_REPLICATION	1.11	0.601
GO_BASIC_AMINO_ACID_TRANSPORT	1.11	0.601
GO_HORMONE_TRANSPORT	1.11	0.601
GO_CELLULAR_RESPONSE_TO_VASCULAR_ENDOTHELIAL_GROWTH_FACTOR_STIMULUS	1.11	0.601
GO_REGULATION_OF_B_CELL_APOPTOTIC_PROCESS	1.11	0.601
GO_IONOTROPIC_GLUTAMATE_RECEPTOR_SIGNALING_PATHWAY	1.11	0.601
GO_NEGATIVE_REGULATION_OF_CANONICAL_WNT_SIGNALING_PATHWAY	1.11	0.6
GO_LABYRINTHINE_LAYER_MORPHOGENESIS	1.11	0.6
GO_NEGATIVE_REGULATION_OF_PROTEIN_ACETYLATION	1.1	0.601
GO_REGULATION_OF_ODONTOGENESIS	1.1	0.603
GO_REGULATION_OF_TUMOR_NECROSIS_FACTOR_MEDIATED_SIGNALING_PATHWAY	1.1	0.603
GO_AUDITORY_RECEPTOR_CELL_DEVELOPMENT	1.1	0.603
GO_MAINTENANCE_OF_PROTEIN_LOCATION_IN_CELL	1.1	0.603
GO_RESPONSE_TO_PROSTAGLANDIN	1.1	0.603
GO_POSITIVE_REGULATION_OF_CYSTEINE_TYPE_ENDOPEPTIDASE_ACTIVITY	1.1	0.605
GO_METAPHASE_ANAPHASE_TRANSITION_OF_CELL_CYCLE	1.1	0.605
GO_MEGAKARYOCYTE_DIFFERENTIATION	1.1	0.605
GO_ESTABLISHMENT_OF_CELL_POLARITY	1.1	0.606
GO_SYNAPSE_ORGANIZATION	1.1	0.605
GO_POSITIVE_REGULATION_OF_RESPONSE_TO_OXIDATIVE_STRESS	1.1	0.605
GO_REGULATION_OF_CELL_MATURATION	1.1	0.605
GO_PERIPHERAL_NERVOUS_SYSTEM_DEVELOPMENT	1.1	0.604
GO_OSTEOBLAST_DIFFERENTIATION	1.1	0.604
GO_POSITIVE_REGULATION_OF_ERYTHROCYTE_DIFFERENTIATION	1.1	0.605
GO_POSITIVE_REGULATION_OF_TUMOR_NECROSIS_FACTOR_BIOSYNTHETIC_PROCESS	1.1	0.608
GO_NEGATIVE_REGULATION_OF_SMOOTH_MUSCLE_CELL_PROLIFERATION	1.1	0.608
GO_POSITIVE_REGULATION_OF_DNA_RECOMBINATION	1.1	0.608
GO_DENDRITE_DEVELOPMENT	1.1	0.608
GO_CELL_DIFFERENTIATION_INVOLVED_IN_EMBRYONIC_PLACENTA_DEVELOPMENT	1.1	0.611
GO_RESPONSE_TO_INTERFERON_ALPHA	1.1	0.611
GO_MEIOTIC_CELL_CYCLE	1.1	0.611
GO_DNA_STRAND_ELONGATION_INVOLVED_IN_DNA_REPLICATION	1.1	0.611
GO_AMINE_METABOLIC_PROCESS	1.1	0.611
GO_REGULATION_OF_STEM_CELL_PROLIFERATION	1.1	0.612
GO_REGULATION_OF_NEUROTRANSMITTER_SECRETION	1.1	0.613
GO_REGULATION_OF_METAL_ION_TRANSPORT	1.1	0.612
GO_REGULATION_OF_BONE_DEVELOPMENT	1.1	0.613
GO_DNA_INTEGRITY_CHECKPOINT	1.1	0.614
GO_BENZENE_CONTAINING_COMPOUND_METABOLIC_PROCESS	1.1	0.614
GO_POSITIVE_REGULATION_OF_PHOSPHOPROTEIN_PHOSPHATASE_ACTIVITY	1.1	0.614
GO_POSITIVE_REGULATION_OF_DENDRITIC_SPINE_DEVELOPMENT	1.1	0.615
GO_MULTICELLULAR_ORGANISMAL_SIGNALING	1.1	0.614
GO_NEGATIVE_REGULATION_OF_CELL_JUNCTION_ASSEMBLY	1.09	0.616
GO_POSITIVE_REGULATION_OF_MONONUCLEAR_CELL_MIGRATION	1.09	0.616
GO_SPINDLE_ASSEMBLY	1.09	0.616
GO_INOSITOL_PHOSPHATE_METABOLIC_PROCESS	1.09	0.618
GO_MULTICELLULAR_ORGANISMAL_HOMEOSTASIS	1.09	0.619
GO_REGULATION_OF_CELL_MORPHOGENESIS_INVOLVED_IN_DIFFERENTIATION	1.09	0.619
GO_POSITIVE_REGULATION_OF_LIPASE_ACTIVITY	1.09	0.621
GO_REGULATION_OF_VIRAL_GENOME_REPLICATION	1.09	0.621
GO_POSITIVE_REGULATION_OF_INTERLEUKIN_1_SECRETION	1.09	0.623
GO_NEGATIVE_REGULATION_OF_CYSTEINE_TYPE_ENDOPEPTIDASE_ACTIVITY	1.09	0.624
GO_POSITIVE_REGULATION_OF_OXIDOREDUCTASE_ACTIVITY	1.09	0.624
GO_MUSCLE_CELL_APOPTOTIC_PROCESS	1.09	0.627
GO_ARGININE_METABOLIC_PROCESS	1.09	0.628
GO_FIBRINOLYSIS	1.09	0.628
GO_POSITIVE_REGULATION_OF_REACTIVE_OXYGEN_SPECIES_METABOLIC_PROCESS	1.09	0.627
GO_NEGATIVE_REGULATION_OF_NEURON_PROJECTION_DEVELOPMENT	1.09	0.628
GO_RIBONUCLEOSIDE_METABOLIC_PROCESS	1.09	0.629
GO_POSITIVE_REGULATION_OF_HEART_GROWTH	1.09	0.628
GO_MESODERMAL_CELL_DIFFERENTIATION	1.09	0.628
GO_VITAMIN_TRANSMEMBRANE_TRANSPORT	1.09	0.628
GO_NEGATIVE_REGULATION_OF_NUCLEOCYTOPLASMIC_TRANSPORT	1.09	0.628
GO_PROTEIN_LOCALIZATION_TO_GOLGI_APPARATUS	1.09	0.629
GO_NEGATIVE_REGULATION_OF_VIRAL_PROCESS	1.09	0.628
GO_REGULATION_OF_CILIUM_MOVEMENT	1.09	0.628
GO_NEGATIVE_REGULATION_OF_MYELOID_LEUKOCYTE_DIFFERENTIATION	1.09	0.629
GO_POSITIVE_REGULATION_OF_PEPTIDASE_ACTIVITY	1.09	0.629
GO_SPECIFICATION_OF_ANIMAL_ORGAN_IDENTITY	1.09	0.629
GO_POSITIVE_REGULATION_OF_CELL_CYCLE	1.09	0.629
GO_INTERLEUKIN_13_PRODUCTION	1.09	0.628
GO_POSITIVE_REGULATION_OF_NEURON_MIGRATION	1.09	0.628
GO_RESPONSE_TO_THYROID_HORMONE	1.09	0.628
GO_REGULATION_OF_HIGH_VOLTAGE_GATED_CALCIUM_CHANNEL_ACTIVITY	1.09	0.629
GO_REGULATION_OF_CELL_DIVISION	1.09	0.631
GO_NEGATIVE_REGULATION_OF_ALPHA_BETA_T_CELL_ACTIVATION	1.08	0.631
GO_TUMOR_NECROSIS_FACTOR_SECRETION	1.08	0.634
GO_RESPONSE_TO_ACIDIC_PH	1.08	0.635
GO_REGULATION_OF_LIPASE_ACTIVITY	1.08	0.638
GO_CELLULAR_PIGMENTATION	1.08	0.639
GO_REGULATION_OF_EXIT_FROM_MITOSIS	1.08	0.639
GO_EAR_MORPHOGENESIS	1.08	0.639
GO_POSITIVE_REGULATION_OF_ION_TRANSPORT	1.08	0.64
GO_DEVELOPMENTAL_INDUCTION	1.08	0.64
GO_REGULATION_OF_RESPONSE_TO_REACTIVE_OXYGEN_SPECIES	1.08	0.64
GO_CELL_CELL_SIGNALING_BY_WNT	1.08	0.642
GO_VENTRICULAR_SYSTEM_DEVELOPMENT	1.08	0.643
GO_NEGATIVE_REGULATION_OF_MAPK_CASCADE	1.08	0.643
GO_EPITHELIAL_CELL_CELL_ADHESION	1.08	0.645
GO_SEX_DETERMINATION	1.08	0.645
GO_RESPONSE_TO_MAGNESIUM_ION	1.08	0.644
GO_REACTIVE_OXYGEN_SPECIES_METABOLIC_PROCESS	1.08	0.644
GO_REGULATION_OF_SISTER_CHROMATID_SEGREGATION	1.08	0.645
GO_NEGATIVE_REGULATION_OF_RESPONSE_TO_DRUG	1.08	0.645
GO_NEGATIVE_REGULATION_OF_PEPTIDYL_LYSINE_ACETYLATION	1.08	0.646
GO_POSITIVE_REGULATION_OF_PEPTIDE_HORMONE_SECRETION	1.08	0.645
GO_PLATELET_MORPHOGENESIS	1.08	0.645
GO_REGULATION_OF_GLIAL_CELL_DIFFERENTIATION	1.08	0.646
GO_REGULATION_OF_FIBROBLAST_GROWTH_FACTOR_RECEPTOR_SIGNALING_PATHWAY	1.08	0.647
GO_EMBRYONIC_DIGESTIVE_TRACT_DEVELOPMENT	1.08	0.647
GO_REGULATION_OF_ORGANELLE_ASSEMBLY	1.08	0.647
GO_CELL_RECOGNITION	1.08	0.647
GO_NEGATIVE_REGULATION_OF_T_CELL_MEDIATED_IMMUNITY	1.08	0.648
GO_PROTEIN_LOCALIZATION_TO_NUCLEUS	1.08	0.647
GO_METANEPHROS_MORPHOGENESIS	1.08	0.648
GO_EPITHELIAL_CELL_MORPHOGENESIS	1.08	0.647
GO_NEURON_PROJECTION_GUIDANCE	1.08	0.648
GO_REGULATION_OF_CYTOKINESIS	1.07	0.649
GO_MICROTUBULE_BASED_MOVEMENT	1.07	0.649
GO_MISMATCH_REPAIR	1.07	0.649
GO_AMINE_CATABOLIC_PROCESS	1.07	0.65
GO_POSITIVE_REGULATION_OF_PROTEIN_TARGETING_TO_MEMBRANE	1.07	0.65
GO_POSITIVE_REGULATION_OF_TUMOR_NECROSIS_FACTOR_SECRETION	1.07	0.652
GO_POSITIVE_REGULATION_OF_MULTICELLULAR_ORGANISM_GROWTH	1.07	0.652
GO_GASTRIC_ACID_SECRETION	1.07	0.654
GO_NEGATIVE_REGULATION_OF_CELL_DEVELOPMENT	1.07	0.656
GO_RESPONSE_TO_ALKALOID	1.07	0.656
GO_REGULATION_OF_UBIQUITIN_PROTEIN_LIGASE_ACTIVITY	1.07	0.657
GO_CELL_CYCLE_G1_S_PHASE_TRANSITION	1.07	0.657
GO_NUCLEOSIDE_MONOPHOSPHATE_METABOLIC_PROCESS	1.07	0.657
GO_MYELOID_CELL_DEVELOPMENT	1.07	0.656
GO_REGULATION_OF_VIRAL_LIFE_CYCLE	1.07	0.657
GO_RIBONUCLEOSIDE_MONOPHOSPHATE_METABOLIC_PROCESS	1.07	0.657
GO_CHROMATIN_REMODELING	1.07	0.658
GO_POLYOL_BIOSYNTHETIC_PROCESS	1.07	0.658
GO_REGULATION_OF_MACROPHAGE_DERIVED_FOAM_CELL_DIFFERENTIATION	1.07	0.658
GO_AGING	1.07	0.658
GO_REGULATION_OF_RESPIRATORY_GASEOUS_EXCHANGE	1.07	0.659
GO_MITOTIC_DNA_INTEGRITY_CHECKPOINT	1.07	0.66
GO_MEIOTIC_CELL_CYCLE_PROCESS	1.07	0.662
GO_REGULATION_OF_LIPOPOLYSACCHARIDE_MEDIATED_SIGNALING_PATHWAY	1.07	0.663
GO_MAINTENANCE_OF_PROTEIN_LOCATION_IN_NUCLEUS	1.07	0.663
GO_PHOSPHATIDYLINOSITOL_METABOLIC_PROCESS	1.07	0.662
GO_REGULATION_OF_AXONOGENESIS	1.07	0.662
GO_VISUAL_BEHAVIOR	1.07	0.666
GO_SKELETAL_SYSTEM_DEVELOPMENT	1.06	0.667
GO_NEGATIVE_REGULATION_OF_EMBRYONIC_DEVELOPMENT	1.06	0.667
GO_EPITHELIAL_TUBE_MORPHOGENESIS	1.06	0.668
GO_REGULATION_OF_NEUROTRANSMITTER_LEVELS	1.06	0.668
GO_ANGIOGENESIS_INVOLVED_IN_WOUND_HEALING	1.06	0.667
GO_NEGATIVE_REGULATION_OF_SMOOTHENED_SIGNALING_PATHWAY	1.06	0.667
GO_ORGANELLE_MEMBRANE_FUSION	1.06	0.667
GO_ESTABLISHMENT_OF_ORGANELLE_LOCALIZATION	1.06	0.667
GO_CYTOKINESIS	1.06	0.667
GO_DNA_PACKAGING	1.06	0.667
GO_RESPONSE_TO_AMYLOID_BETA	1.06	0.669
GO_DIGESTIVE_SYSTEM_DEVELOPMENT	1.06	0.67
GO_MUSCLE_CELL_MIGRATION	1.06	0.67
GO_WOUND_HEALING_SPREADING_OF_EPIDERMAL_CELLS	1.06	0.67
GO_DEFENSE_RESPONSE_TO_FUNGUS	1.06	0.671
GO_REGULATION_OF_PEPTIDYL_THREONINE_PHOSPHORYLATION	1.06	0.672
GO_CELLULAR_SENESCENCE	1.06	0.671
GO_MAMMARY_GLAND_EPITHELIUM_DEVELOPMENT	1.06	0.671
GO_REGULATION_OF_ALCOHOL_BIOSYNTHETIC_PROCESS	1.06	0.671
GO_MEMBRANE_BIOGENESIS	1.06	0.671
GO_ASPARTATE_FAMILY_AMINO_ACID_BIOSYNTHETIC_PROCESS	1.06	0.673
GO_MELANOCYTE_DIFFERENTIATION	1.06	0.672
GO_NEGATIVE_REGULATION_OF_RESPONSE_TO_BIOTIC_STIMULUS	1.06	0.672
GO_BLOOD_COAGULATION_INTRINSIC_PATHWAY	1.06	0.672
GO_DNA_REPLICATION_INITIATION	1.06	0.672
GO_POSITIVE_REGULATION_OF_BLOOD_VESSEL_ENDOTHELIAL_CELL_MIGRATION	1.06	0.672
GO_POSITIVE_REGULATION_OF_CALCIUM_MEDIATED_SIGNALING	1.06	0.672
GO_REGULATION_OF_PROTEIN_AUTOPHOSPHORYLATION	1.06	0.672
GO_ENGULFMENT_OF_APOPTOTIC_CELL	1.06	0.674
GO_REGULATION_OF_SYNAPTIC_VESICLE_RECYCLING	1.06	0.68
GO_METANEPHRIC_NEPHRON_MORPHOGENESIS	1.06	0.68
GO_APPENDAGE_MORPHOGENESIS	1.06	0.68
GO_DNA_CONFORMATION_CHANGE	1.05	0.683
GO_POSITIVE_REGULATION_OF_WOUND_HEALING	1.05	0.683
GO_CHEMICAL_SYNAPTIC_TRANSMISSION_POSTSYNAPTIC	1.05	0.685
GO_SENSORY_ORGAN_MORPHOGENESIS	1.05	0.685
GO_NEGATIVE_REGULATION_OF_MACROPHAGE_ACTIVATION	1.05	0.685
GO_POSITIVE_REGULATION_OF_REPRODUCTIVE_PROCESS	1.05	0.685
GO_REGULATION_OF_IMMUNOGLOBULIN_SECRETION	1.05	0.685
GO_FATTY_ACYL_COA_BIOSYNTHETIC_PROCESS	1.05	0.684
GO_MACROPHAGE_DIFFERENTIATION	1.05	0.684
GO_REGULATION_OF_GENE_SILENCING	1.05	0.685
GO_CALCIUM_MEDIATED_SIGNALING_USING_INTRACELLULAR_CALCIUM_SOURCE	1.05	0.686
GO_FEMALE_SEX_DIFFERENTIATION	1.05	0.687
GO_CELLULAR_RESPONSE_TO_KETONE	1.05	0.688
GO_PROTEIN_LOCALIZATION_TO_CELL_PERIPHERY	1.05	0.689
GO_POSITIVE_REGULATION_OF_VASCULATURE_DEVELOPMENT	1.05	0.69
GO_CELLULAR_RESPONSE_TO_STARVATION	1.05	0.691
GO_NEUROTROPHIN_SIGNALING_PATHWAY	1.05	0.691
GO_NEGATIVE_REGULATION_OF_INTERLEUKIN_1_PRODUCTION	1.05	0.69
GO_CHROMATIN_SILENCING_AT_RDNA	1.05	0.69
GO_LEARNING	1.05	0.69
GO_POSITIVE_REGULATION_OF_NEUROTRANSMITTER_TRANSPORT	1.05	0.691
GO_METENCEPHALON_DEVELOPMENT	1.05	0.69
GO_NEGATIVE_REGULATION_OF_REACTIVE_OXYGEN_SPECIES_METABOLIC_PROCESS	1.05	0.69
GO_ENTRY_INTO_HOST	1.05	0.692
GO_REGULATION_OF_PEPTIDASE_ACTIVITY	1.05	0.693
GO_MUSCLE_CELL_PROLIFERATION	1.05	0.693
GO_EMBRYO_IMPLANTATION	1.05	0.693
GO_POSITIVE_REGULATION_OF_CARDIAC_MUSCLE_TISSUE_DEVELOPMENT	1.05	0.693
GO_REGULATION_OF_GENE_EXPRESSION_EPIGENETIC	1.05	0.692
GO_POSITIVE_REGULATION_OF_RESPONSE_TO_DNA_DAMAGE_STIMULUS	1.05	0.692
GO_NEGATIVE_REGULATION_OF_AUTOPHAGY	1.05	0.692
GO_REGULATION_OF_DEVELOPMENTAL_GROWTH	1.05	0.694
GO_REPLACEMENT_OSSIFICATION	1.05	0.694
GO_VIRAL_RNA_GENOME_REPLICATION	1.05	0.695
GO_DETECTION_OF_LIGHT_STIMULUS_INVOLVED_IN_SENSORY_PERCEPTION	1.05	0.695
GO_APPENDAGE_DEVELOPMENT	1.05	0.696
GO_REGULATION_OF_RUFFLE_ASSEMBLY	1.05	0.697
GO_NEUROTRANSMITTER_UPTAKE	1.04	0.698
GO_REGULATION_OF_ASTROCYTE_DIFFERENTIATION	1.04	0.698
GO_REGULATION_OF_CAMP_MEDIATED_SIGNALING	1.04	0.699
GO_CELLULAR_RESPONSE_TO_DRUG	1.04	0.698
GO_HIGH_DENSITY_LIPOPROTEIN_PARTICLE_REMODELING	1.04	0.698
GO_RESPONSE_TO_ELECTRICAL_STIMULUS	1.04	0.698
GO_SPHINGOID_METABOLIC_PROCESS	1.04	0.699
GO_TOOTH_MINERALIZATION	1.04	0.698
GO_PEPTIDYL_THREONINE_MODIFICATION	1.04	0.701
GO_POSITIVE_REGULATION_OF_ENDOTHELIAL_CELL_DIFFERENTIATION	1.04	0.701
GO_PROTEIN_K63_LINKED_UBIQUITINATION	1.04	0.701
GO_POSITIVE_REGULATION_OF_MEMBRANE_POTENTIAL	1.04	0.702
GO_NEGATIVE_REGULATION_OF_CELLULAR_RESPONSE_TO_GROWTH_FACTOR_STIMULUS	1.04	0.702
GO_POSITIVE_REGULATION_OF_TRANSCRIPTION_BY_RNA_POLYMERASE_I	1.04	0.702
GO_NEGATIVE_REGULATION_OF_FIBROBLAST_GROWTH_FACTOR_RECEPTOR_SIGNALING_PATHWAY	1.04	0.702
GO_DNA_SYNTHESIS_INVOLVED_IN_DNA_REPAIR	1.04	0.704
GO_NEGATIVE_REGULATION_OF_NERVOUS_SYSTEM_DEVELOPMENT	1.04	0.704
GO_REGULATION_OF_DEFENSE_RESPONSE_TO_BACTERIUM	1.04	0.704
GO_POSITIVE_REGULATION_OF_COAGULATION	1.04	0.704
GO_BEHAVIORAL_RESPONSE_TO_COCAINE	1.04	0.703
GO_CYTOKINETIC_PROCESS	1.04	0.706
GO_LYTIC_VACUOLE_ORGANIZATION	1.04	0.706
GO_SYNAPTIC_VESICLE_EXOCYTOSIS	1.04	0.705
GO_NEGATIVE_REGULATION_OF_GENE_EXPRESSION_EPIGENETIC	1.04	0.706
GO_POSITIVE_REGULATION_OF_HISTONE_METHYLATION	1.04	0.705
GO_GTP_METABOLIC_PROCESS	1.04	0.706
GO_SYNAPSIS	1.04	0.707
GO_SUPEROXIDE_METABOLIC_PROCESS	1.04	0.708
GO_NEGATIVE_REGULATION_OF_CHONDROCYTE_DIFFERENTIATION	1.04	0.708
GO_RESPONSE_TO_PEPTIDE	1.04	0.707
GO_REGULATION_OF_NEURON_MIGRATION	1.04	0.707
GO_RESPONSE_TO_HYDROPEROXIDE	1.04	0.708
GO_REGULATION_OF_MACROPHAGE_CHEMOTAXIS	1.04	0.708
GO_PHOSPHATIDYLINOSITOL_BIOSYNTHETIC_PROCESS	1.04	0.708
GO_POSITIVE_REGULATION_OF_TRANSMEMBRANE_TRANSPORT	1.04	0.709
GO_ORGAN_INDUCTION	1.04	0.709
GO_NEGATIVE_REGULATION_OF_GLUCOSE_TRANSMEMBRANE_TRANSPORT	1.04	0.708
GO_DRUG_TRANSMEMBRANE_TRANSPORT	1.04	0.708
GO_CELLULAR_COMPONENT_DISASSEMBLY_INVOLVED_IN_EXECUTION_PHASE_OF_APOPTOSIS	1.04	0.709
GO_NEGATIVE_REGULATION_OF_APOPTOTIC_SIGNALING_PATHWAY	1.03	0.712
GO_REGULATION_OF_OSTEOCLAST_DIFFERENTIATION	1.03	0.711
GO_RESPONSE_TO_PAIN	1.03	0.711
GO_NEGATIVE_REGULATION_OF_CELLULAR_AMIDE_METABOLIC_PROCESS	1.03	0.715
GO_DNA_DEPENDENT_DNA_REPLICATION_MAINTENANCE_OF_FIDELITY	1.03	0.718
GO_REGULATION_OF_DNA_REPAIR	1.03	0.72
GO_NUCLEUS_LOCALIZATION	1.03	0.719
GO_AMINO_ACID_TRANSMEMBRANE_TRANSPORT	1.03	0.721
GO_REGULATION_OF_CELLULAR_AMINE_METABOLIC_PROCESS	1.03	0.722
GO_NEUROTRANSMITTER_TRANSPORT	1.03	0.722
GO_MICROTUBULE_ORGANIZING_CENTER_ORGANIZATION	1.03	0.722
GO_ACTIVATION_OF_CYSTEINE_TYPE_ENDOPEPTIDASE_ACTIVITY_INVOLVED_IN_APOPTOTIC_PROCESS	1.03	0.722
GO_NEGATIVE_REGULATION_OF_G_PROTEIN_COUPLED_RECEPTOR_SIGNALING_PATHWAY	1.03	0.722
GO_REGULATION_OF_NEURAL_PRECURSOR_CELL_PROLIFERATION	1.03	0.721
GO_LEUKOTRIENE_BIOSYNTHETIC_PROCESS	1.03	0.723
GO_REGULATION_OF_CELL_SIZE	1.03	0.725
GO_DOUBLE_STRAND_BREAK_REPAIR	1.03	0.725
GO_DEVELOPMENTAL_PIGMENTATION	1.03	0.725
GO_RESPONSE_TO_PH	1.03	0.724
GO_REGULATION_OF_MULTICELLULAR_ORGANISM_GROWTH	1.03	0.724
GO_ADULT_BEHAVIOR	1.03	0.724
GO_REGULATION_OF_MORPHOGENESIS_OF_A_BRANCHING_STRUCTURE	1.03	0.724
GO_SYNCYTIUM_FORMATION	1.03	0.724
GO_REGULATION_OF_CELLULAR_RESPONSE_TO_GROWTH_FACTOR_STIMULUS	1.03	0.724
GO_REGULATION_OF_DENDRITE_EXTENSION	1.03	0.724
GO_REGULATION_OF_NUCLEASE_ACTIVITY	1.03	0.724
GO_MEGAKARYOCYTE_DEVELOPMENT	1.03	0.725
GO_ZINC_ION_TRANSPORT	1.03	0.726
GO_POSITIVE_REGULATION_OF_COLD_INDUCED_THERMOGENESIS	1.03	0.725
GO_PROTEIN_ADP_RIBOSYLATION	1.03	0.725
GO_ACTIVATION_OF_PROTEIN_KINASE_B_ACTIVITY	1.03	0.726
GO_NEUROEPITHELIAL_CELL_DIFFERENTIATION	1.03	0.725
GO_NEGATIVE_REGULATION_OF_CALCIUM_ION_TRANSPORT	1.03	0.725
GO_OLIGOSACCHARIDE_METABOLIC_PROCESS	1.03	0.726
GO_REGULATION_OF_WNT_SIGNALING_PATHWAY	1.03	0.726
GO_NEGATIVE_REGULATION_OF_CALCIUM_ION_TRANSMEMBRANE_TRANSPORT	1.03	0.726
GO_POSITIVE_REGULATION_OF_TOLL_LIKE_RECEPTOR_SIGNALING_PATHWAY	1.03	0.726
GO_POSITIVE_REGULATION_OF_MUSCLE_HYPERTROPHY	1.02	0.726
GO_INNATE_IMMUNE_RESPONSE_ACTIVATING_CELL_SURFACE_RECEPTOR_SIGNALING_PATHWAY	1.02	0.728
GO_INNERVATION	1.02	0.728
GO_SENSORY_PERCEPTION_OF_PAIN	1.02	0.73
GO_REGULATION_OF_EPIDERMAL_GROWTH_FACTOR_ACTIVATED_RECEPTOR_ACTIVITY	1.02	0.731
GO_CHRONIC_INFLAMMATORY_RESPONSE	1.02	0.731
GO_SIGNAL_TRANSDUCTION_INVOLVED_IN_REGULATION_OF_GENE_EXPRESSION	1.02	0.734
GO_NUCLEAR_ENVELOPE_ORGANIZATION	1.02	0.734
GO_GENE_SILENCING	1.02	0.736
GO_RESPONSE_TO_REACTIVE_OXYGEN_SPECIES	1.02	0.736
GO_REGULATION_OF_PRESYNAPSE_ORGANIZATION	1.02	0.738
GO_ENDOCARDIAL_CUSHION_MORPHOGENESIS	1.02	0.738
GO_COENZYME_A_METABOLIC_PROCESS	1.02	0.738
GO_CYTOPLASMIC_SEQUESTERING_OF_TRANSCRIPTION_FACTOR	1.02	0.738
GO_REGULATION_OF_PLATELET_DERIVED_GROWTH_FACTOR_RECEPTOR_SIGNALING_PATHWAY	1.02	0.739
GO_REGULATION_OF_MEMBRANE_POTENTIAL	1.02	0.739
GO_PHOSPHATIDIC_ACID_METABOLIC_PROCESS	1.02	0.74
GO_HISTONE_H3_K4_TRIMETHYLATION	1.02	0.741
GO_POSITIVE_REGULATION_OF_DNA_REPLICATION	1.02	0.741
GO_MEIOSIS_I_CELL_CYCLE_PROCESS	1.02	0.741
GO_EYE_MORPHOGENESIS	1.02	0.74
GO_SUPEROXIDE_ANION_GENERATION	1.02	0.74
GO_SOMATIC_RECOMBINATION_OF_IMMUNOGLOBULIN_GENE_SEGMENTS	1.02	0.741
GO_PROTEIN_TRANSPORT_ALONG_MICROTUBULE	1.02	0.741
GO_NEUROTRANSMITTER_SECRETION	1.02	0.741
GO_REGULATION_OF_PRODUCTION_OF_SMALL_RNA_INVOLVED_IN_GENE_SILENCING_BY_RNA	1.02	0.741
GO_AXONEME_ASSEMBLY	1.02	0.741
GO_NEGATIVE_REGULATION_OF_TOLL_LIKE_RECEPTOR_SIGNALING_PATHWAY	1.02	0.741
GO_FEEDING_BEHAVIOR	1.02	0.741
GO_B_CELL_APOPTOTIC_PROCESS	1.02	0.741
GO_LIPID_TRANSLOCATION	1.02	0.741
GO_REGULATION_OF_GLIAL_CELL_PROLIFERATION	1.02	0.742
GO_MITOTIC_G2_M_TRANSITION_CHECKPOINT	1.01	0.744
GO_SUBSTRATE_DEPENDENT_CELL_MIGRATION	1.01	0.747
GO_BONE_CELL_DEVELOPMENT	1.01	0.747
GO_EPITHELIAL_CELL_PROLIFERATION	1.01	0.747
GO_POSITIVE_REGULATION_OF_BLOOD_PRESSURE	1.01	0.747
GO_L_ALPHA_AMINO_ACID_TRANSMEMBRANE_TRANSPORT	1.01	0.748
GO_PYRIMIDINE_NUCLEOSIDE_METABOLIC_PROCESS	1.01	0.748
GO_REGULATION_OF_MRNA_SPLICING_VIA_SPLICEOSOME	1.01	0.748
GO_PROTEIN_ACTIVATION_CASCADE	1.01	0.749
GO_ACTIN_FILAMENT_DEPOLYMERIZATION	1.01	0.749
GO_FAT_SOLUBLE_VITAMIN_BIOSYNTHETIC_PROCESS	1.01	0.749
GO_VESICLE_LOCALIZATION	1.01	0.749
GO_POSITIVE_REGULATION_OF_DOUBLE_STRAND_BREAK_REPAIR	1.01	0.748
GO_POSITIVE_REGULATION_OF_BEHAVIOR	1.01	0.749
GO_NEGATIVE_REGULATION_OF_RESPONSE_TO_DNA_DAMAGE_STIMULUS	1.01	0.75
GO_DEVELOPMENT_OF_PRIMARY_FEMALE_SEXUAL_CHARACTERISTICS	1.01	0.751
GO_NEURON_CELLULAR_HOMEOSTASIS	1.01	0.753
GO_NEGATIVE_REGULATION_OF_MRNA_METABOLIC_PROCESS	1.01	0.754
GO_DECIDUALIZATION	1.01	0.755
GO_SENSORY_PERCEPTION_OF_LIGHT_STIMULUS	1.01	0.755
GO_SALIVARY_GLAND_DEVELOPMENT	1.01	0.756
GO_REGULATION_OF_EXTRACELLULAR_MATRIX_ORGANIZATION	1.01	0.758
GO_MYELOID_LEUKOCYTE_CYTOKINE_PRODUCTION	1.01	0.758
GO_INTERACTION_WITH_SYMBIONT	1.01	0.758
GO_SYNAPSE_MATURATION	1.01	0.758
GO_PROTEIN_HOMOOLIGOMERIZATION	1.01	0.758
GO_RESPONSE_TO_IONIZING_RADIATION	1.01	0.76
GO_ORGANELLE_TRANSPORT_ALONG_MICROTUBULE	1.01	0.762
GO_POSITIVE_REGULATION_OF_CELL_GROWTH	1.01	0.761
GO_FEAR_RESPONSE	1.01	0.761
GO_REGULATION_OF_DENDRITIC_SPINE_MORPHOGENESIS	1	0.761
GO_REGULATION_OF_CYTOPLASMIC_TRANSPORT	1	0.762
GO_HISTONE_H3_K4_METHYLATION	1	0.761
GO_REGULATION_OF_SYNAPTIC_VESICLE_EXOCYTOSIS	1	0.761
GO_HEAD_MORPHOGENESIS	1	0.763
GO_RESPONSE_TO_AMMONIUM_ION	1	0.764
GO_POSITIVE_REGULATION_OF_MONOOXYGENASE_ACTIVITY	1	0.764
GO_N_ACETYLGLUCOSAMINE_METABOLIC_PROCESS	1	0.765
GO_REGULATION_OF_LONG_TERM_NEURONAL_SYNAPTIC_PLASTICITY	1	0.765
GO_POSITIVE_REGULATION_OF_FIBROBLAST_PROLIFERATION	1	0.765
GO_POSITIVE_REGULATION_OF_LIPID_STORAGE	1	0.765
GO_NEUROMUSCULAR_PROCESS_CONTROLLING_BALANCE	1	0.767
GO_CARBOHYDRATE_DERIVATIVE_CATABOLIC_PROCESS	1	0.767
GO_FIBROBLAST_MIGRATION	1	0.768
GO_CELL_MIGRATION_INVOLVED_IN_SPROUTING_ANGIOGENESIS	1	0.768
GO_REGULATION_OF_CILIUM_DEPENDENT_CELL_MOTILITY	1	0.771
GO_REGULATION_OF_DOUBLE_STRAND_BREAK_REPAIR_VIA_HOMOLOGOUS_RECOMBINATION	1	0.773
GO_NEGATIVE_REGULATION_OF_PEPTIDASE_ACTIVITY	1	0.773
GO_REGULATION_OF_GLYCOPROTEIN_METABOLIC_PROCESS	1	0.774
GO_TRABECULA_MORPHOGENESIS	1	0.774
GO_ORGANIC_ANION_TRANSPORT	1	0.774
GO_COCHLEA_DEVELOPMENT	1	0.774
GO_RESPONSE_TO_AMINE	1	0.774
GO_NEGATIVE_REGULATION_OF_HYDROLASE_ACTIVITY	1	0.775
GO_REGULATION_OF_INTERLEUKIN_1_SECRETION	1	0.775
GO_REGULATION_OF_POSTTRANSCRIPTIONAL_GENE_SILENCING	1	0.777
GO_ESTABLISHMENT_OR_MAINTENANCE_OF_CYTOSKELETON_POLARITY	1	0.778
GO_FOAM_CELL_DIFFERENTIATION	1	0.778
GO_NEGATIVE_REGULATION_OF_NEURON_DIFFERENTIATION	1	0.779
GO_NEGATIVE_REGULATION_OF_CD4_POSITIVE_ALPHA_BETA_T_CELL_DIFFERENTIATION	1	0.779
GO_ASSOCIATIVE_LEARNING	0.99	0.78
GO_RESPONSE_TO_ACID_CHEMICAL	0.99	0.78
GO_REGULATION_OF_CELL_CYCLE_PHASE_TRANSITION	0.99	0.781
GO_STEM_CELL_DIVISION	0.99	0.78
GO_INNER_EAR_AUDITORY_RECEPTOR_CELL_DIFFERENTIATION	0.99	0.78
GO_AXONEMAL_DYNEIN_COMPLEX_ASSEMBLY	0.99	0.782
GO_REGULATION_OF_MRNA_PROCESSING	0.99	0.781
GO_POSITIVE_REGULATION_OF_EPITHELIAL_CELL_DIFFERENTIATION	0.99	0.781
GO_RETINA_DEVELOPMENT_IN_CAMERA_TYPE_EYE	0.99	0.781
GO_POSITIVE_REGULATION_OF_OLIGODENDROCYTE_DIFFERENTIATION	0.99	0.782
GO_SYNAPTIC_VESICLE_ENDOCYTOSIS	0.99	0.782
GO_REGULATION_OF_NITRIC_OXIDE_SYNTHASE_ACTIVITY	0.99	0.783
GO_POSITIVE_REGULATION_OF_FAT_CELL_DIFFERENTIATION	0.99	0.786
GO_CELLULAR_RESPONSE_TO_REACTIVE_OXYGEN_SPECIES	0.99	0.786
GO_AMELOGENESIS	0.99	0.789
GO_POSITIVE_REGULATION_OF_ORGANELLE_ASSEMBLY	0.99	0.793
GO_REGULATION_OF_TOLL_LIKE_RECEPTOR_SIGNALING_PATHWAY	0.99	0.792
GO_POSITIVE_REGULATION_OF_PROTEIN_AUTOPHOSPHORYLATION	0.99	0.793
GO_PROTEIN_HETEROOLIGOMERIZATION	0.99	0.793
GO_NEGATIVE_REGULATION_OF_SMALL_MOLECULE_METABOLIC_PROCESS	0.99	0.793
GO_CELL_CELL_RECOGNITION	0.99	0.793
GO_MAINTENANCE_OF_PROTEIN_LOCALIZATION_IN_ORGANELLE	0.99	0.793
GO_PROTEOGLYCAN_BIOSYNTHETIC_PROCESS	0.99	0.794
GO_REGULATION_OF_MACROPHAGE_DIFFERENTIATION	0.99	0.795
GO_REGULATION_OF_APOPTOTIC_SIGNALING_PATHWAY	0.99	0.795
GO_REGULATION_OF_MEMBRANE_LIPID_DISTRIBUTION	0.99	0.794
GO_POSITIVE_REGULATION_OF_NEURON_DIFFERENTIATION	0.99	0.795
GO_POSITIVE_REGULATION_OF_CANONICAL_WNT_SIGNALING_PATHWAY	0.99	0.796
GO_EMBRYONIC_PLACENTA_DEVELOPMENT	0.99	0.796
GO_PLASMA_MEMBRANE_ORGANIZATION	0.99	0.796
GO_GLYCEROPHOSPHOLIPID_METABOLIC_PROCESS	0.99	0.797
GO_NEURAL_CREST_CELL_DIFFERENTIATION	0.98	0.797
GO_STEM_CELL_DIFFERENTIATION	0.98	0.798
GO_CELLULAR_MODIFIED_AMINO_ACID_BIOSYNTHETIC_PROCESS	0.98	0.798
GO_COVALENT_CHROMATIN_MODIFICATION	0.98	0.798
GO_REGULATION_OF_INTRACELLULAR_TRANSPORT	0.98	0.798
GO_POSITIVE_REGULATION_OF_INTRACELLULAR_PROTEIN_TRANSPORT	0.98	0.798
GO_NEGATIVE_REGULATION_OF_INTRACELLULAR_STEROID_HORMONE_RECEPTOR_SIGNALING_PATHWAY	0.98	0.799
GO_NEGATIVE_REGULATION_OF_TRANSLATIONAL_INITIATION	0.98	0.799
GO_INSULIN_RECEPTOR_SIGNALING_PATHWAY	0.98	0.799
GO_CARDIAC_EPITHELIAL_TO_MESENCHYMAL_TRANSITION	0.98	0.8
GO_THIOESTER_BIOSYNTHETIC_PROCESS	0.98	0.801
GO_CELL_CELL_JUNCTION_ORGANIZATION	0.98	0.8
GO_REGULATION_OF_HETEROTYPIC_CELL_CELL_ADHESION	0.98	0.8
GO_DNA_DEPENDENT_DNA_REPLICATION	0.98	0.802
GO_RESPONSE_TO_TRANSFORMING_GROWTH_FACTOR_BETA	0.98	0.802
GO_CARBOHYDRATE_HOMEOSTASIS	0.98	0.802
GO_MITOTIC_CELL_CYCLE_CHECKPOINT	0.98	0.803
GO_REGULATION_OF_NEUROTRANSMITTER_TRANSPORT	0.98	0.803
GO_POSITIVE_REGULATION_OF_STEROL_TRANSPORT	0.98	0.803
GO_G_PROTEIN_COUPLED_ACETYLCHOLINE_RECEPTOR_SIGNALING_PATHWAY	0.98	0.806
GO_AXO_DENDRITIC_TRANSPORT	0.98	0.807
GO_NEGATIVE_REGULATION_OF_MRNA_PROCESSING	0.98	0.809
GO_POSITIVE_REGULATION_OF_HORMONE_SECRETION	0.98	0.809
GO_NEGATIVE_REGULATION_OF_PROTEIN_BINDING	0.98	0.809
GO_CELLULAR_RESPONSE_TO_PEPTIDE_HORMONE_STIMULUS	0.98	0.809
GO_REGULATION_OF_VESICLE_FUSION	0.98	0.81
GO_REGULATION_OF_EMBRYONIC_DEVELOPMENT	0.98	0.811
GO_GASTRULATION	0.98	0.811
GO_MESODERM_DEVELOPMENT	0.98	0.811
GO_NEGATIVE_REGULATION_OF_VIRAL_LIFE_CYCLE	0.98	0.811
GO_CENTRAL_NERVOUS_SYSTEM_PROJECTION_NEURON_AXONOGENESIS	0.98	0.81
GO_MORPHOGENESIS_OF_AN_EPITHELIAL_BUD	0.98	0.811
GO_REGULATION_OF_EXTENT_OF_CELL_GROWTH	0.97	0.816
GO_REGULATION_OF_CELL_CYCLE_G1_S_PHASE_TRANSITION	0.97	0.816
GO_MATERNAL_PROCESS_INVOLVED_IN_FEMALE_PREGNANCY	0.97	0.816
GO_REGULATION_OF_LIPID_TRANSPORT	0.97	0.816
GO_NEGATIVE_REGULATION_OF_SMALL_GTPASE_MEDIATED_SIGNAL_TRANSDUCTION	0.97	0.816
GO_REGULATION_OF_MRNA_METABOLIC_PROCESS	0.97	0.817
GO_REGULATION_OF_SPINDLE_ORGANIZATION	0.97	0.817
GO_NEGATIVE_REGULATION_OF_RNA_SPLICING	0.97	0.817
GO_PTERIDINE_CONTAINING_COMPOUND_METABOLIC_PROCESS	0.97	0.817
GO_POSITIVE_REGULATION_OF_CELLULAR_AMIDE_METABOLIC_PROCESS	0.97	0.817
GO_CHROMATIN_REMODELING_AT_CENTROMERE	0.97	0.817
GO_POSITIVE_REGULATION_OF_NEURAL_PRECURSOR_CELL_PROLIFERATION	0.97	0.818
GO_NEGATIVE_REGULATION_OF_TELOMERE_MAINTENANCE_VIA_TELOMERE_LENGTHENING	0.97	0.817
GO_REGULATION_OF_DENDRITE_DEVELOPMENT	0.97	0.817
GO_FOREBRAIN_GENERATION_OF_NEURONS	0.97	0.819
GO_GLYCOSYL_COMPOUND_CATABOLIC_PROCESS	0.97	0.819
GO_REGULATION_OF_EPITHELIAL_CELL_DIFFERENTIATION	0.97	0.82
GO_REGULATION_OF_CHROMATIN_SILENCING	0.97	0.821
GO_HISTONE_MONOUBIQUITINATION	0.97	0.823
GO_MALE_SEX_DIFFERENTIATION	0.97	0.824
GO_NEGATIVE_REGULATION_OF_ERK1_AND_ERK2_CASCADE	0.97	0.824
GO_CARTILAGE_DEVELOPMENT	0.97	0.825
GO_NEGATIVE_REGULATION_OF_STRESS_ACTIVATED_PROTEIN_KINASE_SIGNALING_CASCADE	0.97	0.824
GO_POSITIVE_REGULATION_OF_TRANSLATIONAL_INITIATION	0.97	0.824
GO_CELL_AGING	0.97	0.825
GO_POSITIVE_REGULATION_OF_KERATINOCYTE_DIFFERENTIATION	0.97	0.825
GO_REGULATION_OF_LIPID_LOCALIZATION	0.97	0.825
GO_REGULATION_OF_LIPID_CATABOLIC_PROCESS	0.97	0.825
GO_CELLULAR_RESPONSE_TO_INSULIN_STIMULUS	0.97	0.825
GO_OSTEOBLAST_DEVELOPMENT	0.97	0.826
GO_FACE_DEVELOPMENT	0.97	0.827
GO_REGULATION_OF_FAT_CELL_DIFFERENTIATION	0.97	0.828
GO_ACETYL_COA_BIOSYNTHETIC_PROCESS_FROM_PYRUVATE	0.97	0.827
GO_FORMATION_OF_PRIMARY_GERM_LAYER	0.97	0.829
GO_REGULATION_OF_NEURONAL_SYNAPTIC_PLASTICITY	0.97	0.829
GO_T_CELL_CYTOKINE_PRODUCTION	0.96	0.83
GO_ACETYL_COA_BIOSYNTHETIC_PROCESS	0.96	0.834
GO_POSITIVE_REGULATION_OF_MITOTIC_CELL_CYCLE	0.96	0.835
GO_LIPID_CATABOLIC_PROCESS	0.96	0.836
GO_NEGATIVE_REGULATION_OF_CARTILAGE_DEVELOPMENT	0.96	0.836
GO_REGULATION_OF_NUCLEOCYTOPLASMIC_TRANSPORT	0.96	0.836
GO_POSITIVE_REGULATION_OF_STRIATED_MUSCLE_CELL_DIFFERENTIATION	0.96	0.837
GO_FIBROBLAST_PROLIFERATION	0.96	0.837
GO_POSITIVE_REGULATION_OF_CELLULAR_RESPONSE_TO_INSULIN_STIMULUS	0.96	0.838
GO_ATRIOVENTRICULAR_VALVE_DEVELOPMENT	0.96	0.839
GO_COLLAGEN_CATABOLIC_PROCESS	0.96	0.84
GO_REGULATION_OF_EXTRACELLULAR_MATRIX_DISASSEMBLY	0.96	0.84
GO_ENDOCHONDRAL_BONE_MORPHOGENESIS	0.96	0.84
GO_INTRINSIC_APOPTOTIC_SIGNALING_PATHWAY_IN_RESPONSE_TO_DNA_DAMAGE_BY_P53_CLASS_MEDIATOR	0.96	0.841
GO_NEGATIVE_REGULATION_OF_DNA_BIOSYNTHETIC_PROCESS	0.96	0.841
GO_POSITIVE_REGULATION_OF_VIRAL_PROCESS	0.96	0.84
GO_BONE_MORPHOGENESIS	0.96	0.84
GO_REGULATION_OF_MICROTUBULE_BASED_MOVEMENT	0.96	0.84
GO_SENSORY_SYSTEM_DEVELOPMENT	0.96	0.841
GO_CELL_DEATH_IN_RESPONSE_TO_OXIDATIVE_STRESS	0.96	0.841
GO_HEART_FIELD_SPECIFICATION	0.96	0.841
GO_ANATOMICAL_STRUCTURE_ARRANGEMENT	0.96	0.841
GO_DRUG_TRANSPORT	0.96	0.842
GO_RENAL_SYSTEM_PROCESS	0.96	0.842
GO_POSITIVE_REGULATION_OF_CALCIUM_ION_IMPORT	0.96	0.842
GO_HINDBRAIN_DEVELOPMENT	0.96	0.842
GO_DENDRITE_EXTENSION	0.96	0.844
GO_REGULATION_OF_RECEPTOR_BINDING	0.96	0.844
GO_PIGMENT_CELL_DIFFERENTIATION	0.96	0.846
GO_ENDOTHELIAL_CELL_PROLIFERATION	0.96	0.846
GO_REGULATION_OF_RECEPTOR_BIOSYNTHETIC_PROCESS	0.96	0.847
GO_CELL_FATE_COMMITMENT	0.95	0.847
GO_PRODUCTION_OF_SMALL_RNA_INVOLVED_IN_GENE_SILENCING_BY_RNA	0.95	0.847
GO_POSITIVE_REGULATION_OF_INSULIN_SECRETION_INVOLVED_IN_CELLULAR_RESPONSE_TO_GLUCOSE_STIMULUS	0.95	0.847
GO_RESPONSE_TO_CORTICOSTERONE	0.95	0.847
GO_GOLGI_ORGANIZATION	0.95	0.846
GO_REPRODUCTIVE_SYSTEM_DEVELOPMENT	0.95	0.848
GO_RESPONSE_TO_BMP	0.95	0.847
GO_CELLULAR_POLYSACCHARIDE_CATABOLIC_PROCESS	0.95	0.848
GO_FIBROBLAST_GROWTH_FACTOR_RECEPTOR_SIGNALING_PATHWAY	0.95	0.849
GO_NEGATIVE_REGULATION_OF_DIGESTIVE_SYSTEM_PROCESS	0.95	0.851
GO_REGULATION_OF_MONONUCLEAR_CELL_MIGRATION	0.95	0.852
GO_CELLULAR_RESPONSE_TO_ACID_CHEMICAL	0.95	0.851
GO_NEURON_PROJECTION_ARBORIZATION	0.95	0.851
GO_SKELETAL_SYSTEM_MORPHOGENESIS	0.95	0.854
GO_NEGATIVE_REGULATION_OF_MRNA_SPLICING_VIA_SPLICEOSOME	0.95	0.854
GO_TEMPERATURE_HOMEOSTASIS	0.95	0.853
GO_RESPONSE_TO_PEPTIDE_HORMONE	0.95	0.855
GO_NEURAL_NUCLEUS_DEVELOPMENT	0.95	0.855
GO_MEMBRANE_DOCKING	0.95	0.855
GO_ORGANIC_HYDROXY_COMPOUND_TRANSPORT	0.95	0.854
GO_PRESYNAPSE_ORGANIZATION	0.95	0.854
GO_HISTONE_METHYLATION	0.95	0.855
GO_REGULATION_OF_BMP_SIGNALING_PATHWAY	0.95	0.856
GO_CELLULAR_RESPONSE_TO_IONIZING_RADIATION	0.95	0.857
GO_CELL_DIFFERENTIATION_IN_HINDBRAIN	0.95	0.858
GO_NEUROTRANSMITTER_BIOSYNTHETIC_PROCESS	0.95	0.858
GO_NEGATIVE_REGULATION_OF_CYTOSKELETON_ORGANIZATION	0.95	0.859
GO_CELL_CYCLE_CHECKPOINT	0.95	0.859
GO_PROTEIN_DEPOLYMERIZATION	0.95	0.859
GO_RESPONSE_TO_DOPAMINE	0.95	0.86
GO_CELLULAR_RESPONSE_TO_AMINO_ACID_STIMULUS	0.95	0.86
GO_DEVELOPMENTAL_GROWTH_INVOLVED_IN_MORPHOGENESIS	0.95	0.862
GO_DNA_GEOMETRIC_CHANGE	0.94	0.863
GO_MESODERM_MORPHOGENESIS	0.94	0.864
GO_RESPONSE_TO_AMINO_ACID	0.94	0.866
GO_MICROTUBULE_DEPOLYMERIZATION	0.94	0.866
GO_NUCLEOSIDE_BISPHOSPHATE_METABOLIC_PROCESS	0.94	0.867
GO_POSITIVE_REGULATION_OF_GLIAL_CELL_PROLIFERATION	0.94	0.867
GO_REGULATION_OF_CILIUM_ASSEMBLY	0.94	0.866
GO_NEGATIVE_REGULATION_OF_EPITHELIAL_CELL_DIFFERENTIATION	0.94	0.866
GO_CILIARY_BASAL_BODY_PLASMA_MEMBRANE_DOCKING	0.94	0.867
GO_COLUMNAR_CUBOIDAL_EPITHELIAL_CELL_DIFFERENTIATION	0.94	0.866
GO_NEGATIVE_REGULATION_OF_LIPID_STORAGE	0.94	0.868
GO_CELLULAR_RESPONSE_TO_CARBOHYDRATE_STIMULUS	0.94	0.868
GO_POSITIVE_REGULATION_OF_CALCIUM_ION_TRANSPORT_INTO_CYTOSOL	0.94	0.869
GO_NEPHRON_TUBULE_FORMATION	0.94	0.869
GO_CELL_CYCLE_G2_M_PHASE_TRANSITION	0.94	0.87
GO_FATTY_ACID_DERIVATIVE_BIOSYNTHETIC_PROCESS	0.94	0.871
GO_REGULATION_OF_VIRAL_TRANSCRIPTION	0.94	0.871
GO_NON_CANONICAL_WNT_SIGNALING_PATHWAY	0.94	0.871
GO_POSITIVE_REGULATION_OF_OSTEOCLAST_DIFFERENTIATION	0.94	0.873
GO_NEGATIVE_REGULATION_OF_CELL_SUBSTRATE_JUNCTION_ORGANIZATION	0.94	0.874
GO_POSITIVE_REGULATION_OF_SMOOTH_MUSCLE_CONTRACTION	0.94	0.874
GO_CORPUS_CALLOSUM_DEVELOPMENT	0.94	0.873
GO_POSITIVE_REGULATION_OF_SODIUM_ION_TRANSMEMBRANE_TRANSPORTER_ACTIVITY	0.94	0.874
GO_COENZYME_BIOSYNTHETIC_PROCESS	0.94	0.874
GO_REGULATION_OF_INTRINSIC_APOPTOTIC_SIGNALING_PATHWAY_IN_RESPONSE_TO_DNA_DAMAGE	0.94	0.875
GO_POSITIVE_REGULATION_OF_GLYCOPROTEIN_BIOSYNTHETIC_PROCESS	0.94	0.875
GO_REGULATION_OF_REPRODUCTIVE_PROCESS	0.94	0.876
GO_REGULATION_OF_CELL_AGING	0.94	0.876
GO_CENTROSOME_DUPLICATION	0.94	0.876
GO_REGULATION_OF_STEROL_TRANSPORT	0.94	0.876
GO_RESPONSE_TO_XENOBIOTIC_STIMULUS	0.94	0.876
GO_POSITIVE_REGULATION_OF_PROTEIN_DEPOLYMERIZATION	0.93	0.879
GO_POSITIVE_REGULATION_OF_MYELOID_LEUKOCYTE_CYTOKINE_PRODUCTION_INVOLVED_IN_IMMUNE_RESPONSE	0.93	0.88
GO_PIGMENT_GRANULE_ORGANIZATION	0.93	0.88
GO_GROWTH_PLATE_CARTILAGE_DEVELOPMENT	0.93	0.881
GO_NOTCH_SIGNALING_PATHWAY	0.93	0.881
GO_REGULATION_OF_HORMONE_BIOSYNTHETIC_PROCESS	0.93	0.88
GO_ORGANOPHOSPHATE_CATABOLIC_PROCESS	0.93	0.88
GO_MEMORY	0.93	0.88
GO_NUCLEOSIDE_METABOLIC_PROCESS	0.93	0.88
GO_COGNITION	0.93	0.88
GO_CALCIUM_ION_REGULATED_EXOCYTOSIS_OF_NEUROTRANSMITTER	0.93	0.879
GO_NEGATIVE_REGULATION_OF_LIPID_METABOLIC_PROCESS	0.93	0.879
GO_NEGATIVE_REGULATION_OF_MYELOID_CELL_DIFFERENTIATION	0.93	0.878
GO_POSITIVE_REGULATION_OF_P38MAPK_CASCADE	0.93	0.879
GO_REGULATION_OF_LONG_TERM_SYNAPTIC_POTENTIATION	0.93	0.88
GO_CENTRAL_NERVOUS_SYSTEM_NEURON_DEVELOPMENT	0.93	0.88
GO_NEGATIVE_REGULATION_OF_OSTEOBLAST_DIFFERENTIATION	0.93	0.881
GO_REGULATION_OF_RESPONSE_TO_DRUG	0.93	0.88
GO_SYNAPTIC_VESICLE_TRANSPORT	0.93	0.881
GO_CELLULAR_LIPID_CATABOLIC_PROCESS	0.93	0.881
GO_PHOSPHOLIPID_BIOSYNTHETIC_PROCESS	0.93	0.881
GO_POSITIVE_REGULATION_OF_MUSCLE_CELL_DIFFERENTIATION	0.93	0.881
GO_NEGATIVE_REGULATION_OF_HEART_CONTRACTION	0.93	0.882
GO_DIOL_METABOLIC_PROCESS	0.93	0.882
GO_REGULATION_OF_DOUBLE_STRAND_BREAK_REPAIR	0.93	0.883
GO_RESPONSE_TO_OXIDATIVE_STRESS	0.93	0.883
GO_ACTION_POTENTIAL	0.93	0.884
GO_POSITIVE_REGULATION_OF_EPITHELIAL_CELL_PROLIFERATION	0.93	0.884
GO_REGULATION_OF_TRANSCRIPTION_ELONGATION_FROM_RNA_POLYMERASE_II_PROMOTER	0.93	0.884
GO_MORPHOGENESIS_OF_A_BRANCHING_STRUCTURE	0.93	0.885
GO_ZINC_ION_TRANSMEMBRANE_TRANSPORT	0.93	0.885
GO_CELL_CELL_JUNCTION_ASSEMBLY	0.93	0.885
GO_NEGATIVE_REGULATION_OF_AXON_EXTENSION	0.93	0.887
GO_RECEPTOR_RECYCLING	0.93	0.887
GO_CYTOPLASMIC_PATTERN_RECOGNITION_RECEPTOR_SIGNALING_PATHWAY_IN_RESPONSE_TO_VIRUS	0.93	0.886
GO_NEGATIVE_REGULATION_OF_CD4_POSITIVE_ALPHA_BETA_T_CELL_ACTIVATION	0.93	0.89
GO_T_CELL_HOMEOSTASIS	0.93	0.89
GO_NEGATIVE_REGULATION_OF_WNT_SIGNALING_PATHWAY	0.93	0.891
GO_CELL_CYCLE_DNA_REPLICATION	0.92	0.891
GO_REGULATION_OF_HISTONE_H3_K4_METHYLATION	0.92	0.891
GO_MEMBRANE_LIPID_CATABOLIC_PROCESS	0.92	0.891
GO_SIGNAL_TRANSDUCTION_IN_ABSENCE_OF_LIGAND	0.92	0.892
GO_ACID_SECRETION	0.92	0.894
GO_POSITIVE_REGULATION_OF_LIPID_LOCALIZATION	0.92	0.893
GO_REGULATION_OF_ANIMAL_ORGAN_FORMATION	0.92	0.897
GO_RIG_I_SIGNALING_PATHWAY	0.92	0.898
GO_SIGNAL_TRANSDUCTION_INVOLVED_IN_CELL_CYCLE_CHECKPOINT	0.92	0.898
GO_THIOESTER_METABOLIC_PROCESS	0.92	0.899
GO_ORGANELLE_FUSION	0.92	0.899
GO_PROTEOGLYCAN_METABOLIC_PROCESS	0.92	0.899
GO_RESPONSE_TO_AMINO_ACID_STARVATION	0.92	0.9
GO_RENAL_ABSORPTION	0.92	0.901
GO_GLUCOSAMINE_CONTAINING_COMPOUND_METABOLIC_PROCESS	0.92	0.901
GO_PROTEIN_LOCALIZATION_TO_PLASMA_MEMBRANE	0.92	0.902
GO_CELLULAR_BIOGENIC_AMINE_METABOLIC_PROCESS	0.92	0.901
GO_NEGATIVE_REGULATION_OF_GLUCONEOGENESIS	0.92	0.901
GO_REGULATION_OF_STEROID_BIOSYNTHETIC_PROCESS	0.92	0.902
GO_POSITIVE_REGULATION_OF_MRNA_CATABOLIC_PROCESS	0.92	0.902
GO_SYNAPTIC_VESICLE_RECYCLING	0.92	0.903
GO_IN_UTERO_EMBRYONIC_DEVELOPMENT	0.92	0.904
GO_NEGATIVE_REGULATION_OF_CYCLIN_DEPENDENT_PROTEIN_KINASE_ACTIVITY	0.92	0.903
GO_PHOSPHATIDYLCHOLINE_METABOLIC_PROCESS	0.92	0.904
GO_NEGATIVE_REGULATION_OF_DEVELOPMENTAL_GROWTH	0.92	0.903
GO_NEGATIVE_REGULATION_OF_MITOTIC_CELL_CYCLE	0.92	0.904
GO_LUNG_ALVEOLUS_DEVELOPMENT	0.92	0.905
GO_MICROTUBULE_ORGANIZING_CENTER_LOCALIZATION	0.92	0.904
GO_REGULATION_OF_CIRCADIAN_RHYTHM	0.92	0.904
GO_DOPAMINE_METABOLIC_PROCESS	0.92	0.904
GO_REGULATION_OF_COLLATERAL_SPROUTING	0.92	0.904
GO_REPLICATION_FORK_PROCESSING	0.92	0.904
GO_PROTEIN_PROCESSING	0.92	0.904
GO_LIPID_DROPLET_ORGANIZATION	0.92	0.904
GO_REGULATION_OF_METALLOPEPTIDASE_ACTIVITY	0.91	0.906
GO_CELLULAR_AMINO_ACID_BIOSYNTHETIC_PROCESS	0.91	0.907
GO_HISTONE_H2A_MONOUBIQUITINATION	0.91	0.908
GO_POSITIVE_REGULATION_OF_AXON_EXTENSION	0.91	0.908
GO_DEVELOPMENTAL_CELL_GROWTH	0.91	0.909
GO_REGULATION_OF_ISOTYPE_SWITCHING	0.91	0.909
GO_REGULATION_OF_RECEPTOR_RECYCLING	0.91	0.91
GO_NEGATIVE_REGULATION_OF_ACTIN_FILAMENT_BUNDLE_ASSEMBLY	0.91	0.909
GO_RESPONSE_TO_PLATELET_DERIVED_GROWTH_FACTOR	0.91	0.909
GO_RESPONSE_TO_DSRNA	0.91	0.909
GO_CHOLESTEROL_STORAGE	0.91	0.909
GO_NUCLEOSIDE_BISPHOSPHATE_BIOSYNTHETIC_PROCESS	0.91	0.909
GO_REGULATION_OF_MITOTIC_SPINDLE_ASSEMBLY	0.91	0.909
GO_BRANCHED_CHAIN_AMINO_ACID_METABOLIC_PROCESS	0.91	0.91
GO_REGULATION_OF_FIBROBLAST_MIGRATION	0.91	0.91
GO_ORGAN_GROWTH	0.91	0.91
GO_AMMONIUM_ION_METABOLIC_PROCESS	0.91	0.911
GO_ENDOPLASMIC_RETICULUM_CALCIUM_ION_HOMEOSTASIS	0.91	0.911
GO_POSITIVE_REGULATION_OF_CELL_CYCLE_G2_M_PHASE_TRANSITION	0.91	0.91
GO_AORTA_DEVELOPMENT	0.91	0.91
GO_POSITIVE_REGULATION_OF_CHROMOSOME_ORGANIZATION	0.91	0.911
GO_REGULATION_OF_REACTIVE_OXYGEN_SPECIES_BIOSYNTHETIC_PROCESS	0.91	0.912
GO_KERATAN_SULFATE_METABOLIC_PROCESS	0.91	0.913
GO_MAMMARY_GLAND_DUCT_MORPHOGENESIS	0.91	0.913
GO_SNARE_COMPLEX_ASSEMBLY	0.91	0.914
GO_CARBOHYDRATE_TRANSPORT	0.91	0.915
GO_CELLULAR_RESPONSE_TO_CHEMICAL_STRESS	0.91	0.915
GO_NEGATIVE_REGULATION_OF_MUSCLE_CELL_APOPTOTIC_PROCESS	0.91	0.915
GO_NEGATIVE_REGULATION_OF_BINDING	0.91	0.915
GO_RECOMBINATIONAL_REPAIR	0.91	0.915
GO_REGULATION_OF_INOSITOL_PHOSPHATE_BIOSYNTHETIC_PROCESS	0.91	0.915
GO_REGULATION_OF_PROTEIN_BINDING	0.91	0.915
GO_ALCOHOL_BIOSYNTHETIC_PROCESS	0.91	0.916
GO_CHONDROCYTE_DEVELOPMENT_INVOLVED_IN_ENDOCHONDRAL_BONE_MORPHOGENESIS	0.91	0.916
GO_METANEPHRIC_NEPHRON_EPITHELIUM_DEVELOPMENT	0.91	0.916
GO_DENDRITIC_SPINE_DEVELOPMENT	0.91	0.916
GO_CELL_GROWTH	0.91	0.916
GO_REGULATION_OF_HORMONE_LEVELS	0.91	0.916
GO_RESPONSE_TO_LEUKEMIA_INHIBITORY_FACTOR	0.91	0.915
GO_ORGANIC_ACID_BIOSYNTHETIC_PROCESS	0.91	0.915
GO_CENTROMERE_COMPLEX_ASSEMBLY	0.9	0.916
GO_NEGATIVE_REGULATION_OF_CELLULAR_RESPONSE_TO_TRANSFORMING_GROWTH_FACTOR_BETA_STIMULUS	0.9	0.916
GO_REGULATION_OF_NOTCH_SIGNALING_PATHWAY	0.9	0.916
GO_POLYSACCHARIDE_CATABOLIC_PROCESS	0.9	0.915
GO_SPINDLE_LOCALIZATION	0.9	0.915
GO_CLATHRIN_DEPENDENT_ENDOCYTOSIS	0.9	0.915
GO_CALCIUM_ION_IMPORT	0.9	0.916
GO_RECEPTOR_BIOSYNTHETIC_PROCESS	0.9	0.918
GO_ACIDIC_AMINO_ACID_TRANSPORT	0.9	0.917
GO_DICARBOXYLIC_ACID_TRANSPORT	0.9	0.917
GO_CHROMATIN_ASSEMBLY	0.9	0.917
GO_POSITIVE_REGULATION_OF_APOPTOTIC_SIGNALING_PATHWAY	0.9	0.916
GO_POSITIVE_REGULATION_OF_MACROPHAGE_DERIVED_FOAM_CELL_DIFFERENTIATION	0.9	0.917
GO_POSITIVE_REGULATION_BY_HOST_OF_VIRAL_TRANSCRIPTION	0.9	0.917
GO_ENDODERM_DEVELOPMENT	0.9	0.919
GO_PROTEIN_DEMANNOSYLATION	0.9	0.919
GO_NEGATIVE_REGULATION_OF_PRODUCTION_OF_MOLECULAR_MEDIATOR_OF_IMMUNE_RESPONSE	0.9	0.919
GO_OLIGOSACCHARIDE_BIOSYNTHETIC_PROCESS	0.9	0.919
GO_ATP_DEPENDENT_CHROMATIN_REMODELING	0.9	0.918
GO_SULFUR_COMPOUND_METABOLIC_PROCESS	0.9	0.918
GO_MIRNA_METABOLIC_PROCESS	0.9	0.918
GO_NEURON_PROJECTION_EXTENSION	0.9	0.918
GO_NEGATIVE_REGULATION_OF_TELOMERE_MAINTENANCE_VIA_TELOMERASE	0.9	0.918
GO_NEGATIVE_REGULATION_OF_CELL_MORPHOGENESIS_INVOLVED_IN_DIFFERENTIATION	0.9	0.917
GO_REGULATION_OF_BEHAVIOR	0.9	0.918
GO_INNER_EAR_RECEPTOR_CELL_DEVELOPMENT	0.9	0.917
GO_MULTI_MULTICELLULAR_ORGANISM_PROCESS	0.9	0.917
GO_REGULATION_OF_PROTEIN_LOCALIZATION_TO_MEMBRANE	0.9	0.919
GO_DENDRITE_MORPHOGENESIS	0.9	0.919
GO_PROTEIN_LOCALIZATION_TO_CILIUM	0.9	0.922
GO_CELLULAR_COMPONENT_MAINTENANCE	0.9	0.923
GO_POSITIVE_REGULATION_OF_MEIOTIC_CELL_CYCLE	0.9	0.924
GO_POSITIVE_REGULATION_OF_G1_S_TRANSITION_OF_MITOTIC_CELL_CYCLE	0.9	0.924
GO_POSITIVE_REGULATION_OF_CILIUM_ASSEMBLY	0.9	0.924
GO_BRANCHING_MORPHOGENESIS_OF_AN_EPITHELIAL_TUBE	0.9	0.924
GO_POSITIVE_REGULATION_OF_REACTIVE_OXYGEN_SPECIES_BIOSYNTHETIC_PROCESS	0.9	0.923
GO_GLYCEROLIPID_METABOLIC_PROCESS	0.9	0.923
GO_NEGATIVE_REGULATION_OF_CELL_CYCLE_G2_M_PHASE_TRANSITION	0.9	0.923
GO_POSITIVE_REGULATION_OF_OSSIFICATION	0.9	0.923
GO_BODY_MORPHOGENESIS	0.9	0.923
GO_NEGATIVE_REGULATION_OF_FIBROBLAST_PROLIFERATION	0.9	0.924
GO_REGULATION_OF_BINDING	0.9	0.924
GO_POSITIVE_REGULATION_OF_KIDNEY_DEVELOPMENT	0.89	0.929
[truncated: 1,981 more rows]
